# Supplementary material for: Chiral Induction and Memory via Supramolecular Deracemization
Source: Angew Chem Int Ed Engl. 2025 Aug 5;64(38):e202510584. doi: 10.1002/anie.202510584 (PMC12435425; doi:10.1002/anie.202510584)
Supplement: Supplementary file 2 — Supporting Information [file ANIE-64-e202510584-s001.zip]

Archive with 16 entries (16 files):
- BTX-21c7-syn-R-MDBA.xyz
- BTX-21c7-syn-S-MDBA.xyz
- BTX-24c8-anti.xyz
- BTX-24c8-M-anti-R-MDBA.xyz
- BTX-24c8-M-anti-S-MDBA.xyz
- BTX-24c8-P-anti-R-MDBA.xyz
- BTX-24c8-P-anti-S-MDBA.xyz
- BTX-24c8-syn.xyz
- BTX-24c8-syn-R-MDBA.xyz
- BTX-24c8-syn-S-MDBA.xyz
- BTX-21c7-anti.xyz
- BTX-21c7-M-anti-R-MDBA.xyz
- BTX-21c7-M-anti-S-MDBA.xyz
- BTX-21c7-P-anti-R-MDBA.xyz
- BTX-21c7-P-anti-S-MDBA.xyz
- BTX-21c7-syn.xyz
