# Supplementary material for: Chiral Induction and Memory via Supramolecular Deracemization
Source: Angew Chem Int Ed Engl. 2025 Aug 5;64(38):e202510584. doi: 10.1002/anie.202510584 (PMC12435425; doi:10.1002/anie.202510584)
Supplement: Supplementary file 2 — Supporting Information [file ANIE-64-e202510584-s001.zip › BTX-21c7-syn-R-MDBA.xyz]

  119
G(CENSO)=       -3429.46972129  G(xTB)=        -178.78535887        Conformer 1
C   -4.5254332591   0.5068036050   1.6955923357
C   -4.3204105784  -0.0781530358   2.9484918140
C   -5.2280967907   0.1165791277   3.9839891138
C   -6.3513936975   0.9162825848   3.7848535437
C   -6.5362478797   1.5678595752   2.5701968511
C   -5.6139409945   1.3822742776   1.5408202413
S   -5.8056230753   2.2740491062   0.0106316419
C   -4.0781432632   2.5575366587  -0.3330620454
C   -3.6804805518   3.7641804034  -0.8975649928
C   -2.3368571288   4.0210428253  -1.1578969264
C   -1.3812480188   3.0597294311  -0.8196135997
C   -1.7790671149   1.8461773792  -0.2513364010
C   -3.1226699837   1.5657488310  -0.0337517707
C   -3.6287590884   0.2910820024   0.5333068066
C   -3.5148010269  -0.9033529952  -0.0992185526
C   -2.7928892054  -1.0816565194  -1.3821635877
C   -1.4041432131  -1.0103620185  -1.4973104938
C   -0.7852332942  -1.1860447097  -2.7295943189
O    0.5859786386  -1.0427937626  -2.7810867604
C    1.3097316015  -2.1620232612  -3.3356983655
C    1.4861435860  -3.2818963049  -2.3423005013
O    2.4639502242  -2.9330362994  -1.3562941898
C    2.6245269869  -3.9947607137  -0.4084423659
C    3.8691936787  -3.7865485837   0.4094869015
O    3.7348557105  -2.6055698523   1.1965518097
C    4.8334001015  -2.4361340956   2.0920023369
C    4.5505726511  -1.2902605750   3.0246468735
O    4.6794665435  -0.0407822496   2.3307630168
C    4.3634816086   1.0652188325   3.1894546885
C    4.8959328283   2.3507037999   2.6184031586
O    4.2477311039   2.6619091428   1.3873759430
C    4.5456447395   3.9962234020   0.9740051168
C    3.9468170982   4.2765627492  -0.3781735504
O    2.5252047297   4.2439923806  -0.2967603811
C    1.9301422071   4.4244625215  -1.5773073080
C    0.4340921792   4.4876758186  -1.4442286753
O   -0.0391200344   3.2052001576  -1.0066094491
C   -1.5484572641  -1.4407277399  -3.8711478028
C   -2.9259442796  -1.5820702465  -3.7549227424
C   -3.5453565394  -1.4288252437  -2.5145738474
S   -5.2991648476  -1.7018067031  -2.3485137742
C   -5.2800225590  -2.4953504191  -0.7493594940
C   -4.3576784521  -2.0813043907   0.2298763795
C   -4.2902187320  -2.8083344476   1.4214645895
C   -5.1822476327  -3.8449572187   1.6763232081
C   -6.1480786383  -4.1836768327   0.7317033959
C   -6.1850009139  -3.5243290907  -0.4921699726
H   -3.4340648996  -0.6809381755   3.1105440371
H   -5.0558844914  -0.3550961057   4.9471234831
H   -7.0675714185   1.0661256314   4.5877342527
H   -7.3804388415   2.2373048993   2.4294367948
H   -4.4201963226   4.5261906191  -1.1271885623
H   -2.0598299102   4.9743693727  -1.5922568325
H   -1.0173259117   1.1353507820   0.0394583984
H   -0.7916018351  -0.8386765714  -0.6207135080
H    2.2814174802  -1.7698215645  -3.6492711395
H    0.7977448962  -2.5529976821  -4.2224128024
H    1.8207920196  -4.1801544105  -2.8868472223
H    0.5219521815  -3.5184785020  -1.8616204589
H    2.7262412794  -4.9562135994  -0.9364686764
H    1.7380199093  -4.0567102691   0.2438670778
H    4.7524121694  -3.7141110392  -0.2449195944
H    3.9987594690  -4.6656717594   1.0621407049
H    5.7669498629  -2.2577012718   1.5316376714
H    4.9674016868  -3.3461447946   2.6986257090
H    5.2743046926  -1.3190939781   3.8531923444
H    3.5370683420  -1.3885586222   3.4455853787
H    4.8384756940   0.9137512099   4.1705977885
H    3.2748351326   1.1240922976   3.3376556481
H    5.9865551808   2.2819317683   2.4690470583
H    4.7062502992   3.1439598274   3.3607798223
H    5.6364811549   4.1422431561   0.9019529903
H    4.1550890168   4.7125403480   1.7154929137
H    4.3040509179   3.5442361349  -1.1212805568
H    4.2896234522   5.2728951007  -0.7053861580
H    2.2176347766   3.6025338942  -2.2551135735
H    2.2692861077   5.3706427541  -2.0316270034
H    0.0090720557   4.7390421698  -2.4261086504
H    0.1411823313   5.2605547664  -0.7195518137
H   -1.0760934678  -1.5534794533  -4.8421698460
H   -3.5178291381  -1.8265710049  -4.6326199226
H   -3.5266460898  -2.5622480742   2.1494479285
H   -5.1200787550  -4.3892139715   2.6142299967
H   -6.8518017972  -4.9872443797   0.9290173841
H   -6.9001513305  -3.8212347384  -1.2543931713
H    2.4642619046   1.8277136995  -0.2843223694
C    2.1852662842   0.7723589919  -0.2647102755
C    1.3733199905   0.4734690149   0.9660282781
C    1.0322746179   1.5123294797   1.8344924305
C    0.2233632961   1.2667584077   2.9409244251
H   -0.0462662934   2.0836987644   3.6048108756
C   -0.2384589906  -0.0220958660   3.1970781817
H   -0.8668062682  -0.2135427040   4.0626454915
C    0.1091008500  -1.0661795421   2.3411357526
H   -0.2498601210  -2.0737159237   2.5343504219
H    1.3968739554   2.5145573087   1.6266872976
C    0.9087277234  -0.8187661465   1.2290274441
H    1.1658003695  -1.6331383772   0.5558122259
H    1.6264834244   0.5230626570  -1.1721835568
N    3.4571713414  -0.0391553753  -0.2881469003
H    3.2412494526  -1.0093869927  -0.5574269563
H    3.8430391282  -0.0790449177   0.6773234722
C    4.5538254083   0.5150503457  -1.1816716059
H    4.8101626832   1.4730318888  -0.7201321148
C    4.0549977944   0.7372265176  -2.5987896681
C    5.7591447824  -0.3952876851  -1.0925456951
C    5.7963626260  -1.6241984852  -1.7568612768
H    4.9418355631  -1.9574311267  -2.3404643049
C    6.9256541042  -2.4338450040  -1.6724766628
H    6.9458856630  -3.3859762988  -2.1959120363
C    8.0273153639  -2.0257720881  -0.9234681026
C    7.9944250244  -0.8045901083  -0.2546808792
H    8.8495101826  -0.4798902426   0.3318379249
H    8.9095221703  -2.6572335037  -0.8635044397
C    6.8645575965   0.0042904265  -0.3384462652
H    6.8369557472   0.9575929637   0.1836877395
H    4.8807478076   1.1302115357  -3.1988992381
H    3.2397374449   1.4650509733  -2.6291059654
H    3.7131223167  -0.1931521717  -3.0599119591
  119
G(CENSO)=       -3429.46930473  G(xTB)=        -178.78523762        Conformer 2
C   -4.6037065452   0.6446575237   1.6370897803
C   -4.4417046860   0.1386933012   2.9299382482
C   -5.3899170487   0.3852216351   3.9170296393
C   -6.5119164709   1.1586827236   3.6281876630
C   -6.6555713631   1.7344245621   2.3704727419
C   -5.6933431084   1.4982041330   1.3894788085
S   -5.8366244687   2.2995082928  -0.1963327239
C   -4.0996879176   2.5850993422  -0.4867222126
C   -3.6835988536   3.7710182395  -1.0818072893
C   -2.3301995713   4.0292637762  -1.2859125787
C   -1.3859982485   3.0908151522  -0.8622012768
C   -1.8030293613   1.8984944833  -0.2647779246
C   -3.1536549907   1.6154612616  -0.1011337882
C   -3.6697431609   0.3691680361   0.5166460377
C   -3.5298494524  -0.8575998729  -0.0444318905
C   -2.8142877883  -1.0978182029  -1.3209457014
C   -1.4330526959  -0.9781094252  -1.4653097184
C   -0.8205328155  -1.2172313393  -2.6915543616
O    0.5382455070  -1.0028265259  -2.7539874677
C    1.3257245179  -2.0098076381  -3.4205217762
C    1.5792195236  -3.2078287039  -2.5410510174
O    2.5374199838  -2.8916841419  -1.5250903026
C    2.7172035318  -4.0028297497  -0.6391151379
C    3.9488918748  -3.8119646497   0.2024429834
O    3.7817377489  -2.6749507299   1.0461942176
C    4.8678774884  -2.5266968947   1.9602356005
C    4.5497725515  -1.4361792964   2.9466077775
O    4.6534002669  -0.1500327020   2.3185695229
C    4.2887092731   0.9020719647   3.2247936576
C    4.8076222341   2.2280855497   2.7396160707
O    4.1891356026   2.5948808439   1.5085744591
C    4.4683310829   3.9569716679   1.1809197729
C    3.9204725317   4.2995443609  -0.1788262289
O    2.4970622874   4.2447989880  -0.1613734028
C    1.9568001235   4.4601406767  -1.4607734857
C    0.4559255852   4.5236145393  -1.3940104835
O   -0.0367095456   3.2384641895  -0.9878672593
C   -1.5868786736  -1.5917934151  -3.7973832259
C   -2.9566676662  -1.7764780933  -3.6472823894
C   -3.5685107377  -1.5529468352  -2.4149220521
S   -5.3121114528  -1.8674586612  -2.2120009110
C   -5.2514945414  -2.5486987673  -0.5635667643
C   -4.3318640088  -2.0367118384   0.3699717886
C   -4.2146439756  -2.6831543169   1.6035646843
C   -5.0619373890  -3.7333626039   1.9416506753
C   -6.0309373553  -4.1667760865   1.0397596026
C   -6.1129903237  -3.5909560442  -0.2234292999
H   -3.5572005090  -0.4429418833   3.1615726286
H   -5.2499857336  -0.0256301430   4.9127170055
H   -7.2595640196   1.3486415481   4.3929824076
H   -7.4994833518   2.3848498769   2.1574646631
H   -4.4165445754   4.5166002375  -1.3774330171
H   -2.0376122604   4.9667045712  -1.7442330368
H   -1.0506740373   1.2098407147   0.0953697456
H   -0.8150868787  -0.7203113334  -0.6147416522
H    2.2676087728  -1.5232677145  -3.6886032408
H    0.8439912236  -2.3411989030  -4.3465813431
H    1.9658882443  -4.0284892830  -3.1672575283
H    0.6344803227  -3.5471934571  -2.0839714568
H    2.8465820303  -4.9296258305  -1.2203549249
H    1.8266108918  -4.1222106210  -0.0006578941
H    4.8381577171  -3.6891705286  -0.4356652247
H    4.0888254284  -4.7204231832   0.8114098768
H    5.8027491824  -2.3005270064   1.4196387316
H    5.0168860060  -3.4627310504   2.5222007484
H    5.2668488208  -1.4895712240   3.7797452168
H    3.5354270744  -1.5806470304   3.3518760962
H    4.7401372326   0.7091264404   4.2097297980
H    3.1954398671   0.9291027908   3.3444404491
H    5.9033931959   2.1904427966   2.6197430727
H    4.5787439485   2.9744275399   3.5186564374
H    5.5571127428   4.1317466664   1.1631988623
H    4.0298434600   4.6219134217   1.9433110151
H    4.3206040751   3.6115681624  -0.9422749157
H    4.2617309771   5.3159231227  -0.4391804132
H    2.2728973983   3.6556460922  -2.1466572805
H    2.3152270182   5.4170269076  -1.8762247147
H    0.0780135211   4.7837579194  -2.3926158681
H    0.1288521977   5.2903739698  -0.6772915747
H   -1.1317527183  -1.7604223440  -4.7676666463
H   -3.5481478744  -2.1098475104  -4.4955335473
H   -3.4455602880  -2.3652263513   2.2981396063
H   -4.9627950622  -4.2139891107   2.9106191304
H   -6.7004612237  -4.9809936311   1.3019130685
H   -6.8275785363  -3.9644418577  -0.9517755988
H    2.4571219726   1.8156413157  -0.2323968210
C    2.1909625420   0.7571789379  -0.2687087763
C    1.3661593209   0.3864682290   0.9339102457
C    0.9811870813   1.3788761827   1.8374903987
C    0.1685758148   1.0643919622   2.9237692317
H   -0.1349058694   1.8458266142   3.6152764922
C   -0.2525102265  -0.2480777363   3.1246111919
H   -0.8821259527  -0.4946161998   3.9752672505
C    0.1373934702  -1.2455150296   2.2320928534
H   -0.1918667474  -2.2706366148   2.3806842590
H    1.3152761213   2.4000524218   1.6741832649
C    0.9393258529  -0.9289985970   1.1394073966
H    1.2248124895  -1.7063458534   0.4346002578
H    1.6478579361   0.5466035178  -1.1953544963
N    3.4736721110  -0.0367227192  -0.3098566170
H    3.2760407426  -0.9932806207  -0.6370795716
H    3.8403825599  -0.1244903035   0.6601770923
C    4.5811739723   0.5793726561  -1.1469558205
H    4.7941741977   1.5276733204  -0.6455497188
C    4.1205261157   0.8318058383  -2.5712885621
C    5.8117358984  -0.2950538939  -1.0475322824
C    5.9108520059  -1.4997779343  -1.7479335639
H    5.0879193655  -1.8396480579  -2.3717465613
C    7.0623163891  -2.2761153011  -1.6503768104
H    7.1303705292  -3.2102839715  -2.2013822928
C    8.1256788516  -1.8565909682  -0.8538792119
C    8.0317611583  -0.6581222564  -0.1505320295
H    8.8570127934  -0.3246498421   0.4726865267
H    9.0257263435  -2.4613172563  -0.7840127439
C    6.8789029950   0.1160059594  -0.2460376051
H    6.8014832634   1.0498683446   0.3054755585
H    4.9519282781   1.2644000898  -3.1348577223
H    3.2851880588   1.5364685956  -2.6053619286
H    3.8185013091  -0.0940589611  -3.0679382268
  119
G(CENSO)=       -3429.46912006  G(xTB)=        -178.78513147        Conformer 3
C   -4.6410553149   0.7087440064   1.5969931610
C   -4.5034559927   0.2516629478   2.9106593293
C   -5.4756703377   0.5246916620   3.8670992516
C   -6.5975516562   1.2767237550   3.5265195613
C   -6.7170709599   1.8071541324   2.2463898845
C   -5.7313065313   1.5449298140   1.2961747676
S   -5.8440343690   2.2941966139  -0.3184300586
C   -4.1023794087   2.5857722311  -0.5746231217
C   -3.6757180447   3.7614804245  -1.1827302944
C   -2.3179175871   4.0236084566  -1.3522061568
C   -1.3815562357   3.1004033004  -0.8804892293
C   -1.8099050509   1.9199558400  -0.2682310944
C   -3.1630334658   1.6311649683  -0.1401732057
C   -3.6859930642   0.4007657017   0.5025801033
C   -3.5328133355  -0.8423864248  -0.0181319723
C   -2.8171316746  -1.1171314188  -1.2880855552
C   -1.4423745519  -0.9606886274  -1.4505932482
C   -0.8301033649  -1.2292307087  -2.6719188749
O    0.5172093167  -0.9627461446  -2.7432405034
C    1.3432530640  -1.8955437747  -3.4665816616
C    1.6206503241  -3.1432696979  -2.6681117001
O    2.5442326728  -2.8583791545  -1.6115318667
C    2.7066743065  -3.9968528418  -0.7573111714
C    3.9338774999  -3.8400637125   0.0980357237
O    3.7775195993  -2.7155953574   0.9601161793
C    4.8644599226  -2.5959627391   1.8769976447
C    4.5532205071  -1.5308921979   2.8918195398
O    4.6403706797  -0.2293004004   2.2939370164
C    4.2773347194   0.7954651453   3.2310115142
C    4.7883700619   2.1375451187   2.7838064343
O    4.1663242636   2.5424268705   1.5660109955
C    4.4363362134   3.9184525239   1.2900981657
C    3.9104164787   4.3051282680  -0.0665499936
O    2.4868195776   4.2386899205  -0.0819426932
C    1.9763542494   4.4710576247  -1.3911556678
C    0.4738640959   4.5358595514  -1.3625276187
O   -0.0297385031   3.2505241263  -0.9702490818
C   -1.5903345895  -1.6808200647  -3.7527442318
C   -2.9533679263  -1.8992970159  -3.5822488236
C   -3.5651025868  -1.6379159904  -2.3578557540
S   -5.3008632480  -1.9826451202  -2.1380020241
C   -5.2234530850  -2.5904094415  -0.4624946511
C   -4.3135492170  -2.0178815346   0.4445235137
C   -4.1792255935  -2.6083133992   1.7044044303
C   -5.0009937130  -3.6620397870   2.0904417479
C   -5.9623399941  -4.1553987815   1.2115554476
C   -6.0607662031  -3.6358168658  -0.0747599317
H   -3.6192524250  -0.3117467851   3.1844347007
H   -5.3541138207   0.1510285300   4.8797389507
H   -7.3640147836   1.4865284374   4.2671105179
H   -7.5604108233   2.4430945766   1.9914923903
H   -4.4040046395   4.4962265456  -1.5147590264
H   -2.0171563428   4.9528026684  -1.8221700801
H   -1.0646585676   1.2468362036   0.1335497512
H   -0.8258449808  -0.6490874843  -0.6178384805
H    2.2738711835  -1.3601348125  -3.6728725868
H    0.8931120116  -2.1694843944  -4.4263389099
H    2.0515702221  -3.9049877914  -3.3380851710
H    0.6804356317  -3.5463244646  -2.2566560573
H    2.8331821889  -4.9079346461  -1.3634396659
H    1.8096488700  -4.1254874116  -0.1298982574
H    4.8299413924  -3.7198793818  -0.5309613159
H    4.0548039384  -4.7610540560   0.6920455438
H    5.8003611134  -2.3616716989   1.3420617433
H    5.0088001799  -3.5464570677   2.4158983487
H    5.2830230792  -1.6002994203   3.7125053705
H    3.5460124388  -1.6909219683   3.3084008326
H    4.7369964733   0.5775713165   4.2067095921
H    3.1852627920   0.8140101225   3.3590091670
H    5.8836174439   2.1085759822   2.6601008622
H    4.5580884730   2.8573345269   3.5868360827
H    5.5232376666   4.1028663867   1.2964119747
H    3.9794278764   4.5513729021   2.0682336584
H    4.3325512932   3.6489903726  -0.8458149774
H    4.2476197252   5.3329202161  -0.2831077455
H    2.3082231886   3.6744013737  -2.0785285557
H    2.3451424087   5.4324748643  -1.7863450509
H    0.1247658040   4.7968510257  -2.3712635098
H    0.1271229966   5.3018719465  -0.6546330770
H   -1.1401989998  -1.8831008408  -4.7186783817
H   -3.5397553573  -2.2886208518  -4.4100487416
H   -3.4169489451  -2.2436155060   2.3830227776
H   -4.8877294262  -4.0980428566   3.0788030695
H   -6.6126923950  -4.9724225389   1.5107540772
H   -6.7690470400  -4.0559852986  -0.7836374373
H    2.4546875933   1.8188228917  -0.2227575882
C    2.1842009716   0.7623708438  -0.2760681956
C    1.3645599815   0.3758607218   0.9248864677
C    0.9745409884   1.3582010187   1.8374755350
C    0.1631980420   1.0296224573   2.9205995193
H   -0.1454269123   1.8034954081   3.6184626915
C   -0.2505067520  -0.2872002632   3.1098097800
H   -0.8797925923  -0.5450092150   3.9574553666
C    0.1467281937  -1.2746150950   2.2092520677
H   -0.1767481422  -2.3029310474   2.3485391059
H    1.3028809757   2.3827729053   1.6838525455
C    0.9459063859  -0.9436795434   1.1189433837
H    1.2345087830  -1.7133693386   0.4071260139
H    1.6345150638   0.5702376516  -1.2024801077
N    3.4649247887  -0.0348635774  -0.3387489236
H    3.2675119415  -0.9809873344  -0.6959783070
H    3.8286593932  -0.1527615723   0.6288232301
C    4.5754307384   0.6097987670  -1.1508613153
H    4.7561769480   1.5586568515  -0.6388513304
C    4.1454758909   0.8635727377  -2.5840775159
C    5.8220376464  -0.2375275446  -1.0292702017
C    5.9478267001  -1.4532368084  -1.7057398508
H    5.1367839464  -1.8186010723  -2.3309458058
C    7.1093811477  -2.2100379770  -1.5794055446
H    7.1980207512  -3.1539628895  -2.1103759979
C    8.1567471773  -1.7584199008  -0.7792409129
C    8.0369359981  -0.5474180825  -0.1016568082
H    8.8496219827  -0.1890794438   0.5241966612
H    9.0643050108  -2.3484883414  -0.6858162427
C    6.8733134146   0.2062897380  -0.2247433080
H    6.7745158646   1.1487989429   0.3085684781
H    3.9528669973  -0.0690109327  -3.1208767531
H    4.9561238754   1.3879915103  -3.0981920505
H    3.2514683699   1.4910688072  -2.6365561781
  119
G(CENSO)=       -3429.46888768  G(xTB)=        -178.78476038        Conformer 4
C   -4.7490068940   1.0568801107   1.3624082799
C   -4.7080114629   0.8775399193   2.7481735301
C   -5.7383421537   1.3428477943   3.5592150726
C   -6.8217667225   2.0133054751   2.9971976207
C   -6.8455874300   2.2725059782   1.6308258753
C   -5.8030474518   1.8198674783   0.8239069671
S   -5.7978888492   2.2370453724  -0.9140513330
C   -4.0400336920   2.4955383532  -1.0869257313
C   -3.5462243153   3.5566838405  -1.8398561500
C   -2.1753720833   3.7983346191  -1.9129100149
C   -1.2995157306   2.9786684152  -1.1972699262
C   -1.7961428314   1.9171735408  -0.4402407610
C   -3.1565145949   1.6363441162  -0.4106170656
C   -3.7353329384   0.5408877408   0.4046422092
C   -3.5644387707  -0.7769033679   0.1277691283
C   -2.8595921248  -1.2782838454  -1.0790795098
C   -1.5144235963  -1.0515710515  -1.3501242943
C   -0.9185012657  -1.5278280397  -2.5191404048
O    0.3862335572  -1.1494821365  -2.6915320623
C    1.2188604889  -1.8914467257  -3.5998949766
C    1.7481237912  -3.1570601562  -2.9755238172
O    2.7321636988  -2.8365217827  -1.9858597550
C    3.1617334681  -4.0160883123  -1.2987691861
C    4.3695720153  -3.7184737695  -0.4527161763
O    4.0211921280  -2.7777703179   0.5641237014
C    5.0593290137  -2.6298436109   1.5375739773
C    4.5738375373  -1.7751605953   2.6772793431
O    4.5663621867  -0.3895927657   2.3023418204
C    4.0150153076   0.4320844436   3.3410430349
C    4.3939643922   1.8721346349   3.1260059356
O    3.8727774370   2.3610327691   1.8892897770
C    3.9943249948   3.7861939238   1.8261005328
C    3.7130038837   4.2906348007   0.4374071775
O    2.3393248925   4.0948908553   0.1099324922
C    2.0890587135   4.3566016482  -1.2683933930
C    0.6057169241   4.4005133837  -1.5219400550
O    0.0569337885   3.1193783350  -1.1765555887
C   -1.6645044019  -2.2879307344  -3.4216872293
C   -3.0002982212  -2.5589721920  -3.1367215207
C   -3.5993389473  -2.0682627052  -1.9808946678
S   -5.3116991486  -2.4453362888  -1.6516853111
C   -5.1856013830  -2.6589086244   0.1127558449
C   -4.2954266595  -1.8527083459   0.8428689814
C   -4.1099497150  -2.1373590230   2.1991365412
C   -4.8660983759  -3.1165792025   2.8342422346
C   -5.8124712842  -3.8419575601   2.1139776649
C   -5.9588221818  -3.6305334337   0.7471937818
H   -3.8548151640   0.3814379525   3.1951832170
H   -5.6904112052   1.1847057174   4.6327423191
H   -7.6317155745   2.3730300768   3.6253793002
H   -7.6581990875   2.8482044578   1.1961549305
H   -4.2308266987   4.2198577860  -2.3614196644
H   -1.8156566898   4.6359281977  -2.5002622878
H   -1.1026888654   1.3350380091   0.1537141867
H   -0.8969895795  -0.5147947771  -0.6445677306
H    2.0424100287  -1.2161655212  -3.8459433724
H    0.6930858929  -2.1234152705  -4.5319203009
H    2.2024888285  -3.7793356727  -3.7642951941
H    0.9239163280  -3.7333133096  -2.5230377086
H    3.4395680171  -4.7980784997  -2.0242433101
H    2.3420055832  -4.4070667109  -0.6734845344
H    5.1928078018  -3.3273374012  -1.0713556181
H    4.7053921373  -4.6632889622   0.0044338416
H    5.9624889694  -2.1904690048   1.0811860649
H    5.3280384519  -3.6187021288   1.9426346900
H    5.2526114855  -1.9091527590   3.5331649469
H    3.5642857922  -2.0936136616   2.9824456236
H    4.4251780826   0.1226927967   4.3145997140
H    2.9218808855   0.3122555289   3.3706341752
H    5.4910530365   1.9849004963   3.1422108008
H    3.9818104136   2.4492175858   3.9703551809
H    5.0192154718   4.0922339061   2.0934279426
H    3.3031245045   4.2508266811   2.5484177079
H    4.3625418829   3.7791216028  -0.2914230033
H    3.9624394664   5.3647121913   0.4027962897
H    2.5643953470   3.5817921617  -1.8947515278
H    2.5077293133   5.3328580848  -1.5638013009
H    0.4428026673   4.6252753278  -2.5854623789
H    0.1277909499   5.1807751858  -0.9129099527
H   -1.2333837454  -2.6932210858  -4.3293824820
H   -3.5736726149  -3.1730089522  -3.8255967359
H   -3.3553607207  -1.5914446771   2.7532955530
H   -4.7133414010  -3.3140743541   3.8913361855
H   -6.4122139304  -4.6026297698   2.6057490272
H   -6.6537163696  -4.2348962779   0.1704653275
H    2.1953802081   1.6745903489  -0.1410322758
C    2.0795910924   0.5942331204  -0.2592757687
C    1.2863850765   0.0223794036   0.8844491803
C    0.7711053265   0.8783443849   1.8604723020
C   -0.0276264107   0.3791428692   2.8865030979
H   -0.4321654525   1.0562065482   3.6341292760
C   -0.3001589111  -0.9847029013   2.9565590973
H   -0.9163165295  -1.3767799904   3.7611821651
C    0.2185162452  -1.8462822398   1.9907654412
H   -0.0005678000  -2.9098106435   2.0351769586
H    0.9968815332   1.9403006978   1.8061900692
C    1.0005475974  -1.3447052893   0.9547762882
H    1.3757119364  -2.0165540407   0.1856666680
H    1.5878208742   0.3787016327  -1.2121461563
N    3.4647770515   0.0025845118  -0.3208062501
H    3.4153428575  -0.9863728163  -0.6059267010
H    3.8659195351  -0.0152101988   0.6401165710
C    4.4255113046   0.7435501331  -1.2392501834
H    4.3523548455   1.7874976446  -0.9196779485
C    3.9886285026   0.6116335806  -2.6860346650
C    5.8304183901   0.2545579515  -0.9542391643
C    6.3944898084  -0.8243278668  -1.6387778360
H    5.8393299308  -1.3300310128  -2.4232735446
C    7.6819107707  -1.2573586137  -1.3296949215
H    8.1115148330  -2.0954844664  -1.8715702847
C    8.4176947224  -0.6178868264  -0.3350193788
C    7.8626617177   0.4614117145   0.3488176560
H    8.4329081585   0.9703319643   1.1212897153
H    9.4231128095  -0.9552266220  -0.0980795616
C    6.5771296428   0.8933938026   0.0396614056
H    6.1408509694   1.7329339493   0.5755018396
H    4.7071686076   1.1354867781  -3.3224203188
H    3.0043687722   1.0585834151  -2.8500569744
H    3.9513304165  -0.4355031582  -2.9974956210
  119
G(CENSO)=       -3429.46885560  G(xTB)=        -178.78499789        Conformer 5
C   -4.6103600748   0.9336460902   1.4708817840
C   -4.4841626635   0.6506517788   2.8339657551
C   -5.4510687274   1.0686949672   3.7424318841
C   -6.5554360570   1.7943562005   3.3021336931
C   -6.6626456017   2.1530969777   1.9627469410
C   -5.6826782027   1.7461661143   1.0583576913
S   -5.7835892333   2.2798418872  -0.6419427342
C   -4.0368395987   2.5114974435  -0.9252268871
C   -3.5819490595   3.5985648429  -1.6653853516
C   -2.2171680321   3.8211627849  -1.8364759690
C   -1.3051361305   2.9537390900  -1.2311337539
C   -1.7611532591   1.8597671604  -0.4949483459
C   -3.1201731515   1.6030703215  -0.3644101264
C   -3.6637543044   0.4705417960   0.4239709453
C   -3.5311605273  -0.8297404013   0.0603991738
C   -2.8613923912  -1.2644058884  -1.1902924385
C   -1.4989360600  -1.1163847603  -1.4378305513
C   -0.9384520221  -1.5225158504  -2.6477186953
O    0.3963032758  -1.2417505010  -2.8085241813
C    1.2004354579  -2.1655297474  -3.5660544125
C    1.6446461289  -3.3443349327  -2.7365410693
O    2.6600791383  -2.9496876855  -1.8088884140
C    3.0663153418  -4.0622130359  -1.0084107411
C    4.2936152904  -3.7183973059  -0.2091493818
O    3.9815646858  -2.6887026588   0.7314190876
C    5.0209795637  -2.5053360534   1.6986261923
C    4.5472168480  -1.5869442294   2.7944655133
O    4.5841010311  -0.2204351340   2.3602613891
C    4.0403394840   0.6629544227   3.3489319098
C    4.4271199490   2.0839288727   3.0401698721
O    3.9146937002   2.4848087958   1.7693264177
C    4.0659064340   3.8955162642   1.5910645050
C    3.7574293326   4.2940697191   0.1738386728
O    2.3723473380   4.1053459887  -0.0995024297
C    2.0750741235   4.3219985789  -1.4752864840
C    0.5834566083   4.3609026036  -1.6726820200
O    0.0505736416   3.0820033898  -1.2993508544
C   -1.7423564536  -2.1120849767  -3.6260754328
C   -3.0920968708  -2.3208999400  -3.3629300770
C   -3.6516802650  -1.9170399320  -2.1534296618
S   -5.3752735982  -2.2362452655  -1.8261521458
C   -5.2358228303  -2.6185516092  -0.0905473427
C   -4.2968461263  -1.9302773020   0.6978893955
C   -4.1159504874  -2.3449724602   2.0204832906
C   -4.9184107366  -3.3370927670   2.5737391911
C   -5.9073809845  -3.9446857188   1.8034333145
C   -6.0539794641  -3.6026498884   0.4634739272
H   -3.6133693081   0.1086817667   3.1840899014
H   -5.3382840603   0.8293492098   4.7958861114
H   -7.3161643545   2.1181454817   4.0066625534
H   -7.4909367171   2.7693079538   1.6238969812
H   -4.2925036838   4.2966165207  -2.0994665573
H   -1.8880135961   4.6796429290  -2.4111543364
H   -1.0336567012   1.2346670175   0.0057387986
H   -0.8487211960  -0.6994412754  -0.6808735950
H    2.0632442738  -1.5897227776  -3.9114355531
H    0.6694775203  -2.5288440650  -4.4512448113
H    2.0433334930  -4.1176847128  -3.4139819216
H    0.7817348265  -3.7763277626  -2.2017310340
H    3.3133692022  -4.9220298548  -1.6523997696
H    2.2467115869  -4.3652909775  -0.3361414185
H    5.1152988414  -3.4006457345  -0.8706697201
H    4.6160445992  -4.6278463685   0.3224510966
H    5.9311089020  -2.1041695098   1.2227023603
H    5.2719908193  -3.4765665858   2.1524963373
H    5.2115173491  -1.7034606626   3.6641740401
H    3.5255096104  -1.8635150947   3.1002052566
H    4.4499764079   0.4121231455   4.3395844333
H    2.9462466657   0.5518791583   3.3871313507
H    5.5247735794   2.1929531338   3.0540998450
H    4.0135970056   2.7205637519   3.8398778383
H    5.1040946211   4.1975952563   1.8077907431
H    3.4045034243   4.4326629842   2.2909265491
H    4.3756184906   3.7097523643  -0.5273705498
H    4.0295939221   5.3557873429   0.0474970563
H    2.5259348225   3.5272033885  -2.0945850441
H    2.4836581524   5.2875739344  -1.8169474674
H    0.3750104188   4.5787001630  -2.7298586726
H    0.1311232203   5.1454592116  -1.0497625449
H   -1.3416172489  -2.4266818629  -4.5828331852
H   -3.7099413557  -2.8128238674  -4.1090934304
H   -3.3313734488  -1.8898322458   2.6136973725
H   -4.7691588807  -3.6358427973   3.6072937259
H   -6.5424705268  -4.7142252654   2.2329327561
H   -6.7852228666  -4.1137203745  -0.1568836527
H    2.1787777521   1.6643956517  -0.2874264941
C    2.0862080313   0.5751118710  -0.2981014535
C    1.2885518768   0.0973579158   0.8850369363
C    0.8045574502   1.0187686645   1.8157171146
C   -0.0013277781   0.5972541578   2.8706801697
H   -0.3845084901   1.3245118851   3.5814205435
C   -0.3136926969  -0.7523471221   3.0135198090
H   -0.9391354802  -1.0823447410   3.8386762285
C    0.1766297956  -1.6795926247   2.0948012843
H   -0.0717339479  -2.7326514110   2.1971283786
H    1.0561899247   2.0700084373   1.7008805247
C    0.9675644533  -1.2559472335   1.0315542784
H    1.3212189536  -1.9764010616   0.2969067620
H    1.6160087075   0.2500453729  -1.2312840578
N    3.4819558646   0.0118098609  -0.2770072275
H    3.4564787108  -1.0115158531  -0.4043058406
H    3.8810913708   0.1365027814   0.6748136217
C    4.4324447464   0.6219783453  -1.2930290623
H    4.3765251897   1.6993063836  -1.1073440257
C    3.9708983563   0.3164268654  -2.7054738653
C    5.8340417686   0.1522969887  -0.9608173347
C    6.4142271231  -0.9561379685  -1.5806143520
H    5.8759083512  -1.5007071997  -2.3504681783
C    7.6980122393  -1.3663129183  -1.2271258070
H    8.1425344179  -2.2262958829  -1.7205755516
C    8.4115093384  -0.6762123120  -0.2505826966
C    7.8380391763   0.4308163767   0.3714977018
H    8.3900338224   0.9782071469   1.1306114084
H    9.4141256900  -0.9957669852   0.0202191116
C    6.5577237333   0.8411124050   0.0165753285
H    6.1046731037   1.7009930561   0.5048373834
H    4.7091898301   0.7050608840  -3.4124764688
H    3.0118869776   0.7934176772  -2.9246249663
H    3.8689553528  -0.7602707991  -2.8660530678
  119
G(CENSO)=       -3429.46834880  G(xTB)=        -178.78754201        Conformer 6
C   -5.0040423152   1.0479164265   1.2430263868
C   -5.1443232511   0.9691336149   2.6303013090
C   -6.2476759802   1.5301862677   3.2665038875
C   -7.2204453738   2.1949035796   2.5241851439
C   -7.0632076008   2.3496222570   1.1505994000
C   -5.9492447814   1.8001258738   0.5183879785
S   -5.7118729186   2.0632693208  -1.2351958891
C   -3.9376866611   2.2646438599  -1.1997531779
C   -3.3129757981   3.2565450972  -1.9481736221
C   -1.9523984342   3.5043374910  -1.7893928962
C   -1.2247617910   2.7799116237  -0.8390350333
C   -1.8348153639   1.7342531395  -0.1402789175
C   -3.1831486230   1.4485248625  -0.3408992860
C   -3.9236526492   0.4214309078   0.4342419205
C   -3.8710066753  -0.9098132463   0.1819308613
C   -3.1607772179  -1.4929706655  -0.9811495269
C   -1.8045864481  -1.3189242657  -1.2340235996
C   -1.2063119206  -1.8786717453  -2.3653411183
O    0.1230050032  -1.6170187912  -2.5097900800
C    0.8750400307  -2.4109417366  -3.4380743803
C    2.3174105818  -1.9836179188  -3.2984085003
O    2.8278555748  -2.2035427711  -1.9802789195
C    3.3451044458  -3.5209058220  -1.7598178664
C    3.4423392310  -3.7560879235  -0.2744210616
O    4.2719493557  -2.7491612896   0.3007723050
C    4.3817305921  -2.8919229468   1.7155884677
C    5.3016889248  -1.8386603293   2.2713495950
O    4.6726242076  -0.5489579752   2.2360937703
C    5.4725512933   0.4366184750   2.9020621902
C    4.7156104592   1.7285164960   3.0517495731
O    4.5042742906   2.3434533635   1.7809856008
C    4.0939314924   3.7055295188   1.9293462343
C    4.0099590695   4.3774637732   0.5762177255
O    2.8950540233   3.9698656238  -0.2227585879
C    1.7110988382   4.7106451205   0.0729926300
C    0.5963464678   4.3366886402  -0.8685029056
O    0.0762965989   3.0404836329  -0.5152106893
C   -1.9615968478  -2.6387428556  -3.2593248966
C   -3.3144689007  -2.8378169772  -2.9998974221
C   -3.9154774606  -2.2809057241  -1.8755739682
S   -5.6572089626  -2.5535364584  -1.6098804696
C   -5.6391618815  -2.6653251012   0.1648675088
C   -4.7282225002  -1.8855793965   0.8963877382
C   -4.6426308550  -2.0924507406   2.2771651897
C   -5.5111807783  -2.9637683446   2.9246819872
C   -6.4722925382  -3.6592753365   2.1937032609
C   -6.5237536094  -3.5294269548   0.8103916902
H   -4.3813710234   0.4700637323   3.2158985658
H   -6.3447135854   1.4475744638   4.3452012156
H   -8.0862548113   2.6279523017   3.0168402940
H   -7.7908801788   2.9148548400   0.5748182278
H   -3.8895740582   3.8682193927  -2.6365998623
H   -1.4880225284   4.2884245518  -2.3766224376
H   -1.2566678686   1.1757798265   0.5904374770
H   -1.1855557769  -0.7634740267  -0.5418355339
H    0.5526777203  -2.2214849722  -4.4723901701
H    0.7365507078  -3.4782999770  -3.2145123122
H    2.3855048444  -0.9064221365  -3.4835516662
H    2.9286943342  -2.5027843724  -4.0508572407
H    4.3323322584  -3.6163961024  -2.2391321939
H    2.6780102268  -4.2840386858  -2.1854916185
H    3.8708566267  -4.7572512283  -0.1020404124
H    2.4396855071  -3.7305802748   0.1824772010
H    4.8053499949  -3.8791486371   1.9633042439
H    3.3875746026  -2.8186826715   2.1878009505
H    6.2477646712  -1.8177595524   1.7065901068
H    5.5295490780  -2.0992784562   3.3162132896
H    6.4098992178   0.6008875655   2.3477325375
H    5.7267445503   0.0775440086   3.9114867396
H    5.3240368247   2.3885513692   3.6917126503
H    3.7536736595   1.5541625355   3.5612379091
H    4.8393538611   4.2493038882   2.5338273335
H    3.1297529655   3.7633522157   2.4614457477
H    4.9131810342   4.1458904473  -0.0016929154
H    3.9824760839   5.4671922628   0.7304741899
H    1.9073375915   5.7874037222  -0.0600300323
H    1.3861608188   4.5496397205   1.1129023913
H    0.9473499771   4.3339924461  -1.9097810705
H   -0.1926693982   5.0920417045  -0.7610447626
H   -1.5180822999  -3.0901623258  -4.1394637183
H   -3.9021875283  -3.4458560554  -3.6821181157
H   -3.8766301900  -1.5706870112   2.8404956828
H   -5.4356272153  -3.1011014171   3.9994271754
H   -7.1598388558  -4.3352558502   2.6941524903
H   -7.2330344613  -4.1135737266   0.2302447380
H    2.4476930365   1.7940983608  -0.2312998605
C    2.3374197381   0.7132902955  -0.3380446499
C    1.5712942499   0.1398460911   0.8220629600
C    1.3461822455   0.9167905774   1.9599060937
C    0.6235437166   0.4029085192   3.0328969563
H    0.4462924447   1.0188704903   3.9104709380
C    0.1221344116  -0.8966575355   2.9780162237
H   -0.4470651044  -1.2970995549   3.8126954638
C    0.3459972538  -1.6776467801   1.8460319117
H   -0.0546278020  -2.6867431569   1.7914656111
H    1.7315989688   1.9319825337   1.9941141959
C    1.0652414926  -1.1601383060   0.7719152794
H    1.2186448034  -1.7538217695  -0.1248080667
H    1.8409351231   0.4889881645  -1.2865904542
N    3.7290270740   0.1303363091  -0.4065428276
H    3.6663295402  -0.8143603200  -0.8195164643
H    4.0860057771  -0.0040896370   0.5601270776
C    4.7290954799   0.9752886070  -1.1708582548
H    4.6760577354   1.9608897699  -0.7030095241
C    4.3588705166   1.0762265328  -2.6418987171
C    6.1150625043   0.4102142793  -0.9538225421
C    6.4383114577  -0.8845044098  -1.3695821933
H    5.6875210721  -1.5052087684  -1.8524490198
C    7.7162169037  -1.3927484806  -1.1612032286
H    7.9525036276  -2.4045878920  -1.4792684411
C    8.6906921595  -0.6064253161  -0.5488065341
C    8.3798300240   0.6895889587  -0.1461679251
H    9.1354748049   1.3097939253   0.3283424360
H    9.6892682226  -1.0033567607  -0.3875671832
C    7.0955783997   1.1926136253  -0.3419615232
H    6.8487663141   2.1990540428  -0.0134182061
H    5.0708010709   1.7478718819  -3.1305513751
H    3.3556457025   1.4895432701  -2.7827244729
H    4.4219106471   0.1016967903  -3.1357093651
  119
G(CENSO)=       -3429.46823854  G(xTB)=        -178.78542895        Conformer 7
C   -4.3703981913   1.3068810080   1.3372607007
C   -4.2392546617   1.1139856081   2.7159609195
C   -5.1005692593   1.7398566591   3.6105697581
C   -6.0993811957   2.5886132352   3.1385307273
C   -6.1963723504   2.8592545900   1.7781844578
C   -5.3205012415   2.2401215637   0.8866098280
S   -5.4086995183   2.6446804237  -0.8455843590
C   -3.6735085130   2.5213373975  -1.2340494406
C   -3.1152115255   3.3977585080  -2.1622824487
C   -1.7675706154   3.3144141494  -2.4980020624
C   -0.9678457525   2.3619957941  -1.8644867316
C   -1.5168428306   1.5106704448  -0.9061491599
C   -2.8783592843   1.5376216501  -0.6170542211
C   -3.5428395925   0.6050876011   0.3250534297
C   -3.6074817570  -0.7358699358   0.1223461829
C   -2.9871356034  -1.4263832440  -1.0351244759
C   -1.6146315330  -1.5831244735  -1.1923743102
C   -1.0924774875  -2.2496913887  -2.3022869571
O    0.2706989460  -2.2891808055  -2.3730641060
C    0.8680342330  -3.2940823732  -3.2066110565
C    2.3641872015  -3.2180933932  -3.0471553727
O    2.7188980739  -3.4223893007  -1.6821125702
C    4.0946531090  -3.7599428284  -1.5185686827
C    4.4136820945  -3.8782546177  -0.0505133042
O    4.5786158253  -2.5789003032   0.5316911261
C    4.7868201127  -2.6567330886   1.9479409230
C    5.3960343361  -1.3877036946   2.4837955053
O    4.4495981312  -0.3131634292   2.4855810986
C    5.0019249941   0.8650867136   3.0829023581
C    3.9446251061   1.9286627330   3.1985107080
O    3.5889120261   2.4254869453   1.9061803294
C    2.6600004633   3.5064978639   2.0214205326
C    2.5223808039   4.2579316416   0.7239321363
O    1.9721379374   3.4202434800  -0.2901574239
C    1.4543436619   4.1737055082  -1.3852276176
C    1.1852141244   3.2383369212  -2.5404039064
O    0.3484713900   2.1338859636  -2.1615244734
C   -1.9509444559  -2.8082797776  -3.2519048934
C   -3.3280556784  -2.7074864321  -3.0672455667
C   -3.8485926230  -2.0335336903  -1.9668308303
S   -5.6114579978  -1.9676372314  -1.6982202111
C   -5.5926978353  -2.2001598979   0.0718598369
C   -4.5628197846  -1.6222657789   0.8370056366
C   -4.4865868821  -1.9480803871   2.1939168436
C   -5.4693413643  -2.7273167531   2.7960316299
C   -6.5372785046  -3.2094720596   2.0429092127
C   -6.5889032864  -2.9670916481   0.6742969846
H   -3.4461196201   0.4749323241   3.0866457805
H   -4.9899643752   1.5646325306   4.6767678250
H   -6.7816161224   3.0728218072   3.8314509701
H   -6.9357779274   3.5655892877   1.4106689664
H   -3.7356889591   4.1565191972  -2.6313432734
H   -1.3599808671   3.9965471727  -3.2362278340
H   -0.8614168381   0.8248700385  -0.3862373265
H   -0.9301360648  -1.2160235656  -0.4380567765
H    0.6297770634  -3.1206591403  -4.2654272555
H    0.4905434278  -4.2832035037  -2.9112169511
H    2.7402349126  -2.2451901830  -3.3999403710
H    2.8022878526  -4.0023114124  -3.6858691926
H    4.7446844646  -3.0021381138  -1.9882843739
H    4.3038957441  -4.7287699957  -2.0010115970
H    5.3490731718  -4.4465641268   0.0676584882
H    3.6093308845  -4.4294293781   0.4625838082
H    5.4944547785  -3.4711811860   2.1666871574
H    3.8369451429  -2.8814835553   2.4584900436
H    6.2851359216  -1.1121725659   1.8942377777
H    5.7195684930  -1.5857603915   3.5181545548
H    5.8541735253   1.2306556855   2.4866977958
H    5.3658641515   0.6315586058   4.0958994482
H    4.3550384709   2.7466253822   3.8127064643
H    3.0571707878   1.5271832366   3.7155109051
H    3.0173714186   4.2243538321   2.7778092530
H    1.6766835978   3.1348175264   2.3516563685
H    3.4984607256   4.6547759547   0.3989969861
H    1.8557785995   5.1146918808   0.9157000301
H    2.1814889363   4.9289619625  -1.7273818553
H    0.5368099916   4.7013652149  -1.0764374765
H    2.1165191309   2.7696206031  -2.8729973215
H    0.7674793614   3.8001340522  -3.3852993547
H   -1.5714072005  -3.3422069122  -4.1157919692
H   -3.9967204055  -3.1775920147  -3.7830573253
H   -3.6433174949  -1.5964244450   2.7770061248
H   -5.3978834883  -2.9591586899   3.8547401724
H   -7.3115907520  -3.8110714155   2.5103207381
H   -7.3858999180  -3.3929668970   0.0708672354
H    1.5748263665   0.9958738040  -0.3106218025
C    1.8998397025  -0.0445919158  -0.2388417993
C    1.3113890455  -0.7217422034   0.9686922924
C    0.8130256843   0.0421288215   2.0251480948
C    0.2466747901  -0.5762281059   3.1370566134
H   -0.1420402115   0.0276284699   3.9526484174
C    0.1726126979  -1.9660376040   3.1981580778
H   -0.2745257306  -2.4502587795   4.0621289532
C    0.6641856683  -2.7337319778   2.1433220176
H    0.5971144835  -3.8179028812   2.1818044196
H    0.8594213875   1.1261713939   1.9680958076
C    1.2289556949  -2.1155532688   1.0317862257
H    1.5948402167  -2.7072500333   0.1967227960
H    1.6240666007  -0.5765768774  -1.1525307343
N    3.4054014180  -0.0134271530  -0.1589168514
H    3.7743163133  -0.9792610134  -0.2051624064
H    3.6722861747   0.3072859573   0.7851996075
C    4.0764453136   0.8814787968  -1.1817988130
H    3.5763165134   1.8495623593  -1.0703502562
C    3.8685277791   0.3365235996  -2.5860138911
C    5.5367261929   1.0400143764  -0.8186560923
C    6.4164569069  -0.0460326173  -0.8489128394
H    6.0561320553  -1.0339982601  -1.1240406714
C    7.7570087587   0.1255624352  -0.5162827176
H    8.4307779529  -0.7267635680  -0.5373832391
C    8.2351151736   1.3850063806  -0.1596984201
C    7.3664532056   2.4732219458  -0.1394191150
H    7.7323926898   3.4589413141   0.1346570177
H    9.2820571995   1.5172877308   0.0992856721
C    6.0234563467   2.2991870514  -0.4633519072
H    5.3426932735   3.1457073590  -0.4368070860
H    4.3740920530   0.9966116079  -3.2968411683
H    2.8088541056   0.2980860777  -2.8554244946
H    4.2989428554  -0.6654867203  -2.6885255497
  119
G(CENSO)=       -3429.46761139  G(xTB)=        -178.78690478        Conformer 8
C   -4.5166331709   1.0206557173   1.4456925081
C   -4.6390494008   0.4835956007   2.7317813445
C   -5.5724353235   0.9854790900   3.6313885091
C   -6.3893309817   2.0525975087   3.2631367901
C   -6.2310670763   2.6533570515   2.0194879024
C   -5.2831727350   2.1541171609   1.1259162369
S   -5.0447089785   2.9663866098  -0.4377269557
C   -3.2951356098   2.6882668146  -0.6281631002
C   -2.5275796508   3.6509383782  -1.2773101980
C   -1.1645196167   3.4590865090  -1.4921672819
C   -0.5682313021   2.2888928422  -1.0223448855
C   -1.3297781975   1.3367553963  -0.3420554522
C   -2.6983391898   1.4958492033  -0.1688844874
C   -3.5796549462   0.4707921199   0.4390513218
C   -3.6830135143  -0.7920453167  -0.0491429915
C   -2.8346222472  -1.3183295206  -1.1474538283
C   -1.5167436792  -1.7249831469  -0.9672253415
C   -0.7739970742  -2.2237390659  -2.0407713923
O    0.4978035555  -2.6201941030  -1.7430189438
C    1.2127951937  -3.3718092891  -2.7368616511
C    2.3487693770  -4.1095562986  -2.0789577651
O    3.3793016382  -3.2038677720  -1.6848479547
C    4.4833820256  -3.8701698081  -1.0626222765
C    4.3325272327  -4.0526921769   0.4321789748
O    4.5943939806  -2.8207432688   1.1130383051
C    4.5128085951  -2.9920157879   2.5282852108
C    5.2011085022  -1.8642994122   3.2476720560
O    4.4824108527  -0.6328985110   3.0940698798
C    5.0748871269   0.4062422209   3.8873927714
C    4.2147503197   1.6391871697   3.8731604343
O    4.2346376713   2.2462197256   2.5811568344
C    3.5070620262   3.4737218667   2.5788632398
C    3.4840426979   4.0543932913   1.1905142033
O    2.7930390161   3.1649476692   0.3056897003
C    2.2227666563   3.8512518500  -0.8122899795
C    1.6734107103   2.8416467728  -1.7907558216
O    0.7384836720   1.9384497514  -1.1885981551
C   -1.3508648394  -2.2998173422  -3.3128444019
C   -2.6939468289  -1.9664061266  -3.4766974999
C   -3.4443009444  -1.5102534740  -2.3979236830
S   -5.1987273331  -1.2187807113  -2.5489098629
C   -5.6899496836  -1.8706410276  -0.9572675311
C   -4.8712673185  -1.6581010717   0.1699268809
C   -5.2222466889  -2.2832566689   1.3689197456
C   -6.4046530608  -3.0095204937   1.4738194798
C   -7.2469748726  -3.1378023326   0.3724874576
C   -6.8813710968  -2.5863797939  -0.8511946456
H   -3.9817752111  -0.3267020558   3.0274355539
H   -5.6588020883   0.5454739176   4.6206499598
H   -7.1255105725   2.4456884588   3.9585123216
H   -6.8257732705   3.5221102817   1.7502892807
H   -2.9932651228   4.5704027847  -1.6215911175
H   -0.5966973029   4.2295175305  -2.0010616437
H   -0.8257738846   0.4630076720   0.0453315722
H   -1.0547526699  -1.6752806133   0.0137725943
H    1.5833441588  -2.7028128698  -3.5270612588
H    0.5493073674  -4.1213155345  -3.1888077681
H    2.7478328472  -4.8282290984  -2.8138073919
H    1.9686914759  -4.6802791719  -1.2172246106
H    5.3772713286  -3.2681008051  -1.2687935610
H    4.6343201320  -4.8580746116  -1.5233527057
H    5.0595755775  -4.8126001979   0.7640732807
H    3.3240064006  -4.4232982482   0.6805787253
H    5.0284251994  -3.9199567491   2.8246603552
H    3.4611882614  -3.0720818974   2.8474877694
H    6.2333483705  -1.7495916029   2.8800521812
H    5.2457122797  -2.1240180526   4.3169050156
H    6.0874914998   0.6341469315   3.5181322811
H    5.1583705436   0.0626778860   4.9298888095
H    4.6171323843   2.3385939608   4.6242821918
H    3.1807198530   1.3874561418   4.1607778602
H    3.9856621911   4.2018046558   3.2547482818
H    2.4763846611   3.3055888451   2.9325149765
H    4.5055856189   4.2332531109   0.8186712355
H    2.9632180730   5.0222567429   1.2413060887
H    2.9868406923   4.4476161684  -1.3374441619
H    1.4374516226   4.5361974601  -0.4567447761
H    2.4790066828   2.1955924774  -2.1495415083
H    1.2419699342   3.3578814330  -2.6574919548
H   -0.7885636966  -2.6511460996  -4.1704270695
H   -3.1574274124  -2.0898966192  -4.4516252562
H   -4.5604915850  -2.2059167292   2.2232596090
H   -6.6648535779  -3.4777976367   2.4187387037
H   -8.1733388332  -3.6993704546   0.4522570103
H   -7.5083261104  -2.7301207146  -1.7268856210
H    2.0973384176   0.0857862149  -0.8036082996
C    2.5464673119  -0.4722687942   0.0218566150
C    1.6072114460  -0.5650852324   1.1939175006
C    1.1642496411  -1.8163015755   1.6248730891
C    0.2733919291  -1.9225999252   2.6905430018
H   -0.0724006358  -2.9021114574   3.0099292589
C   -0.1725117335  -0.7761854191   3.3440923975
H   -0.8676557459  -0.8565444284   4.1754967074
C    0.2742028350   0.4757612017   2.9245707196
H   -0.0756417849   1.3752590282   3.4247150523
H    1.5104587171  -2.7100321794   1.1120836803
C    1.1546892824   0.5817927327   1.8523502599
H    1.4735901233   1.5622402908   1.5080063362
H    2.8207603126  -1.4677322527  -0.3301447235
N    3.8155863081   0.2354070120   0.4141466847
H    4.0941844851  -0.1014278358   1.3577002118
H    3.6340887674   1.2462621600   0.5091963305
C    4.9954167496   0.0290810796  -0.5211859255
H    5.0265449699  -1.0508893015  -0.6894655198
C    6.2566009158   0.4585113503   0.2140476949
C    4.7702045208   0.7223522491  -1.8464695497
C    5.1640378893   2.0466179833  -2.0579028612
H    5.6315005488   2.6146271533  -1.2588905946
C    4.9644375475   2.6511386554  -3.2961132530
H    5.2804246794   3.6793759777  -3.4502196316
C    4.3650527080   1.9418541262  -4.3346204261
C    3.9682035684   0.6222899184  -4.1308564322
H    3.5067258956   0.0603457805  -4.9383682833
H    4.2135408112   2.4143205424  -5.3013613068
C    4.1740351478   0.0150762293  -2.8948859649
H    3.8758046541  -1.0197497939  -2.7378867864
H    7.1175723522   0.3504619966  -0.4512768175
H    6.4193800559  -0.1793135968   1.0879980635
H    6.2050081395   1.4987488175   0.5496622039
  119
G(CENSO)=       -3429.46753169  G(xTB)=        -178.78689515        Conformer 9
C   -4.5056406572   0.8882884315   1.4960843070
C   -4.6062197691   0.2775515149   2.7507010216
C   -5.5068580428   0.7439910122   3.7014920487
C   -6.3104412872   1.8462953178   3.4166447272
C   -6.1733967709   2.5148571416   2.2051440951
C   -5.2583260121   2.0502498386   1.2605846418
S   -5.0349299164   2.9387872743  -0.2630575575
C   -3.2887115815   2.6576200677  -0.4885643611
C   -2.5249426424   3.6477532053  -1.0986024078
C   -1.1660053235   3.4604332481  -1.3399496482
C   -0.5686802799   2.2677472241  -0.9324101858
C   -1.3263567909   1.2835426562  -0.2930607287
C   -2.6929832501   1.4388781407  -0.0991785021
C   -3.5886599423   0.3894413251   0.4464825410
C   -3.7243884906  -0.8326861992  -0.1296993785
C   -2.8446977099  -1.3220755999  -1.2185774303
C   -1.5453061226  -1.7621366223  -0.9909287891
C   -0.7598601593  -2.2329385334  -2.0456788662
O    0.4904506013  -2.6577248676  -1.7018318707
C    1.2277771581  -3.4207590497  -2.6706156033
C    2.3309647238  -4.1663430292  -1.9683416187
O    3.3654902782  -3.2680619829  -1.5671002859
C    4.4358455107  -3.9376700477  -0.8912846459
C    4.2445553849  -4.0438579221   0.6058001722
O    4.5472857096  -2.7919112214   1.2303093084
C    4.4634674023  -2.8905896811   2.6529430746
C    5.2264056854  -1.7729224347   3.3092954926
O    4.5639260545  -0.5161669197   3.1165727837
C    5.2326584646   0.5319774110   3.8325820991
C    4.4028560308   1.7847413499   3.8210447381
O    4.3570698652   2.3339630667   2.5047923655
C    3.6451345155   3.5701759424   2.4893489823
C    3.5875748700   4.1064348162   1.0850168004
O    2.8599519632   3.1971386590   0.2508817939
C    2.2305807706   3.8592227644  -0.8498857288
C    1.6400807651   2.8284297269  -1.7806466970
O    0.7386515758   1.9311683402  -1.1199713036
C   -1.2761635904  -2.2532341007  -3.3455385369
C   -2.6022644594  -1.8824921797  -3.5617431606
C   -3.3945372455  -1.4482406062  -2.5037807974
S   -5.1302244108  -1.1002221815  -2.7241878447
C   -5.7165384390  -1.7997136534  -1.1855578461
C   -4.9507859310  -1.6649570949  -0.0088988408
C   -5.3945741384  -2.3175458348   1.1441519557
C   -6.6081544052  -2.9987241397   1.1569197272
C   -7.3920341088  -3.0530210849   0.0077102216
C   -6.9383369888  -2.4704809036  -1.1710462868
H   -3.9574614589  -0.5614427709   2.9800702319
H   -5.5780126518   0.2491816744   4.6657603542
H   -7.0197710155   2.2124527556   4.1533779255
H   -6.7578599364   3.4080355012   2.0020581389
H   -2.9894410698   4.5858615562  -1.3901448943
H   -0.6007875658   4.2529017720  -1.8165960924
H   -0.8217697105   0.3881483498   0.0419554969
H   -1.1321393768  -1.7582084702   0.0129397808
H    1.6358559702  -2.7595873105  -3.4488892907
H    0.5682642352  -4.1608145028  -3.1440661981
H    2.7378216611  -4.9091997346  -2.6741349096
H    1.9176359997  -4.7097255763  -1.1039998916
H    5.3524291469  -3.3721261222  -1.1020628677
H    4.5669023301  -4.9491590338  -1.3040624476
H    4.9297863287  -4.8171960358   0.9911100897
H    3.2148888044  -4.3577019962   0.8460151351
H    4.9199957042  -3.8345300143   2.9919014607
H    3.4110582736  -2.8859983196   2.9801328187
H    6.2530704935  -1.7267719242   2.9118140749
H    5.2856056741  -1.9870211105   4.3878921853
H    6.2256086084   0.7194819859   3.3937439953
H    5.3728703032   0.2245816729   4.8801156461
H    4.8661427996   2.5054800361   4.5147064160
H    3.3833210407   1.5706344276   4.1818302564
H    4.1532029622   4.3118223396   3.1279689691
H    2.6237455654   3.4259873544   2.8793670744
H    4.6001060877   4.2580324010   0.6785596929
H    3.0811762232   5.0824465110   1.1180297080
H    2.9645762231   4.4492430842  -1.4230709693
H    1.4613519214   4.5475740915  -0.4674553977
H    2.4318152703   2.1803715215  -2.1656542457
H    1.1631018924   3.3252112690  -2.6347893625
H   -0.6794232516  -2.5879633028  -4.1865441302
H   -3.0195005573  -1.9589249071  -4.5620843723
H   -4.7810994745  -2.2979172222   2.0364750458
H   -6.9379287847  -3.4903030157   2.0676470217
H   -8.3423224771  -3.5791920299   0.0145706479
H   -7.5219736431  -2.5542663453  -2.0837654396
H    2.0581385516   0.0425336536  -0.7659054789
C    2.5101080831  -0.4699308568   0.0874083215
C    1.5788298988  -0.4779664809   1.2688072091
C    1.0520404257  -1.6909192113   1.7149377596
C    0.1490037816  -1.7230597488   2.7754718962
H   -0.2625841897  -2.6731231432   3.1055625992
C   -0.2229562427  -0.5409654046   3.4107659933
H   -0.9272460821  -0.5635096282   4.2380414998
C    0.3102427189   0.6722281230   2.9782825984
H    0.0191324588   1.5994386539   3.4651589123
H    1.3439433031  -2.6134523438   1.2191489282
C    1.2004638278   0.7056836289   1.9095481415
H    1.5809118951   1.6596022550   1.5539002016
H    2.7657618585  -1.4890278976  -0.2068596822
N    3.7958047238   0.2393562067   0.4140870943
H    4.1015436696  -0.0565984467   1.3627106222
H    3.6296689011   1.2563436082   0.4661433510
C    4.9383193527  -0.0286849721  -0.5548492589
H    4.9289847124  -1.1129812148  -0.6958724274
C    6.2383982483   0.3779284836   0.1221900446
C    4.6846396874   0.6387566326  -1.8886839554
C    5.1099961108   1.9446912513  -2.1477701020
H    5.6269520413   2.5155427058  -1.3821544513
C    4.8787884272   2.5270606275  -3.3910632828
H    5.2201196137   3.5408688059  -3.5820415795
C    4.2144307097   1.8144753212  -4.3868450122
C    3.7857890785   0.5132174281  -4.1355661487
H    3.2728004729  -0.0512447298  -4.9095481910
H    4.0367482888   2.2699476929  -5.3572952023
C    4.0248554650  -0.0726823462  -2.8952674310
H    3.7044336529  -1.0944984444  -2.7023403360
H    7.0702449802   0.2171016511  -0.5691764680
H    6.4103793728  -0.2374068316   1.0104540231
H    6.2347354573   1.4294683969   0.4240948494
  119
G(CENSO)=       -3429.46748022  G(xTB)=        -178.78955535        Conformer 10
C   -4.5062854809   0.9954557882   1.5771956888
C   -4.3796950686   0.5548083746   2.8986316448
C   -5.1699873001   1.0917468699   3.9087578390
C   -6.0910994038   2.0947878757   3.6128080801
C   -6.1806895718   2.6000774341   2.3204038082
C   -5.3739072977   2.0669510111   1.3153504172
S   -5.4267032461   2.7536017574  -0.3228008716
C   -3.7075445389   2.5509397359  -0.7503409141
C   -3.1058465564   3.5166090350  -1.5503406634
C   -1.7809782315   3.3882301434  -1.9538673740
C   -1.0489157688   2.2782260370  -1.5303620775
C   -1.6396587111   1.3214352413  -0.7013472030
C   -2.9762650294   1.4209509659  -0.3255553002
C   -3.7142682570   0.4088180652   0.4714329207
C   -3.8561518898  -0.8830762502   0.0808098714
C   -3.0986820884  -1.4895179994  -1.0384423212
C   -1.7640877065  -1.8563710234  -0.9148465100
C   -1.0991216844  -2.4819505364  -1.9720464545
O    0.1886916762  -2.8417751276  -1.7100278173
C    0.8616635182  -3.7312064323  -2.6155414252
C    1.8933222359  -4.5076073273  -1.8399208627
O    2.9236039793  -3.6437351767  -1.3720451533
C    3.8795130448  -4.3568797960  -0.5888288336
C    5.0018121672  -3.4287696345  -0.1974246773
O    4.5630652675  -2.4153120999   0.7215391841
C    5.0591988192  -2.6042399613   2.0524729595
C    4.4686576592  -1.5565083862   2.9570332382
O    4.8253076364  -0.2692640772   2.4602176101
C    4.4860909346   0.7747714611   3.3693070152
C    4.8155215285   2.1023268654   2.7442406502
O    3.8487378109   2.4165677015   1.7330902583
C    4.0987162212   3.7023479212   1.1518792983
C    2.8608338903   4.2307702105   0.4792951585
O    2.5011707253   3.4054218859  -0.6266820260
C    1.5253630774   4.0391388950  -1.4536688424
C    1.0344800862   3.0506475620  -2.4826156088
O    0.2418745393   2.0086737268  -1.8915051396
C   -1.7659167251  -2.7072046527  -3.1805514265
C   -3.1224891809  -2.4011191136  -3.2804283656
C   -3.7978030300  -1.8299145372  -2.2065491198
S   -5.5647189957  -1.5822704339  -2.2362467559
C   -5.9029751032  -2.0775740240  -0.5500214438
C   -5.0015688666  -1.7418115167   0.4815062416
C   -5.2490632315  -2.2420284085   1.7623464160
C   -6.4046186128  -2.9683106659   2.0336920276
C   -7.3263274805  -3.2207767634   1.0213260224
C   -7.0676272685  -2.7927466808  -0.2766733981
H   -3.6436971979  -0.2083332988   3.1296748316
H   -5.0643766256   0.7285907054   4.9269092288
H   -6.7160268609   2.5137881331   4.3963291569
H   -6.8569048789   3.4206229924   2.0965744416
H   -3.6727850383   4.3889619511  -1.8637341681
H   -1.3457905149   4.1653653528  -2.5707500605
H   -1.0318234096   0.4962366413  -0.3537603961
H   -1.2301477296  -1.6868793011   0.0153669380
H    1.3222050432  -3.1557814975  -3.4308245874
H    0.1552225829  -4.4534001708  -3.0439413578
H    2.3139447803  -5.2782350259  -2.5083263501
H    1.4076013957  -5.0218609421  -0.9938972249
H    4.3041840461  -5.1911221754  -1.1736633661
H    3.4005137180  -4.7819618909   0.3095653134
H    5.4015122175  -2.9300305056  -1.0890955598
H    5.8139078890  -4.0194977346   0.2462615718
H    6.1583190800  -2.5317838624   2.0524582775
H    4.7751451202  -3.5971922017   2.4331247454
H    4.8749555674  -1.7101503287   3.9704277131
H    3.3727188494  -1.6563500964   3.0070009921
H    5.0659476364   0.6684216295   4.3004784249
H    3.4139137580   0.7343513384   3.6253705397
H    5.8297281540   2.0786590578   2.3128072393
H    4.7903511224   2.8775665240   3.5251075767
H    4.9339161621   3.6389485432   0.4369256294
H    4.3769876245   4.4177170380   1.9408594031
H    3.0836836789   5.2549150637   0.1363673052
H    2.0264720279   4.2867112492   1.1977616112
H    1.9692564912   4.9056482910  -1.9718854890
H    0.6842996336   4.4062280252  -0.8427417730
H    1.8819491826   2.5329892585  -2.9429991447
H    0.4875373400   3.5657317409  -3.2803162778
H   -1.2630690283  -3.1529880406  -4.0314372989
H   -3.6549472369  -2.6392195017  -4.1971435303
H   -4.5277883374  -2.0679250194   2.5513418934
H   -6.5807881633  -3.3396968282   3.0391328633
H   -8.2319932172  -3.7828975662   1.2301938368
H   -7.7581561625  -3.0314179240  -1.0809517911
H    1.6386680074   0.4363640277  -1.0398523626
C    2.1473346920  -0.3113944755  -0.4245474909
C    1.4352904712  -0.4855776902   0.8878389640
C    1.1732669429  -1.7650834826   1.3810002570
C    0.4573079959  -1.9296655510   2.5641144765
H    0.2499230602  -2.9295415668   2.9360886455
C    0.0046811762  -0.8148528215   3.2660494098
H   -0.5572607204  -0.9426342748   4.1874486896
C    0.2669074311   0.4660613887   2.7809531904
H   -0.0926647741   1.3377187118   3.3213003622
H    1.5229491968  -2.6288479268   0.8217539079
C    0.9750589475   0.6297059763   1.5943581258
H    1.1632453108   1.6270294898   1.2020065107
H    2.1947265708  -1.2624446832  -0.9586370232
N    3.5640272787   0.1683511393  -0.2304896303
H    4.1021533983  -0.6180774683   0.1731567954
H    3.5888156407   0.9322195256   0.4703595542
C    4.2196889914   0.6814721415  -1.4929674644
H    3.6311192919   1.5590144591  -1.7762564749
C    4.1757436401  -0.3536857226  -2.6088406054
C    5.6325576653   1.1291264017  -1.1944691883
C    6.5259513014   0.3350465675  -0.4711021648
H    6.2115191170  -0.6209842774  -0.0594470998
C    7.8350266753   0.7617609780  -0.2636558434
H    8.5183878198   0.1390639117   0.3072548156
C    8.2699573036   1.9758045025  -0.7900247855
C    7.3873763632   2.7656023763  -1.5226908070
H    7.7181569138   3.7134345451  -1.9383745609
H    9.2935059751   2.3038972283  -0.6315082396
C    6.0743905271   2.3464676018  -1.7173530749
H    5.3834422244   2.9682179540  -2.2825466815
H    4.6702815735  -1.2827332157  -2.3104544831
H    4.7105580933   0.0536087989  -3.4714176249
H    3.1517668837  -0.5756288490  -2.9217364379
  119
G(CENSO)=       -3429.46743970  G(xTB)=        -178.78748058        Conformer 11
C   -4.5420180849   1.1751165709   1.4899962423
C   -4.4454185327   0.8093729810   2.8372097167
C   -5.2549967898   1.4024945022   3.7992411582
C   -6.1655099705   2.3903149003   3.4285530357
C   -6.2218974801   2.8263115844   2.1095417120
C   -5.3959192483   2.2372477846   1.1518553186
S   -5.4185434840   2.8413141826  -0.5188165928
C   -3.7044800665   2.5761860231  -0.9297329165
C   -3.0854044002   3.4699141886  -1.7995820736
C   -1.7667444215   3.2822083282  -2.2030012370
C   -1.0607975963   2.1864809346  -1.7060946181
C   -1.6677730553   1.3062743299  -0.8096668805
C   -2.9974760587   1.4615568956  -0.4311232201
C   -3.7386947056   0.5138242089   0.4364497879
C   -3.8602618054  -0.8086105930   0.1525225172
C   -3.1061865458  -1.4871458490  -0.9289918680
C   -1.7722287207  -1.8576208896  -0.7958973089
C   -1.1186836336  -2.5304762362  -1.8320265175
O    0.1711130222  -2.8880300830  -1.5736495005
C    0.8171344139  -3.8131382797  -2.4636437700
C    1.8881416910  -4.5494472183  -1.7045153712
O    2.9661891908  -3.6810626099  -1.3657154718
C    3.9643129199  -4.3787513009  -0.6209509041
C    5.1839178784  -3.5062681287  -0.4441960133
O    5.0026927763  -2.3829381653   0.4245526701
C    5.0184648433  -2.7032638921   1.8224479676
C    5.5322986368  -1.5141536518   2.5904074877
O    4.6267762599  -0.4243242309   2.4307681737
C    5.0951369368   0.7508920698   3.0898208609
C    4.0288728970   1.8103041700   3.0728569078
O    3.8360598863   2.3158493854   1.7442623050
C    2.9490486694   3.4409922635   1.7609871613
C    2.8160730589   4.0518781650   0.3931906841
O    2.1814817171   3.1431254240  -0.5091937263
C    1.5745070720   3.8311435416  -1.6035169568
C    1.0903067766   2.8308607746  -2.6262664932
O    0.2129001912   1.8445160138  -2.0644155273
C   -1.7966316780  -2.8023449483  -3.0252127798
C   -3.1525377762  -2.4972798866  -3.1282040012
C   -3.8164806234  -1.8779188763  -2.0745968732
S   -5.5833165467  -1.6273660785  -2.1028256161
C   -5.9089201623  -2.0377597733  -0.3914570709
C   -4.9998048172  -1.6459751013   0.6132264447
C   -5.2325385749  -2.0824327306   1.9198224039
C   -6.3823674415  -2.7990336025   2.2382244819
C   -7.3116656920  -3.1073313099   1.2483662283
C   -7.0670735554  -2.7444529334  -0.0721288711
H   -3.7150429718   0.0608961903   3.1261930078
H   -5.1725417488   1.0953146357   4.8377775029
H   -6.8075026994   2.8521292018   4.1733510591
H   -6.8891102418   3.6363251248   1.8274930867
H   -3.6363443587   4.3295215052  -2.1715676712
H   -1.3155416120   3.9954563808  -2.8834179565
H   -1.0777255348   0.4909040060  -0.4148244930
H   -1.2291830472  -1.6438326512   0.1207998537
H    1.2350284267  -3.2748173967  -3.3260641909
H    0.0987602132  -4.5605764315  -2.8239761553
H    2.2526546954  -5.3698322231  -2.3458851537
H    1.4537817009  -4.9987087482  -0.7958448868
H    4.2785772394  -5.2844804533  -1.1675598982
H    3.5611619229  -4.7030470015   0.3535418673
H    5.4825452130  -3.0981357758  -1.4158746439
H    6.0091478435  -4.1305386174  -0.0698237724
H    5.6918718216  -3.5524516492   2.0086618229
H    4.0111456345  -2.9754606305   2.1693018421
H    6.5357425382  -1.2344618589   2.2283475385
H    5.6150822937  -1.7895747963   3.6550825819
H    6.0151249504   1.1206600788   2.6066167903
H    5.3288054469   0.5257265557   4.1434469492
H    4.3525762264   2.6312809894   3.7314382089
H    3.0807805661   1.4066020972   3.4635522158
H    3.3532405866   4.2125333755   2.4357382070
H    1.9612564707   3.1387563778   2.1430285952
H    3.8024097405   4.3479538866   0.0011094029
H    2.2077864383   4.9630996791   0.5069736335
H    2.2981866163   4.4965751212  -2.1038395108
H    0.7434843836   4.4534742208  -1.2338507988
H    1.9288263093   2.2505926849  -3.0234841064
H    0.6244371760   3.3588622963  -3.4676724547
H   -1.3015754884  -3.2829217582  -3.8613274292
H   -3.6928775931  -2.7724339451  -4.0298695737
H   -4.5044871267  -1.8651601899   2.6916985040
H   -6.5479611579  -3.1193368479   3.2628941229
H   -8.2122498710  -3.6628897044   1.4939247459
H   -7.7629955265  -3.0278383907  -0.8570922324
H    1.7340145980   0.4000054221  -1.1596328346
C    2.2558588086  -0.3511927918  -0.5613785929
C    1.5302306572  -0.5991734596   0.7316511499
C    1.4855745769  -1.8797079812   1.2849734106
C    0.7942023143  -2.1086861052   2.4711707924
H    0.7591409298  -3.1099892936   2.8923776834
C    0.1341707610  -1.0594781099   3.1088512901
H   -0.4150699473  -1.2404125034   4.0290479066
C    0.1725604752   0.2207240247   2.5591548584
H   -0.3502728242   1.0403861483   3.0454408070
H    1.9799313313  -2.6960110893   0.7658096254
C    0.8702869823   0.4493434401   1.3761215213
H    0.8921849485   1.4428342898   0.9344234677
H    2.3583899959  -1.2790862060  -1.1273977380
N    3.6463934055   0.1775081245  -0.3035915155
H    4.2065463441  -0.5952187148   0.0911307025
H    3.6066311740   0.9158714537   0.4232191162
C    4.3463015455   0.7599608879  -1.5142606418
H    3.7106610116   1.5906261244  -1.8333548426
C    4.4637126036  -0.2673645021  -2.6294324137
C    5.6838617962   1.3171535657  -1.0812328970
C    6.6479949722   0.5053172538  -0.4766833346
H    6.4457689983  -0.5483954641  -0.2961385029
C    7.8746752036   1.0398739891  -0.0934531294
H    8.6150217376   0.4011939784   0.3811176161
C    8.1557223193   2.3857384981  -0.3206802588
C    7.2034772523   3.1957079738  -0.9340618432
H    7.4165797739   4.2451628159  -1.1182965162
H    9.1151968375   2.8001683255  -0.0236811974
C    5.9722614638   2.6633644522  -1.3084857328
H    5.2262234971   3.2979884111  -1.7811100740
H    5.0096427778   0.1864626452  -3.4613427442
H    3.4835100816  -0.5812811504  -2.9994768482
H    5.0199816100  -1.1499501936  -2.3001567363
  119
G(CENSO)=       -3429.46737746  G(xTB)=        -178.78943469        Conformer 12
C   -4.4593657171   1.0645989259   1.5393172622
C   -4.3202821498   0.6838171562   2.8779950314
C   -5.1213628465   1.2451248334   3.8662144294
C   -6.0652917198   2.2136578691   3.5300767143
C   -6.1658776305   2.6637929912   2.2182474369
C   -5.3483746289   2.1072611426   1.2346121208
S   -5.4194631761   2.7260711409  -0.4303278602
C   -3.7001581754   2.5314255811  -0.8615232371
C   -3.1154669066   3.4695947892  -1.7065590165
C   -1.7889650322   3.3441376089  -2.1058351179
C   -1.0373467735   2.2684875683  -1.6312104958
C   -1.6123617849   1.3387329018  -0.7624256179
C   -2.9510240355   1.4321108751  -0.3919186817
C   -3.6699202467   0.4434523966   0.4502236251
C   -3.8067875978  -0.8617449218   0.1051820246
C   -3.0778526017  -1.4921223149  -1.0201632412
C   -1.7332092002  -1.8325262707  -0.9362056537
C   -1.0963179533  -2.4769485930  -1.9991617829
O    0.2072076835  -2.8067114584  -1.7765358413
C    0.8519199768  -3.7376504942  -2.6609903242
C    1.8876948959  -4.5012103519  -1.8776412083
O    2.9260315697  -3.6334888412  -1.4345844632
C    3.8875246021  -4.3394286351  -0.6509551114
C    5.0008859738  -3.4008714106  -0.2580039211
O    4.5597125966  -2.3949181523   0.6672446941
C    4.9845595346  -2.6376544296   2.0137164211
C    4.3908235358  -1.5963546529   2.9244623513
O    4.7889556939  -0.3026201118   2.4767181692
C    4.4049745344   0.7180837279   3.3957013003
C    4.7160663885   2.0667926584   2.8081620821
O    3.7713926741   2.3785503677   1.7746884846
C    4.0124690447   3.6786064221   1.2214635121
C    2.7867386271   4.1967551317   0.5183350726
O    2.4615481222   3.3776317992  -0.6038345500
C    1.5241766734   4.0271721080  -1.4634189627
C    1.0660103968   3.0603734923  -2.5272720618
O    0.2573166821   2.0035316243  -1.9855660265
C   -1.8021077079  -2.7472177290  -3.1756909832
C   -3.1667674363  -2.4683398806  -3.2335699678
C   -3.8129713471  -1.8790270853  -2.1514105710
S   -5.5843229687  -1.6645117307  -2.1269202998
C   -5.8552674974  -2.1086210486  -0.4149947271
C   -4.9249919296  -1.7223460143   0.5716606561
C   -5.1187471030  -2.1812520277   1.8771299724
C   -6.2510968664  -2.9161815378   2.2143497729
C   -7.2022125503  -3.2201642132   1.2440503128
C   -6.9963519288  -2.8340189455  -0.0763514405
H   -3.5670690770  -0.0521544457   3.1395421371
H   -5.0074189018   0.9268585626   4.8984033990
H   -6.7006469080   2.6491536082   4.2960283798
H   -6.8603745985   3.4592792725   1.9621775651
H   -3.6973694736   4.3166548374  -2.0596083836
H   -1.3668501636   4.0952533349  -2.7630033780
H   -0.9918312562   0.5390757234  -0.3793982649
H   -1.1698833278  -1.6299873731  -0.0306918728
H    1.3024378855  -3.1980074577  -3.5056026120
H    0.1289285458  -4.4665513010  -3.0481714784
H    2.2989272968  -5.2872850919  -2.5339363415
H    1.4073381925  -4.9961620386  -1.0170328618
H    4.3199140673  -5.1691587355  -1.2365485191
H    3.4106902785  -4.7706022851   0.2457637444
H    5.3864723559  -2.8909235892  -1.1486767309
H    5.8245697953  -3.9825060988   0.1768087502
H    6.0844281143  -2.6087730485   2.0639549124
H    4.6459585437  -3.6286474700   2.3534281239
H    4.7611810021  -1.7869671276   3.9454673667
H    3.2922435517  -1.6693549695   2.9377850986
H    4.9637772838   0.6067806681   4.3392697929
H    3.3283557279   0.6466079484   3.6244417688
H    5.7430021497   2.0821023114   2.4080237759
H    4.6447912052   2.8226068329   3.6052216819
H    4.8712065583   3.6422249119   0.5333922118
H    4.2499925137   4.3866908872   2.0301949350
H    3.0107527831   5.2247631781   0.1880868717
H    1.9331122444   4.2423949691   1.2145034948
H    1.9965098275   4.8954346284  -1.9527056812
H    0.6616521015   4.3950093883  -0.8834175114
H    1.9258359640   2.5536840172  -2.9768411774
H    0.5438330627   3.5976931074  -3.3269009886
H   -1.3216500650  -3.2066837847  -4.0322068946
H   -3.7278386463  -2.7412011337  -4.1231755932
H   -4.3728584910  -1.9663632500   2.6324669696
H   -6.3862900284  -3.2538021737   3.2378776366
H   -8.0895394583  -3.7902028298   1.5040197963
H   -7.7094855880  -3.1134850641  -0.8470601676
H    1.6578300756   0.4930365125  -1.0468732782
C    2.1649155310  -0.2860215899  -0.4701925329
C    1.4484403724  -0.5337872276   0.8284049885
C    1.2125653248  -1.8396876334   1.2624507962
C    0.4904416338  -2.0731165879   2.4298988684
H    0.3040562655  -3.0931687679   2.7554228555
C    0.0040485983  -1.0012941636   3.1752344589
H   -0.5641496056  -1.1829047913   4.0836772406
C    0.2409431594   0.3055019067   2.7500805352
H   -0.1436068233   1.1438571611   3.3248772272
H    1.5882563761  -2.6683369234   0.6686331193
C    0.9575849240   0.5378225455   1.5798606302
H    1.1289821536   1.5554636502   1.2358615365
H    2.2156925441  -1.2079393925  -1.0525865827
N    3.5798537042   0.1848370621  -0.2455332189
H    4.1109991026  -0.6130478572   0.1456753082
H    3.5930267814   0.9301040383   0.4756521589
C    4.2578144264   0.7311852838  -1.4832144199
H    3.6612014187   1.6028228737  -1.7668952290
C    4.2623678428  -0.2834142215  -2.6180692656
C    5.6514009981   1.2009950737  -1.1312150314
C    6.5361344131   0.4074112019  -0.3964654623
H    6.2322696510  -0.5702888465  -0.0300238069
C    7.8214673256   0.8634583192  -0.1163319600
H    8.4964368082   0.2421061875   0.4660222053
C    8.2425031453   2.1069615832  -0.5818359727
C    7.3714963737   2.8940237728  -1.3311079635
H    7.6925850978   3.8638325587  -1.7011546883
H    9.2462255256   2.4603821263  -0.3625013825
C    6.0811120986   2.4451814505  -1.5980008320
H    5.3975921099   3.0659400352  -2.1733403607
H    4.7886766749  -1.1990049106  -2.3330849851
H    4.7892208381   0.1595561540  -3.4679854701
H    3.2504761015  -0.5372196873  -2.9461135076
  119
G(CENSO)=       -3429.46710995  G(xTB)=        -178.78699869        Conformer 13
C   -5.1573138673   1.0010010589   1.2470926452
C   -5.3524310230   0.8422673562   2.6208300649
C   -6.4716091240   1.3832766399   3.2468578976
C   -7.4049996045   2.1070636218   2.5090917044
C   -7.1914811789   2.3412755020   1.1545065677
C   -6.0616800497   1.8111289593   0.5341486234
S   -5.7471021806   2.1735177108  -1.1886523770
C   -3.9728195793   2.3371256558  -1.0668604712
C   -3.3085728114   3.3710477765  -1.7170927726
C   -1.9520044970   3.5837608368  -1.4937451752
C   -1.2652767445   2.7734155129  -0.5833459207
C   -1.9152200334   1.6920792308   0.0193669775
C   -3.2632707982   1.4495587354  -0.2400314945
C   -4.0581461004   0.3974621448   0.4447985033
C   -4.0314762182  -0.9180267291   0.1202857935
C   -3.2752629767  -1.4647220348  -1.0316793069
C   -1.8974252382  -1.3530153440  -1.1853703948
C   -1.2561136504  -1.8874737552  -2.3061107609
O    0.0918501640  -1.6909426668  -2.3581563263
C    0.8564483668  -2.4875314427  -3.2746374785
C    2.2995559706  -2.0728938122  -3.1115859234
O    2.7881922904  -2.2635933041  -1.7814459883
C    3.2591273173  -3.5888128995  -1.5117951572
C    3.4537571298  -3.7297846501  -0.0251805321
O    4.3829314888  -2.7411500879   0.4137096293
C    4.6201361838  -2.8216196329   1.8176894361
C    5.6226140709  -1.7784739995   2.2292402347
O    5.0296835578  -0.4721956846   2.1963787785
C    5.9276383848   0.5146404577   2.7199535163
C    5.2146735096   1.8196968048   2.9454892629
O    4.8289113138   2.4052001646   1.7026532752
C    4.4279685441   3.7661609483   1.8761338726
C    4.1103687312   4.3903123366   0.5356064177
O    2.8978133029   3.9345919772  -0.0701113208
C    1.7351230724   4.5665767534   0.4675242103
C    0.5423405723   4.3229993526  -0.4197590792
O    0.0317606873   2.9900850249  -0.2100067754
C   -1.9892003745  -2.5606122015  -3.2843571022
C   -3.3649017676  -2.6948089234  -3.1255548218
C   -4.0090770088  -2.1616520980  -2.0143709767
S   -5.7755593627  -2.3549493529  -1.8692457814
C   -5.8650079227  -2.5867720209  -0.1079214233
C   -4.9640809558  -1.9015625590   0.7235337201
C   -4.9640294447  -2.2058559660   2.0885052556
C   -5.9025445912  -3.0797522533   2.6258395892
C   -6.8499623137  -3.6789406565   1.7982366228
C   -6.8195790390  -3.4517473481   0.4268622722
H   -4.6212340454   0.2948072130   3.2039755489
H   -6.6126551388   1.2379049378   4.3139968427
H   -8.2834556655   2.5239849096   2.9932567338
H   -7.8873863758   2.9522026860   0.5862045362
H   -3.8526362425   4.0431420433  -2.3748321057
H   -1.4589645448   4.4066062278  -1.9983786113
H   -1.3723481011   1.0737201411   0.7284336052
H   -1.2998745245  -0.8653607374  -0.4250647450
H    0.5616129919  -2.2891779953  -4.3149421738
H    0.6982514911  -3.5537450043  -3.0598612518
H    2.3801067433  -1.0010098517  -3.3191673620
H    2.9192843659  -2.6147738326  -3.8413100470
H    4.2040366925  -3.7643134994  -2.0501828284
H    2.5286387836  -4.3425949023  -1.8388291954
H    3.8351846897  -4.7422187095   0.1870471301
H    2.4932848052  -3.6069399885   0.5006625066
H    5.0295754822  -3.8123182633   2.0751223561
H    3.6783430878  -2.6853454275   2.3756908679
H    6.5065202079  -1.8146735367   1.5719631224
H    5.9488532751  -2.0005998973   3.2567666092
H    6.7789797406   0.6518827676   2.0350824233
H    6.3183584729   0.1741489512   3.6914489056
H    5.9129750477   2.4878095391   3.4758621958
H    4.3328960715   1.6698625540   3.5900372390
H    5.2538915876   4.3392197768   2.3305572290
H    3.5649861055   3.8316799714   2.5598403961
H    4.9153161438   4.1596244151  -0.1727162960
H    4.0764625734   5.4839777443   0.6617660121
H    1.8946408518   5.6562810753   0.5077302534
H    1.5197949812   4.2163950415   1.4889218868
H    0.8152016145   4.4674065677  -1.4740003279
H   -0.2337858053   5.0511626079  -0.1494635357
H   -1.5128916169  -2.9952051373  -4.1555142221
H   -3.9359881665  -3.2352840246  -3.8753428148
H   -4.2115046805  -1.7563366511   2.7269202953
H   -5.8923962008  -3.2941054432   3.6905181948
H   -7.5911237699  -4.3563929582   2.2127187603
H   -7.5191557059  -3.9620768443  -0.2296403080
H    2.4873145456   1.7406956455  -0.1970774384
C    2.3979401087   0.6536358212  -0.2575278018
C    1.7253008340   0.1069466933   0.9710190047
C    1.7493098271   0.8417362916   2.1586574524
C    1.1303197272   0.3513876757   3.3041113898
H    1.1507509914   0.9330916185   4.2217501943
C    0.4764535847  -0.8795341439   3.2708456563
H   -0.0154187272  -1.2592969521   4.1623210045
C    0.4432104515  -1.6140575402   2.0876990757
H   -0.0766163248  -2.5680676520   2.0520478918
H    2.2556408657   1.8033870952   2.1760846533
C    1.0668599878  -1.1238117698   0.9423771329
H    1.0344908095  -1.6882777678   0.0146550812
H    1.8487055194   0.3801992339  -1.1621384436
N    3.8005882144   0.1033621724  -0.3974978133
H    3.7293247580  -0.8492491297  -0.7927788718
H    4.2216905988  -0.0074673691   0.5449811791
C    4.7343634935   0.9614351222  -1.2275626437
H    4.7292017057   1.9349524450  -0.7320800040
C    4.2438435695   1.1030315338  -2.6604597742
C    6.1302795795   0.3852034155  -1.1535061305
C    6.3960796948  -0.9167566572  -1.5872805524
H    5.5912290938  -1.5408182148  -1.9690561201
C    7.6895133493  -1.4256540063  -1.5339043823
H    7.8834219091  -2.4416566348  -1.8669265436
C    8.7344233052  -0.6329548176  -1.0615227733
C    8.4782110770   0.6686934853  -0.6394253419
H    9.2882799909   1.2927266022  -0.2718276037
H    9.7453690584  -1.0293606795  -1.0249169605
C    7.1800999153   1.1726892694  -0.6787654934
H    6.9762681456   2.1839521077  -0.3354314247
H    4.9111357247   1.7957420309  -3.1816709966
H    3.2301726173   1.5116245698  -2.7092893162
H    4.2774179753   0.1452151948  -3.1881515950
  119
G(CENSO)=       -3429.46703245  G(xTB)=        -178.78601915        Conformer 14
C   -4.4463739160   1.2353356817   1.3730345968
C   -4.2862816837   1.0612726722   2.7507902490
C   -5.1549424604   1.6689807967   3.6513543399
C   -6.1898599812   2.4769831562   3.1853335069
C   -6.3166686508   2.7301451110   1.8237072392
C   -5.4315647408   2.1331499945   0.9269195290
S   -5.5318321925   2.5279379343  -0.8087685539
C   -3.7844076490   2.5015274330  -1.1701838957
C   -3.2480658973   3.4375535223  -2.0507218512
C   -1.8868675314   3.4440884098  -2.3398972515
C   -1.0539824650   2.5175241004  -1.7108264120
C   -1.5853717548   1.5983808566  -0.8049910091
C   -2.9546653086   1.5409740360  -0.5609289366
C   -3.6051423570   0.5646250049   0.3491674749
C   -3.6617683871  -0.7699007914   0.1070817263
C   -3.0094977723  -1.4275713734  -1.0508251617
C   -1.6303282746  -1.5068041390  -1.1997746030
C   -1.0616516706  -2.1489849710  -2.3014142489
O    0.2995275747  -2.0867381136  -2.3606585207
C    1.0142792687  -3.0122864972  -3.1934549722
C    2.4696148978  -2.6125972557  -3.1199245076
O    2.9800857124  -2.6727796990  -1.7821079351
C    3.7803372926  -3.8287682146  -1.5112579137
C    3.9707906899  -3.9531506393  -0.0211728896
O    4.5691577481  -2.7579337066   0.4773822472
C    4.7422950009  -2.8014206261   1.8939436303
C    5.4313107873  -1.5531550364   2.3763193177
O    4.5370983246  -0.4297816216   2.3353006626
C    5.1221675586   0.7242212608   2.9562781844
C    4.0939472445   1.8048351707   3.1491614946
O    3.7536435007   2.4225139840   1.9070000992
C    2.9199333259   3.5608386894   2.1315829880
C    2.7113212999   4.3492571632   0.8661533896
O    2.0114781136   3.5724262757  -0.1048661848
C    1.3805587982   4.3815664594  -1.0974278394
C    1.0703631250   3.5285995183  -2.3038910809
O    0.2829045525   2.3755423612  -1.9637516841
C   -1.8773554273  -2.7659175433  -3.2512582055
C   -3.2600313994  -2.7359008515  -3.0791313371
C   -3.8277680388  -2.0816354151  -1.9898388645
S   -5.5949681750  -2.0937852677  -1.7519785814
C   -5.6004364886  -2.3025169614   0.0205917555
C   -4.6069905820  -1.6827517172   0.8016484235
C   -4.5572667954  -1.9875753036   2.1651578643
C   -5.5299932162  -2.7884352223   2.7546268001
C   -6.5629761352  -3.3144534113   1.9825169934
C   -6.5869306591  -3.0921334936   0.6100032239
H   -3.4659139256   0.4531676063   3.1159338882
H   -5.0218534578   1.5117877773   4.7177995464
H   -6.8772254108   2.9456827434   3.8838454007
H   -7.0841122721   3.4083412176   1.4607618504
H   -3.8942104596   4.1769250654  -2.5159749662
H   -1.4975947496   4.1769417834  -3.0378974430
H   -0.9050755537   0.9344724899  -0.2872408610
H   -0.9744712349  -1.0944862915  -0.4443031587
H    0.6918938708  -2.9392169069  -4.2414980469
H    0.8462004543  -4.0381737630  -2.8348714315
H    2.5658083561  -1.5758200293  -3.4614454136
H    3.0561998452  -3.2489726806  -3.7962406984
H    4.7522416936  -3.7374144534  -2.0220455411
H    3.2844999815  -4.7431767393  -1.8702119622
H    4.6199502384  -4.8221044895   0.1769545216
H    3.0044412166  -4.1320312725   0.4767854483
H    5.3714275506  -3.6639266017   2.1680792513
H    3.7670034248  -2.9163280937   2.3955343110
H    6.3289840324  -1.3494907584   1.7713074102
H    5.7482515777  -1.7195220926   3.4170516821
H    5.9663464512   1.0941918811   2.3535263900
H    5.5044822146   0.4427119743   3.9492866399
H    4.5272963330   2.5555307236   3.8306433089
H    3.1940600113   1.3889736735   3.6327705534
H    3.3971792383   4.2330624438   2.8647013465
H    1.9479082130   3.2503026488   2.5490186008
H    3.6772885681   4.6857455759   0.4543473503
H    2.1288557137   5.2445936160   1.1373535270
H    2.0470603841   5.1948596837  -1.4288583958
H    0.4650973208   4.8382288944  -0.6855907587
H    1.9957385866   3.1160514324  -2.7169173798
H    0.5939226757   4.1388021160  -3.0804465882
H   -1.4614498643  -3.2861276490  -4.1069080384
H   -3.8953931722  -3.2444289292  -3.7989756236
H   -3.7409788075  -1.6013734371   2.7637827523
H   -5.4780333064  -3.0027212458   3.8181612211
H   -7.3300569661  -3.9335288808   2.4389161344
H   -7.3552500533  -3.5506346711  -0.0066363589
H    1.7903801486   1.2213381764  -0.2729986417
C    1.9562094484   0.1421485190  -0.2781657472
C    1.3140076904  -0.5005498839   0.9204655712
C    0.8520361308   0.2955354276   1.9699611988
C    0.2201633967  -0.2805457093   3.0692639426
H   -0.1415021399   0.3503107623   3.8768676426
C    0.0485417864  -1.6616451007   3.1287478177
H   -0.4468489721  -2.1128234209   3.9842801242
C    0.5037558259  -2.4621575635   2.0818576412
H    0.3581918818  -3.5387187264   2.1169503279
H    0.9770660769   1.3731614752   1.9135178623
C    1.1277330994  -1.8841139975   0.9806648609
H    1.4514827988  -2.4972836033   0.1446419747
H    1.5580322205  -0.2815339406  -1.2036950971
N    3.4518730143  -0.0777966057  -0.2918355766
H    3.6360355789  -1.0305826432  -0.6431503787
H    3.8138892749  -0.0662098300   0.6825935377
C    4.2138761426   0.9459950037  -1.1095303178
H    3.8603066053   1.9156913235  -0.7443241042
C    3.8967725215   0.7907449748  -2.5894781987
C    5.6941501016   0.8224334998  -0.8287850741
C    6.3799478297  -0.3692591253  -1.0804578760
H    5.8459530920  -1.2381649793  -1.4567671345
C    7.7487261729  -0.4563249311  -0.8464445886
H    8.2699486304  -1.3902821902  -1.0386629452
C    8.4498768188   0.6513833651  -0.3731538072
C    7.7747220117   1.8450307229  -0.1323901299
H    8.3153590016   2.7134957845   0.2340505105
H    9.5198090453   0.5841554286  -0.1960755072
C    6.4018457785   1.9273856598  -0.3529375679
H    5.8725940698   2.8551953041  -0.1525252697
H    4.3979203613   1.5920249024  -3.1402881683
H    2.8230710125   0.8609750272  -2.7873849174
H    4.2703448535  -0.1648279289  -2.9714449429
  119
G(CENSO)=       -3429.46693972  G(xTB)=        -178.78701085        Conformer 15
C   -4.5008423239   1.1449010687   1.5078920087
C   -4.3932347378   0.7680517118   2.8510267217
C   -5.2157935434   1.3316180746   3.8198639211
C   -6.1486773089   2.3025824352   3.4607769564
C   -6.2162396921   2.7515985668   2.1466866875
C   -5.3797395791   2.1902946693   1.1816357688
S   -5.4279435517   2.8061371568  -0.4846375927
C   -3.7133837203   2.5776493279  -0.9143022654
C   -3.1233183375   3.4852324263  -1.7902711607
C   -1.8053379528   3.3256624280  -2.2066651122
C   -1.0686487148   2.2498741690  -1.7116993485
C   -1.6456038536   1.3569551025  -0.8077896553
C   -2.9780041166   1.4782262442  -0.4237001094
C   -3.6946396748   0.5080653176   0.4411005554
C   -3.8030155060  -0.8113599891   0.1393935832
C   -3.0694488955  -1.4600832559  -0.9743276089
C   -1.7241835230  -1.8007268576  -0.8922690759
C   -1.0888703173  -2.4373315556  -1.9616535774
O    0.2198482961  -2.7590940317  -1.7550034894
C    0.8673921475  -3.6090266480  -2.7154899761
C    2.1083367155  -4.1869262228  -2.0904548969
O    3.0942481561  -3.1700209119  -1.9119349312
C    4.3438079510  -3.6975680304  -1.4588430846
C    4.4533603405  -3.8343093102   0.0424613680
O    4.6842269019  -2.5476761270   0.6310335354
C    4.8919337839  -2.6420914368   2.0460248512
C    5.5613968420  -1.3958016934   2.5560517931
O    4.6665676163  -0.2873855830   2.4719885271
C    5.2881539149   0.9169936767   2.9226785361
C    4.2612484121   2.0093999307   3.0318964175
O    3.8332243459   2.4223949494   1.7273799738
C    2.9178093320   3.5210202408   1.8198154779
C    2.6976341873   4.1639916181   0.4780197671
O    2.0461262782   3.2642257565  -0.4189520632
C    1.4886983071   3.9589192094  -1.5354789433
C    1.0768889126   2.9637966845  -2.5940846958
O    0.2082700974   1.9386172991  -2.0868441982
C   -1.8003628265  -2.7134377362  -3.1336908152
C   -3.1663436512  -2.4407106332  -3.1857055296
C   -3.8083056223  -1.8503077240  -2.1024464773
S   -5.5806109100  -1.6351234759  -2.0733892586
C   -5.8434138842  -2.0769809155  -0.3589216837
C   -4.9109541553  -1.6793017847   0.6211669698
C   -5.0855026830  -2.1477301089   1.9259074910
C   -6.2031585753  -2.9027634760   2.2688583454
C   -7.1591353049  -3.2152261106   1.3060639288
C   -6.9715064005  -2.8191516275  -0.0142278061
H   -3.6455353700   0.0335507320   3.1312308484
H   -5.1255243966   1.0153561632   4.8549854074
H   -6.8001974940   2.7415977176   4.2110092751
H   -6.9023671691   3.5490965384   1.8746995510
H   -3.6969061517   4.3310083064  -2.1597220165
H   -1.3759793440   4.0433577464  -2.8967596902
H   -1.0316487235   0.5581388533  -0.4136704301
H   -1.1558384831  -1.5911943528   0.0093413867
H    1.1135654514  -3.0379356741  -3.6219781048
H    0.2067719411  -4.4436550995  -2.9868520650
H    2.4925237010  -4.9657596169  -2.7696173602
H    1.8520189116  -4.6673016984  -1.1326868633
H    5.1246676192  -3.0135968515  -1.8139379570
H    4.5272719076  -4.6812297742  -1.9172782217
H    5.3064742015  -4.4921407491   0.2739448364
H    3.5471853845  -4.2958674829   0.4671403385
H    5.5527915121  -3.4942501606   2.2667486255
H    3.9316490327  -2.8085045377   2.5599899598
H    6.4767376499  -1.1935216463   1.9757388385
H    5.8529827373  -1.5641997049   3.6060320242
H    6.0956496019   1.2132222138   2.2311680804
H    5.7307027378   0.7632953997   3.9203269227
H    4.7162487314   2.8642459872   3.5561338506
H    3.3987024650   1.6612323642   3.6233270893
H    3.3375556185   4.2898673888   2.4878077039
H    1.9616968394   3.1850190053   2.2507105580
H    3.6560350580   4.4990793921   0.0484725428
H    2.0712265328   5.0554096799   0.6447719601
H    2.2305921658   4.6369558456  -1.9898988268
H    0.6339303461   4.5690825612  -1.2018972709
H    1.9507121499   2.4153545526  -2.9599771526
H    0.6292432880   3.4913400362  -3.4459285821
H   -1.3241019066  -3.1762965640  -3.9904066554
H   -3.7300357995  -2.7192482732  -4.0718731465
H   -4.3359531186  -1.9259829729   2.6758709271
H   -6.3238232076  -3.2491472099   3.2912950910
H   -8.0352040727  -3.8002702180   1.5710986751
H   -7.6870597401  -3.1069314003  -0.7796089785
H    1.6062033335   0.6552498769  -0.8889510272
C    2.0790387302  -0.2162577790  -0.4307607815
C    1.4108114454  -0.5628708713   0.8700669988
C    0.8008993176   0.4377190679   1.6300485239
C    0.1533748453   0.1232075984   2.8216884221
H   -0.3279921117   0.9077596811   3.3996208989
C    0.1114354421  -1.1979883606   3.2629395459
H   -0.3995092248  -1.4466708533   4.1893001128
C    0.7198126073  -2.2010585689   2.5100124645
H    0.6828888646  -3.2332540075   2.8478896316
H    0.8159553222   1.4630394076   1.2692553981
C    1.3649461997  -1.8845235451   1.3178258701
H    1.8240330889  -2.6645313853   0.7166552645
H    2.0514509011  -1.0638683464  -1.1184811592
N    3.5305835532   0.1356373773  -0.2084216294
H    4.0344679531  -0.7269778295   0.0551342671
H    3.5966263521   0.7750895869   0.6005940680
C    4.2153108680   0.8321239272  -1.3720425800
H    3.7012876592   1.7957816340  -1.4492851608
C    4.0548025706   0.0497380722  -2.6651876372
C    5.6615583784   1.0767478931  -0.9999068838
C    6.5402880741   0.0120044595  -0.7813508793
H    6.1892030279  -1.0135338212  -0.8652336493
C    7.8684481824   0.2536978888  -0.4432006518
H    8.5410983391  -0.5824238329  -0.2720110143
C    8.3350966527   1.5615880879  -0.3276516707
C    7.4670462850   2.6266811336  -0.5538557396
H    7.8247436126   3.6492148521  -0.4694350859
H    9.3729421971   1.7493226482  -0.0662643494
C    6.1361975668   2.3841328332  -0.8840688180
H    5.4577235686   3.2163513245  -1.0536597850
H    3.0054342967  -0.0417672543  -2.9590233035
H    4.4864206455  -0.9520884119  -2.5891774314
H    4.5812522634   0.5898677754  -3.4577157045
  119
G(CENSO)=       -3429.46645198  G(xTB)=        -178.78692055        Conformer 16
C   -4.3192114773   1.1243599817   1.3865542367
C   -4.1619487851   0.8907852110   2.7559933559
C   -5.0378454536   1.4499134280   3.6804491345
C   -6.0784943744   2.2691845212   3.2483268631
C   -6.2077024224   2.5767125503   1.8983619953
C   -5.3172511558   2.0264042755   0.9769752438
S   -5.4433980142   2.4809709862  -0.7417111695
C   -3.7049215770   2.4779935043  -1.1384226084
C   -3.1986366394   3.4155062052  -2.0351383490
C   -1.8462423282   3.4303237645  -2.3634673849
C   -0.9850586249   2.5166229269  -1.7517608076
C   -1.4874369184   1.6027544571  -0.8246130580
C   -2.8499274714   1.5271370498  -0.5520339597
C   -3.4654320967   0.5123283837   0.3388057653
C   -3.4813324551  -0.8139400681   0.0451703236
C   -2.8359874544  -1.3792851961  -1.1640465792
C   -1.4578180600  -1.4052935335  -1.3560513270
C   -0.9038813612  -1.8756795674  -2.5454003822
O    0.4524784786  -1.7124870853  -2.6681549388
C    1.2180010062  -2.6922244132  -3.3951169486
C    1.7094880374  -3.7915061266  -2.4883226626
O    2.7171230801  -3.2869451969  -1.6098618759
C    3.1765797773  -4.3107079849  -0.7281988110
C    4.3788779656  -3.8431026283   0.0467473226
O    4.0207782387  -2.7518621900   0.8999905677
C    4.9376659050  -2.5951651384   1.9863029717
C    4.4545217747  -1.5326127418   2.9365805995
O    4.6444456274  -0.2246803767   2.3794137131
C    4.4477094023   0.7959034268   3.3649239424
C    4.7408100208   2.1457403466   2.7737186665
O    3.7086877631   2.5252602830   1.8617232682
C    3.9098325043   3.8673991508   1.4101585345
C    2.6720933590   4.4137849569   0.7514629178
O    2.4129109745   3.7317008672  -0.4733395398
C    1.4475966719   4.4142609117  -1.2718158036
C    1.0930304180   3.5421421729  -2.4497824946
O    0.3472172407   2.3831020551  -2.0383264424
C   -1.7362362706  -2.3850585763  -3.5452830424
C   -3.1093057199  -2.4446292138  -3.3247758132
C   -3.6619006568  -1.9565454808  -2.1425316542
S   -5.4187385836  -2.0614467354  -1.8612626882
C   -5.3825381628  -2.3827431003  -0.1066961539
C   -4.3955138389  -1.7839488443   0.6986531580
C   -4.3261859632  -2.1578339957   2.0438913639
C   -5.2724560246  -3.0138333938   2.5973653178
C   -6.2974192668  -3.5261975267   1.8055673319
C   -6.3416853756  -3.2298023487   0.4477551989
H   -3.3367529096   0.2749648422   3.0961107387
H   -4.9048593762   1.2469786963   4.7391444243
H   -6.7702915153   2.7021903576   3.9652333670
H   -6.9830199920   3.2602296187   1.5631745550
H   -3.8622323423   4.1477082437  -2.4871405960
H   -1.4895757947   4.1622667354  -3.0790660081
H   -0.7972116360   0.9443427350  -0.3161805190
H   -0.7956608895  -1.0634229527  -0.5726193021
H    2.0629966883  -2.1494708433  -3.8302688196
H    0.6389955365  -3.1321738125  -4.2124774211
H    2.1282569810  -4.5990412533  -3.1126851628
H    0.8672092129  -4.2117106838  -1.9121697396
H    3.4746899278  -5.2028183014  -1.3042610944
H    2.3710207423  -4.6074450599  -0.0357563047
H    5.1929162644  -3.5488765523  -0.6358298472
H    4.7346766992  -4.6924829472   0.6503887007
H    5.9456508153  -2.3461860172   1.6160441406
H    5.0050207539  -3.5413147962   2.5464626696
H    5.0436669351  -1.6169713976   3.8625811766
H    3.3930295310  -1.6904165938   3.1874467564
H    5.1381863363   0.6280270598   4.2060007154
H    3.4164052616   0.7600825371   3.7506316678
H    5.7221636311   2.1368331897   2.2690650813
H    4.7936387886   2.8715501154   3.6016577407
H    4.7659532517   3.9123490483   0.7177210298
H    4.1373252953   4.5176109168   2.2707019277
H    2.8472617510   5.4855923369   0.5600190272
H    1.8054402637   4.3265563492   1.4276563628
H    1.8617198092   5.3684836443  -1.6387249003
H    0.5436139376   4.6409468947  -0.6817128543
H    2.0026557850   3.1445006985  -2.9124738603
H    0.5583905028   4.1253407447  -3.2071334804
H   -1.3400313922  -2.7460819788  -4.4878229455
H   -3.7519597218  -2.8774110386  -4.0865361488
H   -3.5169179795  -1.7789076195   2.6566935010
H   -5.2067094995  -3.2810460502   3.6480641792
H   -7.0436917540  -4.1890493717   2.2341091635
H   -7.1063367834  -3.6723095302  -0.1849927057
H    1.7321057299   1.3690308790   0.1220874499
C    1.8120047644   0.2827073082   0.0350592858
C    1.2250178355  -0.4129624004   1.2311455076
C    0.9783591169  -1.7886221089   1.1969251330
C    0.3949917798  -2.4254854805   2.2865425358
H    0.2019612476  -3.4942561598   2.2488481832
C    0.0472096436  -1.6910375062   3.4195918193
H   -0.4167812792  -2.1870074804   4.2679389800
C    0.2896996364  -0.3199871426   3.4601307520
H    0.0157963305   0.2566191686   4.3394872629
H    1.2401497739  -2.3536737675   0.3053290967
C    0.8801383509   0.3164580861   2.3703974481
H    1.0664226384   1.3870469102   2.3968308220
H    1.3158379161  -0.0394851969  -0.8841390648
N    3.2765822640  -0.0277954088  -0.1267928167
H    3.3964231104  -1.0407573797  -0.2743332270
H    3.7596744515   0.1588094630   0.7730420372
C    3.9296820608   0.7581020570  -1.2473198631
H    3.5208875341   1.7704444628  -1.1612605675
C    3.5609818289   0.1501240556  -2.5938704408
C    5.4234270942   0.8189971033  -1.0347235846
C    6.1702284914  -0.3266477447  -0.7522469977
H    5.6783196949  -1.2915469086  -0.6608872602
C    7.5482545808  -0.2431251509  -0.5779793505
H    8.1177762668  -1.1396167903  -0.3485445397
C    8.1958610634   0.9845864435  -0.7003181596
C    7.4587815823   2.1275884261  -0.9994287597
H    7.9579073083   3.0872603779  -1.1022507815
H    9.2721186468   1.0488380704  -0.5661916058
C    6.0781940574   2.0449672054  -1.1617419698
H    5.5011315796   2.9376976213  -1.3907981311
H    2.4789256567   0.1446399070  -2.7553605625
H    3.9416571417  -0.8741268509  -2.6717265907
H    4.0193604758   0.7491922500  -3.3860771246
  119
G(CENSO)=       -3429.46627912  G(xTB)=        -178.78648060        Conformer 17
C   -4.6623868472   1.3455378916   1.1565155347
C   -4.6744929101   1.3410097203   2.5536295538
C   -5.6906950946   1.9781953891   3.2585113441
C   -6.7031503887   2.6468172260   2.5746763182
C   -6.6688138539   2.7293270099   1.1866980888
C   -5.6406020183   2.1021323918   0.4847917435
S   -5.5591391133   2.2765427807  -1.2911832092
C   -3.7842068974   2.3630491442  -1.4498765048
C   -3.2039230901   3.2395546661  -2.3663276167
C   -1.8217127297   3.3638959816  -2.4315201675
C   -1.0223967612   2.6387163310  -1.5456346671
C   -1.5985533720   1.7510617981  -0.6419080395
C   -2.9820785947   1.5637547971  -0.6201372359
C   -3.6757287745   0.6329289368   0.3040806537
C   -3.6541332581  -0.7161225386   0.1630846036
C   -2.9820649075  -1.4062535551  -0.9642250126
C   -1.6159363696  -1.3405094272  -1.2084604134
C   -1.0495474728  -1.9913035878  -2.3067339151
O    0.2916810924  -1.8057109460  -2.4550432003
C    1.0037293364  -2.6318462605  -3.3868862752
C    2.4454050518  -2.1870267227  -3.3284691764
O    3.0065363294  -2.3546353809  -2.0223547532
C    3.6700491613  -3.6106266441  -1.8331047521
C    3.8272619923  -3.8620512703  -0.3566930403
O    4.5401998018  -2.7730678023   0.2231568027
C    4.7432536870  -2.9545616280   1.6227050527
C    5.5326875119  -1.7996318224   2.1744291751
O    4.7096362663  -0.6256164224   2.2496737875
C    5.4017826117   0.4488297946   2.8990316124
C    4.4543956313   1.5593899860   3.2602991551
O    3.9514719204   2.2144993913   2.0943482186
C    3.4705602026   3.5207049984   2.4270513185
C    2.8240476488   4.1915239502   1.2435192384
O    1.5097609259   3.6677206933   1.0461710663
C    0.7234864137   4.4470954343   0.1424822114
C    0.8938552737   4.0469850177  -1.3091586033
O    0.3520848307   2.7322545696  -1.5663606658
C   -1.8472617426  -2.7519995225  -3.1624182286
C   -3.2111823486  -2.8560177198  -2.8995316551
C   -3.7804441869  -2.1985917138  -1.8136554280
S   -5.5301744741  -2.3596615248  -1.5102430655
C   -5.4786097323  -2.3961035056   0.2695540349
C   -4.5242437742  -1.6220323485   0.9522551989
C   -4.4191343337  -1.7752170671   2.3382586799
C   -5.3067189207  -2.5871340142   3.0361175625
C   -6.3069790444  -3.2751181869   2.3526184066
C   -6.3813474048  -3.1990890134   0.9662331162
H   -3.8760962461   0.8417546864   3.0900619430
H   -5.6888936490   1.9533931708   4.3443898267
H   -7.5026520707   3.1388930262   3.1210754764
H   -7.4247792268   3.2975021512   0.6517055009
H   -3.8314992027   3.8382546781  -3.0207292609
H   -1.3718759260   4.0424009503  -3.1501180783
H   -0.9599354124   1.2235756242   0.0591519672
H   -0.9644947123  -0.7994836189  -0.5354869213
H    0.6313600261  -2.4846209073  -4.4108451484
H    0.8870526067  -3.6904311787  -3.1129181414
H    2.4954650676  -1.1189481983  -3.5646101003
H    3.0306464400  -2.7319298590  -4.0822101571
H    4.6513767137  -3.5885956281  -2.3331202690
H    3.0804291187  -4.4335692749  -2.2623362110
H    4.3796516631  -4.8062882975  -0.2179382181
H    2.8408136245  -3.9703533107   0.1216563771
H    5.3113400197  -3.8813849000   1.8055146916
H    3.7750692955  -3.0362952154   2.1450127087
H    6.4190366599  -1.6066072052   1.5483857213
H    5.8759659369  -2.0634821874   3.1861780472
H    6.2107393135   0.8237578257   2.2529070046
H    5.8515897563   0.0784174782   3.8332977564
H    5.0208883268   2.2737533416   3.8798091652
H    3.6203487210   1.1712887399   3.8680675421
H    4.3160012069   4.1439574358   2.7622655740
H    2.7436670584   3.4635082947   3.2541203443
H    3.4492368593   4.0690531073   0.3436939100
H    2.7627746643   5.2694794622   1.4632130023
H    0.9624465556   5.5173157734   0.2478417869
H   -0.3238053853   4.3080613708   0.4403557440
H    1.9524313342   3.9819755699  -1.5821261622
H    0.4186258289   4.7976906177  -1.9550943354
H   -1.4295805545  -3.2793776982  -4.0124674414
H   -3.8309542699  -3.4695237722  -3.5476088233
H   -3.6240365947  -1.2621741927   2.8676736372
H   -5.2149738143  -2.6836160223   4.1140424519
H   -7.0084245399  -3.9044100642   2.8930186723
H   -7.1225291003  -3.7796207736   0.4236614682
H    1.9429473571   1.4512011846   0.1417303123
C    1.9925549760   0.3796054613  -0.0668658495
C    1.4003493204  -0.4051660986   1.0703868825
C    1.1227883854   0.2314955492   2.2819320845
C    0.5470607892  -0.4780864786   3.3329732593
H    0.3281982973   0.0267679464   4.2701136188
C    0.2497536925  -1.8308337156   3.1819620720
H   -0.2031517798  -2.3839331148   4.0004803678
C    0.5258819264  -2.4712316345   1.9748568373
H    0.2834654683  -3.5231769023   1.8484527515
H    1.3576185273   1.2871884530   2.3917042861
C    1.0947496840  -1.7605125179   0.9221578116
H    1.2833343171  -2.2477740594  -0.0311259964
H    1.4682094317   0.1715096705  -1.0032378127
N    3.4475626515   0.0291599803  -0.2785621177
H    3.5015205848  -0.8635415635  -0.7977331380
H    3.8943482706  -0.1450100718   0.6438310092
C    4.2400883905   1.1066960236  -0.9931091147
H    4.0986896304   2.0004772434  -0.3797922983
C    3.7087268032   1.3463681202  -2.3982743823
C    5.7062829125   0.7390733925  -0.9809954422
C    6.1631054157  -0.4313789912  -1.5941227998
H    5.4597474424  -1.1053467318  -2.0781467196
C    7.5183522509  -0.7447329561  -1.5880326365
H    7.8620294500  -1.6604385459  -2.0615526775
C    8.4333394387   0.1149807099  -0.9821020063
C    7.9860964907   1.2878766542  -0.3800969580
H    8.6943147387   1.9643893162   0.0905438323
H    9.4922533381  -0.1286381943  -0.9824091406
C    6.6273073982   1.5950810006  -0.3749876347
H    6.2759697163   2.5065263249   0.1029826196
H    4.2481840271   2.1952624765  -2.8289448537
H    2.6414085252   1.5869019712  -2.3984006616
H    3.8847073555   0.4787705384  -3.0407950715
  119
G(CENSO)=       -3429.46625260  G(xTB)=        -178.78551378        Conformer 18
C   -4.6615798348   0.9217046410   1.4639406336
C   -4.5741798405   0.6318067691   2.8285212290
C   -5.5397488063   1.0896013039   3.7191578623
C   -6.6037553322   1.8618923462   3.2592327092
C   -6.6696711290   2.2263092973   1.9188271987
C   -5.6906092741   1.7790046902   1.0326597463
S   -5.7390491445   2.3147318928  -0.6686195524
C   -3.9796853694   2.4638999671  -0.9247221567
C   -3.4650470377   3.5276828972  -1.6581705587
C   -2.0896178776   3.6847032027  -1.8134764478
C   -1.2250571293   2.7722713682  -1.2036544921
C   -1.7412965537   1.6988237901  -0.4741039705
C   -3.1133241489   1.5132482898  -0.3536420224
C   -3.7216768751   0.4122370540   0.4321875720
C   -3.6493850238  -0.8942505281   0.0766620529
C   -2.9988201192  -1.3700344746  -1.1690509684
C   -1.6267327732  -1.3146584794  -1.4065066642
C   -1.0910201421  -1.7644591163  -2.6110015902
O    0.2620835064  -1.5915795221  -2.7785992344
C    0.9994293924  -2.6721542108  -3.3844988585
C    1.2980333534  -3.7770236819  -2.3996027685
O    2.2951919740  -3.3353473076  -1.4793373172
C    2.6233361504  -4.3443118434  -0.5273469072
C    3.8997364488  -4.0063484568   0.2002872142
O    3.7361075505  -2.8477987151   1.0300259783
C    4.6223027791  -2.8657891802   2.1560533492
C    4.2486681283  -1.7718671696   3.1191339442
O    4.5983924539  -0.5000913289   2.5732500432
C    4.1903724599   0.5679937660   3.4288693107
C    4.7289246141   1.8757242405   2.9156874742
O    4.1557852978   2.1869243762   1.6402636043
C    4.5029346665   3.5123497309   1.2203657543
C    4.0569507627   3.7601094708  -0.1948652078
O    2.6348925248   3.7933000156  -0.2843181258
C    2.2214307015   3.9303294557  -1.6409964890
C    0.7256290556   4.0615474752  -1.7248226308
O    0.1360698918   2.8381792362  -1.2611108988
C   -1.9273667245  -2.2920399942  -3.5972294828
C   -3.2892880820  -2.4088550408  -3.3447109038
C   -3.8249559002  -1.9709294345  -2.1354134216
S   -5.5659874451  -2.1852811562  -1.8110016013
C   -5.4503866181  -2.5829310844  -0.0766260925
C   -4.4740054075  -1.9516078075   0.7132549604
C   -4.3125647329  -2.3804219921   2.0337116195
C   -5.1679109490  -3.3289501239   2.5842927474
C   -6.1904231541  -3.8773666947   1.8131714810
C   -6.3209081185  -3.5224023702   0.4747836495
H   -3.7356341927   0.0511354385   3.1943619520
H   -5.4577578378   0.8438228382   4.7739504778
H   -7.3639045707   2.2164008868   3.9494739947
H   -7.4648980566   2.8767645499   1.5649692407
H   -4.1358347202   4.2598250386  -2.0993279183
H   -1.7176996816   4.5304630353  -2.3802110859
H   -1.0514958482   1.0323145759   0.0273925696
H   -0.9539569296  -0.9381833403  -0.6469438041
H    1.9303149218  -2.2237670988  -3.7463730224
H    0.4658373657  -3.0865040072  -4.2461890129
H    1.6640317765  -4.6558048129  -2.9570353252
H    0.3776090012  -4.0739333170  -1.8676984952
H    2.7856885603  -5.3079014901  -1.0390206353
H    1.7974625320  -4.4797085493   0.1912671670
H    4.7246596478  -3.8556049886  -0.5123136365
H    4.1501018102  -4.8753469770   0.8273005769
H    5.6695849547  -2.7547923577   1.8293599619
H    4.5296946013  -3.8279991021   2.6827312247
H    4.7918922194  -1.9374155325   4.0639988493
H    3.1676084686  -1.8136197149   3.3321837449
H    4.5899400122   0.4144442734   4.4448349614
H    3.0912862838   0.6019912594   3.4932563298
H    5.8271420943   1.8372215149   2.8314386850
H    4.4666471747   2.6603548156   3.6423645157
H    5.5964063761   3.6448631631   1.2588359305
H    4.0436392523   4.2431330389   1.9044644312
H    4.4619425084   2.9825844384  -0.8606814475
H    4.4833837707   4.7253735707  -0.5177045113
H    2.5603856609   3.0633477901  -2.2344590872
H    2.6629459820   4.8359642532  -2.0900833301
H    0.4587996606   4.2487566636  -2.7745986818
H    0.3694819512   4.9009463073  -1.1107525836
H   -1.5351558499  -2.6272051832  -4.5512347151
H   -3.9360773828  -2.8547466172  -4.0952854785
H   -3.5036638241  -1.9693762409   2.6271614817
H   -5.0338980409  -3.6401599930   3.6162335798
H   -6.8661760981  -4.6124700776   2.2409271496
H   -7.0806584005  -3.9899805956  -0.1456496676
H    2.1282629224   1.0469497919  -1.0171090058
C    2.2908438267   0.0791938456  -0.5341465457
C    1.4523100406  -0.0413747376   0.7095599017
C    1.1418682431   1.0918485503   1.4662519325
C    0.3300469943   0.9817721726   2.5916421641
H    0.0864261383   1.8693185156   3.1697112233
C   -0.1830824844  -0.2586472300   2.9663574871
H   -0.8218355533  -0.3418409183   3.8417740640
C    0.1189722142  -1.3908925720   2.2120136934
H   -0.2898568355  -2.3583967809   2.4916173561
H    1.5256210786   2.0592895894   1.1557633270
C    0.9326115974  -1.2815159830   1.0878814240
H    1.1606890875  -2.1556436669   0.4854767664
H    2.0610755013  -0.7256737081  -1.2364510719
N    3.7678074332   0.0006655692  -0.2209711372
H    3.9443436378  -0.8945950827   0.2626766680
H    3.9944876570   0.7572795160   0.4541822932
C    4.6531069359   0.1299081142  -1.4485372541
H    4.1051033780   0.7867391462  -2.1342412928
C    4.8618671064  -1.2352036298  -2.0876888092
C    5.9731026795   0.7838025555  -1.1052746421
C    6.5183680183   1.7044196596  -2.0030184614
H    5.9673140752   1.9656843036  -2.9041287365
C    7.7516370579   2.2959481017  -1.7475233343
H    8.1620362538   3.0133965138  -2.4527914064
C    8.4508171280   1.9768172078  -0.5857237818
C    7.9142799768   1.0557500591   0.3105193067
H    8.4545528882   0.8010112757   1.2183307797
H    9.4094967502   2.4447033684  -0.3796317337
C    6.6848975493   0.4545247700   0.0500355548
H    6.2812698570  -0.2571461508   0.7660195709
H    5.3994183232  -1.1047633379  -3.0312658411
H    3.9135774423  -1.7404269488  -2.2883625062
H    5.4716754616  -1.8686866503  -1.4344263895
  119
G(CENSO)=       -3429.46618174  G(xTB)=        -178.78563390        Conformer 19
C   -4.8209039835   1.8824210602  -0.8596380585
C   -5.0601519718   2.6866781351  -1.9771320849
C   -6.2337535749   3.4264404069  -2.0876646811
C   -7.1835632723   3.3891951802  -1.0706864119
C   -6.9368744201   2.6513451136   0.0823434234
C   -5.7559569132   1.9198953475   0.1965418220
S   -5.4455024805   1.0143617440   1.7098446244
C   -3.6868164665   1.2989522012   1.7973463883
C   -3.0554893545   1.6051027819   2.9993369488
C   -1.7090505291   1.9623669737   3.0162114126
C   -1.0044508601   2.0507980007   1.8107172739
C   -1.6218677407   1.6836406927   0.6146470769
C   -2.9517094685   1.2726321915   0.6037381279
C   -3.6652117023   0.9663465424  -0.6585406759
C   -3.4855119202  -0.1766442883  -1.3705261221
C   -2.7946954008  -1.3712291652  -0.8224462586
C   -1.5051157032  -1.3821092414  -0.2977263068
C   -0.9813173445  -2.5249736211   0.3137954790
O    0.2539111854  -2.3625448055   0.8707521626
C    0.8667917862  -3.4851899459   1.5291172391
C    1.6272350899  -4.3596615317   0.5623939129
O    2.8587669127  -3.7108735207   0.2546787642
C    3.5735107778  -4.3723645301  -0.7860223356
C    5.0393010538  -4.0478926751  -0.6884811335
O    5.2728064217  -2.6613569489  -0.9346754252
C    6.6711965407  -2.3833692262  -0.9078403696
C    6.9347341659  -0.9218659266  -1.1423921447
O    6.5634575354  -0.1580523170   0.0070971910
C    7.0864177942   1.1666990658  -0.0625969948
C    6.8967989511   1.8681313423   1.2535213541
O    5.5063282902   2.0783542354   1.5136865464
C    5.2939037337   2.9174886415   2.6535002643
C    3.8282382286   2.9589143280   2.9989987495
O    3.0885382681   3.4668799623   1.8818737384
C    1.9069060382   4.1770779596   2.2489166820
C    0.7834319687   3.3170666950   2.7817957931
O    0.2810316957   2.5033178237   1.7039017007
C   -1.7233009312  -3.7077863660   0.3382045447
C   -2.9978659318  -3.7171040000  -0.2187430783
C   -3.5420214131  -2.5696506415  -0.7844028029
S   -5.2209494252  -2.6440921136  -1.3806606500
C   -5.0725550246  -1.5249127386  -2.7505294883
C   -4.2009652630  -0.4307081083  -2.6426713899
C   -3.9968283605   0.3649170724  -3.7754275966
C   -4.7160660136   0.1432509788  -4.9441489995
C   -5.6466437429  -0.8925886950  -5.0012679958
C   -5.8122691027  -1.7422222075  -3.9131156724
H   -4.3200582377   2.7375708854  -2.7658046023
H   -6.4027163203   4.0346994014  -2.9715390326
H   -8.1027801324   3.9617562600  -1.1549530760
H   -7.6516434195   2.6591618778   0.9007500474
H   -3.6163117540   1.5990669045   3.9298518056
H   -1.2403802041   2.2097136651   3.9624460581
H   -1.0659645978   1.7545674329  -0.3148699317
H   -0.8863666740  -0.4953979539  -0.3442643738
H    0.1228570510  -4.0619111663   2.0888159456
H    1.5649856285  -3.0462764875   2.2488906280
H    1.0332989588  -4.5287840844  -0.3512589220
H    1.8199454507  -5.3407553629   1.0290558305
H    3.1702154153  -4.0832457292  -1.7713089805
H    3.4743962547  -5.4658392976  -0.6877290215
H    5.5785380021  -4.6589238990  -1.4326134948
H    5.4146718246  -4.3215815907   0.3118912754
H    7.1828695973  -2.9572682720  -1.6992521422
H    7.1026473142  -2.6861303368   0.0612076677
H    6.3947649071  -0.5688304348  -2.0371874775
H    8.0136069359  -0.8039631916  -1.3334476843
H    6.6058382793   1.7329001334  -0.8781225073
H    8.1691598505   1.1375498009  -0.2691478567
H    7.4155316675   2.8383021756   1.2041392438
H    7.3421699497   1.2787812237   2.0705092401
H    5.6690739836   3.9297972310   2.4356035932
H    5.8425512623   2.5198965261   3.5226637616
H    3.7103370147   3.6168370010   3.8732496612
H    3.4706240871   1.9564567122   3.2750597270
H    1.5708347895   4.6925289031   1.3420154590
H    2.1436586310   4.9359205032   3.0114380071
H   -0.0114283529   3.9835532659   3.1436690129
H    1.1152107762   2.6813348321   3.6147195975
H   -1.3334431130  -4.6253595112   0.7619496292
H   -3.5715740846  -4.6398324247  -0.2087641814
H   -3.2531737423   1.1545163384  -3.7345529387
H   -4.5473992996   0.7760504614  -5.8105493515
H   -6.2188509406  -1.0662435087  -5.9081654301
H   -6.4967332280  -2.5839965178  -3.9736932601
H    2.0834038459  -0.8205988702   0.2562421644
C    3.0457187772  -0.4906381469   0.6523767571
C    3.0687800036  -0.5413766398   2.1526572610
C    1.9043282985  -0.3022655053   2.8869923461
C    1.9399203732  -0.3051167581   4.2786962917
H    1.0292657833  -0.1229715362   4.8431806957
C    3.1396519289  -0.5474671370   4.9455629761
H    3.1671995997  -0.5515098342   6.0318694336
C    4.3026036868  -0.7927440330   4.2173495427
H    5.2378449778  -0.9891927517   4.7346327473
H    0.9680433496  -0.1207619200   2.3648845162
C    4.2672432862  -0.7905167538   2.8258310097
H    5.1723585298  -0.9739667331   2.2513899062
H    3.8449506641  -1.0964207326   0.2154093920
N    3.2683343122   0.9292726908   0.1912565096
H    4.1112096576   1.3070920461   0.6705716744
H    2.4861478594   1.5243442159   0.4947835497
C    3.4751877442   1.0827143038  -1.3045604744
H    4.3696960093   0.4879048862  -1.5185941549
C    3.7408703419   2.5520399625  -1.6029528529
C    2.3079672290   0.4977857033  -2.0651923417
C    1.0879617166   1.1739637998  -2.1485030101
H    0.9615620324   2.1371770833  -1.6609794743
C    0.0272817214   0.6224457033  -2.8604372825
H   -0.9176823910   1.1562279475  -2.9179970433
C    0.1719367839  -0.6111978571  -3.4918547867
C    1.3826772616  -1.2933615193  -3.4065616969
H    1.5028210785  -2.2554183214  -3.8970314710
H   -0.6594036714  -1.0396225156  -4.0449831322
C    2.4457710839  -0.7401667499  -2.6973368113
H    3.3912114958  -1.2739141817  -2.6269850792
H    4.5998924479   2.9177673835  -1.0326250740
H    2.8760765766   3.1771362715  -1.3594797260
H    3.9578563554   2.6663869318  -2.6687635684
  119
G(CENSO)=       -3429.46616120  G(xTB)=        -178.78575264        Conformer 20
C   -4.4306795219   0.7687213245   1.3425998368
C   -4.4394597105   0.2948186353   2.6575504056
C   -5.4467404904   0.6637749781   3.5429086251
C   -6.4570750427   1.5287856977   3.1290056251
C   -6.4272608942   2.0711401296   1.8488269848
C   -5.4060082006   1.7112421031   0.9702873571
S   -5.3307396289   2.4663081418  -0.6435349658
C   -3.5556503558   2.5768600682  -0.7821546031
C   -2.9726001035   3.6976861777  -1.3635122100
C   -1.5874310416   3.8200922516  -1.4396057944
C   -0.7831304246   2.8137156858  -0.8996405334
C   -1.3672055434   1.6860060394  -0.3176389598
C   -2.7487125429   1.5361483055  -0.2845727386
C   -3.4347887289   0.3665892064   0.3170645065
C   -3.3668371650  -0.8864829459  -0.1963808174
C   -2.6067145619  -1.2295264396  -1.4241581616
C   -1.2134235448  -1.2373390567  -1.5059971287
C   -0.5763528862  -1.5625018047  -2.6992836227
O    0.8003388312  -1.4909845285  -2.7248768707
C    1.4865286658  -2.6877720079  -3.1509585900
C    1.4660731466  -3.7644144858  -2.0962622064
O    2.3021059295  -3.3887357707  -1.0012845006
C    2.2481279379  -4.3618866674   0.0410362045
C    3.4043856941  -4.2056992477   0.9913114914
O    3.3025432784  -2.9914518381   1.7475006717
C    4.0310580037  -3.0881976658   2.9783869374
C    3.9341987314  -1.7934182686   3.7366374715
O    4.6720295014  -0.7923854302   3.0390496139
C    4.8009905572   0.4149550796   3.7891973194
C    5.6980230516   1.3560715281   3.0266281223
O    5.0669542615   1.8854063190   1.8459869412
C    4.7900435306   3.2914048754   1.9526613834
C    4.4018681206   3.8621884910   0.6155837036
O    3.0417356013   3.5538686325   0.3118271979
C    2.7153702686   3.8962618541  -1.0349524807
C    1.2299751055   4.0809701938  -1.1888035271
O    0.5802219343   2.8347075628  -0.8959855856
C   -1.3212897040  -1.8902228811  -3.8328827121
C   -2.7064033590  -1.9478189582  -3.7447643680
C   -3.3474339624  -1.6423971972  -2.5446851655
S   -5.1204947848  -1.7960951749  -2.4264264116
C   -5.2047898815  -2.4352042181  -0.7629034803
C   -4.2927302066  -1.9765912721   0.2040478204
C   -4.2954457738  -2.5922142678   1.4587318962
C   -5.2449831723  -3.5575225579   1.7769972354
C   -6.1992377995  -3.9355437709   0.8352606781
C   -6.1682678303  -3.3913400236  -0.4442227608
H   -3.6421582470  -0.3597971943   2.9890043403
H   -5.4397394109   0.2762322535   4.5575235298
H   -7.2501778781   1.8145081646   3.8140561018
H   -7.1808718757   2.7902293181   1.5397475450
H   -3.5982379398   4.4984323156  -1.7481248770
H   -1.1613334611   4.7081953509  -1.8917365083
H   -0.7256953749   0.9404958925   0.1350768202
H   -0.6118430483  -1.0104329638  -0.6342821834
H    2.5157014358  -2.3788919774  -3.3623689897
H    1.0502241946  -3.0805728956  -4.0771019046
H    1.8349310674  -4.7011904224  -2.5471963481
H    0.4322477409  -3.9407291140  -1.7530242892
H    2.3173879096  -5.3759654644  -0.3865891540
H    1.2915905600  -4.2891497923   0.5844642974
H    4.3613502549  -4.2355626898   0.4461015338
H    3.3785062233  -5.0662357510   1.6772268074
H    5.0879995737  -3.3287842175   2.7793690511
H    3.6042576828  -3.8935134534   3.5961951713
H    4.3608261811  -1.9504239905   4.7407083867
H    2.8806482032  -1.4895142544   3.8544199807
H    5.2618181956   0.1997101261   4.7679694452
H    3.8128101941   0.8722610627   3.9659381738
H    6.6032220753   0.8202909884   2.7106011128
H    6.0032983318   2.1732149726   3.6921294569
H    5.7005870279   3.8109845827   2.2856854330
H    3.9974328937   3.4766119878   2.6952733492
H    5.0735911613   3.4663854930  -0.1620510990
H    4.5328231485   4.9564195738   0.6546007161
H    3.0811673323   3.1180631309  -1.7220742090
H    3.1904397389   4.8494441644  -1.3185103377
H    1.0296783524   4.3885396377  -2.2253263018
H    0.8592200426   4.8586828188  -0.5060151686
H   -0.8302843377  -2.1218265915  -4.7729230082
H   -3.2887039808  -2.2447827627  -4.6126840140
H   -3.5407373390  -2.3163247510   2.1860254865
H   -5.2376479290  -4.0151383970   2.7620242014
H   -6.9475580766  -4.6833346429   1.0816953736
H   -6.8744140951  -3.7242873799  -1.1998570287
H    2.2365279995   1.0654976104  -0.4051081233
C    2.2156560990   0.0795311359   0.0629009822
C    1.4282613760   0.1029497718   1.3449600606
C    0.7075458970  -1.0259320581   1.7430113043
C   -0.0503140582  -1.0027596227   2.9101671310
H   -0.6106986312  -1.8846908963   3.2087583060
C   -0.0875774127   0.1491684662   3.6932596437
H   -0.6831410844   0.1708289259   4.6020891854
C    0.6345971586   1.2762929466   3.3046868492
H    0.6007761239   2.1788540597   3.9091781633
H    0.7429803409  -1.9238900492   1.1322280824
C    1.3881331517   1.2553700088   2.1343221784
H    1.9283928811   2.1399759320   1.8079894598
H    1.8032090719  -0.6508639427  -0.6397127617
N    3.6397311736  -0.3285744589   0.3304013753
H    3.6244091505  -1.1512859534   0.9563320470
H    4.1201801168   0.4289478761   0.8472296317
C    4.4491844029  -0.7214741724  -0.8941067524
H    3.8516931583  -1.5062745530  -1.3710289933
C    5.7618190364  -1.3138128269  -0.4007971925
C    4.5999620646   0.4294725840  -1.8659233552
C    5.6718294466   1.3230016317  -1.7904613658
H    6.4058051579   1.2351349678  -0.9950845190
C    5.8221994382   2.3270098040  -2.7441550618
H    6.6652753157   3.0093377013  -2.6763181371
C    4.9047947672   2.4522027239  -3.7839132310
C    3.8252051851   1.5755121258  -3.8585237564
H    3.1001606116   1.6674146389  -4.6627138376
H    5.0300354237   3.2304485365  -4.5318919370
C    3.6749142492   0.5726371089  -2.9051155825
H    2.8319314589  -0.1101522748  -2.9714986701
H    5.5730204729  -2.2018960496   0.2108123904
H    6.3344576121  -0.6015514471   0.2010831880
H    6.3716899880  -1.6119024721  -1.2579523955
  119
G(CENSO)=       -3429.46614124  G(xTB)=        -178.78684884        Conformer 21
C   -4.5705165537   1.0800611341   1.3665564283
C   -4.6633282155   0.6044310322   2.6784966008
C   -5.5594828156   1.1674900419   3.5800622797
C   -6.3673755877   2.2319693959   3.1849424104
C   -6.2361697611   2.7712628046   1.9099308519
C   -5.3234583083   2.2120625815   1.0159265861
S   -5.0870908858   2.9465191063  -0.5868972754
C   -3.3355364274   2.6511724853  -0.7509707009
C   -2.5525498563   3.6054205988  -1.3919862731
C   -1.1855027589   3.4106003113  -1.5670067478
C   -0.6015857564   2.2430668733  -1.0742480251
C   -1.3808179999   1.2906736645  -0.4119686696
C   -2.7528300418   1.4607585353  -0.2657427573
C   -3.6629067952   0.4726837486   0.3643353113
C   -3.8230815850  -0.7948153983  -0.0924982435
C   -2.9772073390  -1.4083623152  -1.1452413051
C   -1.6838533515  -1.8580254246  -0.9022599923
C   -0.9492119852  -2.4879862410  -1.9111925591
O    0.2836830108  -2.9340528603  -1.5400888912
C    0.9903956757  -3.8213145116  -2.4222514767
C    1.9693580892  -4.6281091045  -1.6098669106
O    3.0198997303  -3.8005334185  -1.1195924607
C    3.9398093987  -4.5417541439  -0.3166738651
C    5.0736178962  -3.6349807530   0.0986819960
O    4.6595835017  -2.6226111257   1.0230067857
C    4.9325854119  -2.9614180763   2.3828498696
C    4.3847721270  -1.8853021620   3.2854297481
O    4.9442622291  -0.6263162654   2.8941815542
C    4.6538945886   0.4206415289   3.8293374587
C    5.3823259331   1.6741021821   3.3965640418
O    4.8029698743   2.3248751481   2.2591653704
C    3.7438986566   3.2173647670   2.6155108329
C    3.3102600156   3.9965148150   1.4030250305
O    2.7508558682   3.1144757435   0.4273198253
C    2.1012411585   3.8369107152  -0.6217753970
C    1.6598944989   2.8692579870  -1.6907510489
O    0.7135057204   1.9058205145  -1.2048581921
C   -1.5013710093  -2.6366486021  -3.1875342688
C   -2.8199777325  -2.2451630386  -3.4126709648
C   -3.5682397893  -1.6662907681  -2.3929316185
S   -5.3029940481  -1.3042840463  -2.6067192499
C   -5.8585178355  -1.8330996454  -0.9902999875
C   -5.0545543342  -1.5953491518   0.1429274288
C   -5.4664231062  -2.1284119334   1.3670660439
C   -6.6877714171  -2.7850934763   1.4844665887
C   -7.5116222782  -2.9340179239   0.3719937891
C   -7.0891917821  -2.4770615242  -0.8719752451
H   -4.0130939076  -0.2059360128   2.9907409827
H   -5.6240105383   0.7773991937   4.5916239455
H   -7.0744318386   2.6718722183   3.8825247996
H   -6.8218063482   3.6388725271   1.6182950188
H   -3.0072537822   4.5229010430  -1.7554576343
H   -0.6042153350   4.1793115035  -2.0625555440
H   -0.8879481234   0.4150225457  -0.0109487450
H   -1.2406983228  -1.7550749734   0.0835301104
H    1.5025716740  -3.2441107290  -3.2053205260
H    0.2925765765  -4.5239254225  -2.8969795763
H    2.3805709447  -5.4187473230  -2.2603008640
H    1.4412607142  -5.1177314756  -0.7745640282
H    4.3539070882  -5.3851350707  -0.8956561480
H    3.4286564583  -4.9579836537   0.5681552558
H    5.4740874516  -3.1264356368  -0.7878777169
H    5.8826981215  -4.2424474879   0.5293879440
H    6.0206401731  -3.0615197607   2.5285586806
H    4.4586353300  -3.9167209949   2.6606188022
H    4.6730630396  -2.1224594822   4.3212391976
H    3.2867198664  -1.8433998921   3.2315407305
H    5.0140295874   0.1280079104   4.8282316480
H    3.5658796739   0.5860338548   3.8924487102
H    6.4092637399   1.4101982140   3.1157920234
H    5.4296822056   2.3728714905   4.2452762198
H    4.0959534909   3.9363169982   3.3725965021
H    2.8902270839   2.6656946218   3.0393336187
H    4.1633794186   4.5441687606   0.9698751888
H    2.5570819385   4.7337980059   1.7243330197
H    2.7946853726   4.5616310561  -1.0788998687
H    1.2465590250   4.3971242535  -0.2098753100
H    2.5125142107   2.2699774031  -2.0204461992
H    1.2738225546   3.4143694608  -2.5604352815
H   -0.9409730556  -3.0889825336  -3.9979393402
H   -3.2677353156  -2.4233448232  -4.3864976600
H   -4.8222252560  -2.0342625788   2.2327629004
H   -6.9929154833  -3.1821902061   2.4483151723
H   -8.4689765681  -3.4394619654   0.4612767361
H   -7.7044389742  -2.6392734263  -1.7527720264
H    2.2131808210   0.1408307934  -0.9177423132
C    2.6658171490  -0.4880690161  -0.1462683470
C    1.7437869252  -0.6673674541   1.0316773914
C    1.2514464640   0.4272235051   1.7485450655
C    0.3976293382   0.2324975636   2.8312485449
H    0.0202118756   1.0915029704   3.3802019098
C    0.0120639022  -1.0555792874   3.1981633532
H   -0.6610757814  -1.2053261359   4.0381846957
C    0.4907261317  -2.1492206013   2.4802859452
H    0.1931361921  -3.1569213552   2.7585016171
H    1.5194697403   1.4355076417   1.4448017487
C    1.3586532186  -1.9560967177   1.4086063382
H    1.7403152013  -2.8044460650   0.8487955996
H    2.9164374595  -1.4619124579  -0.5714335737
N    3.9623728863   0.1673693419   0.2617451919
H    4.2962249604  -0.2604672606   1.1470599692
H    3.8027252708   1.1640896778   0.4708963577
C    5.0785289664   0.0491751615  -0.7684163952
H    4.9704818439  -0.9539836485  -1.1904464443
C    6.4196882508   0.1548987162  -0.0542292608
C    4.8998119110   1.0609275132  -1.8767843982
C    5.2257561791   2.4070232796  -1.6817122577
H    5.5873140163   2.7464346938  -0.7146287348
C    5.0866858760   3.3216092874  -2.7207167492
H    5.3475647819   4.3640438111  -2.5591322550
C    4.6190156185   2.9030413987  -3.9655914201
C    4.2898567373   1.5651459921  -4.1663543102
H    3.9265874120   1.2322513671  -5.1347291257
H    4.5162151792   3.6182520346  -4.7772818533
C    4.4305877819   0.6488693090  -3.1260457447
H    4.1797257355  -0.3974504462  -3.2860650008
H    6.5228919133   1.1052640797   0.4777951347
H    7.2210167111   0.0864390381  -0.7954605146
H    6.5334676163  -0.6633958595   0.6626191507
  119
G(CENSO)=       -3429.46595326  G(xTB)=        -178.78690627        Conformer 22
C   -4.6374117569   1.0379242960   1.4426845201
C   -4.7515245947   0.4902165690   2.7251015951
C   -5.6802599450   0.9840440267   3.6338966901
C   -6.5013675344   2.0522575906   3.2779381839
C   -6.3533907445   2.6611441709   2.0370507503
C   -5.4097907327   2.1698214585   1.1346222414
S   -5.1832251656   2.9867664522  -0.4264885283
C   -3.4354982682   2.7106131362  -0.6344361896
C   -2.6862730800   3.6749571612  -1.3025776254
C   -1.3302367355   3.4854276934  -1.5524044749
C   -0.7193196836   2.3155459322  -1.0994287828
C   -1.4585792510   1.3660209763  -0.3915693018
C   -2.8245065135   1.5215543019  -0.1833294406
C   -3.6991880289   0.4951779709   0.4343649255
C   -3.8009209730  -0.7684950527  -0.0525517978
C   -2.9184387415  -1.3017595160  -1.1182462096
C   -1.6175459050  -1.7297749362  -0.8789755118
C   -0.8323441246  -2.2267501914  -1.9226606424
O    0.4103448419  -2.6554897632  -1.5593448933
C    1.1988375747  -3.3833933592  -2.5134404083
C    2.1121064217  -4.3232323268  -1.7723361038
O    3.1121472498  -3.6199873273  -1.0373153924
C    3.8654268327  -4.5352467331  -0.2401389956
C    5.0076427786  -3.8434261197   0.4548834836
O    4.5311074982  -2.9036811469   1.4294275374
C    5.2698771483  -2.9554114020   2.6555123805
C    4.8217308438  -1.8310231000   3.5493624156
O    5.2029925498  -0.5988865178   2.9386774404
C    4.9814551647   0.5349084086   3.7781143766
C    5.5551846115   1.7560341503   3.0937745955
O    4.7665195570   2.2455590655   1.9988895102
C    3.7245020356   3.1395128623   2.4147877488
C    3.2485439747   3.9586648029   1.2439562092
O    2.6436701977   3.1179124692   0.2666789486
C    1.9996375393   3.8755305617  -0.7550519225
C    1.5129488369   2.9321681468  -1.8275471075
O    0.5801287066   1.9655057907  -1.3233274234
C   -1.3448488607  -2.2652307989  -3.2237275810
C   -2.6757075604  -1.9156326194  -3.4463705141
C   -3.4729033998  -1.4725311272  -2.3961759343
S   -5.2175344876  -1.1671819708  -2.6126741113
C   -5.7763556201  -1.8231894193  -1.0442220967
C   -5.0060658789  -1.6216001126   0.1197320711
C   -5.4195937290  -2.2415050770   1.3013681358
C   -6.6124283918  -2.9567955039   1.3510095613
C   -7.4033710011  -3.0784689962   0.2116362802
C   -6.9775811237  -2.5284131004  -0.9929536314
H   -4.0906913963  -0.3216608709   3.0095653927
H   -5.7597571570   0.5374009020   4.6207190167
H   -7.2336239614   2.4392798271   3.9808030012
H   -6.9526499160   3.5294167229   1.7765770480
H   -3.1635801866   4.5915731773  -1.6384521995
H   -0.7784765283   4.2555497876  -2.0787813498
H   -0.9408698196   0.4940670774  -0.0171191514
H   -1.2002879258  -1.6916534792   0.1233604834
H    1.7602681297  -2.6831067798  -3.1483409263
H    0.5558030197  -4.0016524591  -3.1522949845
H    2.5868178582  -4.9892307484  -2.5129987834
H    1.5107909008  -4.9484024765  -1.0918073922
H    4.2910246151  -5.3284354501  -0.8788663000
H    3.2086469950  -5.0160979930   0.5040517995
H    5.6537748509  -3.3303536684  -0.2735869892
H    5.6063306216  -4.6244150017   0.9436762172
H    6.3495040962  -2.8629211152   2.4574893418
H    5.0913332622  -3.9148978641   3.1656878944
H    5.3136730940  -1.9430602782   4.5288726926
H    3.7305660897  -1.8656021486   3.7043854202
H    5.5024101312   0.3930030000   4.7392976813
H    3.9058109440   0.6590527433   3.9893125997
H    6.5377329500   1.5027840582   2.6784603389
H    5.6927780087   2.5552942691   3.8356510996
H    4.1153842225   3.8369958073   3.1710041934
H    2.8885205050   2.5820515860   2.8625232478
H    4.0913149332   4.5144154493   0.7993334165
H    2.5194015437   4.6939836560   1.6242990032
H    2.7031052198   4.5877816134  -1.2182427187
H    1.1662841326   4.4554019638  -0.3247021436
H    2.3489450087   2.3337581326  -2.2006218979
H    1.0973944330   3.4958862323  -2.6718807178
H   -0.7438430431  -2.5988389554  -4.0619478431
H   -3.0916339546  -2.0149562448  -4.4452893971
H   -4.7987709937  -2.1686616281   2.1861793063
H   -6.9203903862  -3.4225199750   2.2827321558
H   -8.3367457193  -3.6329511123   0.2476668046
H   -7.5657569317  -2.6649979191  -1.8962865257
H    2.2178572195   0.4784814829  -0.6636098041
C    2.5303732310  -0.3725066485  -0.0577896236
C    1.6703184935  -0.5196394741   1.1681951372
C    1.1121464185   0.5986461203   1.7922932599
C    0.3025694020   0.4459273460   2.9151595314
H   -0.1344498354   1.3215742272   3.3882430607
C    0.0357082943  -0.8260698844   3.4170080216
H   -0.6044801306  -0.9453654265   4.2871183409
C    0.5837810501  -1.9459859291   2.7938682856
H    0.3702024481  -2.9408662742   3.1755415160
H    1.3005288787   1.5849652337   1.3776107847
C    1.3972029950  -1.7936099571   1.6747670560
H    1.8208963449  -2.6622611011   1.1787862786
H    2.4953481779  -1.2876819033  -0.6540740102
N    3.9766321733  -0.1599076729   0.3084501535
H    4.2383071565  -0.8553671089   1.0247991332
H    4.1104192571   0.7655910108   0.7540932668
C    4.9422584548  -0.3365544035  -0.8480106969
H    4.6780587316  -1.3080040951  -1.2811629698
C    6.3607562038  -0.3905515822  -0.2944997426
C    4.7613932869   0.7344969447  -1.8979212597
C    5.1397896010   2.0578170447  -1.6511047558
H    5.5123132746   2.3467478858  -0.6716548699
C    5.0458620405   3.0132860094  -2.6578245943
H    5.3504849236   4.0371764652  -2.4588565799
C    4.5704496521   2.6593923645  -3.9196728673
C    4.1795039050   1.3464186880  -4.1679605490
H    3.8057081955   1.0633724937  -5.1480609609
H    4.5057457997   3.4060016780  -4.7065160956
C    4.2740063018   0.3895035368  -3.1598537633
H    3.9815616010  -0.6392972314  -3.3574524793
H    7.0547823042  -0.5604266661  -1.1224575720
H    6.4714981308  -1.2063020833   0.4258534149
H    6.6386347918   0.5468843358   0.1971718930
  119
G(CENSO)=       -3429.46582269  G(xTB)=        -178.78476060        Conformer 23
C   -4.6914377354   0.8972506720   1.4575072796
C   -4.7429364419   0.3401338787   2.7389617877
C   -5.7033887978   0.7518532524   3.6566549503
C   -6.6190912501   1.7431759454   3.3093700134
C   -6.5383686539   2.3630265845   2.0671033776
C   -5.5626591221   1.9563747853   1.1576326711
S   -5.3929184435   2.7953479528  -0.4021852028
C   -3.6149265873   2.7164642481  -0.5380952867
C   -2.9358730428   3.8001976748  -1.0822167722
C   -1.5506198861   3.7812496054  -1.2106308186
C   -0.8426236566   2.6618896249  -0.7696381272
C   -1.5199895308   1.5689107012  -0.2185736220
C   -2.9075255614   1.5699973204  -0.1158143869
C   -3.7207423620   0.4522581114   0.4273277369
C   -3.7668381888  -0.7828195018  -0.1295809484
C   -2.8763905912  -1.2349200178  -1.2261345889
C   -1.5438503655  -1.5765838936  -1.0163676084
C   -0.7712127154  -2.0916941611  -2.0602537764
O    0.5021534500  -2.4517207302  -1.7275117549
C    1.1819974227  -3.4236844137  -2.5452192275
C    1.9678808505  -4.3491364706  -1.6526828442
O    3.0407602365  -3.6530298170  -1.0253886142
C    3.7403165948  -4.4906330748  -0.1040165381
C    4.8966648591  -3.7242325837   0.4891089193
O    4.4531754334  -2.6381980262   1.3126398440
C    4.6974153121  -2.8448609977   2.7041110801
C    4.1973614493  -1.6541489296   3.4812380151
O    4.8622224956  -0.4794109994   3.0020416031
C    4.6107125725   0.6681816382   3.8235863253
C    5.4736867243   1.8125781065   3.3411404937
O    5.0524278237   2.3672875933   2.0894819625
C    4.0637870274   3.3885879030   2.2381257765
C    3.7265902046   3.9381489679   0.8771846292
O    3.1914890055   2.8789361656   0.0774454693
C    2.7265357094   3.2929491601  -1.2118062511
C    1.2744276483   3.6993989841  -1.2040692747
O    0.5127058799   2.5393131189  -0.8377508368
C   -1.3193181831  -2.2154124638  -3.3407993477
C   -2.6673049702  -1.9261853629  -3.5391203273
C   -3.4537607297  -1.4747729000  -2.4835077067
S   -5.2166519468  -1.2664983025  -2.6703062854
C   -5.7038509149  -1.9505354941  -1.0905441479
C   -4.9137810635  -1.7128520013   0.0517950601
C   -5.2591382971  -2.3625997477   1.2397879201
C   -6.4110675647  -3.1391996191   1.3189569780
C   -7.2290863130  -3.2926264167   0.2026970344
C   -6.8660444607  -2.7159746447  -1.0100139733
H   -4.0139595235  -0.4147341919   3.0147179666
H   -5.7346285032   0.3003938529   4.6440211967
H   -7.3753259456   2.0640481156   4.0201302186
H   -7.2134142185   3.1760343619   1.8142708664
H   -3.4862629731   4.6809472742  -1.4013334128
H   -1.0482488616   4.6448542266  -1.6299119027
H   -0.9409493357   0.7290472745   0.1453866100
H   -1.1034561217  -1.4905431657  -0.0280686731
H    1.8351410108  -2.9095712233  -3.2635894068
H    0.4582163966  -4.0341612953  -3.0984227228
H    2.3593450029  -5.1734242565  -2.2732168925
H    1.2964881267  -4.7841874200  -0.8937164777
H    4.1346135844  -5.3803687287  -0.6246073572
H    3.0588166195  -4.8362633093   0.6917019390
H    5.5186383731  -3.3107997428  -0.3174915730
H    5.5216525889  -4.4198819887   1.0657726166
H    5.7768331417  -2.9811210068   2.8796016593
H    4.1719339983  -3.7417902567   3.0706015499
H    4.4306255472  -1.8137592135   4.5455109546
H    3.1075776011  -1.5417281219   3.3771238555
H    4.8807468889   0.4380677013   4.8665628299
H    3.5401938523   0.9300344829   3.7970124479
H    6.4987180336   1.4512212684   3.1929060940
H    5.4958083115   2.5950452681   4.1147319061
H    4.4539947805   4.2112261897   2.8588967576
H    3.1581403917   2.9936681084   2.7250440488
H    4.6258649534   4.3505815005   0.3931719911
H    2.9929834735   4.7491411260   0.9986587638
H    2.8613836617   2.4382916147  -1.8841787932
H    3.3318947928   4.1272409592  -1.5933707106
H    1.0066030934   4.0393186630  -2.2152386188
H    1.0799728885   4.5150224194  -0.4929407071
H   -0.7256796523  -2.5703584509  -4.1763346748
H   -3.1073218073  -2.0854402062  -4.5197193146
H   -4.6170887672  -2.2626641701   2.1066455653
H   -6.6668271856  -3.6264757708   2.2554882462
H   -8.1329370521  -3.8922091876   0.2623814168
H   -7.4725937480  -2.8779901211  -1.8968466728
H    2.2056250696   0.2761778829  -0.8603050941
C    2.6121942978  -0.4058361542  -0.1065373673
C    1.7080881615  -0.5013896959   1.0942136046
C    1.2238843506  -1.7524565647   1.4844023538
C    0.3654073646  -1.8699361925   2.5741257454
H   -0.0100202936  -2.8482412596   2.8629002084
C   -0.0055196141  -0.7374884099   3.2960722462
H   -0.6719277806  -0.8276033937   4.1498665122
C    0.4787071150   0.5128990566   2.9157641521
H    0.1842082863   1.4018781682   3.4676127917
H    1.5238366638  -2.6316485725   0.9219746351
C    1.3234281667   0.6321653275   1.8151480110
H    1.6677629571   1.6115516464   1.4960900965
H    2.7397916464  -1.3963848654  -0.5468313268
N    3.9854639424   0.1024966456   0.2629369155
H    4.2582452145  -0.2772403829   1.1880578152
H    3.9481824239   1.1317260173   0.3648310585
C    5.0811755277  -0.2597825081  -0.7303818514
H    4.8768143627  -1.2982172427  -1.0077185765
C    6.4223866411  -0.1801992736  -0.0177862882
C    4.9743211179   0.5937417703  -1.9753007678
C    4.1992397801   0.1460740071  -3.0488119793
H    3.6897983519  -0.8120647943  -2.9769095069
C    4.0833014556   0.9087938094  -4.2079055523
H    3.4796891005   0.5461666085  -5.0354537199
C    4.7509994824   2.1267457265  -4.3095782862
C    5.5320598513   2.5763705562  -3.2472693292
H    6.0593328367   3.5237135620  -3.3214876617
H    4.6692423880   2.7200546639  -5.2162310914
C    5.6418379010   1.8167497703  -2.0864094047
H    6.2551291623   2.1836333947  -1.2685867932
H    7.2212540375  -0.4092468468  -0.7289019536
H    6.4579331120  -0.9100777565   0.7957716335
H    6.6060734279   0.8136940399   0.4013309154
  119
G(CENSO)=       -3429.46581983  G(xTB)=        -178.78067990        Conformer 24
C   -4.5090336530   0.9796912398   1.3490098412
C   -4.5491695780   0.5353946031   2.6735538598
C   -5.5369229074   0.9801965136   3.5458598914
C   -6.4930980048   1.8942342553   3.1090250035
C   -6.4249213210   2.4095152776   1.8191181168
C   -5.4224406271   1.9725826424   0.9542559095
S   -5.2785467262   2.6969245808  -0.6681119936
C   -3.4976156802   2.6927155810  -0.7770150048
C   -2.8386702937   3.7800918492  -1.3403386046
C   -1.4483002654   3.8153099289  -1.4008408918
C   -0.7170735483   2.7484434965  -0.8749410178
C   -1.3760218073   1.6541369381  -0.3082161371
C   -2.7649279713   1.5994492449  -0.2747251551
C   -3.5331148948   0.4909556281   0.3416882659
C   -3.5388660716  -0.7801837881  -0.1272518349
C   -2.7610359091  -1.2460991432  -1.3023815411
C   -1.3792351128  -1.4197412471  -1.2938770973
C   -0.7247966414  -1.9570000761  -2.4025806048
O    0.6291578258  -2.1146353962  -2.2873310156
C    1.2014565409  -3.2390891216  -2.9805011669
C    2.5894979382  -3.4852269016  -2.4513137982
O    2.5410293319  -3.7326932319  -1.0507567177
C    3.7944693559  -4.2014605341  -0.5570663724
C    3.7736326536  -4.2530599302   0.9463802586
O    3.8041461177  -2.9357792526   1.4977905634
C    3.9685208999  -2.9894033231   2.9143319664
C    3.9892347338  -1.5971086938   3.4934852973
O    5.0339133806  -0.8548272314   2.8509076386
C    5.5765663805   0.2129036556   3.6346117494
C    4.7059489874   1.4446380842   3.7108161154
O    4.6467383564   2.0600340455   2.4238385826
C    3.9615944813   3.3102357218   2.4673359917
C    3.9025529787   3.8872235057   1.0773705542
O    3.2331261223   2.9550235040   0.2232634788
C    2.8506879733   3.4942970802  -1.0473081818
C    1.3930781417   3.8806801805  -1.0886996588
O    0.6436614324   2.6740314223  -0.8736740108
C   -1.4469576175  -2.3113414966  -3.5441439612
C   -2.8312682291  -2.1729277752  -3.5459096439
C   -3.4903313738  -1.6690735699  -2.4283317079
S   -5.2749831122  -1.6246056384  -2.3823315232
C   -5.4734589689  -2.1999494180  -0.7032092642
C   -4.5557442531  -1.7857670637   0.2785867695
C   -4.6360366620  -2.3684877288   1.5459484637
C   -5.6657474115  -3.2495818589   1.8604024278
C   -6.6229038528  -3.5757947309   0.9026481583
C   -6.5164924287  -3.0694407974  -0.3885986079
H   -3.7913486109  -0.1565750209   3.0219537210
H   -5.5569388427   0.6130376022   4.5677593907
H   -7.2709692749   2.2400187223   3.7837104416
H   -7.1319473812   3.1667986202   1.4916717061
H   -3.4094214154   4.6224940151  -1.7208711819
H   -0.9609952801   4.6817165326  -1.8328828164
H   -0.7837577112   0.8649844221   0.1384315254
H   -0.8009071361  -1.1912302562  -0.4060347005
H    1.2741942204  -3.0422244874  -4.0588542600
H    0.5663785060  -4.1207426780  -2.8212615179
H    3.2478007969  -2.6281750068  -2.6634349793
H    2.9965025237  -4.3565511671  -2.9904341595
H    4.6158341955  -3.5495252814  -0.8982308329
H    3.9942803968  -5.2166197538  -0.9388130582
H    4.6589479189  -4.8195599027   1.2797922033
H    2.8771659120  -4.7917109843   1.2963881129
H    4.9112029051  -3.5078250217   3.1570422444
H    3.1406858875  -3.5493142584   3.3820145351
H    4.1846945936  -1.6803299180   4.5729742313
H    3.0197298074  -1.0968933413   3.3565925963
H    6.5332562271   0.4711033556   3.1652500742
H    5.7775728631  -0.1425701140   4.6566043502
H    5.1578448972   2.1362959186   4.4415309054
H    3.6906451623   1.1980621644   4.0648615312
H    4.4934498914   4.0202228272   3.1218236776
H    2.9443135743   3.1749253913   2.8695280354
H    4.9164375878   4.0811623396   0.6923697614
H    3.3572447481   4.8418007853   1.1209515494
H    3.0303260027   2.7164266904  -1.7956446156
H    3.4656907532   4.3669100677  -1.3051366994
H    1.1802963495   4.3073864439  -2.0793108802
H    1.1352701880   4.6190644405  -0.3157411395
H   -0.9519751170  -2.7249953864  -4.4161249158
H   -3.3997504822  -2.4915264769  -4.4150873108
H   -3.8794011879  -2.1355531328   2.2861586257
H   -5.7175576446  -3.6825023085   2.8552223350
H   -7.4324358614  -4.2579611476   1.1459631690
H   -7.2246050797  -3.3681128001  -1.1565796694
H    1.9920924552   0.3485279792  -0.7684823068
C    2.3705591044  -0.3632239126  -0.0277392210
C    1.5088630235  -0.3695160890   1.2060375220
C    0.9022406987  -1.5609219712   1.6111417708
C    0.0794175222  -1.5860158337   2.7343107303
H   -0.3928055715  -2.5168730560   3.0370944566
C   -0.1299981899  -0.4233885646   3.4732288688
H   -0.7652435041  -0.4440372908   4.3547415172
C    0.4727039860   0.7680608474   3.0732280851
H    0.2996905775   1.6815253878   3.6362299728
H    1.0846953700  -2.4694045776   1.0437946223
C    1.2783006870   0.7974547983   1.9385159480
H    1.7107015739   1.7340426548   1.6000864357
H    2.3969548334  -1.3630380473  -0.4658415750
N    3.7963392393   0.0283106086   0.2741565497
H    4.1132168924  -0.4354438465   1.1432786266
H    3.8408285813   1.0456120692   0.4579682783
C    4.7941263545  -0.3334951396  -0.8229809625
H    4.4825648232  -1.3259046524  -1.1629544608
C    6.1754604505  -0.4319317085  -0.1949695177
C    4.6933261674   0.6228391440  -1.9933181133
C    3.7258633205   0.4106604008  -2.9808594300
H    3.0441552805  -0.4309412943  -2.8962218429
C    3.6269908738   1.2639574931  -4.0763105646
H    2.8680374573   1.0842855775  -4.8324300796
C    4.5049419488   2.3368886542  -4.2051502790
C    5.4755616340   2.5522782094  -3.2307728792
H    6.1672036525   3.3844336256  -3.3266494358
H    4.4355033905   2.9993339379  -5.0636509545
C    5.5676350073   1.7042693290  -2.1304761325
H    6.3331111874   1.8906111646  -1.3842202609
H    6.4690546479   0.4994655187   0.2994580048
H    6.9105441013  -0.6575201782  -0.9723389914
H    6.1942064436  -1.2341085419   0.5475851974
  119
G(CENSO)=       -3429.46567622  G(xTB)=        -178.78615831        Conformer 25
C   -4.3966938120   0.7785044013   1.6197370493
C   -4.2047625859   0.2783225176   2.9111936106
C   -5.0835075101   0.5993830627   3.9398877764
C   -6.1639329884   1.4440132662   3.6941278025
C   -6.3307877237   2.0137001039   2.4366644776
C   -5.4366329836   1.7011035488   1.4130381349
S   -5.6067024875   2.4887664187  -0.1749265332
C   -3.8760490319   2.6297421357  -0.5806392335
C   -3.4252636258   3.7519935499  -1.2698219007
C   -2.0828206680   3.8902011167  -1.6120714932
C   -1.1791066542   2.8963475248  -1.2312453067
C   -1.6268190160   1.7847299480  -0.5161815416
C   -2.9736241531   1.6101437417  -0.2189047190
C   -3.5274318499   0.4202378700   0.4731671005
C   -3.4635943416  -0.8346182456  -0.0416777973
C   -2.7488810752  -1.1599721481  -1.2990222228
C   -1.3594057690  -1.1625167290  -1.4094511310
C   -0.7415467480  -1.4349973698  -2.6259612801
O    0.6281107711  -1.3018763628  -2.6660182635
C    1.3796838146  -2.3470625648  -3.3161738842
C    1.7200259631  -3.4691145154  -2.3687736351
O    2.7321109519  -3.0540533378  -1.4452138132
C    3.0784053227  -4.1272478332  -0.5622769365
C    4.2983114961  -3.7744373323   0.2432024174
O    3.9989540006  -2.6807341960   1.1073454628
C    5.0317488326  -2.4521379304   2.0637894740
C    4.6006390115  -1.3708091847   3.0153995598
O    4.6167601128  -0.0970250371   2.3552519479
C    4.2364455277   0.9573638498   3.2519277456
C    4.6387955812   2.2966180995   2.6992465509
O    3.8573166352   2.6249990568   1.5531509592
C    4.1196308022   3.9619051349   1.1233873549
C    3.2683859599   4.3154850434  -0.0680485059
O    1.8968620655   4.3588801377   0.3190565385
C    1.0542297384   4.9739784720  -0.6535594281
C    0.8063655942   4.1135965493  -1.8789059165
O    0.1521327223   2.8803321033  -1.5391779820
C   -1.5138515018  -1.7387442769  -3.7501052717
C   -2.8964951845  -1.8231533273  -3.6276414166
C   -3.5139119659  -1.5553027691  -2.4063696885
S   -5.2788087565  -1.7295641295  -2.2264591840
C   -5.3008345626  -2.3874864127  -0.5660585393
C   -4.3619940493  -1.9388613066   0.3828747532
C   -4.3317956879  -2.5704089758   1.6293787217
C   -5.2736289430  -3.5391279665   1.9612459599
C   -6.2532542433  -3.9060214779   1.0417455730
C   -6.2553887107  -3.3471203467  -0.2316898456
H   -3.3485115945  -0.3573779200   3.1058930239
H   -4.9220712574   0.1918349245   4.9336694559
H   -6.8583841025   1.6932597270   4.4913794816
H   -7.1388176284   2.7174271784   2.2562493864
H   -4.1245259300   4.5384028648  -1.5405164261
H   -1.7667442391   4.7777879882  -2.1477902927
H   -0.8966702264   1.0612512399  -0.1834169068
H   -0.7454737075  -0.9591660805  -0.5407833079
H    2.2929750405  -1.8771565988  -3.6946498546
H    0.8293894001  -2.7576332817  -4.1690392336
H    2.0911366468  -4.3225322121  -2.9600869224
H    0.8166629090  -3.7990909207  -1.8282201341
H    3.3047743608  -5.0334473824  -1.1464522886
H    2.2317920788  -4.3544861237   0.1063224492
H    5.1415930051  -3.5219318074  -0.4194260082
H    4.5807577069  -4.6608562365   0.8344976306
H    5.9739726427  -2.1699711892   1.5643691577
H    5.2165833683  -3.3695236538   2.6457973343
H    5.3009897076  -1.3475314028   3.8639417840
H    3.5920613304  -1.5865339984   3.4032689248
H    4.7566340139   0.8217172299   4.2120029038
H    3.1521009173   0.9213788817   3.4383781573
H    5.7122985920   2.2959835888   2.4454676044
H    4.4796643171   3.0460279231   3.4924697511
H    5.1792662407   4.0714883528   0.8360287612
H    3.9176038892   4.6646715067   1.9481244571
H    3.4322772020   3.5920446072  -0.8823133174
H    3.5932178554   5.3045530493  -0.4319897561
H    1.4815128733   5.9355863408  -0.9843120128
H    0.1064993919   5.1801313376  -0.1425362630
H    1.7475545376   3.8075783774  -2.3455725642
H    0.2414537487   4.6813400547  -2.6288699123
H   -1.0533056914  -1.9244163658  -4.7150315352
H   -3.4944441425  -2.1044973084  -4.4901189533
H   -3.5578736715  -2.3058262243   2.3402423666
H   -5.2397831012  -4.0082706868   2.9402917552
H   -6.9960288861  -4.6555574161   1.2993910274
H   -6.9824451740  -3.6700521238  -0.9717729362
H    2.1527410842   1.6392440541  -0.0242896711
C    1.9937713402   0.5629268712  -0.1118183490
C    1.2504077624   0.0451447460   1.0891276494
C    0.9983053297  -1.3204584369   1.2524607108
C    0.2488795416  -1.7729467115   2.3340046940
H    0.0590448121  -2.8366242466   2.4508618539
C   -0.2685751991  -0.8639183667   3.2552955880
H   -0.8592023062  -1.2174009051   4.0962494942
C   -0.0265724046   0.4983489541   3.0947430086
H   -0.4298355710   1.2122286908   3.8079053006
H    1.3782511314  -2.0326222629   0.5243115676
C    0.7376833854   0.9498932546   2.0215120795
H    0.9327896243   2.0122339731   1.8941800903
H    1.4386853726   0.3559115565  -1.0312141716
N    3.3450073817  -0.0889333940  -0.2526769835
H    3.2267816907  -1.0537381269  -0.5958178645
H    3.7805649848  -0.1577883236   0.6895954317
C    4.3120662426   0.6630100049  -1.1526694439
H    4.4739816619   1.6120135877  -0.6330425411
C    3.7009246053   0.9159214420  -2.5203945768
C    5.6250765964  -0.0872106384  -1.1915821453
C    5.7866045313  -1.2401383326  -1.9646379199
H    4.9570827414  -1.6287706743  -2.5493991937
C    7.0107094487  -1.9027532295  -1.9889304023
H    7.1267086188  -2.7975301556  -2.5945829368
C    8.0850520826  -1.4206343705  -1.2440671032
C    7.9303738380  -0.2726012047  -0.4711311046
H    8.7640043425   0.1108650316   0.1107731057
H    9.0409852864  -1.9365200866  -1.2692527458
C    6.7052668743   0.3876612456  -0.4441849126
H    6.5841809182   1.2842846263   0.1587101819
H    2.8286137328   1.5721613099  -2.4551759001
H    3.4021809312  -0.0149444233  -3.0108249905
H    4.4480624088   1.4087490525  -3.1488878045
  119
G(CENSO)=       -3429.46555313  G(xTB)=        -178.78445010        Conformer 26
C   -4.7049533303   0.9171375398   1.4576097130
C   -4.7546351282   0.3798247770   2.7474968708
C   -5.7155527532   0.8034353135   3.6592606888
C   -6.6338312566   1.7870725868   3.2970927720
C   -6.5543848690   2.3884912576   2.0456206689
C   -5.5776953875   1.9705208892   1.1423209789
S   -5.4109437373   2.7864270605  -0.4299433589
C   -3.6335240924   2.7033967792  -0.5698300195
C   -2.9549073246   3.7780287320  -1.1323266583
C   -1.5700088609   3.7554732953  -1.2642128300
C   -0.8617237233   2.6415364190  -0.8097181839
C   -1.5390273067   1.5573240467  -0.2416536177
C   -2.9261933238   1.5624651648  -0.1334386600
C   -3.7379331640   0.4551484335   0.4317523146
C   -3.7874596899  -0.7890167429  -0.1039704082
C   -2.9084715146  -1.2566264652  -1.2030567450
C   -1.5742991845  -1.5980319560  -1.0040404048
C   -0.8131778808  -2.1235510203  -2.0515509164
O    0.4623811271  -2.4842297004  -1.7283775707
C    1.1368160711  -3.4536592208  -2.5536862861
C    1.9367757386  -4.3759200445  -1.6698571204
O    3.0151073505  -3.6751455958  -1.0576639935
C    3.7358292571  -4.5104298341  -0.1505253144
C    4.8897359434  -3.7317433909   0.4321736540
O    4.4435042284  -2.6592231708   1.2715261214
C    4.6888229917  -2.8828284510   2.6603637629
C    4.1883312062  -1.7012839843   3.4514522298
O    4.8540077244  -0.5204213884   2.9880883603
C    4.5714053871   0.6242903676   3.8038557182
C    5.4240707408   1.7828766226   3.3362808732
O    5.0098454104   2.3386487792   2.0821722032
C    4.0197371310   3.3599904235   2.2264288092
C    3.6928121363   3.9152650497   0.8645965459
O    3.1682627406   2.8593875408   0.0549905617
C    2.7104040893   3.2800061649  -1.2340037475
C    1.2560231858   3.6799860027  -1.2360602453
O    0.4934540346   2.5170650255  -0.8798261129
C   -1.3748758433  -2.2563447464  -3.3253703970
C   -2.7248251029  -1.9680624907  -3.5117871753
C   -3.4998603049  -1.5080116886  -2.4516393571
S   -5.2646815595  -1.3016385680  -2.6215015872
C   -5.7352518178  -1.9666580801  -1.0287340073
C   -4.9327723455  -1.7154778178   0.1019491364
C   -5.2653600718  -2.3498522544   1.3016447176
C   -6.4166817361  -3.1247799415   1.4028345716
C   -7.2468561622  -3.2917661983   0.2974805744
C   -6.8969495099  -2.7303212718  -0.9262027191
H   -4.0243640440  -0.3696833077   3.0341026364
H   -5.7454329419   0.3669761612   4.6533990050
H   -7.3910540648   2.1168626505   4.0028119222
H   -7.2314094714   3.1958847805   1.7802247299
H   -3.5056075412   4.6544179441  -1.4627613360
H   -1.0683305511   4.6126104819  -1.6974702289
H   -0.9605022174   0.7215841379   0.1325343033
H   -1.1230271193  -1.5032645526  -0.0213862435
H    1.7803552783  -2.9365651046  -3.2789619343
H    0.4089831377  -4.0678423782  -3.0977337523
H    2.3228538675  -5.1995097026  -2.2946630684
H    1.2765779733  -4.8124355069  -0.9019106575
H    4.1345217921  -5.3918270369  -0.6818410992
H    3.0688150236  -4.8697698730   0.6514649456
H    5.4907190612  -3.3006978298  -0.3807672305
H    5.5353314602  -4.4217310335   0.9925779266
H    5.7683427457  -3.0209336273   2.8335630255
H    4.1639461251  -3.7842369896   3.0165503645
H    4.4193596358  -1.8734784232   4.5142758226
H    3.0989582434  -1.5874785634   3.3460777995
H    4.8275656353   0.3985701245   4.8513446649
H    3.4975574249   0.8700781900   3.7589686404
H    6.4559773752   1.4377809329   3.2001478476
H    5.4242272958   2.5616902885   4.1132022803
H    4.4058083819   4.1798951784   2.8531485691
H    3.1110763269   2.9624641738   2.7056018131
H    4.5954761306   4.3333291678   0.3911156208
H    2.9563666112   4.7241805551   0.9846216143
H    2.8569396255   2.4319954759  -1.9123667409
H    3.3123629449   4.1213452189  -1.6045877335
H    0.9961062937   4.0226588280  -2.2482998197
H    1.0528211078   4.4924322352  -0.5238333052
H   -0.7905931147  -2.6175865255  -4.1647812997
H   -3.1753039155  -2.1346723657  -4.4864088446
H   -4.6140939256  -2.2396076894   2.1604180206
H   -6.6626108343  -3.6000428147   2.3480898048
H   -8.1502181057  -3.8900902811   0.3742472185
H   -7.5131421360  -2.9024632104  -1.8044341922
H    2.2615589304   0.2852094169  -0.8999033188
C    2.6515016973  -0.4108826400  -0.1501286319
C    1.7294373785  -0.5181820387   1.0364504255
C    1.2567293426  -1.7750594699   1.4222525921
C    0.3844860409  -1.9018706911   2.5000405201
H    0.0173439555  -2.8846270136   2.7844768593
C   -0.0117283183  -0.7733291241   3.2150228729
H   -0.6895846484  -0.8708990831   4.0591351606
C    0.4614942690   0.4825657343   2.8394581574
H    0.1474615273   1.3687166934   3.3852387267
H    1.5764309932  -2.6505847941   0.8654219305
C    1.3201098932   0.6110336831   1.7504420061
H    1.6556106116   1.5939329739   1.4337040782
H    2.7803424591  -1.3958514286  -0.6028454958
N    4.0213401945   0.0834749871   0.2500409439
H    4.2790470311  -0.3212187764   1.1689266047
H    3.9836763744   1.1086250052   0.3808384470
C    5.1289525047  -0.2518308801  -0.7388770524
H    4.8979032886  -1.2613814512  -1.0928296624
C    6.4588004517  -0.2704486207   0.0024854647
C    5.0920832824   0.6918810150  -1.9194769399
C    5.7027490652   1.9485744544  -1.8614172925
H    6.1999729274   2.2742648056  -0.9518403830
C    5.6797122755   2.7935684936  -2.9660004805
H    6.1617503459   3.7662785837  -2.9098211043
C    5.0405382292   2.3970865355  -4.1395871642
C    4.4248704785   1.1495624503  -4.2037883263
H    3.9286004725   0.8314795447  -5.1168004792
H    5.0265198740   3.0576602935  -5.0023287487
C    4.4539331012   0.3009573336  -3.0991445124
H    3.9856366748  -0.6797455799  -3.1550693857
H    7.2603353413  -0.4860339580  -0.7099262064
H    6.4512990849  -1.0495638262   0.7696379593
H    6.6746799220   0.6876998678   0.4844211008
  119
G(CENSO)=       -3429.46541786  G(xTB)=        -178.78826905        Conformer 27
C   -4.6552829651   1.9772246676  -1.1450789686
C   -4.5694613767   2.7260800463  -2.3213024230
C   -5.6077490036   3.5688673972  -2.7060589427
C   -6.7436730164   3.6880328223  -1.9091069656
C   -6.8182115273   3.0091617282  -0.6973984892
C   -5.7691217650   2.1784373547  -0.3070774409
S   -5.8364117404   1.3661237122   1.2837813189
C   -4.1040437738   1.4944808009   1.6933953951
C   -3.7022342957   1.8116571282   2.9923757196
C   -2.3631164094   2.0298463435   3.2687333338
C   -1.4170431289   1.9707550996   2.2381652440
C   -1.8059514133   1.6141218601   0.9467347660
C   -3.1512981506   1.3319829110   0.6808190222
C   -3.6565131261   0.9818559219  -0.6708714694
C   -3.4937866038  -0.2344456230  -1.2485201636
C   -2.8850541409  -1.3983611172  -0.5570797108
C   -1.5830716281  -1.4279456928  -0.0681819017
C   -1.0845270589  -2.5545640529   0.5901236355
O    0.1870158313  -2.4205628250   1.0677452442
C    0.9353032408  -3.5862657315   1.4471056895
C    1.4627569811  -4.3547227879   0.2565739460
O    2.2387643825  -3.4791672490  -0.5638876626
C    3.2683712064  -4.1430840038  -1.3003264960
C    4.5674287283  -4.2168246966  -0.5305401242
O    5.1622053816  -2.9150216380  -0.4735338589
C    6.3619354187  -2.9252556592   0.3014303658
C    7.2156907827  -1.7277450075  -0.0176431960
O    6.6453898442  -0.5234093645   0.5165772947
C    7.5411738555   0.5863772495   0.3514799101
C    6.9747724406   1.8215178759   0.9979758370
O    5.8577149403   2.2822851285   0.2362059046
C    5.3639388584   3.5542402425   0.6660527181
C    4.3541977106   3.4616176462   1.7846723626
O    3.1595821223   2.8534690688   1.2767125539
C    2.1025143975   2.8911848266   2.2363544202
C    0.8451093305   2.3805560821   1.5598876023
O   -0.1394730928   2.2860514485   2.5943536656
C   -1.8843713080  -3.6870719941   0.7477694356
C   -3.1772980963  -3.6775832090   0.2332817635
C   -3.6792705418  -2.5554579254  -0.4184560750
S   -5.3429177977  -2.5995376941  -1.0596293349
C   -5.0692300351  -1.6589829450  -2.5449910265
C   -4.1447697659  -0.6012950207  -2.5304560586
C   -3.8501385567   0.0335160743  -3.7415458093
C   -4.5299264558  -0.2999295657  -4.9078345716
C   -5.5102992031  -1.2896700077  -4.8831693756
C   -5.7675450894  -1.9857564821  -3.7073515693
H   -3.6808683469   2.6504439377  -2.9366432897
H   -5.5267534709   4.1334606745  -3.6304376907
H   -7.5594922738   4.3390488489  -2.2101082731
H   -7.6776681249   3.1418324313  -0.0460306051
H   -4.4398762516   1.9202243741   3.7825697571
H   -2.0412725288   2.2984306539   4.2704660656
H   -1.0887092184   1.5689613104   0.1348406065
H   -0.9265199298  -0.5792680837  -0.2079001695
H    0.3497733461  -4.2494321911   2.0959410855
H    1.7692425442  -3.1934187314   2.0373187276
H    0.6427481428  -4.7898642193  -0.3368023392
H    2.0722508690  -5.1824485406   0.6508190335
H    3.4224433422  -3.5704386192  -2.2240639465
H    2.9552529241  -5.1586170290  -1.5840646461
H    5.2528881760  -4.9140462492  -1.0408390185
H    4.3876740669  -4.6022514385   0.4871896623
H    6.9580487093  -3.8200010333   0.0601723725
H    6.1264546231  -2.9575610599   1.3783974674
H    7.3468403350  -1.6325903788  -1.1073811088
H    8.2075709425  -1.8849545489   0.4342031975
H    7.7230176420   0.7677853902  -0.7198492740
H    8.5035708036   0.3505893902   0.8311989047
H    7.7645091607   2.5895146377   1.0084632152
H    6.6911438596   1.6118444141   2.0417618980
H    4.8906024574   4.0141357051  -0.2103589773
H    6.1950567229   4.2009600245   0.9854678712
H    4.1291965949   4.4787630409   2.1425828307
H    4.7422983029   2.8769253748   2.6346768842
H    1.9477654627   3.9246952615   2.5821708973
H    2.3461172170   2.2654756978   3.1080595301
H    1.0207186205   1.3972966294   1.1007167609
H    0.5139268886   3.0799401890   0.7798872692
H   -1.5202829087  -4.5808573177   1.2408003327
H   -3.7933090189  -4.5669864117   0.3330347279
H   -3.0725115358   0.7888108529  -3.7644228690
H   -4.2919413449   0.2119493645  -5.8357319730
H   -6.0512613884  -1.5491397615  -5.7887615210
H   -6.4915431805  -2.7960193364  -3.6969859298
H    1.9424937050  -0.6981587799   0.6456658852
C    2.9805223235  -0.7725119781   0.9770480618
C    3.0957822332  -0.4391530870   2.4397508588
C    1.9389754910  -0.4246113653   3.2231755154
C    2.0142448014  -0.1869460304   4.5929833548
H    1.1048897603  -0.1786317296   5.1877613955
C    3.2466046543   0.0552908164   5.1937934561
H    3.3061583904   0.2485759134   6.2613255544
C    4.4040439392   0.0460151559   4.4181412025
H    5.3711481319   0.2273474464   4.8796898823
H    0.9733934126  -0.5974444930   2.7546968095
C    4.3314938097  -0.2099243975   3.0514495459
H    5.2478783367  -0.2417650214   2.4682471601
H    3.3187289954  -1.7928188820   0.7719413387
N    3.8056108490   0.1126501543   0.0890362952
H    4.8129105124  -0.0797193051   0.2421024591
H    3.6518048645   1.1038469202   0.3416231740
C    3.5159595461  -0.1231009459  -1.3871406504
H    3.4238058863  -1.2093724944  -1.4807687641
C    4.6947807536   0.3599822444  -2.2213277449
C    2.2138543524   0.5253240824  -1.7947888044
C    1.1526329209  -0.2659700049  -2.2359139347
H    1.2497597884  -1.3494097776  -2.2191590052
C   -0.0240115267   0.3237039584  -2.6935375981
H   -0.8442453316  -0.3022436416  -3.0349884876
C   -0.1523963097   1.7091557777  -2.7007497261
C    0.8987380000   2.5052086571  -2.2475486353
H    0.8019950072   3.5875172284  -2.2478056203
H   -1.0694528250   2.1702070084  -3.0578999370
C    2.0777069088   1.9172639848  -1.8028171794
H    2.8941665323   2.5485397356  -1.4609447759
H    4.8706108909   1.4312310066  -2.0918309155
H    4.4761416138   0.1676750069  -3.2757561298
H    5.6084556387  -0.1806377043  -1.9561914197
  119
G(CENSO)=       -3429.46494455  G(xTB)=        -178.78630974        Conformer 28
C   -4.5866961481   1.1111718160   1.5292104455
C   -4.4980616587   0.7145794381   2.8679829016
C   -5.3215616638   1.2774700478   3.8363986140
C   -6.2381929270   2.2652142860   3.4811997624
C   -6.2871700306   2.7319136366   2.1724104868
C   -5.4473252756   2.1732303319   1.2088316888
S   -5.4573661391   2.8178408318  -0.4472212588
C   -3.7338087389   2.5849098738  -0.8387929232
C   -3.1082213065   3.5134891153  -1.6659726735
C   -1.7785388381   3.3553684703  -2.0445096888
C   -1.0678513591   2.2536540040  -1.5673750983
C   -1.6838308278   1.3348750203  -0.7164686776
C   -3.0230976662   1.4632126957  -0.3626567218
C   -3.7696912935   0.4842759078   0.4644112628
C   -3.8865831760  -0.8276267370   0.1358167191
C   -3.1305381267  -1.4725409749  -0.9655149117
C   -1.7957584929  -1.8458792188  -0.8447486993
C   -1.1480551747  -2.5060612485  -1.8929572587
O    0.1407576026  -2.8755494786  -1.6456041153
C    0.7646434976  -3.8158675611  -2.5362029207
C    1.8412953050  -4.5548688196  -1.7859108238
O    2.9162291314  -3.6831905046  -1.4493716004
C    3.9299250625  -4.3713330558  -0.7160730066
C    5.0658744464  -3.4213281954  -0.4261040525
O    4.6963343183  -2.4006182595   0.5131230747
C    5.1421573906  -2.6670436160   1.8483422378
C    4.5902751226  -1.6206652036   2.7816881312
O    5.0141675117  -0.3350175925   2.3376008922
C    4.6366571322   0.7073159142   3.2360263598
C    5.0821611382   2.0260087998   2.6482517760
O    4.2826690055   2.4576673669   1.5352434198
C    3.1964260844   3.3159376504   1.9044886825
C    2.7208627873   4.0849330583   0.6991905182
O    2.1984075962   3.2008039381  -0.2929190097
C    1.5446330068   3.9257526248  -1.3340702955
C    1.0910405985   2.9682696329  -2.4097241606
O    0.2205604606   1.9451982551  -1.9041080969
C   -1.8302448830  -2.7570094341  -3.0880822570
C   -3.1844079419  -2.4433414813  -3.1832356876
C   -3.8436409730  -1.8397168932  -2.1175742861
S   -5.6103141442  -1.5862462247  -2.1405645790
C   -5.9360689984  -2.0426621399  -0.4413607060
C   -5.0249608241  -1.6801761400   0.5718117738
C   -5.2559018314  -2.1521974025   1.8662266951
C   -6.4067426185  -2.8746236300   2.1670112994
C   -7.3387853412  -3.1529022988   1.1708932134
C   -7.0953834495  -2.7550473511  -0.1396629122
H   -3.7635590255  -0.0339075299   3.1460154681
H   -5.2455415053   0.9464110071   4.8680275426
H   -6.8909616720   2.7031097845   4.2309974528
H   -6.9589678883   3.5425993340   1.9036927246
H   -3.6615568264   4.3780900911  -2.0223760066
H   -1.3229507355   4.0972809381  -2.6902643581
H   -1.0925140307   0.5143942343  -0.3338079184
H   -1.2498797649  -1.6528080121   0.0746773931
H    1.1745480726  -3.2907483767  -3.4103185876
H    0.0326633031  -4.5592726262  -2.8774400110
H    2.2025340312  -5.3723058821  -2.4330535538
H    1.4137781381  -5.0081675008  -0.8759347218
H    4.3199759590  -5.2164937244  -1.3090068906
H    3.5162963803  -4.7789930417   0.2221312127
H    5.3716517731  -2.9224783507  -1.3533072917
H    5.9274689828  -3.9899865413  -0.0506792181
H    6.2432769947  -2.6628674752   1.8750649667
H    4.7891803333  -3.6536255885   2.1860413865
H    4.9737364097  -1.8300177782   3.7942185017
H    3.4907842067  -1.6685814133   2.8133662571
H    5.1307458062   0.5621737176   4.2114842092
H    3.5456737563   0.7001289846   3.4036491331
H    6.1083717570   1.9240789287   2.2740731334
H    5.0764216562   2.7954592190   3.4319800919
H    3.5394934643   4.0522290311   2.6466435059
H    2.3742360963   2.7381811086   2.3524015915
H    3.5502960831   4.6765906026   0.2775594952
H    1.9383583091   4.7853260279   1.0355711585
H    2.2335090273   4.6531438832  -1.7962529797
H    0.6903904681   4.4862304121  -0.9199393678
H    1.9447856638   2.4205507092  -2.8204297468
H    0.6289184463   3.5271043697  -3.2327137738
H   -1.3390143417  -3.2290684519  -3.9313471771
H   -3.7281532652  -2.7015050913  -4.0877723284
H   -4.5261928434  -1.9577885167   2.6426500746
H   -6.5715959151  -3.2222247826   3.1828293544
H   -8.2406249224  -3.7121422863   1.4029306560
H   -7.7932795806  -3.0153206919  -0.9307834034
H    1.8224868071   0.4500487641  -1.1947984500
C    2.3318684308  -0.3134142149  -0.6013669795
C    1.5758141307  -0.5770874398   0.6729619811
C    1.4383967974  -1.8779361421   1.1620743052
C    0.6897259642  -2.1215920477   2.3102033166
H    0.5818852491  -3.1384029190   2.6787490181
C    0.0745986929  -1.0669912701   2.9820441982
H   -0.5141628560  -1.2585761598   3.8752118722
C    0.2069697858   0.2333642275   2.4985971788
H   -0.2850365072   1.0585397904   3.0071301013
H    1.9114621298  -2.6946926355   0.6258339054
C    0.9505223264   0.4753272827   1.3465098604
H    1.0268107282   1.4819337261   0.9428958380
H    2.4287277007  -1.2342074013  -1.1803269817
N    3.7292196433   0.1952644908  -0.3349904367
H    4.2805215572  -0.5960286689   0.0418540136
H    3.7206394107   0.9221294598   0.4026575539
C    4.4240793505   0.8057799505  -1.5368432306
H    3.8201356275   1.6823723683  -1.7910585085
C    4.4604966590  -0.1581020696  -2.7128433051
C    5.8011951225   1.2729777539  -1.1216768048
C    6.1574759198   2.6092101236  -1.3070567786
H    5.4345186618   3.3015038976  -1.7326553752
C    7.4221038030   3.0610839983  -0.9409869756
H    7.6863162439   4.1046954330  -1.0883737081
C    8.3409501721   2.1795013111  -0.3765646533
C    7.9935116986   0.8425450977  -0.1941477268
H    8.7058636264   0.1493744442   0.2450229612
H    9.3244169786   2.5328594021  -0.0791240677
C    6.7327769075   0.3890224095  -0.5715233602
H    6.4777737604  -0.6580658965  -0.4225605938
H    4.9899586833   0.3281698381  -3.5371786956
H    3.4571975840  -0.4164114703  -3.0632964727
H    4.9990015929  -1.0767197013  -2.4607397483
  119
G(CENSO)=       -3429.46492774  G(xTB)=        -178.78548376        Conformer 29
C   -4.5645958938   1.1566154157   1.4773039090
C   -4.4782422317   0.7929284048   2.8257988135
C   -5.2927352095   1.3900359288   3.7813281712
C   -6.1988153897   2.3787428896   3.4028253993
C   -6.2450929370   2.8126998699   2.0827754322
C   -5.4132959698   2.2206982506   1.1322704412
S   -5.4166476575   2.8258638309  -0.5388033175
C   -3.6955099287   2.5631691891  -0.9239435113
C   -3.0595243083   3.4668466571  -1.7700756224
C   -1.7322141171   3.2853169296  -2.1471401176
C   -1.0355826078   2.1831825032  -1.6512338029
C   -1.6625528388   1.2885496466  -0.7820314696
C   -2.9982183084   1.4423202765  -0.4248811565
C   -3.7541995533   0.4930496967   0.4290790283
C   -3.8800697552  -0.8280464457   0.1417647778
C   -3.1191272751  -1.5164518840  -0.9301853707
C   -1.7897718254  -1.8995309118  -0.7812895210
C   -1.1371529204  -2.6016814580  -1.7993429206
O    0.1449057382  -2.9746553919  -1.5250005363
C    0.7741486640  -3.9446407395  -2.3814708992
C    1.8537711804  -4.6485140447  -1.6027347911
O    2.9367693538  -3.7640660104  -1.3285543063
C    3.9575630324  -4.4109849773  -0.5667768706
C    5.1000936536  -3.4479553734  -0.3558327075
O    4.7615660394  -2.3625346320   0.5184441774
C    5.1018573667  -2.6019314050   1.8893020709
C    4.7385804157  -1.3884203979   2.7077091168
O    5.4436810466  -0.2654927088   2.1767752745
C    5.4412108341   0.8813825148   3.0268135035
C    4.1461588280   1.6617894513   3.0477593601
O    3.9222160198   2.2758311221   1.7677353911
C    2.9705690892   3.3434613443   1.8620429173
C    2.8031521517   4.0266530270   0.5316557435
O    2.2293962855   3.1313161807  -0.4239633465
C    1.6069662856   3.8343399689  -1.4999799838
C    1.1257191549   2.8457642727  -2.5349080288
O    0.2485024287   1.8515831618  -1.9819709379
C   -1.8093068549  -2.8864782039  -2.9926535947
C   -3.1589222387  -2.5614727734  -3.1140735648
C   -3.8231494487  -1.9146674868  -2.0774370848
S   -5.5869797284  -1.6417882362  -2.1284224469
C   -5.9361382873  -2.0400416902  -0.4181583904
C   -5.0313382394  -1.6563010008   0.5933601362
C   -5.2807448328  -2.0875485278   1.8986765299
C   -6.4424169093  -2.7887708088   2.2086789145
C   -7.3677933243  -3.0856548154   1.2118335378
C   -7.1067515178  -2.7296140226  -0.1073622619
H   -3.7521878692   0.0429073237   3.1214337899
H   -5.2178662842   1.0852984588   4.8211051001
H   -6.8451158615   2.8430528004   4.1422973072
H   -6.9085208728   3.6239912760   1.7958170742
H   -3.6014220244   4.3316499310  -2.1429450649
H   -1.2680529458   4.0095543824  -2.8066202365
H   -1.0824847545   0.4659966216  -0.3874153128
H   -1.2517646493  -1.6791362539   0.1367707794
H    1.1842387393  -3.4490482872  -3.2729623730
H    0.0445240232  -4.7018770515  -2.6973345797
H    2.2053360908  -5.5030179518  -2.2054862494
H    1.4336992159  -5.0460762296  -0.6636615968
H    4.3364312517  -5.2927085337  -1.1113912015
H    3.5543045504  -4.7593892530   0.3992653418
H    5.3854037903  -3.0085262458  -1.3187515056
H    5.9698071646  -3.9929880601   0.0381443755
H    6.1820599134  -2.8015268837   1.9665755362
H    4.5552900874  -3.4728917004   2.2833930276
H    5.0350413338  -1.5763303634   3.7523556873
H    3.6514954503  -1.2199616410   2.6841944863
H    6.2452889534   1.5290564115   2.6557613666
H    5.6833459839   0.5874900579   4.0613613325
H    4.2425035144   2.4436799275   3.8171935917
H    3.2863538509   1.0278581796   3.3175276679
H    3.3332514200   4.0924027088   2.5836215484
H    2.0029605616   2.9624349050   2.2235300523
H    3.7718305815   4.4042265636   0.1654719409
H    2.1386295228   4.8908753190   0.6898469386
H    2.3192077025   4.5184597869  -1.9916513420
H    0.7707631033   4.4384836994  -1.1125886747
H    1.9643226512   2.2706367771  -2.9385098649
H    0.6599350226   3.3805586489  -3.3716416030
H   -1.3138212708  -3.3921963998  -3.8136083570
H   -3.6944610326  -2.8446531432  -4.0160060797
H   -4.5567892624  -1.8778164136   2.6764889668
H   -6.6210349482  -3.1054786503   3.2322535890
H   -8.2784777969  -3.6273878580   1.4509911721
H   -7.8005203305  -3.0056569134  -0.8967969180
H    1.8136101282   0.2953002361  -1.2358154439
C    2.3496793886  -0.4064331104  -0.5911990429
C    1.5887433704  -0.6295785211   0.6875160903
C    1.4949863220  -1.9051347988   1.2486783928
C    0.7511709969  -2.1108362534   2.4070611819
H    0.6789483534  -3.1082924075   2.8327163466
C    0.0917240160  -1.0433992154   3.0141160219
H   -0.4951907531  -1.2057595125   3.9143291173
C    0.1785863656   0.2312080833   2.4576288342
H   -0.3468009483   1.0647725246   2.9167192257
H    1.9999625384  -2.7329109706   0.7607019628
C    0.9225456925   0.4352982338   1.2984086480
H    0.9732963628   1.4213588895   0.8433975947
H    2.5038268524  -1.3529606630  -1.1129370959
N    3.7152779177   0.1912050637  -0.3320970446
H    4.3122049367  -0.5545429280   0.0650082276
H    3.6509430123   0.9368532287   0.3862938805
C    4.3882262474   0.7923954509  -1.5531052768
H    3.7275120183   1.6063997984  -1.8620418699
C    4.5175962976  -0.2261266472  -2.6745670471
C    5.7162317637   1.3835549708  -1.1382564080
C    6.7386193589   0.5804254302  -0.6259765052
H    6.5836944205  -0.4885240409  -0.4989669242
C    7.9557407841   1.1450807467  -0.2585143352
H    8.7418799477   0.5139098237   0.1470359358
C    8.1675785475   2.5146257218  -0.4093165055
C    7.1562690549   3.3179498869  -0.9296142554
H    7.3165717279   4.3854376916  -1.0542778142
H    9.1204749339   2.9529298477  -0.1250794314
C    5.9347314837   2.7534147577  -1.2886334808
H    5.1419611558   3.3799925429  -1.6904822957
H    5.0189413627   0.2560052246  -3.5188661694
H    3.5426082510  -0.5814847249  -3.0199800198
H    5.1227900334  -1.0846109745  -2.3691982816
  119
G(CENSO)=       -3429.46471705  G(xTB)=        -178.78760699        Conformer 30
C   -4.4722360578   1.2888084226   1.0886737061
C   -4.5167536475   1.2182638151   2.4837619623
C   -5.5423946832   1.8321876384   3.1953988609
C   -6.5325134293   2.5429280577   2.5211013217
C   -6.4637756301   2.6930660019   1.1401843795
C   -5.4244211015   2.0907728297   0.4323222402
S   -5.2944968528   2.3524122529  -1.3295243246
C   -3.5143707786   2.4263056329  -1.4339430055
C   -2.8984014462   3.3370816913  -2.2904700997
C   -1.5125471511   3.4413784493  -2.3279203881
C   -0.7404392137   2.6562897288  -1.4678044740
C   -1.3555095211   1.7399884030  -0.6169717610
C   -2.7399449756   1.5749090653  -0.6283009381
C   -3.4649178446   0.6082170711   0.2337442047
C   -3.4353900762  -0.7356201523   0.0444949620
C   -2.6956650120  -1.3889667441  -1.0635441755
C   -1.3131830676  -1.3380722128  -1.2078801742
C   -0.6761984864  -1.9517266999  -2.2873615265
O    0.6753015298  -1.7393839013  -2.3551537768
C    1.5027806425  -2.6527767464  -3.0934070540
C    1.7762296552  -3.9214331732  -2.3262937380
O    2.3890360968  -3.5949315809  -1.0750301877
C    2.9766156785  -4.7446411279  -0.4570571902
C    3.2968434314  -4.4449328867   0.9826230413
O    4.2041654177  -3.3457831871   1.0504137262
C    4.6725618237  -3.1255502183   2.3815194147
C    5.6902012540  -2.0103847625   2.3689528768
O    5.1478264725  -0.7096306591   2.0956165356
C    4.4603561551  -0.1064170018   3.2086786045
C    4.6393345210   1.3890005079   3.1586159440
O    3.9959059229   1.9216463388   2.0066938823
C    4.1723521298   3.3342551438   1.9202187335
C    3.4670414566   3.8760711410   0.7052050577
O    2.0525716282   3.8150239481   0.9000967645
C    1.3138964544   4.5643366281  -0.0629176868
C    1.2899782441   3.9563146526  -1.4520297319
O    0.6328447855   2.6730647379  -1.4598679508
C   -1.4214683310  -2.6694423428  -3.2237208198
C   -2.8006546033  -2.7654146736  -3.0607695566
C   -3.4392996088  -2.1405462629  -1.9934342888
S   -5.2060484800  -2.2941954841  -1.8126877256
C   -5.2693508083  -2.4050197674  -0.0350790747
C   -4.3564656036  -1.6689916475   0.7413179980
C   -4.3455680895  -1.8832385670   2.1233154988
C   -5.2829995354  -2.7159407756   2.7250560546
C   -6.2400536117  -3.3648493387   1.9483360373
C   -6.2212836451  -3.2289355614   0.5648274407
H   -3.7338840340   0.6868878385   3.0126865530
H   -5.5660203376   1.7558959834   4.2786277394
H   -7.3397018925   3.0168493171   3.0722966920
H   -7.2006767162   3.2963122285   0.6169197752
H   -3.5007542859   3.9789901279  -2.9274188225
H   -1.0503597275   4.1429526481  -3.0143189112
H   -0.7395210265   1.1700647586   0.0689027097
H   -0.7069887223  -0.8330677191  -0.4686814187
H    2.4377390672  -2.1101828100  -3.2616553204
H    1.0789071290  -2.8932740757  -4.0749285909
H    2.4502368862  -4.5447862591  -2.9361964164
H    0.8501042928  -4.4914460101  -2.1486361339
H    3.8872077808  -5.0357893626  -1.0050181418
H    2.2750907949  -5.5931849581  -0.4802645958
H    3.7521303915  -5.3463430063   1.4249707492
H    2.3781558730  -4.2174927213   1.5475554157
H    5.1668164306  -4.0357036112   2.7610707824
H    3.8302400411  -2.8956268669   3.0555811946
H    6.4284797803  -2.1990063638   1.5803852609
H    6.2148047867  -1.9928644069   3.3351836475
H    4.8900675757  -0.4712858004   4.1530063674
H    3.3921399087  -0.3703736204   3.1866324912
H    5.7152006170   1.6360983348   3.1413833570
H    4.2045715891   1.8193892105   4.0776179056
H    5.2453357149   3.5777313155   1.8353501417
H    3.7848089026   3.8225307195   2.8305806932
H    3.7715892748   3.3064474718  -0.1844732128
H    3.7825662544   4.9230407743   0.5624091494
H    1.7175602638   5.5886350166  -0.1416688683
H    0.2906377159   4.6311810490   0.3272444915
H    2.3007912310   3.7654856266  -1.8258005446
H    0.8081477238   4.6613470324  -2.1401576875
H   -0.9572363891  -3.1689358567  -4.0659292119
H   -3.3788310826  -3.3465199043  -3.7737497790
H   -3.5856986154  -1.4003423352   2.7268371958
H   -5.2637207380  -2.8586194484   3.8015614199
H   -6.9795163040  -4.0103269266   2.4136336588
H   -6.9282987877  -3.7791909589  -0.0500628697
H    2.5996262135   1.2142506623   0.0150383937
C    2.2493654285   0.1854026509  -0.0757147536
C    1.4426404376  -0.2086578224   1.1342452847
C    1.0349396096  -1.5301232105   1.3391823127
C    0.2512416492  -1.8636589681   2.4408140296
H   -0.0602706815  -2.8943743317   2.5870428943
C   -0.1512355518  -0.8771182116   3.3384637865
H   -0.7684934764  -1.1371505127   4.1943198129
C    0.2336971930   0.4446871295   3.1268812993
H   -0.0832509560   1.2216492117   3.8176872097
H    1.3007345435  -2.3055716971   0.6244000478
C    1.0323566927   0.7769695440   2.0356463965
H    1.3437736560   1.8044565000   1.8716859711
H    1.6561251672   0.0909054590  -0.9914626631
N    3.4588174605  -0.6922337048  -0.2595561720
H    3.1707808727  -1.6815357173  -0.2981941783
H    4.0839150805  -0.6217695737   0.5723884211
C    4.2388587922  -0.4181192196  -1.5332319223
H    3.4925839754  -0.4485002849  -2.3334541846
C    5.2526378963  -1.5395556573  -1.7280714385
C    4.8796445524   0.9502988301  -1.5353381020
C    5.8982769232   1.2813450929  -0.6360512877
H    6.1932031536   0.5805444924   0.1405888577
C    6.5407075323   2.5116101917  -0.7279100559
H    7.3331616134   2.7574855035  -0.0263423453
C    6.1775296778   3.4226541280  -1.7188767520
C    5.1588188890   3.1026048228  -2.6112719884
H    4.8669513343   3.8086074422  -3.3838704001
H    6.6877942348   4.3791708148  -1.7931811028
C    4.5109155138   1.8726147341  -2.5162952075
H    3.7177021266   1.6196213852  -3.2162193231
H    4.7563529460  -2.5148233172  -1.7679823352
H    5.9909187159  -1.5520595977  -0.9195944715
H    5.7811264227  -1.3773997892  -2.6717645661
  119
G(CENSO)=       -3429.46457901  G(xTB)=        -178.78732656        Conformer 31
C   -4.5215831125   1.0423101504   1.2833013187
C   -4.5417707744   0.7601248741   2.6523193890
C   -5.5261444326   1.2950951356   3.4765655190
C   -6.4979444189   2.1397518511   2.9448248680
C   -6.4494507524   2.4981545549   1.6020751107
C   -5.4514740484   1.9714195442   0.7829982908
S   -5.3417867533   2.4959072553  -0.9178400041
C   -3.5639493226   2.4999796149  -1.0615164812
C   -2.9275533407   3.4986567852  -1.7926162807
C   -1.5392016608   3.5332740181  -1.8950095832
C   -0.7828050549   2.5661396881  -1.2294250119
C   -1.4209163243   1.5769574909  -0.4778305250
C   -2.8078122401   1.4999282749  -0.4221553816
C   -3.5491450685   0.4558184752   0.3266915083
C   -3.5446232141  -0.8579163959  -0.0142501333
C   -2.7801068617  -1.4038671281  -1.1619107238
C   -1.3896231332  -1.4516656098  -1.2090268752
C   -0.7251735272  -1.9462942602  -2.3298224706
O    0.6418898405  -1.8254851884  -2.3054827166
C    1.4486117760  -2.8343056289  -2.9365358800
C    1.6641537244  -4.0261646692  -2.0380690018
O    2.2975260761  -3.6075344530  -0.8256823701
C    2.8208943324  -4.7188040416  -0.0913658888
C    3.1483254353  -4.2986397375   1.3169763982
O    4.1155280972  -3.2501588388   1.2919055933
C    4.5753680922  -2.9237839787   2.6047590319
C    5.6624599176  -1.8792372165   2.5062232135
O    5.2015467952  -0.5715652288   2.1353723688
C    4.5821230400   0.1602813078   3.2085507480
C    4.8163653438   1.6367154760   3.0206155098
O    4.1503026221   2.1022296729   1.8532253350
C    4.3616231311   3.4994940030   1.6624448974
C    3.6702652285   3.9710415404   0.4103160097
O    2.2566030617   3.9973879116   0.6179033535
C    1.5384109917   4.5546900177  -0.4826197599
C    1.3751636745   3.5924466780  -1.6444520659
O    0.5772391301   2.4546898425  -1.2798676501
C   -1.4541681399  -2.4440996427  -3.4118248270
C   -2.8439122579  -2.4664699928  -3.3424893080
C   -3.5082600149  -1.9631369852  -2.2261176917
S   -5.2874812186  -2.0373070122  -2.1355049777
C   -5.4353834800  -2.4038172865  -0.3957166395
C   -4.5257728130  -1.8380051677   0.5160952740
C   -4.5810391596  -2.2564588051   1.8486910457
C   -5.5800104600  -3.1205222050   2.2843819846
C   -6.5318564880  -3.5963842349   1.3856143343
C   -6.4479763457  -3.2581672701   0.0393105959
H   -3.7705801089   0.1250573510   3.0732056966
H   -5.5312534150   1.0533629976   4.5354316224
H   -7.2731076706   2.5549037964   3.5826306241
H   -7.1688681215   3.2040424556   1.1959306968
H   -3.5152567331   4.2704188086  -2.2820037346
H   -1.0762024323   4.3254656823  -2.4719060868
H   -0.8087698387   0.8782586944   0.0772424743
H   -0.8042180861  -1.1125208077  -0.3646788519
H    2.4045177779  -2.3477362624  -3.1536624876
H    1.0206767175  -3.1704950405  -3.8870027032
H    2.3021946009  -4.7443013742  -2.5782899119
H    0.7080459272  -4.5233368070  -1.8063182709
H    3.7173664134  -5.1098264703  -0.5985651232
H    2.0758290779  -5.5279963627  -0.0375745897
H    3.5488513936  -5.1770314360   1.8492548723
H    2.2399817620  -3.9676564922   1.8457552357
H    5.0016746658  -3.8201613045   3.0852443553
H    3.7392106902  -2.5707451807   3.2313036351
H    6.3841970843  -2.1752200859   1.7361367633
H    6.1903903756  -1.8214131771   3.4687962533
H    5.0368833806  -0.1323276714   4.1656309943
H    3.5060475585  -0.0585683561   3.2541604300
H    5.8992392938   1.8373530780   2.9466351959
H    4.4351322114   2.1579589165   3.9161481924
H    5.4397366353   3.7092549222   1.5611836278
H    3.9880734001   4.0629306295   2.5341871356
H    3.9410455138   3.3146312116  -0.4301064186
H    4.0328194188   4.9866628759   0.1784232305
H    2.0380479154   5.4674455137  -0.8474421841
H    0.5532521233   4.8385401915  -0.0930067782
H    2.3405054585   3.1688234204  -1.9386411971
H    0.9655536921   4.1144504792  -2.5177402732
H   -0.9648457115  -2.8265022330  -4.3007947386
H   -3.4115974700  -2.8873658059  -4.1677799111
H   -3.8261937977  -1.9094991794   2.5446716918
H   -5.6126160762  -3.4230879253   3.3270037618
H   -7.3194086322  -4.2645256489   1.7222363139
H   -7.1522106537  -3.6746761832  -0.6757671012
H    2.7195289548   1.2432099751  -0.1130167603
C    2.3393352718   0.2211751502  -0.1255615432
C    1.5213819054  -0.0574015660   1.1085888028
C    1.0364975090  -1.3405018539   1.3776763179
C    0.2412092537  -1.5747574787   2.4968064229
H   -0.1304352699  -2.5771745318   2.6930779297
C   -0.0962544695  -0.5240731669   3.3469689621
H   -0.7226083323  -0.7051846263   4.2164490792
C    0.3675637471   0.7605565561   3.0717402834
H    0.1003445672   1.5870969769   3.7250105751
H    1.2540516426  -2.1616842799   0.6986849974
C    1.1774407184   0.9927943556   1.9632554581
H    1.5440858284   1.9917955862   1.7470724343
H    1.7432448611   0.0726811777  -1.0317459771
N    3.5224345504  -0.7004098426  -0.2417731845
H    3.2056703092  -1.6799944807  -0.1953663305
H    4.1534183384  -0.5759964508   0.5775262236
C    4.2926108772  -0.5467487285  -1.5406654435
H    3.5321535728  -0.5998702606  -2.3263409042
C    5.2575177088  -1.7184132542  -1.6738862147
C    4.9857836404   0.7920932671  -1.6394256023
C    6.0143033606   1.1458977499  -0.7610947195
H    6.2833250516   0.4879828344   0.0609844697
C    6.6998598464   2.3442799384  -0.9312018131
H    7.4998425092   2.6078040838  -0.2446546329
C    6.3689518920   3.2008111017  -1.9801589849
C    5.3418699864   2.8570961801  -2.8544624245
H    5.0759176157   3.5206259212  -3.6728751479
H    6.9114060605   4.1328065672  -2.1140510375
C    4.6523861721   1.6585485316  -2.6820273262
H    3.8546417088   1.3875076988  -3.3701429856
H    4.7200324590  -2.6721001227  -1.6581578673
H    5.9980407733  -1.7150353429  -0.8677738607
H    5.7876076767  -1.6320092262  -2.6264238539
  119
G(CENSO)=       -3429.46450639  G(xTB)=        -178.78716343        Conformer 32
C   -4.4913133793   0.9500997431   1.3543163028
C   -4.4922770083   0.5823684217   2.7031947131
C   -5.4533559086   1.0781394458   3.5777891331
C   -6.4206860689   1.9691339644   3.1184660022
C   -6.3914770376   2.4090354475   1.7995906568
C   -5.4171983490   1.9195952228   0.9304686633
S   -5.3348193299   2.5411515511  -0.7376033396
C   -3.5608093501   2.5263320706  -0.9230593014
C   -2.9336079250   3.5491510031  -1.6273093576
C   -1.5490440312   3.5704531521  -1.7747784009
C   -0.7864017219   2.5628143120  -1.1809681456
C   -1.4144807290   1.5463305431  -0.4564094206
C   -2.7996246832   1.4858809016  -0.3555967933
C   -3.5372229835   0.4100926217   0.3531585300
C   -3.5435339353  -0.8857626000  -0.0509264648
C   -2.7658291838  -1.3856939756  -1.2112350197
C   -1.3759858864  -1.4819625366  -1.2210790648
C   -0.6981193932  -1.9304274994  -2.3522016445
O    0.6737900440  -1.8645754466  -2.2981698707
C    1.4414852259  -2.9485959878  -2.8535454492
C    1.5943925005  -4.0875154635  -1.8782490901
O    2.2482838850  -3.6283983903  -0.6911104326
C    2.7392103327  -4.7193858095   0.0952500684
C    3.0853311313  -4.2434831595   1.4808929272
O    4.0777915427  -3.2215442589   1.3994203359
C    4.5671117988  -2.8540408807   2.6907928412
C    5.6669027054  -1.8319121440   2.5296413239
O    5.2138489481  -0.5324798401   2.1197397723
C    4.6193317195   0.2440889431   3.1772744463
C    4.8845586098   1.7082783590   2.9437556745
O    4.2026619720   2.1522514875   1.7770337499
C    4.4287207225   3.5405006428   1.5406037558
C    3.7111984876   3.9809481559   0.2921541449
O    2.3040350727   4.0277638387   0.5388738718
C    1.5572821090   4.5601661578  -0.5549777199
C    1.3592355006   3.5698409237  -1.6861330097
O    0.5698288659   2.4417900491  -1.2735169673
C   -1.4117638079  -2.3280255032  -3.4847925384
C   -2.8024300747  -2.3095859981  -3.4551394406
C   -3.4805130578  -1.8572518128  -2.3246123915
S   -5.2627818609  -1.8914143898  -2.2720317029
C   -5.4525450919  -2.3648749557  -0.5609939602
C   -4.5520311268  -1.8772426551   0.4043582138
C   -4.6475063428  -2.3770664797   1.7062360576
C   -5.6731204686  -3.2461502876   2.0637638520
C   -6.6120875800  -3.6459223357   1.1159179936
C   -6.4907041264  -3.2243641697  -0.2038064970
H   -3.7238142137  -0.0893843430   3.0683928995
H   -5.4429035959   0.7709196092   4.6194912107
H   -7.1770029600   2.3554558335   3.7957732979
H   -7.1080658297   3.1481309456   1.4518570363
H   -3.5247807011   4.3517670286  -2.0595998530
H   -1.0928000527   4.3852793941  -2.3248310289
H   -0.7948998370   0.8110437266   0.0396078893
H   -0.8046054596  -1.2149354242  -0.3410684138
H    2.4200548860  -2.5218074601  -3.0946666514
H    1.0019752668  -3.3289871061  -3.7821071842
H    2.1946381651  -4.8708895360  -2.3688351419
H    0.6133846193  -4.5188414267  -1.6201468540
H    3.6221530330  -5.1612904038  -0.3937215022
H    1.9702041868  -5.5021317976   0.1875864198
H    3.4692340726  -5.1057857366   2.0503657271
H    2.1898747673  -3.8664719830   2.0005540316
H    4.9875478685  -3.7386667378   3.1972772022
H    3.7485862674  -2.4636461220   3.3184653090
H    6.3653357649  -2.1662091317   1.7537144682
H    6.2191700372  -1.7443263227   3.4759176914
H    5.0721385472  -0.0344130498   4.1389569627
H    3.5383781239   0.0525569979   3.2327766390
H    5.9698600704   1.8811633541   2.8417962538
H    4.5333912063   2.2642965529   3.8304217062
H    5.5066863170   3.7333194751   1.4088817902
H    4.0817693829   4.1334942622   2.4036305398
H    3.9518379010   3.2935490308  -0.5327299108
H    4.0772224414   4.9840878488   0.0162061590
H    2.0491164477   5.4616954563  -0.9566940966
H    0.5853412963   4.8578212310  -0.1435864309
H    2.3150346970   3.1366041773  -1.9969545893
H    0.9240819509   4.0692937642  -2.5604161477
H   -0.9052916696  -2.6627516791  -4.3838309985
H   -3.3591071792  -2.6575049201  -4.3209509364
H   -3.9042706404  -2.0889248502   2.4402027096
H   -5.7360905900  -3.6127776626   3.0842533235
H   -7.4192947880  -4.3183421491   1.3920244539
H   -7.1861579511  -3.5798148799  -0.9591837950
H    2.7417534965   1.2469700670  -0.1248143414
C    2.3398334938   0.2332999356  -0.1119602871
C    1.5232261112   0.0011384034   1.1324663259
C    1.0113885999  -1.2644128810   1.4329080189
C    0.2176947171  -1.4558246362   2.5613386454
H   -0.1742286272  -2.4452013758   2.7826794123
C   -0.0896792381  -0.3796687483   3.3905783599
H   -0.7140438899  -0.5271731389   4.2677975153
C    0.4003570851   0.8879345929   3.0837548291
H    0.1549382104   1.7348273825   3.7192498188
H    1.2092622417  -2.1062256360   0.7731424836
C    1.2074943490   1.0775288911   1.9653416223
H    1.5932510794   2.0635303257   1.7236909421
H    1.7364098342   0.0769993652  -1.0118299959
N    3.5020583257  -0.7167893868  -0.2110723052
H    3.1662210988  -1.6875164057  -0.1286604524
H    4.1466379664  -0.5784548859   0.5964055153
C    4.2594204228  -0.6225586843  -1.5227716508
H    3.4906753198  -0.7074334976  -2.2975708128
C    5.2194210192  -1.8022643828  -1.6141695114
C    4.9534039850   0.7094880121  -1.6856597809
C    5.9953337078   1.0956552242  -0.8374928622
H    6.2770532993   0.4698418707   0.0052485913
C    6.6779429493   2.2864201887  -1.0633472899
H    7.4882383362   2.5753122427  -0.3995454816
C    6.3304271074   3.1031247660  -2.1383171889
C    5.2905853435   2.7266466621  -2.9834523723
H    5.0115213405   3.3588954195  -3.8220155724
H    6.8699383517   4.0295817492  -2.3154496452
C    4.6037669527   1.5359153045  -2.7550023910
H    3.7950111891   1.2395313187  -3.4195470725
H    5.7326715832  -1.7660649708  -2.5791454221
H    4.6803144576  -2.7521958742  -1.5403975917
H    5.9744129507  -1.7622471167  -0.8225477262
  119
G(CENSO)=       -3429.46438824  G(xTB)=        -178.78612927        Conformer 33
C   -4.7913402136   1.0917218364   1.0513496907
C   -5.1220020125   0.9171786403   2.3975458802
C   -6.2842281660   1.4734108679   2.9239188772
C   -7.1270323391   2.2299396856   2.1141556549
C   -6.7809197462   2.4778261450   0.7897793851
C   -5.6095321577   1.9316331166   0.2686537941
S   -5.1416880849   2.3134983282  -1.4164627207
C   -3.3802876372   2.4404655757  -1.1516461565
C   -2.6255437595   3.4306207469  -1.7717037969
C   -1.2772461918   3.5899482495  -1.4578255823
C   -0.7001357468   2.7818704643  -0.4727665393
C   -1.4471553134   1.7587671636   0.1169840012
C   -2.7715110113   1.5491678664  -0.2542130554
C   -3.6250596302   0.4938139291   0.3473578930
C   -3.5478589768  -0.8184754378   0.0054740198
C   -2.7122017625  -1.3088234920  -1.1175316579
C   -1.3488810404  -1.0675099681  -1.2359670955
C   -0.6364316422  -1.4519752631  -2.3735017466
O    0.6588917488  -1.0303768123  -2.3892308863
C    1.5829706300  -1.5518036597  -3.3558592929
C    2.1045946470  -2.9164335372  -2.9685167390
O    2.6398236773  -2.8293524919  -1.6513346991
C    3.2981411278  -4.0187016019  -1.2220060518
C    3.2505336580  -4.1207967805   0.2800475772
O    3.9976054381  -3.0672296937   0.8965879122
C    4.0282762912  -3.2442210210   2.3144287427
C    5.0139701701  -2.3074714611   2.9573507947
O    4.5082589754  -0.9623843990   2.9867074462
C    5.3166568768  -0.1298770291   3.8336177250
C    4.7254567131   1.2491346018   3.9395104329
O    4.8086633709   1.9047679671   2.6746468978
C    4.5400921610   3.3051860350   2.7631037154
C    4.5732675271   3.8777212967   1.3658897040
O    3.4415460796   3.4909900544   0.5697911406
C    2.3318191173   4.3830653099   0.7311140270
C    1.2753737815   4.1387727746  -0.3135133706
O    0.5780281414   2.9183312594  -0.0125889791
C   -1.2737083927  -2.1636817521  -3.3904081824
C   -2.6294999374  -2.4540032820  -3.2596636971
C   -3.3519645298  -2.0298161251  -2.1479663028
S   -5.1030916504  -2.3572762056  -2.0899557330
C   -5.2854863412  -2.5761663473  -0.3352719769
C   -4.4783593631  -1.8367251048   0.5452690053
C   -4.5582261091  -2.1253603936   1.9121061179
C   -5.4885344755  -3.0363802001   2.3987556750
C   -6.3452218359  -3.6926558943   1.5173585601
C   -6.2303519574  -3.4817826921   0.1479911249
H   -4.4598493049   0.3491529441   3.0400208359
H   -6.5279514702   1.3170460481   3.9708372728
H   -8.0376404941   2.6611448985   2.5200944192
H   -7.4082585599   3.1119091648   0.1694695197
H   -3.0875369944   4.1041233061  -2.4882475054
H   -0.7091206696   4.3664079418  -1.9576021834
H   -0.9839616448   1.1405453351   0.8803186028
H   -0.8110378552  -0.5618406259  -0.4467881981
H    2.4024256540  -0.8277952849  -3.3591211032
H    1.1490868510  -1.5806862508  -4.3630332915
H    2.8794069831  -3.2047901595  -3.6992051897
H    1.3066271195  -3.6764957753  -3.0007680371
H    4.3395527034  -4.0302644700  -1.5836986457
H    2.7897807520  -4.9089314527  -1.6251302477
H    3.6778554817  -5.0959128545   0.5683097981
H    2.2032762768  -4.0947963490   0.6228708118
H    4.3475676015  -4.2723013211   2.5533242086
H    3.0235725671  -3.0932257059   2.7434301589
H    5.9797463125  -2.3383038174   2.4278725771
H    5.1781207668  -2.6487196432   3.9906870111
H    6.3445271618  -0.0757149240   3.4412945531
H    5.3554384847  -0.5687945695   4.8422075663
H    5.3045705956   1.8047714408   4.6946618917
H    3.6778414489   1.1987573662   4.2786726526
H    5.3126537185   3.7984708127   3.3757295769
H    3.5628630661   3.4841828463   3.2414387403
H    5.4622270847   3.5032143604   0.8431346447
H    4.6431875063   4.9735579537   1.4170633247
H    2.6817932462   5.4196490301   0.6064587134
H    1.8905555569   4.2892230579   1.7355457847
H    1.7181172428   4.0863739182  -1.3187014343
H    0.5780406224   4.9861505060  -0.2764267264
H   -0.7422004619  -2.5058179449  -4.2708809414
H   -3.1252101818  -3.0201697867  -4.0435655802
H   -3.8696633773  -1.6353667494   2.5918758921
H   -5.5411757703  -3.2371384894   3.4648131894
H   -7.0802081847  -4.4000848573   1.8906655973
H   -6.8587694359  -4.0348397471  -0.5448289316
H    2.0516279604   0.6655268842  -0.5810929745
C    2.4234396233  -0.1054093571   0.0999375927
C    1.5635732355  -0.1943647824   1.3304731793
C    0.7840511683  -1.3333701104   1.5363380894
C   -0.0719068303  -1.4172586128   2.6325824061
H   -0.6827307963  -2.3049775725   2.7740901703
C   -0.1382739067  -0.3686480565   3.5460605868
H   -0.8026270728  -0.4329775012   4.4035743084
C    0.6536050057   0.7636780436   3.3570929759
H    0.6078230130   1.5852524026   4.0670528811
H    0.8393825663  -2.1519913612   0.8234932121
C    1.4938180423   0.8531853116   2.2526342063
H    2.0890017286   1.7492817761   2.1000140805
H    2.4463887181  -1.0600255626  -0.4272708073
N    3.8468670798   0.2492613335   0.4484459323
H    4.0893104822  -0.2001367832   1.3559795842
H    3.9206581878   1.2591617508   0.6234318879
C    4.8886411859  -0.1974705229  -0.5500661194
H    4.8092655963  -1.2896418491  -0.5582784753
C    6.2607554500   0.2197425598  -0.0281607152
C    4.6440051691   0.3232286951  -1.9458615812
C    4.1325564158   1.5961755497  -2.2040535889
H    3.8371426984   2.2555737479  -1.3907880416
C    3.9961613947   2.0446505037  -3.5163352461
H    3.5864647873   3.0339611369  -3.7021284632
C    4.3884429374   1.2373439726  -4.5807642067
C    4.9156918435  -0.0271902203  -4.3274976792
H    5.2233425597  -0.6653160995  -5.1514846210
H    4.2845835140   1.5917955798  -5.6025549539
C    5.0340789275  -0.4831222038  -3.0185205743
H    5.4292391933  -1.4776903220  -2.8235499311
H    7.0288361381  -0.1634150844  -0.7054564535
H    6.4484462755  -0.1885122656   0.9707284083
H    6.3495066146   1.3108267937   0.0103729659
  119
G(CENSO)=       -3429.46435964  G(xTB)=        -178.78658110        Conformer 34
C   -4.3034204787   0.9365040897   1.4794625421
C   -4.1195948853   0.5801312797   2.8187458671
C   -4.9569498557   1.0767415192   3.8118505273
C   -5.9860350395   1.9555928356   3.4807460222
C   -6.1400697559   2.3827762046   2.1663406303
C   -5.2866481323   1.8943966274   1.1775475095
S   -5.4315019652   2.5067405210  -0.4892230573
C   -3.6979760973   2.5007407757  -0.9078475896
C   -3.1737974354   3.5302459283  -1.6837085069
C   -1.8199308694   3.5635294059  -2.0063057081
C   -0.9814640329   2.5560369796  -1.5257817583
C   -1.5058307186   1.5259861882  -0.7435931421
C   -2.8632548012   1.4630433360  -0.4503118745
C   -3.4850646939   0.3927627841   0.3673932855
C   -3.5176909251  -0.9117048918  -0.0039952794
C   -2.8894475635  -1.4246808264  -1.2455971491
C   -1.5107827325  -1.5331531734  -1.4259463958
C   -0.9867267686  -2.0072905715  -2.6244921455
O    0.3816874934  -1.9876752152  -2.7597343051
C    1.0151706883  -3.2078615760  -3.1986596926
C    1.3025529293  -4.1405393324  -2.0458094225
O    2.3572912761  -3.6011646504  -1.2505632522
C    2.7493185060  -4.4921167164  -0.2097373771
C    4.0225762469  -4.0250206016   0.4505718852
O    3.8088051758  -2.8248537767   1.2080782527
C    4.7024405536  -2.7254746414   2.3253389156
C    4.2870327157  -1.5850407911   3.2153258073
O    4.5872859663  -0.3437872883   2.5806220819
C    4.2259859707   0.7732055506   3.3919731218
C    4.6787983964   2.0453373086   2.7284092831
O    3.9340019279   2.2586258361   1.5248961212
C    4.3004941572   3.4878984213   0.8890849058
C    3.4626522504   3.7068099358  -0.3440336456
O    2.1157921029   3.9919797577   0.0276358040
C    1.3467776427   4.5674960216  -1.0266315017
C    1.0810256685   3.6306081643  -2.1918891536
O    0.3569831431   2.4565506237  -1.7885731371
C   -1.8394412083  -2.4021839378  -3.6580149536
C   -3.2145774648  -2.3693073794  -3.4591681374
C   -3.7400794720  -1.9030310678  -2.2547404399
S   -5.5004491268  -1.9360728210  -1.9721423550
C   -5.4663326041  -2.4006630955  -0.2484931669
C   -4.4505042776  -1.9039252198   0.5892015585
C   -4.3739982674  -2.3937882636   1.8957367104
C   -5.3405151892  -3.2645165666   2.3884892075
C   -6.3922798093  -3.6744853365   1.5725743696
C   -6.4455573340  -3.2612493900   0.2456724268
H   -3.3039102041  -0.0840768138   3.0796263597
H   -4.8028135795   0.7786880353   4.8448912309
H   -6.6476246331   2.3419429082   4.2508339287
H   -6.9036217494   3.1126829910   1.9118045997
H   -3.8214875761   4.3301332636  -2.0319509970
H   -1.4436475947   4.3867837179  -2.6025147148
H   -0.8264122149   0.7865538778  -0.3442193576
H   -0.8302985439  -1.2636040615  -0.6271279466
H    1.9496868605  -2.9031643840  -3.6818761944
H    0.3971125582  -3.7285157289  -3.9385625465
H    1.6030258592  -5.1192457929  -2.4574062767
H    0.3923955834  -4.2922875343  -1.4398874544
H    2.9454121769  -5.4938863664  -0.6274321726
H    1.9467439315  -4.5911780754   0.5396915294
H    4.8129606296  -3.8704183457  -0.2994423957
H    4.3486923501  -4.8307702786   1.1247084967
H    5.7403895684  -2.5859073385   1.9815573449
H    4.6591257237  -3.6533126839   2.9152296824
H    4.8401463315  -1.6658517720   4.1650054543
H    3.2096607317  -1.6535434295   3.4377930216
H    4.7185223187   0.7041866242   4.3754304888
H    3.1361668914   0.7914460888   3.5536837358
H    5.7561631371   1.9982332300   2.5010856996
H    4.5084988776   2.8821561124   3.4232436805
H    5.3621176826   3.4590698398   0.5962783304
H    4.1584815369   4.3214610572   1.5935284919
H    3.5139601318   2.8207888473  -0.9944203808
H    3.8958291593   4.5541243526  -0.9015693630
H    1.8487912069   5.4668268345  -1.4223877176
H    0.4003529301   4.8776818915  -0.5694063876
H    2.0141154141   3.2486078260  -2.6169248093
H    0.5617714469   4.1739039654  -2.9908375095
H   -1.4427225400  -2.7491769273  -4.6070254896
H   -3.8801372735  -2.7169038120  -4.2444951380
H   -3.5448106484  -2.0960788097   2.5267759401
H   -5.2695559094  -3.6239456363   3.4109978193
H   -7.1538218756  -4.3482209205   1.9547935339
H   -7.2317147224  -3.6242925366  -0.4108268384
H    1.8177596761   0.6809212965  -1.0045282263
C    2.0991584464  -0.2036929847  -0.4241813281
C    1.3220315896  -0.2530093478   0.8638534673
C    0.9953120266   0.9315555829   1.5312299867
C    0.2240401749   0.8943633835   2.6891544813
H   -0.0335368825   1.8208455176   3.1958143642
C   -0.2305825431  -0.3251249589   3.1884567519
H   -0.8384174551  -0.3520648494   4.0889832038
C    0.0861459171  -1.5083204462   2.5240254855
H   -0.2758299076  -2.4608706284   2.9020875612
H    1.3294291057   1.8846788062   1.1274129863
C    0.8602246236  -1.4711933259   1.3672703836
H    1.1015524007  -2.3894059808   0.8401816826
H    1.9286190027  -1.1018233938  -1.0220540238
N    3.5843751458  -0.1007911895  -0.1782575318
H    3.8795547773  -0.9417937277   0.3434406931
H    3.7642458876   0.7130259665   0.4412483809
C    4.3992056596   0.0405695318  -1.4548739853
H    3.7525902306   0.5751530291  -2.1594064095
C    4.7431426512  -1.3363457029  -2.0046947670
C    5.6387437539   0.8674889347  -1.2044686690
C    6.4879843102   0.5903063688  -0.1304155486
H    6.2439468806  -0.2051965580   0.5696870564
C    7.6420535166   1.3440509844   0.0634617144
H    8.2902450186   1.1284990265   0.9089158384
C    7.9677030574   2.3689538514  -0.8233569724
C    7.1305781799   2.6402739460  -1.9032562353
H    7.3772919147   3.4376432643  -2.5992387898
H    8.8702008423   2.9546793423  -0.6722265405
C    5.9683162281   1.8961312360  -2.0890447654
H    5.3099697470   2.1154980661  -2.9272255068
H    5.2319299139  -1.2170683744  -2.9758954133
H    3.8519297368  -1.9557052507  -2.1333793239
H    5.4412080167  -1.8489635609  -1.3339706857
  119
G(CENSO)=       -3429.46388400  G(xTB)=        -178.78618277        Conformer 35
C   -4.9407677741   1.0611372550   1.2165720693
C   -5.0888789525   0.9438609148   2.6005344983
C   -6.2084465102   1.4634784331   3.2431905796
C   -7.1909165946   2.1250517913   2.5109597561
C   -7.0277745346   2.3184588073   1.1430092329
C   -5.8977696307   1.8105121232   0.5043348086
S   -5.6625158414   2.1207206551  -1.2418683042
C   -3.8916080711   2.3446303627  -1.2021203521
C   -3.2780771277   3.3612124127  -1.9267747320
C   -1.9190722802   3.6198699519  -1.7648939492
C   -1.1832634993   2.8771746683  -0.8359276520
C   -1.7817810950   1.8092289891  -0.1622901021
C   -3.1271694634   1.5172719008  -0.3633332766
C   -3.8438150178   0.4707082434   0.4043343794
C   -3.7376030881  -0.8586286271   0.1647403593
C   -3.0195563584  -1.4329506308  -0.9996743979
C   -1.6603694048  -1.2721383895  -1.2476863443
C   -1.0606800973  -1.8593964835  -2.3652290050
O    0.2815113855  -1.6458616661  -2.4956720344
C    0.9826539131  -2.4389884677  -3.4631580910
C    2.4434746873  -2.0563003052  -3.4151094652
O    3.0738806601  -2.2308278981  -2.1454424923
C    3.2205133391  -3.5947008315  -1.7331696887
C    4.1087319737  -3.6430712767  -0.5155989719
O    3.4619134342  -2.9277579463   0.5347738792
C    4.1142052657  -3.0349014601   1.8003374517
C    5.1545969292  -1.9660002374   2.0489483144
O    4.5055696114  -0.6911267240   2.1939490063
C    5.3209765219   0.2481709357   2.9063835119
C    4.5805822871   1.5424208221   3.1152821410
O    4.4084256537   2.2262852607   1.8750564036
C    4.0256827682   3.5893940299   2.0703023714
C    4.0056370546   4.3136652176   0.7416635662
O    2.9075118668   3.9614158624  -0.1074317455
C    1.7540750120   4.7668001019   0.1344390830
C    0.6535880449   4.4250930203  -0.8356132647
O    0.1148864461   3.1329335951  -0.5034156564
C   -1.8244350912  -2.6102199335  -3.2605338653
C   -3.1817733193  -2.7870671622  -3.0102777601
C   -3.7793011849  -2.2208532823  -1.8901247015
S   -5.5201312951  -2.4945796703  -1.6107604608
C   -5.4717726079  -2.6425194901   0.1617686003
C   -4.5587343168  -1.8603179276   0.8868020485
C   -4.4343218565  -2.0901324760   2.2604572929
C   -5.2708272505  -2.9906281245   2.9108359310
C   -6.2364710470  -3.6898433148   2.1893708050
C   -6.3248790362  -3.5349875002   0.8101722036
H   -4.3187157891   0.4465282188   3.1779018133
H   -6.3105117745   1.3510198434   4.3187274356
H   -8.0698365610   2.5255084557   3.0079782337
H   -7.7645735865   2.8813814361   0.5766261067
H   -3.8624695609   3.9837040724  -2.5987605376
H   -1.4634957358   4.4241443575  -2.3316502016
H   -1.1970287323   1.2413831488   0.5550354253
H   -1.0420197377  -0.7126072481  -0.5578535497
H    0.6238444776  -2.2262190568  -4.4806565803
H    0.8242835912  -3.5062355535  -3.2558700696
H    2.5423131784  -0.9932701802  -3.6543805752
H    2.9739988549  -2.6363580545  -4.1865724314
H    3.6828774688  -4.1851010451  -2.5396516684
H    2.2409366456  -4.0338008246  -1.4940903612
H    5.0976789491  -3.2127266673  -0.7388693493
H    4.2486923482  -4.6993562860  -0.2340509204
H    4.5904906646  -4.0217912397   1.9043546050
H    3.3289425939  -2.9521944635   2.5621098190
H    5.8972938511  -1.9234423089   1.2353708061
H    5.6824331217  -2.2156503740   2.9819246714
H    6.2619539464   0.4275643561   2.3634630387
H    5.5668201746  -0.1655665789   3.8966262456
H    5.1838920653   2.1566263688   3.8036396381
H    3.6046188283   1.3546462844   3.5924882587
H    4.7629108186   4.0889261215   2.7213208231
H    3.0447229987   3.6511450356   2.5704083786
H    4.9228672537   4.0791213471   0.1868200012
H    4.0002589636   5.3972715627   0.9339889762
H    2.0061836808   5.8302078649  -0.0114957879
H    1.3895121270   4.6412449745   1.1664058258
H    1.0253398627   4.4259441854  -1.8698189766
H   -0.1255049389   5.1919242147  -0.7364615414
H   -1.3855041509  -3.0789585979  -4.1332344781
H   -3.7727686763  -3.3915554104  -3.6926788877
H   -3.6663400226  -1.5619060001   2.8157194297
H   -5.1673783684  -3.1470413230   3.9806571301
H   -6.8989088785  -4.3880428698   2.6931505447
H   -7.0371696012  -4.1212588259   0.2359736631
H    2.2556209189   1.7550901195  -0.1935588264
C    2.1323347757   0.6733840726  -0.2707686394
C    1.4147531218   0.1420224907   0.9390777228
C    1.1770719567   0.9857979113   2.0256652293
C    0.4878085665   0.5232930003   3.1431808715
H    0.3025599124   1.1918146456   3.9797384898
C    0.0332009649  -0.7931461230   3.1846049823
H   -0.5070860793  -1.1563244466   4.0548663951
C    0.2690711239  -1.6415858122   2.1040728540
H   -0.0904188918  -2.6670972214   2.1281085523
H    1.5257948411   2.0138043364   1.9847188975
C    0.9536904287  -1.1751357747   0.9854965753
H    1.1300535608  -1.8331697440   0.1401809615
H    1.5865595971   0.4369500195  -1.1892088285
N    3.5182442396   0.0797945345  -0.4040460816
H    3.4447038132  -0.8265314791  -0.8970978983
H    3.8864739368  -0.1241660867   0.5477432711
C    4.5077900377   0.9913764166  -1.1083413561
H    4.4901418638   1.9102234093  -0.5196487429
C    4.0785507147   1.2934441575  -2.5354231964
C    5.8917353240   0.3886839493  -1.0183480884
C    6.8800359077   1.0416186443  -0.2795188184
H    6.6355847592   1.9676243964   0.2344405252
C    8.1656274573   0.5120365057  -0.1948131841
H    8.9270724556   1.0327278426   0.3794847229
C    8.4712592858  -0.6839119766  -0.8388220607
C    7.4900782859  -1.3399466421  -1.5799228959
H    7.7236499487  -2.2707555248  -2.0898838133
H    9.4718200117  -1.1016679841  -0.7686493594
C    6.2098843351  -0.8032519485  -1.6764260731
H    5.4564660981  -1.3185291761  -2.2671992596
H    3.0599356274   1.6897120612  -2.5802230247
H    4.1518563311   0.4131791807  -3.1796210656
H    4.7515711171   2.0564666140  -2.9379484375
  119
G(CENSO)=       -3429.46331409  G(xTB)=        -178.78698663        Conformer 36
C   -4.6478430844   0.9561529230   1.3844283623
C   -4.5812619842   0.6999375524   2.7564549375
C   -5.5531046870   1.1946091172   3.6203416733
C   -6.5999943556   1.9680980739   3.1237993785
C   -6.6433812551   2.2978435603   1.7731775999
C   -5.6578331289   1.8143631068   0.9140079015
S   -5.6679304629   2.3000568486  -0.8038320649
C   -3.9010715139   2.4268943986  -1.0261929581
C   -3.3600952584   3.4735089639  -1.7660069181
C   -1.9801256937   3.6312780598  -1.8641135554
C   -1.1408734016   2.7429909967  -1.1873734993
C   -1.6805706395   1.6681137580  -0.4773128524
C   -3.0570649353   1.4838464526  -0.4113184923
C   -3.7026838890   0.4074463867   0.3788954808
C   -3.6644098431  -0.9036719748   0.0427038566
C   -3.0015125977  -1.4193652252  -1.1801549889
C   -1.6203745973  -1.4377171698  -1.3749735265
C   -1.0774648036  -1.9473505727  -2.5523684048
O    0.2889890853  -1.8846876864  -2.6904671243
C    0.9596785504  -3.0755420809  -3.1585733167
C    1.3770902548  -3.9742865215  -2.0199577185
O    2.4706202535  -3.3797440137  -1.3232990173
C    3.0283616584  -4.2516431056  -0.3417511562
C    4.4053415063  -3.7580898832   0.0381724548
O    4.4229959322  -2.5290753750   0.7745133212
C    4.1636871730  -2.6648849952   2.1801578617
C    4.8812986485  -1.5664655360   2.9198016034
O    4.3323661333  -0.3040322748   2.5498265165
C    5.0516317678   0.7764683564   3.1397163947
C    4.4029543086   2.0811102829   2.7546862431
O    4.4545416036   2.2297051621   1.3290206328
C    4.5937582986   3.5773457254   0.8678455123
C    3.3864771997   4.4630086572   1.1181799984
O    2.1858779065   4.0339011572   0.4801575384
C    2.2148149208   4.1318723903  -0.9420386701
C    0.7998283573   4.1275850019  -1.4606891018
O    0.2184770049   2.8486038242  -1.1547487669
C   -1.9137791390  -2.4300630471  -3.5617277300
C   -3.2864090937  -2.4667645258  -3.3527838271
C   -3.8300751453  -1.9903781221  -2.1616530688
S   -5.5867607745  -2.1212791728  -1.8799195931
C   -5.5339472562  -2.5085551501  -0.1399979179
C   -4.5480880879  -1.9185762749   0.6693647983
C   -4.4436244947  -2.3369691715   1.9986565257
C   -5.3607962959  -3.2340968105   2.5360350018
C   -6.3889959244  -3.7394644604   1.7431674906
C   -6.4655092253  -3.3957367212   0.3977071863
H   -3.7558204892   0.1150655579   3.1467055135
H   -5.4906752051   0.9760938747   4.6824679511
H   -7.3651709704   2.3503982122   3.7933956106
H   -7.4259237027   2.9479665611   1.3915041578
H   -4.0140484498   4.1931103553  -2.2509004965
H   -1.5807634073   4.4623310167  -2.4349638201
H   -1.0119224315   1.0070487997   0.0616348254
H   -0.9528385458  -1.0754287335  -0.6020496696
H    1.8420852117  -2.7321653741  -3.7081624561
H    0.3239329278  -3.6422824881  -3.8462152308
H    1.6865405362  -4.9438415826  -2.4454906267
H    0.5260145961  -4.1592235190  -1.3418473947
H    3.1435562617  -5.2665717013  -0.7578678089
H    2.3697030215  -4.3256043354   0.5404623144
H    4.9852297383  -3.5716451726  -0.8733825719
H    4.9171249870  -4.5403113388   0.6174507741
H    4.5477294579  -3.6294895572   2.5397929750
H    3.0841612206  -2.6226734341   2.3788756333
H    5.9583711511  -1.5981705148   2.6840998897
H    4.7622130303  -1.7342050811   4.0035087419
H    6.1016428668   0.7617112816   2.8024842243
H    5.0417789871   0.6924388818   4.2395803364
H    4.9572962875   2.8959453947   3.2411611747
H    3.3607581895   2.1097547964   3.1021146237
H    4.8054581336   3.5005412982  -0.2038460548
H    5.4676525594   4.0456303718   1.3486461353
H    3.6506917777   5.4835625359   0.7916222793
H    3.1535330374   4.5043241978   2.1883426765
H    2.7823579890   3.2996972143  -1.3878073144
H    2.6896701462   5.0749472109  -1.2581705184
H    0.8111857404   4.2963071800  -2.5469462002
H    0.2175691257   4.9242217880  -0.9787102119
H   -1.5075857907  -2.7930623445  -4.5001871501
H   -3.9350567576  -2.8810285796  -4.1197126609
H   -3.6328385383  -1.9565867715   2.6101531529
H   -5.2718280781  -3.5379588551   3.5750171720
H   -7.1128314133  -4.4337107506   2.1603971408
H   -7.2319314375  -3.8317754828  -0.2373555760
H    1.8068744516   1.0106475408  -0.9778469887
C    2.0864613543   0.0505391190  -0.5327128829
C    1.3913387406  -0.1478734299   0.7854712003
C    0.9520784910  -1.4185940050   1.1606571177
C    0.2762735859  -1.6033581936   2.3644112271
H   -0.0699278124  -2.5948811667   2.6442134485
C    0.0395820195  -0.5165825417   3.2032834840
H   -0.4916296717  -0.6582854289   4.1407386740
C    0.4765472294   0.7546777124   2.8327628376
H    0.2836085348   1.6062803138   3.4799047498
H    1.1355854723  -2.2589000643   0.4950864109
C    1.1455530501   0.9405048410   1.6266428552
H    1.4661264055   1.9349912165   1.3212822395
H    1.8375744780  -0.7598043852  -1.2199773610
N    3.5854506006   0.0678828747  -0.3657151106
H    3.8872434312  -0.8502247621   0.0112134304
H    3.8385144759   0.7789721054   0.3472542402
C    4.3399252018   0.4077001350  -1.6334802556
H    3.8786517722   1.3309626948  -2.0023736023
C    4.1878638904  -0.6896590665  -2.6770572680
C    5.7886817464   0.6918562979  -1.3054900020
C    6.5489154204  -0.1779771375  -0.5195844947
H    6.1034897627  -1.0772399881  -0.0996817922
C    7.8863350475   0.1041980434  -0.2558155264
H    8.4658644256  -0.5743003854   0.3644876474
C    8.4821016739   1.2461833177  -0.7869271241
C    7.7324884763   2.1076945699  -1.5836293353
H    8.1891471702   3.0001060819  -2.0027912429
H    9.5265390276   1.4630632631  -0.5810069442
C    6.3912622057   1.8331693267  -1.8369725166
H    5.8043890614   2.5125124473  -2.4516126721
H    4.5556256201  -1.6484868763  -2.2989659374
H    4.7797499230  -0.4149782479  -3.5545013161
H    3.1486322630  -0.8067403072  -2.9941076330
