# Supplementary material for: Chiral Induction and Memory via Supramolecular Deracemization
Source: Angew Chem Int Ed Engl. 2025 Aug 5;64(38):e202510584. doi: 10.1002/anie.202510584 (PMC12435425; doi:10.1002/anie.202510584)
Supplement: Supplementary file 2 — Supporting Information [file ANIE-64-e202510584-s001.zip › BTX-21c7-syn-S-MDBA.xyz]

  119
G(CENSO)=       -3429.47079821  G(xTB)=        -178.78583410        Conformer 1
C   -4.7026402204   1.5864107840   0.8198522021
C   -4.6569211600   1.7529801773   2.2074814910
C   -5.6042212947   2.5296435626   2.8660354818
C   -6.6066945051   3.1700192811   2.1412444623
C   -6.6229108741   3.0856745316   0.7534389558
C   -5.6607545601   2.3190603350   0.0966190546
S   -5.6411052065   2.2821152732  -1.6856183008
C   -3.8752079430   2.1891908288  -1.9147491139
C   -3.2758244805   2.8948578483  -2.9533193379
C   -1.8957708335   2.8552703063  -3.1390566537
C   -1.1149311286   2.1051303165  -2.2585137302
C   -1.7139186304   1.3984692453  -1.2141250481
C   -3.0928090804   1.4087697565  -1.0414255595
C   -3.7807489729   0.7007363895   0.0642902167
C   -3.7599244512  -0.6453344520   0.2254495353
C   -3.0657762354  -1.5843747101  -0.6924041377
C   -1.6845510460  -1.7501533513  -0.7421569469
C   -1.1131174306  -2.6938925971  -1.5984911280
O    0.2497730836  -2.7769201075  -1.5692813194
C    0.8360206567  -4.0279351115  -1.9693169130
C    2.2874547934  -4.0310027619  -1.5673266872
O    2.3964156591  -3.8530184650  -0.1572300181
C    3.6640083004  -4.2721225052   0.3486159907
C    3.8388623168  -3.7707502346   1.7574207876
O    4.1849442831  -2.3814965984   1.7566577946
C    4.3381565838  -1.8938111324   3.0911192359
C    5.1419301449  -0.6224594462   3.1103376741
O    4.4099508606   0.4565199297   2.5116547100
C    5.0810202863   1.7104750145   2.7158175757
C    4.2238702208   2.8538839080   2.2448901981
O    4.1785412355   2.8760044439   0.8189003890
C    3.4052562766   3.9682121841   0.3267280993
C    3.3825859328   3.9134943049  -1.1791121500
O    2.8709929672   2.6386797546  -1.5878079684
C    2.4336275170   2.5945140537  -2.9510587043
C    0.9742817218   2.9541792807  -3.0970706020
O    0.2410006948   1.9857145784  -2.3325663831
C   -1.9241771843  -3.4846433322  -2.4163226442
C   -3.3077379160  -3.3589238101  -2.3312678786
C   -3.8800363042  -2.4351679256  -1.4627310242
S   -5.6545360735  -2.3637954780  -1.2664039321
C   -5.6833584276  -2.1613649808   0.5084853282
C   -4.6979729670  -1.3687508720   1.1239510986
C   -4.6403865015  -1.3491482358   2.5198045856
C   -5.6037863331  -2.0044049363   3.2801460154
C   -6.6313233294  -2.7048990889   2.6526791409
C   -6.6613805873  -2.8044761872   1.2653928456
H   -3.8622657815   1.2777362614   2.7707014592
H   -5.5570418926   2.6354772999   3.9459735680
H   -7.3556345007   3.7696368153   2.6506881122
H   -7.3663963961   3.6320831728   0.1795936892
H   -3.8837793564   3.4994417359  -3.6206533819
H   -1.4530380371   3.4231147578  -3.9496795086
H   -1.0781979207   0.8698289422  -0.5166147526
H   -1.0351321959  -1.1805598120  -0.0864410971
H    0.7752411630  -4.1589705877  -3.0590654462
H    0.3003009415  -4.8528481665  -1.4795396069
H    2.8434321055  -3.2378067688  -2.0951809434
H    2.7096541692  -5.0007744882  -1.8762113625
H    4.4847597048  -3.9011175784  -0.2872225308
H    3.7182546023  -5.3730533934   0.3539577912
H    4.6441982766  -4.3486672271   2.2395378928
H    2.9118009473  -3.9396271618   2.3305922883
H    4.8863212807  -2.6308275160   3.7007074505
H    3.3512832096  -1.7341508499   3.5562815587
H    6.1002489930  -0.7648669015   2.5867116604
H    5.3560307650  -0.3743654755   4.1616475899
H    6.0498101331   1.7140272526   2.1904331396
H    5.2714861931   1.8444670812   3.7916414563
H    4.6664171730   3.7905222236   2.6221281889
H    3.2059651402   2.7646368908   2.6600189750
H    3.8487879688   4.9288821369   0.6368955823
H    2.3802573516   3.9219288248   0.7282281509
H    4.3938912046   4.0553722220  -1.5920560237
H    2.7416564654   4.7292403920  -1.5437171487
H    2.5803087721   1.5661411634  -3.2977097513
H    3.0421169008   3.2586530474  -3.5810566037
H    0.7086192718   2.9042772821  -4.1627727190
H    0.7575239265   3.9648956523  -2.7221468566
H   -1.4993356781  -4.2180328866  -3.0926663565
H   -3.9398941609  -4.0082516381  -2.9305365655
H   -3.8293763213  -0.8232492755   3.0107543503
H   -5.5491958880  -1.9688292947   4.3643742441
H   -7.3905717291  -3.2103605727   3.2426646728
H   -7.4262603145  -3.3999445042   0.7745209622
H    1.7385602311  -0.1308995432  -1.2301357752
C    2.1925097893  -0.4729176985  -0.2957029587
C    1.3817078120  -0.0344823506   0.8922422286
C    0.9616422818   1.2913949077   1.0208462598
C    0.2115372715   1.6875469084   2.1241249517
H   -0.1158139734   2.7203069084   2.2124481640
C   -0.1351529974   0.7581174757   3.1032855336
H   -0.7267848824   1.0659020329   3.9614031415
C    0.2715169400  -0.5683435862   2.9742053483
H   -0.0027655318  -1.2983012058   3.7311035593
H    1.2066907107   2.0047046486   0.2382160715
C    1.0309335938  -0.9619233170   1.8750593091
H    1.3527642004  -1.9948624538   1.7701026918
H    2.2865895155  -1.5606264252  -0.3079998904
N    3.5907780813   0.0995931748  -0.2338455851
H    3.9014833785   0.1253912305   0.7581545740
H    3.5589719857   1.0833354861  -0.5488254723
C    4.6191641526  -0.6730487967  -1.0373037895
C    4.3308416695  -0.5897687816  -2.5288125905
H    4.5207558189  -1.7057821843  -0.6923480136
C    6.0017290086  -0.1729274498  -0.6844840378
C    6.3778520551   1.1476500946  -0.9467504596
H    5.6684146830   1.8393670765  -1.3947530993
C    7.6580438938   1.5901019702  -0.6309285889
H    7.9368206984   2.6209186858  -0.8319198249
C    8.5811308578   0.7141951596  -0.0618972643
C    8.2158479113  -0.6046202840   0.1934944692
H    8.9310311265  -1.2934592988   0.6347305374
H    9.5825135497   1.0598772481   0.1797839104
C    6.9291824439  -1.0438672121  -0.1108801179
H    6.6399849305  -2.0704499938   0.0989770719
H    3.3121755825  -0.9091563861  -2.7682519736
H    5.0241549455  -1.2558415231  -3.0512574732
H    4.4902089589   0.4241181844  -2.9073561129
  119
G(CENSO)=       -3429.46966147  G(xTB)=        -178.78870193        Conformer 2
C   -4.5046961848   1.3525139405   1.0019478573
C   -4.4406389138   1.3811543284   2.3985006038
C   -5.3865972795   2.0766100979   3.1437773054
C   -6.4075639782   2.7721166106   2.5000398166
C   -6.4466648303   2.8212890640   1.1110979063
C   -5.4863910984   2.1352165494   0.3678312709
S   -5.5065059707   2.2617908046  -1.4092890101
C   -3.7470256354   2.2162838626  -1.6893031543
C   -3.1869666367   3.0009829409  -2.6921442886
C   -1.8128039556   2.9924191122  -2.9219653123
C   -0.9947417129   2.1985086790  -2.1159984494
C   -1.5548395023   1.4182324074  -1.1025918450
C   -2.9285393088   1.3881802676  -0.8971567380
C   -3.5798342940   0.5649935394   0.1493764627
C   -3.5342330534  -0.7910301357   0.1670143848
C   -2.8450810931  -1.5998988576  -0.8700147934
C   -1.4593719254  -1.7118746643  -0.9901577495
C   -0.8947530582  -2.4613016664  -2.0198165199
O    0.4753422905  -2.4375579928  -2.1317209921
C    1.1461310992  -3.7072775951  -2.2715896075
C    1.3690434290  -4.3713823408  -0.9360537919
O    2.3610842555  -3.6524198322  -0.2041176724
C    2.5312060716  -4.1876913873   1.1069524787
C    3.7528788322  -3.6094782822   1.7704643503
O    3.5772480343  -2.2214447431   2.0649434036
C    4.5551495790  -1.7750358779   3.0057626232
C    4.2674394966  -0.3686232715   3.4539720127
O    4.5611659735   0.5723291890   2.4121692453
C    4.4433825927   1.9206439997   2.8903409057
C    4.9062842983   2.9001428260   1.8459447675
O    3.9765971283   2.9368663398   0.7659222941
C    4.3220345871   3.9167506584  -0.2098595398
C    3.2495357015   3.9501040131  -1.2684315645
O    3.1621488554   2.6585780652  -1.8802435235
C    2.4937858497   2.6536171492  -3.1434792011
C    1.0288435485   3.0271550095  -3.1052452384
O    0.3612613761   2.1037105569  -2.2367922460
C   -1.7136137032  -3.1308118807  -2.9323884591
C   -3.0929137330  -3.0922519761  -2.7704219013
C   -3.6588784153  -2.3504776410  -1.7345622588
S   -5.4250710093  -2.3697625877  -1.4861828214
C   -5.4259202618  -2.3632237136   0.2988466374
C   -4.4503434787  -1.6218076197   0.9893930231
C   -4.3892057360  -1.7409051839   2.3802258487
C   -5.3376309115  -2.4873161030   3.0722009391
C   -6.3525968905  -3.1427612479   2.3789054879
C   -6.3868821606  -3.1007856207   0.9890561037
H   -3.6336278061   0.8606595716   2.9007004390
H   -5.3241337341   2.0759659188   4.2281202761
H   -7.1544007990   3.3105096778   3.0765655901
H   -7.2071462902   3.4090176185   0.6040583377
H   -3.8220258162   3.6419765075  -3.2974023291
H   -1.4063878804   3.6207286615  -3.7060472987
H   -0.8962311691   0.8535725100  -0.4574582108
H   -0.8063603958  -1.2231057702  -0.2761054760
H    2.1048240712  -3.4870341385  -2.7521382317
H    0.5827136095  -4.3850431039  -2.9223242334
H    1.7047154132  -5.4082016260  -1.1083166554
H    0.4220219813  -4.4123211242  -0.3708023379
H    2.6737394935  -5.2800963207   1.0524814198
H    1.6343446630  -3.9938541071   1.7186824313
H    4.6412131955  -3.7605862445   1.1352952778
H    3.9115507580  -4.1701979162   2.7059330512
H    5.5681533501  -1.8376640113   2.5751139245
H    4.5277953285  -2.4171306222   3.9013469082
H    4.9091848984  -0.1546017000   4.3225941344
H    3.2163589306  -0.2709247622   3.7682859753
H    5.0799619285   2.0441293727   3.7799194402
H    3.4012999061   2.1297333480   3.1804744480
H    5.9116229344   2.6300104019   1.4822345741
H    4.9705661903   3.8928046314   2.3213380370
H    5.3017793740   3.6835220603  -0.6580777064
H    4.3867767737   4.9157694332   0.2520104070
H    3.5202721587   4.7103449566  -2.0171872736
H    2.2840260909   4.2313697566  -0.8213860857
H    2.5923379162   1.6338168064  -3.5280429541
H    2.9998871608   3.3391329928  -3.8415280959
H    0.6477821094   2.9472490547  -4.1333872836
H    0.8659556971   4.0554537360  -2.7529345732
H   -1.2876184004  -3.6946437478  -3.7562681133
H   -3.7300401840  -3.6496398249  -3.4515733708
H   -3.5873191386  -1.2508800022   2.9210211430
H   -5.2821723283  -2.5566359857   4.1547439317
H   -7.0995411656  -3.7203164093   2.9159700126
H   -7.1428382059  -3.6566815733   0.4413071158
H    1.4341185615   0.0454233236  -1.0104950079
C    1.9064219406  -0.2651209838  -0.0741123496
C    1.2221677144   0.3722244305   1.1046872492
C    1.0142647482   1.7536497973   1.1489636625
C    0.3432459433   2.3317176534   2.2209205298
H    0.1855490401   3.4067405984   2.2427858078
C   -0.1407065839   1.5320690251   3.2555146378
H   -0.6730381675   1.9828103597   4.0888443313
C    0.0531986112   0.1534533333   3.2135637044
H   -0.3255172241  -0.4753743672   4.0149356629
H    1.3660905823   2.3724183166   0.3293506568
C    0.7373002592  -0.4230484480   2.1453193215
H    0.9001558386  -1.4968316068   2.1153291325
H    1.8757639939  -1.3547714761  -0.0041832115
N    3.3592215202   0.1356622475  -0.1589210992
H    3.7481440748   0.2195907645   0.8018023210
H    3.4193945010   1.0795359363  -0.5711519036
C    4.2235711148  -0.8354472798  -0.9400399473
C    3.8208035638  -0.8681172692  -2.4062225881
H    4.0304029612  -1.8099978534  -0.4823689997
C    5.6758383295  -0.4676071555  -0.7400401541
C    6.5520292048  -1.3910978394  -0.1701163341
H    6.1805131646  -2.3693519121   0.1235858832
C    7.8933656932  -1.0682288556   0.0213436215
H    8.5667227848  -1.7974673515   0.4635524704
C    8.3676378420   0.1872586211  -0.3489978965
C    7.4986351861   1.1121091635  -0.9254529356
H    7.8652328253   2.0907604708  -1.2234857737
H    9.4121521779   0.4435832014  -0.1946246658
C    6.1615044586   0.7844130952  -1.1270297340
H    5.4960239114   1.5099867977  -1.5898188037
H    4.3918091057  -1.6579440322  -2.9031209259
H    4.0561916536   0.0776356953  -2.9034418351
H    2.7562611047  -1.0864978566  -2.5318596676
  119
G(CENSO)=       -3429.46886350  G(xTB)=        -178.78897862        Conformer 3
C   -4.4746555611   1.5638280549   0.7922671525
C   -4.3760491296   1.8049600308   2.1653427413
C   -5.2962291177   2.6214750676   2.8146159169
C   -6.3241235107   3.2251444458   2.0940846067
C   -6.3931247668   3.0647895742   0.7142892687
C   -5.4570201626   2.2602940804   0.0660889122
S   -5.4845303273   2.1351232770  -1.7137719156
C   -3.7191269337   2.0826912990  -1.9673147988
C   -3.1404611222   2.8119482627  -3.0008314265
C   -1.7575718291   2.8419420076  -3.1616446970
C   -0.9518306545   2.1327493406  -2.2686662665
C   -1.5325389143   1.3806807862  -1.2462387609
C   -2.9132277450   1.3335148806  -1.0898691356
C   -3.5827379523   0.6432768737   0.0391219928
C   -3.5913078117  -0.6990977992   0.2226128776
C   -2.9593492325  -1.6784938547  -0.6970997220
C   -1.5842787518  -1.8348275573  -0.8458890340
C   -1.0626013544  -2.8308719014  -1.6749023068
O    0.3015675825  -2.8846328773  -1.7535573470
C    0.8907949636  -4.1442301550  -2.1132589338
C    2.3954684519  -3.9817310179  -2.1659035875
O    3.0043943319  -3.4436161380  -0.9981734508
C    2.8596904354  -4.2293785129   0.1826013323
C    3.8905747958  -3.7944968647   1.1955730659
O    3.6287722429  -2.4616686171   1.6412209749
C    4.4707784091  -2.1109903918   2.7397379460
C    4.0554683782  -0.7918897381   3.3353208392
O    4.4035066330   0.2960145358   2.4666668158
C    4.1949766209   1.5637881802   3.1070946526
C    4.6622813994   2.6885376516   2.2210885603
O    3.7597266461   2.8483716700   1.1281283273
C    4.0793357951   3.9726156650   0.3119773259
C    3.0647845447   4.0699508693  -0.8008722333
O    3.1135391854   2.8653496849  -1.5752397609
C    2.5664106957   2.9787245555  -2.8906592010
C    1.0736169052   3.2070620005  -2.9656359868
O    0.4149508206   2.1113965129  -2.3127744270
C   -1.9214448425  -3.6896879972  -2.3642477481
C   -3.2966547637  -3.5569910609  -2.1974743112
C   -3.8177706771  -2.5747115423  -1.3620420684
S   -5.5793016048  -2.4809945712  -1.0877771160
C   -5.5239543528  -2.1755496840   0.6689677414
C   -4.4991589389  -1.3679371100   1.1920753875
C   -4.3787592704  -1.2708927439   2.5807762600
C   -5.3165400524  -1.8634980385   3.4202856877
C   -6.3835631420  -2.5781227133   2.8805466736
C   -6.4774929571  -2.7555653672   1.5041859691
H   -3.5629414058   1.3569748366   2.7242262364
H   -5.2075850403   2.7867606926   3.8844840856
H   -7.0506115259   3.8567513906   2.5973870225
H   -7.1548120639   3.5829574369   0.1381873672
H   -3.7668840267   3.3899505545  -3.6744122267
H   -1.3333849695   3.4378740744  -3.9617936872
H   -0.8876393259   0.8772748893  -0.5385986991
H   -0.8982172439  -1.2148348883  -0.2819734662
H    0.5733567980  -4.4649447522  -3.1148824244
H    0.5785279357  -4.9098451583  -1.3888826191
H    2.6609216071  -3.2903503400  -2.9731695932
H    2.8215008926  -4.9708200057  -2.4046271760
H    3.0308517825  -5.2954133138  -0.0393084578
H    1.8473133495  -4.1240675350   0.6043967418
H    4.9008627539  -3.8603147966   0.7581863688
H    3.8433783752  -4.4908654405   2.0490824079
H    5.5256724344  -2.0694318291   2.4234329263
H    4.3862660701  -2.8715195076   3.5329493036
H    4.5860250382  -0.6709425551   4.2919372082
H    2.9729937904  -0.7839173631   3.5356270915
H    4.7757593950   1.5947586882   4.0415907136
H    3.1297304420   1.6924203345   3.3571021818
H    5.6826557989   2.4893013164   1.8537973907
H    4.6896758104   3.6089082082   2.8264190562
H    5.0954162852   3.8698499337  -0.1023576306
H    4.0423923783   4.9027187967   0.9029318499
H    3.3161957215   4.9379492319  -1.4291075298
H    2.0567056594   4.2226306750  -0.3865715634
H    2.8077033810   2.0382670117  -3.3949860677
H    3.0597139322   3.7995770687  -3.4345715604
H    0.8131951774   3.2491967486  -4.0324953634
H    0.7687866653   4.1522995311  -2.4946281653
H   -1.5434086178  -4.4761432262  -3.0071574986
H   -3.9635157905  -4.2473486259  -2.7064315318
H   -3.5383054422  -0.7324611714   3.0034857949
H   -5.2122763488  -1.7663325411   4.4970521472
H   -7.1239888822  -3.0343134310   3.5314856971
H   -7.2731453603  -3.3629014345   1.0813440372
H    1.5593950472   0.0883774005  -1.1949007031
C    2.0118555927  -0.3137608648  -0.2827564326
C    1.2108624074   0.0899230216   0.9268209912
C    0.8852689835   1.4292722373   1.1595333424
C    0.0939340541   1.7856634623   2.2466559769
H   -0.1571100470   2.8300255910   2.4124541800
C   -0.3922436835   0.8035918606   3.1086201399
H   -1.0170221375   1.0806634825   3.9536093135
C   -0.0781860632  -0.5338434286   2.8803239938
H   -0.4570450945  -1.3052152132   3.5455740887
H    1.2358973695   2.1919475666   0.4710388420
C    0.7257995744  -0.8870543472   1.7991123297
H    0.9785694892  -1.9290747566   1.6250779928
H    2.0756382947  -1.4002054293  -0.3630615934
N    3.4250622844   0.2147851037  -0.2150188893
H    3.7425478321   0.1991482350   0.7754804996
H    3.4224113112   1.2056040549  -0.5040493280
C    4.4303170953  -0.5706271757  -1.0350626690
C    4.1343884256  -0.4627122132  -2.5225225188
H    4.3031229564  -1.6045540047  -0.7080003901
C    5.8252867426  -0.1109205609  -0.6785036405
C    6.7188721808  -1.0173237295  -0.1067457927
H    6.3979757283  -2.0407388420   0.0737129674
C    8.0111746902  -0.6214757490   0.2288465330
H    8.6986280997  -1.3381452203   0.6701904394
C    8.4178153293   0.6911057505   0.0026329500
C    7.5319423201   1.6003315353  -0.5731133061
H    7.8473478294   2.6240289667  -0.7572737950
H    9.4235853876   1.0043124994   0.2689049221
C    6.2444438584   1.2004792642  -0.9188048335
H    5.5650535207   1.9159403794  -1.3769038723
H    3.1045958348  -0.7481189140  -2.7568845192
H    4.8044497090  -1.1424138244  -3.0573637944
H    4.3220250533   0.5494702738  -2.8918391104
  119
G(CENSO)=       -3429.46856856  G(xTB)=        -178.78545738        Conformer 4
C   -4.6316449265   1.3007937082   0.8682761270
C   -4.5740746177   1.5265979564   2.2463843750
C   -5.5899662545   2.2185653946   2.8976898763
C   -6.6735512757   2.7121235272   2.1746466350
C   -6.7100944332   2.5702904595   0.7915321211
C   -5.6808906011   1.8913167874   0.1409414351
S   -5.6821119123   1.7869140273  -1.6409274264
C   -3.9218336596   1.9360275522  -1.8938768639
C   -3.4268480223   2.6952002567  -2.9494580036
C   -2.0546092258   2.8566416883  -3.1263809927
C   -1.1754482438   2.2721463020  -2.2120099529
C   -1.6720109969   1.5184698467  -1.1464679636
C   -3.0377221702   1.3024031247  -1.0008625359
C   -3.6359625068   0.5087287373   0.1012326169
C   -3.5181108487  -0.8393732486   0.2097563384
C   -2.7831371567  -1.6723556472  -0.7722577325
C   -1.4123746716  -1.5760328745  -0.9973515018
C   -0.7924001121  -2.3353496818  -1.9886909652
O    0.5246813757  -2.0394628670  -2.2172357963
C    1.4254139587  -3.0949546496  -2.5894936684
C    1.6992889063  -4.0397945442  -1.4429884842
O    2.1436137961  -3.2858937902  -0.3163828652
C    2.7128822667  -4.1157764171   0.6936707687
C    2.7835322440  -3.3854916389   2.0086139388
O    3.6608258974  -2.2587696909   1.9370257255
C    3.9584591727  -1.7681055466   3.2463000987
C    4.9717724001  -0.6585216602   3.1759627994
O    4.3854659206   0.5047719048   2.5814202342
C    5.2898572670   1.6149369057   2.6096872016
C    4.6393586362   2.8687001571   2.0861426082
O    4.4534479369   2.8076597739   0.6658493834
C    4.2386482640   4.1088735684   0.1043377444
C    3.9353299123   4.0024280580  -1.3678278326
O    2.5805816114   3.5949885753  -1.5458046373
C    2.2396589974   3.4053285102  -2.9166325754
C    0.7420719050   3.4202968821  -3.0798700626
O    0.1849809601   2.3681683496  -2.2772651643
C   -1.5285439753  -3.2663214929  -2.7231510943
C   -2.8845625500  -3.4221561399  -2.4546850570
C   -3.5135355769  -2.6361211605  -1.4913012938
S   -5.2550843798  -2.8509365052  -1.1805255111
C   -5.2420516952  -2.5797974788   0.5803925688
C   -4.3468059346  -1.6493779701   1.1374605647
C   -4.2716692149  -1.5614525174   2.5308378465
C   -5.1367670467  -2.2892846775   3.3407881031
C   -6.0826269647  -3.1361257663   2.7673701949
C   -6.1215336844  -3.3013662306   1.3873753873
H   -3.7195647547   1.1653130664   2.8072817349
H   -5.5329397169   2.3729881760   3.9712892569
H   -7.4738332038   3.2450414889   2.6800857919
H   -7.5220969151   3.0063399501   0.2161567589
H   -4.1124651148   3.1841632082  -3.6360313852
H   -1.6961815539   3.4555378039  -3.9558944593
H   -0.9736722535   1.1279678802  -0.4172767012
H   -0.8065498449  -0.9077128366  -0.3999105784
H    2.3438054793  -2.5772576508  -2.8830829423
H    1.0619844090  -3.6595350810  -3.4572247327
H    2.4723409669  -4.7537149126  -1.7728070753
H    0.7970314521  -4.6153254231  -1.1772234487
H    3.7150501995  -4.4555714892   0.3840773578
H    2.0866238339  -5.0087923630   0.8533765563
H    3.1579756809  -4.1007161992   2.7592519976
H    1.7758369282  -3.0688477839   2.3222150884
H    4.3868621312  -2.5773068937   3.8598390350
H    3.0402255218  -1.4135679998   3.7435492568
H    5.8543760592  -0.9785136270   2.5977722395
H    5.2986274110  -0.4257742437   4.2016610548
H    6.1964963143   1.3830616076   2.0282812846
H    5.5917766911   1.8082774153   3.6514063693
H    5.3116211050   3.7061175955   2.3284902768
H    3.6744132006   3.0476060372   2.5864774827
H    5.1482466285   4.7140654076   0.2395982990
H    3.4079594004   4.6169353852   0.6199142810
H    4.6274082446   3.2900886221  -1.8483312709
H    4.0949651840   4.9906510175  -1.8295455358
H    2.6599815402   2.4583620337  -3.2893531926
H    2.6443512762   4.2223441327  -3.5359068254
H    0.5134233470   3.2658063134  -4.1438289195
H    0.3227321371   4.3843444136  -2.7591198350
H   -1.0639249228  -3.8775388555  -3.4893503458
H   -3.4553514162  -4.1659597984  -3.0038688120
H   -3.5198580645  -0.9233111121   2.9803616897
H   -5.0701723567  -2.1948908884   4.4207789914
H   -6.7670856224  -3.7002514707   3.3944738523
H   -6.8176442126  -4.0044483667   0.9379999516
H    1.6149560929   0.6945731375  -1.1000905716
C    1.9032721782   0.1623258425  -0.1903038745
C    1.2570376254   0.7861882609   1.0167084443
C    0.7608072527  -0.0226455003   2.0402339499
C    0.1372095260   0.5445165804   3.1489248289
H   -0.2490803828  -0.0946939000   3.9383094352
C    0.0036749309   1.9280923540   3.2402064143
H   -0.4876217211   2.3723823871   4.1016536843
C    0.4927898849   2.7405564857   2.2182327353
H    0.3792116939   3.8197767548   2.2794926088
H    0.8537788227  -1.1021474746   1.9600206711
C    1.1142857967   2.1734189908   1.1098750524
H    1.4770196972   2.8000712651   0.2994988816
H    1.6335273567  -0.8921541377  -0.2852988354
N    3.4062945528   0.2091654421  -0.0842350629
H    3.6743898719  -0.1155791682   0.8583522624
H    3.7248670470   1.1938937191  -0.1059667538
C    4.1403293673  -0.6290161040  -1.1126217365
C    3.9331488600  -0.0620883312  -2.5081275865
H    3.6860035556  -1.6226058612  -1.0327930279
C    5.5990445213  -0.7253303035  -0.7226702066
C    6.4297935320   0.3990170767  -0.7270450747
H    6.0313291651   1.3722846996  -1.0014312549
C    7.7697133309   0.2849021147  -0.3683353634
H    8.4045210830   1.1668764033  -0.3692748931
C    8.2966867649  -0.9546451823  -0.0109031362
C    7.4773515099  -2.0805236337  -0.0155761601
H    7.8815894464  -3.0511007133   0.2588007418
H    9.3431654098  -1.0420471287   0.2681804383
C    6.1345865446  -1.9640950537  -0.3653847399
H    5.4923549787  -2.8405081640  -0.3581965093
H    2.8784535929  -0.0697299917  -2.7980335815
H    4.4849098131  -0.6786481848  -3.2235937296
H    4.3144807689   0.9622090974  -2.5779559488
  119
G(CENSO)=       -3429.46855986  G(xTB)=        -178.78907404        Conformer 5
C   -4.6143757946   1.7047706948   0.4401609261
C   -4.5921139086   2.2090550708   1.7433843960
C   -5.5949365542   3.0609658160   2.1950854945
C   -6.6286956332   3.4378902101   1.3410546527
C   -6.6283559992   3.0112830905   0.0173338531
C   -5.6132799479   2.1695448987  -0.4353971034
S   -5.5751625241   1.6900965258  -2.1554149641
C   -3.8045903780   1.7055630468  -2.3719434689
C   -3.2482731033   2.1988587754  -3.5517446327
C   -1.8686298769   2.2868959988  -3.6929330984
C   -1.0445070533   1.9123987396  -2.6291852387
C   -1.5977916000   1.3938168221  -1.4625191952
C   -2.9789435770   1.2445603598  -1.3338042177
C   -3.6382904333   0.7280296338  -0.1087115466
C   -3.5809415716  -0.5661292686   0.2927231465
C   -2.8977294353  -1.6372684353  -0.4744665491
C   -1.5254754667  -1.6861241929  -0.6875841235
C   -0.9494075889  -2.7280070128  -1.4191632010
O    0.4022556586  -2.6459646313  -1.5794203059
C    1.0895184586  -3.7726929084  -2.1396449774
C    2.5484072208  -3.3990678408  -2.2891012323
O    3.1972189302  -2.9894888942  -1.0884884701
C    3.3144410558  -4.0117851709  -0.1005492389
C    4.4021349162  -3.6346044653   0.8719338038
O    4.0451368800  -2.4275765845   1.5536898573
C    4.9092162934  -2.1661481872   2.6647398301
C    4.3821216638  -0.9928447709   3.4440943958
O    4.5161250182   0.1969796739   2.6694825029
C    3.9843349360   1.3323070185   3.3498261660
C    4.3504278446   2.5889886923   2.6085498345
O    3.6402937871   2.6530493271   1.3645883171
C    3.8886386385   3.8797679257   0.6573179792
C    2.6377093665   4.3909393928  -0.0116037435
O    2.2585610723   3.5428412874  -1.0929782146
C    1.1785008337   4.0997115306  -1.8415423642
C    0.9051200310   3.2479983790  -3.0573982028
O    0.3279721973   1.9708749506  -2.7064061607
C   -1.7477790776  -3.7528153846  -1.9301920701
C   -3.1187400275  -3.7302550183  -1.6846705088
C   -3.6947626536  -2.6943451087  -0.9576974120
S   -5.4474125662  -2.7160846748  -0.6232647884
C   -5.3848346706  -2.0912301843   1.0447935975
C   -4.4322865404  -1.1131426458   1.3794386238
C   -4.3097558069  -0.7437722069   2.7221378610
C   -5.1784944448  -1.2489505595   3.6836850577
C   -6.1768902860  -2.1489300980   3.3175948987
C   -6.2690450783  -2.5885335205   2.0014176301
H   -3.7760014861   1.9384049208   2.4034473357
H   -5.5661273630   3.4318864764   3.2154900715
H   -7.4179246911   4.0970329091   1.6911998024
H   -7.4002529864   3.3501805834  -0.6683038511
H   -3.8936388740   2.5308185946  -4.3602830883
H   -1.4448866107   2.6636853158  -4.6187501050
H   -0.9394299175   1.1320201739  -0.6433855466
H   -0.8783113834  -0.9293615237  -0.2638052324
H    0.7045748415  -4.0103211565  -3.1417489536
H    0.9495210681  -4.6517420342  -1.4947122434
H    2.6367146792  -2.5496967824  -2.9770744729
H    3.0711700176  -4.2605496320  -2.7361244827
H    3.5915772275  -4.9713647766  -0.5663847976
H    2.3616110236  -4.1509890855   0.4339918336
H    5.3627524672  -3.5045715143   0.3487627218
H    4.5112790212  -4.4546227831   1.5995263156
H    5.9382452300  -1.9729859452   2.3172562303
H    4.9308326403  -3.0426256804   3.3317072118
H    4.9608598908  -0.9040367407   4.3782418186
H    3.3252995514  -1.1609859552   3.7099262854
H    4.4110595785   1.4018597699   4.3640665788
H    2.8886019330   1.2448838772   3.4433341991
H    5.4382227598   2.6236598970   2.4353444801
H    4.0727292670   3.4503259934   3.2348924477
H    4.6910318935   3.7323985977  -0.0814128191
H    4.2189646991   4.6540382857   1.3637913464
H    2.8522967024   5.4058072671  -0.3885631808
H    1.8211061775   4.4705315589   0.7260886081
H    1.4434058581   5.1137903604  -2.1868324078
H    0.2711229332   4.1828163925  -1.2183034630
H    1.8397836939   3.0273532690  -3.5834923198
H    0.2453475594   3.7995160392  -3.7367354939
H   -1.3264574844  -4.5799027412  -2.4895399212
H   -3.7365570094  -4.5447783490  -2.0526834136
H   -3.5181702456  -0.0621942528   3.0116636038
H   -5.0726408749  -0.9407222523   4.7197762276
H   -6.8625018459  -2.5415202212   4.0631067894
H   -7.0080975683  -3.3344190845   1.7220643253
H    1.8784472919   1.0368377124  -0.9943002204
C    2.0616854618   0.1337627769  -0.4107604349
C    1.2726577095   0.1747520606   0.8707965475
C    1.0802385151  -0.9820705262   1.6302058783
C    0.3117322846  -0.9428296815   2.7898132110
H    0.1654175947  -1.8487572755   3.3717373904
C   -0.2837386441   0.2508612754   3.1945503144
H   -0.8900820309   0.2785336794   4.0959217140
C   -0.1017102537   1.4068904935   2.4388969300
H   -0.5666205595   2.3399273972   2.7462186626
H    1.5268959111  -1.9173639430   1.3052580290
C    0.6798311294   1.3686664837   1.2874490340
H    0.8311645479   2.2666954255   0.6953859915
H    1.8097185852  -0.7519588288  -1.0014524660
N    3.5411547674   0.0631866205  -0.1309227896
H    3.7318675785  -0.7551152991   0.4738004879
H    3.7936294090   0.9046890235   0.4165136835
C    4.4267718850  -0.0531304526  -1.3590396419
C    4.2756800100   1.1528891752  -2.2718824334
H    4.0839837415  -0.9558856402  -1.8700923283
C    5.8511724081  -0.2670166010  -0.8999257207
C    6.5196783096  -1.4429958102  -1.2424312236
H    6.0045641143  -2.1979357706  -1.8312771584
C    7.8362293601  -1.6505473528  -0.8367599499
H    8.3479699159  -2.5683555525  -1.1131332779
C    8.4916719111  -0.6866370148  -0.0761505663
C    7.8304224634   0.4914344376   0.2670482445
H    8.3386828886   1.2494521495   0.8563674719
H    9.5168720911  -0.8492554086   0.2451471292
C    6.5203381305   0.7035473179  -0.1488814727
H    6.0187534806   1.6317187166   0.1169104379
H    4.9799947862   1.0410174365  -3.1016999637
H    4.5008163806   2.0875001546  -1.7503987131
H    3.2685511933   1.2190012504  -2.6904941560
  119
G(CENSO)=       -3429.46796777  G(xTB)=        -178.78905304        Conformer 6
C   -4.6222159257   1.6241041644   0.4847213763
C   -4.6034724366   2.0854834124   1.8035262144
C   -5.6073261231   2.9234622438   2.2781124649
C   -6.6372609376   3.3280768418   1.4318022319
C   -6.6324168830   2.9445299762   0.0948902455
C   -5.6154880790   2.1173971819  -0.3799935668
S   -5.5565374834   1.6938705534  -2.1131118448
C   -3.7836128473   1.7270296022  -2.3133274731
C   -3.2244050506   2.2455467741  -3.4794852647
C   -1.8443710718   2.3317698568  -3.6194697916
C   -1.0206636328   1.9358355564  -2.5628496748
C   -1.5781698645   1.4084521671  -1.3998448443
C   -2.9582126895   1.2484632748  -1.2813953606
C   -3.6351659585   0.6753776398  -0.0913935430
C   -3.5949463582  -0.6408114986   0.2331675147
C   -2.8423964013  -1.6555706609  -0.5431829531
C   -1.4579742045  -1.6550534073  -0.6635804866
C   -0.7985106797  -2.6465455086  -1.3932359821
O    0.5579759028  -2.5126336307  -1.4580620441
C    1.3308851707  -3.6304688509  -1.9143784050
C    2.7837726987  -3.2103222182  -1.9194048834
O    3.2951393667  -2.7980899494  -0.6542849464
C    3.4819233247  -3.8422433798   0.3051549651
C    4.5069300871  -3.3770365514   1.3102710568
O    4.0320545362  -2.1759947837   1.9192787326
C    4.9031963407  -1.7031748126   2.9456137694
C    4.3643341468  -0.4257736528   3.5336246901
O    4.5322374123   0.6746906639   2.6250670508
C    4.2302994347   1.9201908286   3.2704889604
C    4.4911625400   3.0849270866   2.3520376463
O    3.4316232026   3.2316131289   1.4079597227
C    3.5516844002   4.4559250315   0.6832567034
C    2.2849148530   4.7587354147  -0.0748815188
O    2.1038862908   3.8194972590  -1.1312124460
C    1.0930483106   4.2213071787  -2.0524301064
C    0.9669203043   3.1693611672  -3.1277709886
O    0.3506909752   1.9650063923  -2.6275723946
C   -1.5263563997  -3.6729904691  -1.9981658951
C   -2.9115021808  -3.6991635918  -1.8510690701
C   -3.5695318006  -2.7112972439  -1.1256961988
S   -5.3389311468  -2.7900602367  -0.9199846540
C   -5.4175560224  -2.2314362750   0.7711537905
C   -4.5130035188  -1.2547124298   1.2258139065
C   -4.5145750859  -0.9390818914   2.5878434557
C   -5.4552077508  -1.4934407835   3.4493013190
C   -6.4033542846  -2.3902429126   2.9625473045
C   -6.3728195476  -2.7777921085   1.6275572267
H   -3.7901176042   1.7909359016   2.4572942297
H   -5.5826653104   3.2622949014   3.3097328213
H   -7.4274672476   3.9760832217   1.8001682018
H   -7.4014130279   3.3060163670  -0.5823570077
H   -3.8674081064   2.5940566073  -4.2830205869
H   -1.4276625031   2.7198108640  -4.5429334459
H   -0.9198887690   1.1394878786  -0.5818805381
H   -0.8664438669  -0.9016161443  -0.1615795176
H    1.0627888999  -3.9037142891  -2.9451295934
H    1.1516409645  -4.4984159543  -1.2637899964
H    2.9075804787  -2.3473452161  -2.5834653537
H    3.3826092237  -4.0434225175  -2.3199135573
H    3.8560858395  -4.7539020424  -0.1845131132
H    2.5321917570  -4.0818094062   0.8077968310
H    5.4743269759  -3.1936926932   0.8137783487
H    4.6481886436  -4.1660727280   2.0668636736
H    5.9178227956  -1.5442389265   2.5469584787
H    4.9671248419  -2.4489906189   3.7546832228
H    4.9233390878  -0.2151411155   4.4583731612
H    3.3001478550  -0.5419021790   3.7939572517
H    4.8760209512   2.0274459398   4.1556729274
H    3.1812646831   1.9302861749   3.6064632867
H    5.4601271457   2.9567905868   1.8394738052
H    4.5606089448   3.9912373078   2.9758713845
H    4.4086828017   4.4149963041  -0.0096873189
H    3.7253011165   5.2887933334   1.3847277652
H    2.3792189482   5.7776560471  -0.4861735216
H    1.4171882601   4.7479735251   0.6058252266
H    1.3690955542   5.1800464384  -2.5235219804
H    0.1261530528   4.3611217247  -1.5389133857
H    1.9596597576   2.8683298136  -3.4785520570
H    0.4125694978   3.5794079284  -3.9784334644
H   -1.0406966046  -4.4628846847  -2.5596709812
H   -3.4768939902  -4.5135627510  -2.2954539695
H   -3.7630148937  -0.2601905131   2.9732684081
H   -5.4449227779  -1.2254881878   4.5017964451
H   -7.1457750347  -2.8203920456   3.6287687987
H   -7.0738483098  -3.5201067609   1.2556362377
H    2.1786169016   1.5707103724  -0.5011172956
C    2.1457051209   0.5133509789  -0.2335779746
C    1.3206059366   0.3078000165   1.0098511928
C    1.0911185712  -0.9740610312   1.5182313078
C    0.3008846548  -1.1538553569   2.6487056589
H    0.1289082971  -2.1562022650   3.0320084035
C   -0.2848315834  -0.0550260604   3.2748217377
H   -0.9058966208  -0.1966876795   4.1553068787
C   -0.0733918149   1.2241359498   2.7657320471
H   -0.5303012167   2.0851633129   3.2461963439
H    1.5134920239  -1.8365156864   1.0123828703
C    0.7315807681   1.4044362526   1.6430852690
H    0.9088696121   2.4018113012   1.2522957657
H    1.7408092539  -0.0593265302  -1.0751999881
N    3.5584595321   0.0282190095  -0.0362785702
H    3.5296961171  -0.9892846507   0.1312221081
H    3.9473761236   0.4442780335   0.8300442342
C    4.4784923065   0.2568417692  -1.2212592447
C    4.8173244075   1.7320199519  -1.3700259254
H    3.9115833173  -0.0902203246  -2.0928965014
C    5.7162242801  -0.6005409032  -1.0693610452
C    6.0136897789  -1.5645823090  -2.0335872317
H    5.3380437931  -1.7089919936  -2.8728522381
C    7.1642954013  -2.3407510061  -1.9266351534
H    7.3855634034  -3.0857646973  -2.6860571208
C    8.0270223305  -2.1644869757  -0.8473883450
C    7.7366878904  -1.2030935106   0.1182264144
H    8.4060373209  -1.0590514655   0.9621081253
H    8.9238975214  -2.7716191606  -0.7601074618
C    6.5906248314  -0.4207344212   0.0057642870
H    6.3784531250   0.3273591870   0.7657463342
H    3.9265544325   2.3463287175  -1.5191443488
H    5.4682615306   1.8511479582  -2.2413290622
H    5.3561444775   2.0982648822  -0.4898318437
  119
G(CENSO)=       -3429.46796763  G(xTB)=        -178.78265797        Conformer 7
C   -4.4857024125   1.6316736858   0.1990674998
C   -4.6022751585   2.1160776321   1.5043835024
C   -5.6585716671   2.9476443497   1.8627428574
C   -6.6071940375   3.3208339508   0.9134782616
C   -6.4683992646   2.9112398449  -0.4085833834
C   -5.3992223240   2.0915167820  -0.7664659364
S   -5.1702434828   1.6345215767  -2.4776436142
C   -3.3867420078   1.7125573319  -2.5038735518
C   -2.7273424828   2.2818133717  -3.5903967049
C   -1.3456942431   2.4373927628  -3.5692079366
C   -0.6282845976   2.0393069787  -2.4393905803
C   -1.2808954179   1.4408428033  -1.3631916185
C   -2.6602873269   1.2424104318  -1.3957150859
C   -3.4399899784   0.6828168131  -0.2634412847
C   -3.4108285730  -0.6203214463   0.1047806192
C   -2.6202640598  -1.6539944550  -0.6050024177
C   -1.2308481142  -1.6785154123  -0.6364281042
C   -0.5497670098  -2.6916911851  -1.3144245104
O    0.8113522865  -2.6160751810  -1.2717161259
C    1.5497892874  -3.7911261920  -1.6408016975
C    2.9968580748  -3.5712184194  -1.2956471603
O    3.1384412771  -3.4106812920   0.1154700773
C    4.4643617596  -3.6887923326   0.5624640288
C    4.5572849717  -3.3999135174   2.0353564546
O    4.6287372744  -1.9851178982   2.2545526824
C    4.5354775037  -1.6730996437   3.6493783123
C    5.0123363431  -0.2737336902   3.9283117127
O    4.0907418057   0.7015378204   3.4256513235
C    4.4337422486   2.0123084227   3.8880821814
C    3.4902784173   3.0315505423   3.3110636128
O    3.6578058723   3.1038559708   1.8929636207
C    3.2565664273   4.3786163778   1.3813829465
C    3.4713947977   4.4409504781  -0.1075909761
O    2.4148383466   3.7503876443  -0.7700048765
C    2.5776199511   3.7312459646  -2.1844804577
C    1.2467531573   3.4542828942  -2.8348695236
O    0.7247511292   2.2150243184  -2.3151401167
C   -1.2606660979  -3.6967080928  -1.9743786609
C   -2.6514666674  -3.6997189083  -1.9098428824
C   -3.3318325883  -2.7018850055  -1.2202839323
S   -5.1109520475  -2.7627083247  -1.0989208492
C   -5.2638851855  -2.1918267903   0.5831127493
C   -4.3777361982  -1.2114160212   1.0628933020
C   -4.4309754865  -0.8780491171   2.4193134174
C   -5.4043426762  -1.4231836052   3.2497555000
C   -6.3324483747  -2.3263984370   2.7364570096
C   -6.2518528815  -2.7289433903   1.4076892277
H   -3.8534352074   1.8446558762   2.2396237856
H   -5.7381286073   3.3058040801   2.8850650404
H   -7.4371270276   3.9644446384   1.1908417209
H   -7.1731273505   3.2464222575  -1.1645726210
H   -3.2938417367   2.6343197036  -4.4477853062
H   -0.8441023341   2.8981778149  -4.4138183362
H   -0.7076084004   1.1772014082  -0.4811479179
H   -0.6585539979  -0.9324148927  -0.1000386674
H    1.4698186026  -3.9744267564  -2.7222378508
H    1.1528762028  -4.6608266054  -1.0987937394
H    3.3903302714  -2.6898614499  -1.8213299206
H    3.5558315604  -4.4546386443  -1.6443873751
H    5.2010178067  -3.0831560612   0.0090372226
H    4.7048995047  -4.7513235491   0.3942033605
H    5.4613592460  -3.8784485734   2.4430384016
H    3.6809945092  -3.8228019684   2.5523195487
H    5.1821988191  -2.3567810501   4.2213809842
H    3.4993561338  -1.8086326871   3.9986625979
H    6.0110386600  -0.1126652513   3.4913270256
H    5.0966617997  -0.1638920800   5.0210603721
H    5.4703309340   2.2546056149   3.6030089501
H    4.3611992635   2.0479802751   4.9868240701
H    3.7332196250   4.0007433733   3.7739814603
H    2.4458447613   2.7859782622   3.5614016377
H    3.8609658351   5.1677649295   1.8565688957
H    2.1968171444   4.5746589129   1.6130101382
H    4.4533371868   4.0073251961  -0.3650606307
H    3.4792686460   5.4987937906  -0.4176700030
H    3.3299777086   2.9816378966  -2.4792074212
H    2.9228953396   4.7105666037  -2.5549015076
H    1.3874431772   3.3977595118  -3.9233789934
H    0.5389431774   4.2627607160  -2.6077231196
H   -0.7551604300  -4.4914810222  -2.5106699235
H   -3.2042321565  -4.5037415855  -2.3876905134
H   -3.6949666275  -0.1928091151   2.8243626454
H   -5.4354135136  -1.1432543264   4.2987259026
H   -7.0988675130  -2.7502599082   3.3790919571
H   -6.9383423362  -3.4755763206   1.0178211833
H    1.9126095790   1.2516663356  -0.1411109919
C    2.1080608833   0.2558537689   0.2683599604
C    1.2644559947  -0.0035262466   1.4860627881
C    0.5809619088   1.0481481622   2.0982884899
C   -0.2148341970   0.8127740324   3.2173416737
H   -0.7492266647   1.6359434913   3.6839495976
C   -0.3247022100  -0.4755915253   3.7348858827
H   -0.9469616579  -0.6611295749   4.6062496656
C    0.3583425813  -1.5287787133   3.1278105585
H    0.2670697784  -2.5366000132   3.5240849870
H    0.6693658751   2.0531780348   1.6920097803
C    1.1465315095  -1.2960885345   2.0054402297
H    1.6637938181  -2.1177726593   1.5149209080
H    1.9292162619  -0.4981233246  -0.5033951069
N    3.5708900245   0.2087265452   0.6233448044
H    3.8475195820  -0.7543211536   0.8760725274
H    3.7067172898   0.7416429299   1.4997105297
C    4.5174625969   0.7789941263  -0.4193346781
C    5.8564230424   1.0301863700   0.2583456610
H    4.0629346450   1.7374369589  -0.6915750852
C    4.5809383390  -0.0948235230  -1.6563284957
C    5.6337604413  -0.9897968595  -1.8659425765
H    6.4190393084  -1.0969054942  -1.1243882122
C    5.7038511227  -1.7406239298  -3.0371438094
H    6.5345078869  -2.4250473623  -3.1862260036
C    4.7189904462  -1.6132897930  -4.0123091367
C    3.6597592073  -0.7317803485  -3.8087243449
H    2.8858155749  -0.6228881710  -4.5637032623
H    4.7773958962  -2.1959549604  -4.9275919912
C    3.5951433568   0.0251220641  -2.6426371177
H    2.7736902110   0.7236585409  -2.5062147792
H    6.2808517497   0.1146395660   0.6826804746
H    5.7387398372   1.7653861312   1.0599574517
H    6.5640485283   1.4318715179  -0.4721634203
  119
G(CENSO)=       -3429.46787588  G(xTB)=        -178.78887658        Conformer 8
C   -4.6533179445   1.6313956832   0.4753515686
C   -4.6392557760   2.1024864704   1.7910391301
C   -5.6525069731   2.9308491429   2.2627292395
C   -6.6892059837   3.3174369865   1.4166100142
C   -6.6819562113   2.9244933578   0.0825588094
C   -5.6564010382   2.1063949028  -0.3896135763
S   -5.6076954403   1.6712405415  -2.1206675366
C   -3.8370409138   1.7165229292  -2.3328614013
C   -3.2873306867   2.2402559824  -3.5019929306
C   -1.9088058804   2.3439854153  -3.6456233657
C   -1.0783887570   1.9563674988  -2.5913224322
C   -1.6258965476   1.4153870264  -1.4311547672
C   -3.0043260285   1.2452832200  -1.3043043763
C   -3.6597257521   0.6853977398  -0.0955987304
C   -3.5841515114  -0.6192083743   0.2680550311
C   -2.8564302386  -1.6514362161  -0.5110798339
C   -1.4785322160  -1.6546297048  -0.6890623002
C   -0.8504639761  -2.6633306201  -1.4234175167
O    0.5016665831  -2.5326588753  -1.5450330381
C    1.2519891915  -3.6406482564  -2.0597351752
C    2.7005022112  -3.2106207767  -2.1492955475
O    3.2802027064  -2.7796603006  -0.9218582587
C    3.4578922308  -3.8163753419   0.0421470653
C    4.4832669217  -3.3740286484   1.0545812113
O    4.0171156208  -2.1928841997   1.7183651544
C    4.8272426550  -1.8627094106   2.8522812584
C    4.2782754700  -0.6424594589   3.5409275375
O    4.4841463056   0.5137003921   2.7283299106
C    4.0594721443   1.7063308183   3.3883351622
C    4.4026998098   2.9078695289   2.5495995463
O    3.5597819109   2.9623847946   1.3929890074
C    3.7486458768   4.1779860294   0.6560841958
C    2.4870246774   4.5976619394  -0.0550826726
O    2.1703313504   3.6985107685  -1.1157041671
C    1.1171608737   4.1994288264  -1.9379580084
C    0.8845827328   3.2558405892  -3.0933443885
O    0.2934044294   2.0114302815  -2.6636146136
C   -1.6023974347  -3.7023239772  -1.9748121753
C   -2.9799135074  -3.7254103060  -1.7668654166
C   -3.6070094269  -2.7218601931  -1.0361283405
S   -5.3655115113  -2.8020085871  -0.7453560428
C   -5.3609404346  -2.2134385895   0.9373877070
C   -4.4445977434  -1.2178844261   1.3204459364
C   -4.3664751178  -0.8806918288   2.6751084483
C   -5.2451167202  -1.4329509181   3.6010110067
C   -6.2094930452  -2.3488167553   3.1868008816
C   -6.2554199614  -2.7574318838   1.8584098264
H   -3.8213031511   1.8247904708   2.4456927246
H   -5.6292128015   3.2760335541   3.2922852048
H   -7.4863566606   3.9585636230   1.7821054777
H   -7.4567766844   3.2719659959  -0.5954325838
H   -3.9369820918   2.5815239585  -4.3032487990
H   -1.4956513639   2.7397753079  -4.5678925312
H   -0.9624215927   1.1490732236  -0.6176696793
H   -0.8665389124  -0.8887792180  -0.2320598999
H    0.9208609164  -3.9048474112  -3.0743567103
H    1.1166206300  -4.5163652371  -1.4090771364
H    2.7798758126  -2.3565190833  -2.8322258482
H    3.2775661097  -4.0472615727  -2.5760615807
H    3.8276165459  -4.7354507773  -0.4406024281
H    2.5066457476  -4.0516012336   0.5451410095
H    5.4513625397  -3.1746301591   0.5686503981
H    4.6200672558  -4.1855410936   1.7865195590
H    5.8698266709  -1.6922276178   2.5390258081
H    4.8140865321  -2.6997992770   3.5680247227
H    4.8075768269  -0.5243541640   4.5006486465
H    3.2049591772  -0.7738312040   3.7557864099
H    4.5780647022   1.8042350336   4.3562536231
H    2.9742676265   1.6727542135   3.5819607269
H    5.4652884406   2.8773471041   2.2552992657
H    4.2450874775   3.8072482360   3.1653738965
H    4.5779885095   4.0688714677  -0.0595841117
H    4.0080826424   4.9929535051   1.3487601844
H    2.6605660678   5.6086277590  -0.4617620210
H    1.6500149257   4.6620684916   0.6607066364
H    1.3962586734   5.1853473725  -2.3472605222
H    0.1893897346   4.3264856097  -1.3537204828
H    1.8369060194   2.9907172431  -3.5647657498
H    0.2574401220   3.7543382775  -3.8404859192
H   -1.1402772896  -4.5046162864  -2.5384636016
H   -3.5625168319  -4.5506393335  -2.1670484851
H   -3.6008178139  -0.1873829515   3.0030665370
H   -5.1733029914  -1.1488606216   4.6468923052
H   -6.9033937028  -2.7777259909   3.9041572833
H   -6.9669199059  -3.5152990776   1.5421597269
H    2.0281337145   1.2399497115  -0.9197720303
C    2.1441321660   0.3005718657  -0.3768831068
C    1.3026715067   0.3050377881   0.8713075797
C    1.0537188598  -0.8802665920   1.5694850046
C    0.2251463055  -0.8783587327   2.6874525287
H    0.0331549104  -1.8068187635   3.2186219873
C   -0.3760667767   0.3061576715   3.1105767233
H   -1.0315740065   0.3050538309   3.9773588423
C   -0.1401177364   1.4894493080   2.4143277491
H   -0.6121907460   2.4148670459   2.7338600774
H    1.4966343304  -1.8096068640   1.2238620556
C    0.7005178699   1.4882696617   1.3045370724
H    0.8868497117   2.4058329200   0.7549492801
H    1.8723931063  -0.5390123366  -1.0231510483
N    3.6093630109   0.1343143750  -0.0603631374
H    3.7439859824  -0.7423907246   0.4776382943
H    3.8871437654   0.9009571196   0.5682838242
C    4.5025670096   0.1130278584  -1.2884927382
C    4.7424063142   1.5323736995  -1.7832362961
H    3.9507340341  -0.4608443657  -2.0387844815
C    5.7985998766  -0.6003822361  -0.9803668592
C    6.2326580510  -1.6335773859  -1.8123284081
H    5.6124774887  -1.9431322118  -2.6499405631
C    7.4461842622  -2.2717486772  -1.5709947229
H    7.7744311033  -3.0734091870  -2.2270574095
C    8.2309979246  -1.8920608534  -0.4846470219
C    7.8017951186  -0.8629127343   0.3504581358
H    8.4092290076  -0.5599969487   1.1991312426
H    9.1743373963  -2.3949302429  -0.2898793644
C    6.5961466923  -0.2134919530   0.0988859742
H    6.2778335015   0.5917531287   0.7571208852
H    3.8068870916   2.0689267403  -1.9628217349
H    5.3032900318   1.4876346285  -2.7214764089
H    5.3385364903   2.0969993112  -1.0580701027
  119
G(CENSO)=       -3429.46770045  G(xTB)=        -178.78554173        Conformer 9
C   -4.9608645838   1.4298256158   0.0618872663
C   -5.3431893010   1.9551629456   1.2985262752
C   -6.5265873394   2.6754287958   1.4312933574
C   -7.3392062297   2.8967866523   0.3224722599
C   -6.9416381093   2.4466149978  -0.9322778306
C   -5.7486680604   1.7378721941  -1.0649595231
S   -5.2147835635   1.2171901061  -2.6911541963
C   -3.4648270796   1.4864892993  -2.4614884427
C   -2.6892462777   2.0617031221  -3.4624459722
C   -1.3591615839   2.3952980588  -3.2188976205
C   -0.8194053595   2.1895635741  -1.9450111466
C   -1.5776583668   1.5499784294  -0.9603105156
C   -2.8895298128   1.1652541279  -1.2211029127
C   -3.7748475590   0.5681552861  -0.1912114811
C   -3.6967209819  -0.7202279734   0.2229633618
C   -2.8230876092  -1.7358799643  -0.4150523876
C   -1.4367092031  -1.6508715273  -0.4878013785
C   -0.6893639419  -2.6471978499  -1.1229991239
O    0.6576301836  -2.4455855401  -1.1440108157
C    1.4998924683  -3.5495535024  -1.5113550057
C    2.9256557812  -3.0731599353  -1.3834253029
O    3.2459236377  -2.6934361419  -0.0422858079
C    3.8711269996  -3.7229821468   0.7240559190
C    3.8306127800  -3.3240668303   2.1755878136
O    4.4921213111  -2.0670682970   2.3428964505
C    4.4059024509  -1.6193062208   3.6984316851
C    5.1325341030  -0.3144321467   3.8798406058
O    4.3958135468   0.7640135472   3.2861407149
C    4.9270125727   2.0342205545   3.6806024417
C    4.1306220733   3.1473099524   3.0563100118
O    4.2930450437   3.1289357716   1.6371242171
C    3.9084702714   4.3750995232   1.0492427810
C    4.1560927037   4.3343721084  -0.4420649448
O    3.1827957308   3.5848594664  -1.1786599283
C    2.0449386039   4.3731830589  -1.5274088010
C    1.0868245284   3.5831385533  -2.3788146727
O    0.4266168819   2.5963602030  -1.5639070155
C   -1.3259407035  -3.7541164558  -1.6868917379
C   -2.7106460703  -3.8572853478  -1.5960486771
C   -3.4585474095  -2.8699336118  -0.9644594967
S   -5.2315554822  -3.0532790935  -0.8819003767
C   -5.4815923002  -2.3745440143   0.7438618337
C   -4.6713897875  -1.3105574043   1.1720808362
C   -4.7872645339  -0.8832668215   2.4985445601
C   -5.7536390033  -1.4233330588   3.3400527972
C   -6.6107952880  -2.4160029562   2.8692586909
C   -6.4633803241  -2.9093671687   1.5774059938
H   -4.7064689000   1.8034988573   2.1618657780
H   -6.8112866311   3.0653130824   2.4042971843
H   -8.2671553563   3.4523141090   0.4237241565
H   -7.5454530403   2.6633268318  -1.8092234636
H   -3.1248639221   2.2849930026  -4.4324421095
H   -0.7773676470   2.8495636690  -4.0130126692
H   -1.1453672132   1.3961572692   0.0236226611
H   -0.9120614825  -0.8212555577  -0.0314570895
H    1.3212069806  -3.8482372673  -2.5545489159
H    1.2964682600  -4.4071827752  -0.8539762075
H    3.0723556245  -2.1878369878  -2.0126200073
H    3.6013371751  -3.8605737278  -1.7442716914
H    4.9093328462  -3.8665011360   0.3828072924
H    3.3369331097  -4.6794129604   0.6178553107
H    4.3299665868  -4.1023257574   2.7751464968
H    2.7857635955  -3.2453996890   2.5167637371
H    4.8706179200  -2.3640188608   4.3645171436
H    3.3498107218  -1.5079248223   3.9940382875
H    6.1445870309  -0.3680973621   3.4479314134
H    5.2322080606  -0.1326835299   4.9609753001
H    5.9861635083   2.1124034132   3.3864547837
H    4.8675978163   2.1348191726   4.7758828832
H    4.5092289778   4.0957667610   3.4704337306
H    3.0645676304   3.0600263719   3.3222162340
H    4.5165332533   5.1865898387   1.4828721392
H    2.8507305235   4.5962874948   1.2676950569
H    5.1298052370   3.8657589225  -0.6328120263
H    4.2014820935   5.3657671027  -0.8233897911
H    2.3666479486   5.2487346815  -2.1154136366
H    1.5221798429   4.7396467447  -0.6299367824
H    1.6101167368   3.0958635006  -3.2131918340
H    0.3487650799   4.2871922532  -2.7841673010
H   -0.7677153647  -4.5435960549  -2.1764150075
H   -3.2066522140  -4.7287027623  -2.0144855000
H   -4.1033294974  -0.1274542267   2.8697829080
H   -5.8352209415  -1.0708522064   4.3641336858
H   -7.3720616619  -2.8374048039   3.5196812557
H   -7.0914256503  -3.7233776887   1.2256230830
H    2.5462050455   1.4445388312  -0.4913731976
C    2.5343152195   0.4687163744  -0.0013370963
C    1.5804211769   0.4788530288   1.1624142968
C    1.1439239755  -0.7126442744   1.7466092437
C    0.2690277705  -0.6843404334   2.8292344789
H   -0.0725283780  -1.6165162714   3.2720043584
C   -0.1819541830   0.5343287475   3.3333599881
H   -0.8717848424   0.5550947241   4.1729062838
C    0.2489638455   1.7258365536   2.7533033007
H   -0.1039853580   2.6791910601   3.1376968601
H    1.4782552516  -1.6593081468   1.3318197353
C    1.1284073842   1.6966207416   1.6745814291
H    1.4615715935   2.6223200272   1.2130455964
H    2.2743358321  -0.3062874447  -0.7273591458
N    3.9394463150   0.1935474173   0.4758302605
H    4.0313486727  -0.8144859839   0.6800732087
H    4.0820416510   0.6677660898   1.3853542898
C    5.0439895070   0.6336642165  -0.4699176696
C    6.3383290035   0.7470157008   0.3243118709
H    4.7379791200   1.6255514060  -0.8149280235
C    5.1404373007  -0.2837730867  -1.6672034106
C    4.5465311706   0.0902174389  -2.8745600341
H    4.0020188375   1.0300770223  -2.9339625269
C    4.6607270245  -0.7211561441  -4.0018166744
H    4.1970076207  -0.4169652494  -4.9362669796
C    5.3765340162  -1.9132541518  -3.9318619862
C    5.9711935442  -2.2931543038  -2.7297661646
H    6.5307198729  -3.2229257966  -2.6685027467
H    5.4747109157  -2.5438291229  -4.8115176328
C    5.8516723172  -1.4858376309  -1.6038076837
H    6.3195548427  -1.7961041703  -0.6736837040
H    6.2505330643   1.5304414991   1.0819969063
H    7.1524348125   1.0159588785  -0.3546111885
H    6.6017753759  -0.1944627354   0.8163310512
  119
G(CENSO)=       -3429.46758911  G(xTB)=        -178.78750800        Conformer 10
C   -5.1172729842   1.2957940182   0.5267461803
C   -5.4119557348   1.6741648572   1.8388985366
C   -6.6148305613   2.3026023593   2.1473852546
C   -7.5378759247   2.5792847945   1.1426565484
C   -7.2366985771   2.2748125750  -0.1807720146
C   -6.0258904406   1.6574916719  -0.4897519956
S   -5.6308695959   1.3246182104  -2.2038046417
C   -3.8863521334   1.6924127048  -2.1205019641
C   -3.2401517050   2.3873771921  -3.1373619485
C   -1.9100964519   2.7765910124  -2.9905318342
C   -1.2439168238   2.5117203331  -1.7893221415
C   -1.8766338204   1.7658119526  -0.7908576611
C   -3.1795663283   1.3131240386  -0.9690301303
C   -3.9116126909   0.5520926032   0.0721506256
C   -3.7052376768  -0.7666416690   0.3221192113
C   -2.8810034250  -1.6363714550  -0.5523668511
C   -1.5561574044  -1.3820337752  -0.8916512822
C   -0.8692000275  -2.1936766420  -1.7951034378
O    0.3878350382  -1.7596181318  -2.1100241037
C    1.3396544779  -2.6741239329  -2.6736440590
C    1.8549781269  -3.6728389012  -1.6647885067
O    2.3804583266  -2.9807766235  -0.5312865551
C    3.0434145026  -3.8751151320   0.3648746261
C    3.1155435865  -3.2887686057   1.7481772289
O    3.9392530151  -2.1161181294   1.7743369946
C    4.0849436849  -1.6388630794   3.1197287835
C    5.0780830019  -0.5120266861   3.1818415117
O    4.5368563792   0.6518985550   2.5585005698
C    5.3662619392   1.7933955422   2.7676532323
C    4.7878960615   2.9702162427   2.0268564062
O    4.8192425744   2.6936237614   0.6198602336
C    4.9446485470   3.8528700439  -0.2114776000
C    3.6756296039   4.6519306676  -0.3875503285
O    2.7422996322   3.9188404871  -1.1809681579
C    1.6110109049   4.7233692295  -1.5052094670
C    0.6128427821   3.9477660882  -2.3228148299
O    0.0136316140   2.9426977710  -1.4879303186
C   -1.4879510970  -3.3185097636  -2.3403600618
C   -2.8004055027  -3.6052037817  -1.9773817454
C   -3.4991273997  -2.7809100294  -1.0995527473
S   -5.2007868131  -3.1724260107  -0.7399965275
C   -5.2577152683  -2.6180801094   0.9476301963
C   -4.4851662461  -1.5120466473   1.3363278983
C   -4.4430906932  -1.1810474920   2.6951683076
C   -5.2315680762  -1.8555986243   3.6202625369
C   -6.0646462798  -2.8905825521   3.1999251670
C   -6.0625927612  -3.2895988495   1.8681132276
H   -4.6908473020   1.4819820110   2.6238091120
H   -6.8271761138   2.5790782427   3.1760952512
H   -8.4794923448   3.0660272665   1.3800642737
H   -7.9308940724   2.5363127810  -0.9747145116
H   -3.7752877661   2.6555884465  -4.0440907334
H   -1.4273573607   3.3145170800  -3.7984512938
H   -1.3426884065   1.5604544179   0.1329872105
H   -1.0327677253  -0.5401682071  -0.4607691883
H    2.1520525033  -2.0326016435  -3.0289534069
H    0.9306686231  -3.2037799551  -3.5432175542
H    2.6361784686  -4.2746544836  -2.1590540486
H    1.0558358119  -4.3589282118  -1.3412507032
H    4.0518491901  -4.1111411678  -0.0114615091
H    2.4817920794  -4.8193881050   0.4451269107
H    3.5486021130  -4.0521131805   2.4141833089
H    2.1056245153  -3.0498063525   2.1169635788
H    4.4548783069  -2.4567578161   3.7574524340
H    3.1080556794  -1.3109978928   3.5106952682
H    6.0240259385  -0.8023844920   2.6944196960
H    5.2894320199  -0.3078142551   4.2443371839
H    6.3911661521   1.5914137333   2.4140348323
H    5.4147422588   2.0390184013   3.8416105756
H    5.3996958959   3.8557560988   2.2523372955
H    3.7583520609   3.1641441425   2.3608669629
H    5.2852786815   3.4933663524  -1.1885032469
H    5.7217255356   4.5154004761   0.1981088377
H    3.9420611939   5.5952088757  -0.8946415917
H    3.2303195752   4.9143510966   0.5872721435
H    1.9283477208   5.5975731979  -2.0985938890
H    1.1259329911   5.0951372539  -0.5871762330
H    1.0892018571   3.4777738498  -3.1948275530
H   -0.1489662877   4.6567463601  -2.6714108070
H   -0.9739246221  -3.9788266008  -3.0294810942
H   -3.2821678342  -4.4882288307  -2.3881118147
H   -3.7713148122  -0.3945929532   3.0229631329
H   -5.1929310860  -1.5754144308   4.6688481874
H   -6.6903305462  -3.4163768536   3.9155068799
H   -6.6669379393  -4.1340330346   1.5481932085
H    2.3047803902   1.4774252082  -1.0247780920
C    2.2463623152   0.5243847523  -0.4951508026
C    1.4744372977   0.6805252925   0.7858198014
C    1.3272511231   1.9360560090   1.3773531041
C    0.5931149716   2.0782395893   2.5512681929
H    0.4780543799   3.0605921612   3.0016897971
C   -0.0064165535   0.9659116273   3.1395536047
H   -0.5882633262   1.0787266030   4.0504890311
C    0.1353076816  -0.2899685505   2.5524602605
H   -0.3401360976  -1.1590478615   2.9998905248
H    1.7752568188   2.8015579251   0.8975329197
C    0.8747474071  -0.4312456625   1.3812985687
H    0.9760086045  -1.4057774819   0.9098565869
H    1.7863427411  -0.2350303502  -1.1327571831
N    3.6597124869   0.0712915070  -0.2165596206
H    3.6455295553  -0.6867542891   0.4902626235
H    4.1633336286   0.8651594249   0.2109701203
C    4.4198776518  -0.4414847636  -1.4231385302
C    4.4927408534   0.6103754085  -2.5189704133
H    3.8446958726  -1.3054994374  -1.7677056850
C    5.7831425025  -0.9182530577  -0.9728581301
C    6.1686789292  -2.2349537064  -1.2270730113
H    5.4799103541  -2.9059911522  -1.7344220527
C    7.4249478982  -2.6916566972  -0.8366830866
H    7.7140912610  -3.7186752252  -1.0420614272
C    8.3050311536  -1.8355701006  -0.1799985110
C    7.9273247928  -0.5184501008   0.0735762805
H    8.6110821318   0.1560944350   0.5819410603
H    9.2835156475  -2.1918179685   0.1300787910
C    6.6756794914  -0.0588560994  -0.3257086108
H    6.3979824744   0.9737281872  -0.1247944916
H    5.0718680687   0.2007899038  -3.3516330118
H    4.9977167089   1.5158368938  -2.1700903584
H    3.5011697526   0.8758699998  -2.8965771291
  119
G(CENSO)=       -3429.46758108  G(xTB)=        -178.78635334        Conformer 11
C   -5.0641054314   1.3189631500   0.1033215520
C   -5.5414137349   1.7750373324   1.3346006247
C   -6.7858397779   2.3902996877   1.4331734157
C   -7.5671150929   2.5754863259   0.2956755097
C   -7.0812076147   2.1950027937  -0.9509468690
C   -5.8287148527   1.5913471295  -1.0493840996
S   -5.1936963466   1.1592027143  -2.6649754921
C   -3.4819532733   1.5665078324  -2.3663396571
C   -2.7110380272   2.2063018723  -3.3314514673
C   -1.4167581916   2.6291539695  -3.0347142739
C   -0.9153490499   2.4534362929  -1.7407061116
C   -1.6705875442   1.7637902211  -0.7881725515
C   -2.9343697693   1.2775090796  -1.1063893720
C   -3.7981958764   0.5734944313  -0.1268709978
C   -3.6180644994  -0.7214926004   0.2392844216
C   -2.6488371592  -1.6218964106  -0.4306787076
C   -1.2880357657  -1.3626422067  -0.5396087914
C   -0.4457589789  -2.2024179321  -1.2711262251
O    0.8432334911  -1.7660063317  -1.3581326306
C    1.8535485922  -2.5975009531  -1.9444635266
C    2.3742131780  -3.6437201242  -0.9894443610
O    2.8707223247  -3.0014283633   0.1877895582
C    3.5284976387  -3.9183258350   1.0687664119
C    3.4721429862  -3.3965796868   2.4792032924
O    4.1884252412  -2.1657263537   2.5772515411
C    4.0827779538  -1.6199186497   3.8929505641
C    4.9412086934  -0.3929965426   4.0292565039
O    4.4128401728   0.6848896306   3.2450394658
C    5.1064359142   1.9083385544   3.5221751982
C    4.5583261432   3.0246275584   2.6717601314
O    4.8139001276   2.7370798633   1.2953911011
C    5.0411192691   3.8876379404   0.4800033876
C    3.8039489419   4.6828271002   0.1297787634
O    2.9652382431   3.9212288885  -0.7389335335
C    1.8831877761   4.7067772481  -1.2310973592
C    0.9790300275   3.8874608626  -2.1145180328
O    0.2877653034   2.9235029688  -1.3040965554
C   -0.9524639150  -3.3576006454  -1.8674814858
C   -2.3067452206  -3.6493294521  -1.7252392898
C   -3.1541437934  -2.8001302215  -1.0198656988
S   -4.8880896142  -3.2035884319  -0.9241145469
C   -5.2249246316  -2.5702978064   0.7024452999
C   -4.5439218554  -1.4280550122   1.1539124541
C   -4.7319352827  -1.0291167634   2.4816173457
C   -5.6507484066  -1.6763573500   3.2997005291
C   -6.3857558044  -2.7518726474   2.8047507880
C   -6.1587762628  -3.2154482969   1.5136956585
H   -4.9311784595   1.6541356410   2.2214449027
H   -7.1426674540   2.7264825456   2.4024186222
H   -8.5414740556   3.0498988536   0.3696408576
H   -7.6636256449   2.3855221820  -1.8482279270
H   -3.1230336104   2.4048822948  -4.3170928954
H   -0.8360687619   3.1245590442  -3.8046451961
H   -1.2655451089   1.6329863832   0.2107816425
H   -0.8544589509  -0.4974691251  -0.0582278465
H    2.6551218523  -1.9026715192  -2.2070972518
H    1.5025311285  -3.0743450237  -2.8681071886
H    3.1765253235  -4.1996634132  -1.5011689062
H    1.5869839001  -4.3605192287  -0.7085347590
H    4.5701375158  -4.0697577181   0.7428595320
H    3.0196500501  -4.8938619272   1.0535647959
H    3.9186749319  -4.1501085710   3.1490782595
H    2.4222045073  -3.2499620252   2.7822451405
H    4.4325482575  -2.3572915828   4.6339815832
H    3.0316474564  -1.3789017618   4.1219187927
H    5.9783680006  -0.6079963285   3.7258607070
H    4.9479615028  -0.1024714070   5.0913139226
H    6.1840901235   1.7815877602   3.3306238097
H    4.9722286890   2.1744305244   4.5828647321
H    5.0684275966   3.9516103568   2.9750233768
H    3.4806145217   3.1508124788   2.8523613669
H    5.5061146483   3.5180495305  -0.4422854783
H    5.7570119295   4.5626865715   0.9750775098
H    4.1317696072   5.6069762867  -0.3766474935
H    3.2507249831   4.9801134467   1.0368322685
H    2.2701337590   5.5468591061  -1.8324890611
H    1.2997465289   5.1285955714  -0.3960023089
H    1.5487067629   3.3781468640  -2.9047850700
H    0.2618984407   4.5760959090  -2.5804038795
H   -0.3213635584  -4.0421160674  -2.4224208362
H   -2.7017438644  -4.5579819235  -2.1714217914
H   -4.1367051074  -0.2109312307   2.8726009633
H   -5.7902229529  -1.3428969913   4.3239286820
H   -7.1108497276  -3.2577331403   3.4359485189
H   -6.6882067275  -4.0893247672   1.1437135872
H    2.9297241277   1.6619962285  -0.2474544099
C    2.6520607602   0.6442730656   0.0336822360
C    1.6537299669   0.6694933048   1.1616317548
C    1.2180170126   1.8945938727   1.6690875026
C    0.2876156739   1.9391625509   2.7045757740
H   -0.0524167390   2.8989881702   3.0844464885
C   -0.2088318580   0.7568949892   3.2490568927
H   -0.9368123703   0.7897131882   4.0553822579
C    0.2293893835  -0.4691663486   2.7523007274
H   -0.1592491414  -1.3962922126   3.1660328267
H    1.5991082970   2.8136035949   1.2328743791
C    1.1532211085  -0.5133460869   1.7121537600
H    1.4712339365  -1.4720020927   1.3109453839
H    2.2574839123   0.1172829338  -0.8393779041
N    3.9103287932  -0.0630981048   0.4622953173
H    3.7280329494  -1.0747760264   0.5402478430
H    4.1508156947   0.2631868341   1.4183949590
C    5.1224623713   0.1567972484  -0.4275057652
C    6.3601914614  -0.2370625973   0.3657980627
H    5.1384382058   1.2333057656  -0.6154061748
C    4.9701741149  -0.5599811279  -1.7502196761
C    4.4675148026   0.1346723211  -2.8541683692
H    4.1844134158   1.1795048534  -2.7459218309
C    4.3365891764  -0.4953683928  -4.0890859656
H    3.9460938744   0.0571714037  -4.9391937992
C    4.7162980792  -1.8273820889  -4.2350705999
C    5.2240412669  -2.5250703747  -3.1412430091
H    5.5274386277  -3.5627605788  -3.2503970740
H    4.6229092584  -2.3189966893  -5.1996083643
C    5.3476787342  -1.8969963971  -1.9053561993
H    5.7435267635  -2.4561478061  -1.0624858073
H    6.4656794302   0.4105203577   1.2415512770
H    7.2470480681  -0.1125600783  -0.2617043477
H    6.3186360166  -1.2769656712   0.7041342027
  119
G(CENSO)=       -3429.46732521  G(xTB)=        -178.78797226        Conformer 12
C   -4.7456533999   1.3466749976   0.7269951294
C   -4.7780280222   1.6032217914   2.1003445642
C   -5.8449914272   2.2884212281   2.6727870017
C   -6.8919602471   2.7429738444   1.8747025305
C   -6.8435249251   2.5656274159   0.4959622573
C   -5.7644499512   1.8935202784  -0.0759296547
S   -5.6677701013   1.7404536970  -1.8534491687
C   -3.9008592311   1.9393575318  -2.0099377064
C   -3.3623749093   2.7126287169  -3.0334843887
C   -1.9900908770   2.9435490339  -3.1005078286
C   -1.1588165915   2.4130842760  -2.1107698425
C   -1.6956373421   1.6156251095  -1.0976746435
C   -3.0580685118   1.3436874886  -1.0547727272
C   -3.6931623418   0.5596801865   0.0323552338
C   -3.5401408016  -0.7779951161   0.1911761811
C   -2.7954336883  -1.6390824181  -0.7613689851
C   -1.4227827559  -1.5596185804  -0.9892478095
C   -0.8022241020  -2.3920408909  -1.9203276298
O    0.5362556176  -2.1671752702  -2.1317036036
C    1.3892096493  -3.3047087067  -2.3657688124
C    1.6980748906  -4.0545705810  -1.0937219817
O    2.5803352418  -3.2818544965  -0.2768318761
C    2.8479021416  -3.9396182876   0.9621090415
C    4.0530407421  -3.3422689922   1.6374393908
O    3.7948052765  -1.9908394277   2.0413824368
C    4.7479702544  -1.5400352618   3.0154504289
C    4.3650008090  -0.1707667137   3.5073192565
O    4.6535699403   0.7959809487   2.4992607980
C    4.2280864484   2.1048370795   2.8737815488
C    4.7398319776   3.0969388963   1.8646026875
O    4.2283482127   2.7723317076   0.5654549519
C    4.5245010061   3.7799636132  -0.4132611829
C    3.4297986954   4.8259641699  -0.5220343443
O    2.1726549127   4.3181838173  -0.9679572188
C    2.1634970130   3.9140023904  -2.3345564898
C    0.7386018963   3.7200495772  -2.7832891607
O    0.1875806659   2.6174044990  -2.0439906353
C   -1.5487367298  -3.3385206184  -2.6239247481
C   -2.9089237527  -3.4610486283  -2.3647245345
C   -3.5317252799  -2.6314026477  -1.4358586408
S   -5.2732020782  -2.8379460311  -1.1093593225
C   -5.2392673571  -2.5250098121   0.6443929708
C   -4.3454290159  -1.5689266778   1.1552303202
C   -4.2357884920  -1.4421084601   2.5430446959
C   -5.0685465411  -2.1626107204   3.3925498197
C   -6.0154951271  -3.0373673016   2.8642229738
C   -6.0883965104  -3.2380303476   1.4899961126
H   -3.9542075975   1.2716439773   2.7213560165
H   -5.8556612761   2.4688045811   3.7438214708
H   -7.7306585383   3.2722195277   2.3179037968
H   -7.6290990671   2.9697731412  -0.1366509317
H   -4.0144696116   3.1660590478  -3.7748856038
H   -1.5953804095   3.5598652570  -3.9006546543
H   -1.0384652333   1.2464049514  -0.3194489409
H   -0.8162785074  -0.8577848178  -0.4309972315
H    2.3052260359  -2.8923259037  -2.8007916584
H    0.9521836777  -3.9911645058  -3.0985798868
H    2.1758024490  -5.0127486569  -1.3578344492
H    0.7645825838  -4.2811660540  -0.5512452690
H    3.0697539051  -5.0048668689   0.7851351649
H    1.9677545404  -3.8823885916   1.6233698194
H    4.9296148459  -3.3776966964   0.9726279891
H    4.2710832158  -3.9536772645   2.5265576209
H    5.7614469299  -1.5238048846   2.5822515821
H    4.7481686227  -2.2334468921   3.8697744320
H    4.9430181069   0.0509236147   4.4192620160
H    3.2933130102  -0.1515533075   3.7680079262
H    4.6383224362   2.3778459228   3.8599830586
H    3.1289107747   2.1435754358   2.9340841622
H    5.8412544672   3.0851136773   1.8383604326
H    4.4117561825   4.1010440717   2.1722359989
H    4.6643720777   3.2676669186  -1.3707519561
H    5.4733334801   4.2812851205  -0.1696874216
H    3.7818625775   5.6244410079  -1.1978694493
H    3.2354666694   5.2734163172   0.4596924928
H    2.7272371793   2.9797944510  -2.4814988454
H    2.6190109367   4.6900416544  -2.9718973171
H    0.7315899364   3.5049597124  -3.8613658372
H    0.1465905761   4.6258930618  -2.5932123992
H   -1.0907990887  -3.9910442074  -3.3587780212
H   -3.4852793078  -4.2188669310  -2.8882212280
H   -3.4839026940  -0.7784423986   2.9555359812
H   -4.9764890374  -2.0410087681   4.4679244643
H   -6.6744326159  -3.5958434086   3.5229291570
H   -6.7852871509  -3.9623047708   1.0772104575
H    2.0041632682   1.1585918804  -1.0331105807
C    2.0506119956   0.2877675025  -0.3767306512
C    1.3038739706   0.5547326506   0.9012649302
C    0.8557524367  -0.5117096183   1.6864086718
C    0.1081274664  -0.2740484754   2.8354845908
H   -0.2420313655  -1.1095487099   3.4357806925
C   -0.2046991658   1.0334206478   3.2051623276
H   -0.7983879198   1.2195111136   4.0962823220
C    0.2379185864   2.0997972695   2.4257398579
H   -0.0101659623   3.1198174777   2.7071117345
H    1.0849141442  -1.5305425864   1.3841959568
C    0.9924818609   1.8630137868   1.2790525097
H    1.3311446174   2.6895143049   0.6581953751
H    1.6347706031  -0.5809629232  -0.8961839923
N    3.5051938007  -0.0152413635  -0.1189531543
H    3.5816896646  -0.6956812177   0.6620246096
H    3.9571022150   0.8572815468   0.2029330256
C    4.2453143876  -0.5985394182  -1.3047843705
C    4.2059321848   0.3352628913  -2.5054273535
H    3.7150720149  -1.5267122607  -1.5354549100
C    5.6595471919  -0.9365941577  -0.8920158161
C    6.1579959328  -2.2148804382  -1.1480279088
H    5.5115130343  -2.9591486678  -1.6072421183
C    7.4725540749  -2.5387998243  -0.8214915650
H    7.8500338105  -3.5364755374  -1.0280540360
C    8.2967991410  -1.5891132071  -0.2243570973
C    7.8052863025  -0.3108051741   0.0329431307
H    8.4447544467   0.4358726762   0.4952632943
H    9.3205821545  -1.8421851406   0.0370218479
C    6.4961816660   0.0172366348  -0.3060446079
H    6.1312961464   1.0229874482  -0.1079709283
H    3.1853008621   0.5047765312  -2.8605731862
H    4.7717005730  -0.1288503011  -3.3185234946
H    4.6766889130   1.2956551940  -2.2748678560
  119
G(CENSO)=       -3429.46719440  G(xTB)=        -178.78773716        Conformer 13
C   -4.6033533805   1.7081802690   0.8337040233
C   -4.5927317889   1.8151805140   2.2289402857
C   -5.4357817427   2.7042151672   2.8857937876
C   -6.2931542164   3.5208327798   2.1513082686
C   -6.2630896962   3.4900611379   0.7617571829
C   -5.4054434455   2.6050373874   0.1082247375
S   -5.3253592704   2.6180490794  -1.6678212515
C   -3.6012213495   2.2130682427  -1.8647848323
C   -2.9048153758   2.7613918427  -2.9382132147
C   -1.5684453020   2.4439805207  -3.1649330103
C   -0.9243837286   1.5750251521  -2.2839934530
C   -1.6134544912   1.0425394834  -1.1938999127
C   -2.9583768569   1.3215837996  -0.9805401281
C   -3.7680779720   0.7225049961   0.1081881806
C   -3.9088494639  -0.6179403673   0.2758259791
C   -3.1612682833  -1.6294661487  -0.5130647788
C   -1.8332647787  -1.9632881012  -0.2641326988
C   -1.1934042220  -2.9422844128  -1.0304132895
O    0.0984324933  -3.2149719838  -0.6854581810
C    0.7020986576  -4.3937884436  -1.2490547109
C    1.9107344799  -4.7715401523  -0.4352425100
O    2.9845702005  -3.8637587838  -0.6837136699
C    4.2058296332  -4.2691335481  -0.0569160214
C    4.3386120012  -3.8531988549   1.3911038838
O    4.6079196968  -2.4502080289   1.4804079059
C    4.8044074812  -2.0525700788   2.8383552351
C    5.4594815702  -0.7008966593   2.9102329987
O    4.5654639877   0.3252341559   2.4555133982
C    5.1147462850   1.6323086854   2.6903270842
C    4.0881330975   2.6934050179   2.4011129783
O    3.9032223369   2.8348068790   0.9921437505
C    3.0070387111   3.9028473016   0.6892511470
C    2.8900068536   4.0631087831  -0.8023416810
O    2.3370064081   2.8749365325  -1.3797623999
C    1.7654856966   3.1303125580  -2.6654046420
C    1.2783182130   1.8342757895  -3.2653083253
O    0.3632923715   1.1371259062  -2.4072947621
C   -1.8844097370  -3.5792857032  -2.0667266819
C   -3.2342552281  -3.2984357647  -2.2664758620
C   -3.8816137175  -2.3552214618  -1.4759577695
S   -5.6415348611  -2.0857170411  -1.6115411066
C   -5.9906716925  -1.9065427943   0.1342071585
C   -5.0725099664  -1.2358610487   0.9672883800
C   -5.3149000998  -1.2260461021   2.3431252757
C   -6.4846041326  -1.7709687947   2.8643960898
C   -7.4243550381  -2.3516891733   2.0167894944
C   -7.1698011454  -2.4394445863   0.6519673827
H   -3.9025088710   1.2009505479   2.7968488509
H   -5.4192355107   2.7626667794   3.9701975997
H   -6.9601613493   4.2130202675   2.6573642808
H   -6.8885434966   4.1664095468   0.1853717860
H   -3.4053778503   3.4518201491  -3.6116404655
H   -1.0553010416   2.8893972126  -4.0094231457
H   -1.0727516345   0.4018402688  -0.5124090073
H   -1.2842895987  -1.4789152030   0.5384819324
H    0.9793301349  -4.2143087410  -2.2975711044
H   -0.0080009095  -5.2308998659  -1.2061231203
H    2.2091313323  -5.7891757586  -0.7367815396
H    1.6444371928  -4.7977762294   0.6331805468
H    5.0198531170  -3.8215687353  -0.6402822368
H    4.3130176173  -5.3633464077  -0.1175470300
H    5.1770677596  -4.4158287103   1.8352471575
H    3.4292098748  -4.1080235897   1.9602655859
H    5.4745539506  -2.7659212094   3.3461626845
H    3.8434842326  -2.0465912466   3.3790946800
H    6.3843267485  -0.6881196062   2.3125210644
H    5.7251651152  -0.5077097807   3.9611281200
H    6.0130479349   1.7830231368   2.0702064371
H    5.4052391886   1.7141081815   3.7486406277
H    4.4499487711   3.6438525877   2.8262852296
H    3.1323668084   2.4412171695   2.8906572473
H    3.3864323551   4.8490485104   1.1094724899
H    2.0165739901   3.7065241521   1.1308099332
H    3.8728201266   4.2785502036  -1.2518084055
H    2.2301178341   4.9227683493  -0.9960212585
H    2.5148185659   3.5608787482  -3.3505833613
H    0.9429334136   3.8556386433  -2.5616881972
H    2.1103399385   1.1384488086  -3.3911772792
H    0.8457132157   2.0225835845  -4.2556996472
H   -1.4035793176  -4.3188284016  -2.6965487137
H   -3.7829567128  -3.8429351993  -3.0300976575
H   -4.5788247593  -0.7943106348   3.0105858101
H   -6.6592362570  -1.7421751853   3.9360965074
H   -8.3415791580  -2.7720289126   2.4192409553
H   -7.8747074413  -2.9404087939  -0.0058904526
H    1.7975775187  -0.3547116241  -1.1791302183
C    2.3250530334  -0.6342711088  -0.2637963972
C    1.5023098057  -0.3087911759   0.9523491408
C    1.3222468233  -1.2703968818   1.9484678249
C    0.5408743576  -0.9908567667   3.0661527557
H    0.4018492419  -1.7488886105   3.8323117382
C   -0.0662565639   0.2565570042   3.1986334053
H   -0.6800262578   0.4745217484   4.0686329925
C    0.1131458299   1.2224226505   2.2102817152
H   -0.3680640431   2.1928262772   2.3031377353
H    1.7897842348  -2.2449910755   1.8363097446
C    0.8931825112   0.9406115534   1.0919534936
H    1.0148466570   1.6848414081   0.3086934071
H    2.5705126686  -1.6981853342  -0.2911294557
N    3.6325692049   0.1244117888  -0.2451937706
H    3.9947684715   0.1313788597   0.7312346200
H    3.4562870032   1.1106257935  -0.4831469975
C    4.7156781526  -0.4489957713  -1.1404674119
C    4.3250875124  -0.3692546484  -2.6065215277
H    4.8060173857  -1.4926605393  -0.8285437380
C    6.0205883833   0.2583317971  -0.8488335269
C    6.1648263515   1.6300012800  -1.0757282342
H    5.3302767651   2.2109889435  -1.4603119160
C    7.3732445675   2.2637936181  -0.8065132696
H    7.4720925246   3.3319982585  -0.9792429448
C    8.4571613381   1.5301347344  -0.3266824623
C    8.3259604190   0.1602600557  -0.1165311973
H    9.1677549795  -0.4187153813   0.2533825647
H    9.4027539323   2.0251667259  -0.1227817136
C    7.1099956240  -0.4709299435  -0.3699669220
H    7.0026890692  -1.5381397500  -0.1925880644
H    5.1172492525  -0.8353523921  -3.2000906354
H    4.2282489906   0.6711355941  -2.9319832534
H    3.3923558052  -0.9032030118  -2.8117675699
  119
G(CENSO)=       -3429.46712813  G(xTB)=        -178.78688775        Conformer 14
C   -5.0305043984   1.3486757989   0.5729176717
C   -5.2709791143   1.7192501131   1.8983567624
C   -6.4447420970   2.3776105098   2.2531413839
C   -7.3922264853   2.6912195529   1.2823689797
C   -7.1430296223   2.3947220594  -0.0536263042
C   -5.9600677421   1.7490323617  -0.4089638400
S   -5.6231417965   1.4361916774  -2.1386618209
C   -3.8684487333   1.7610852508  -2.0993743178
C   -3.2373578956   2.4619761407  -3.1212955502
C   -1.8930208744   2.8126562461  -3.0107998773
C   -1.1945593975   2.4984587885  -1.8404765704
C   -1.8165088628   1.7553416242  -0.8337315301
C   -3.1365313862   1.3429217464  -0.9769359068
C   -3.8573094299   0.5828880885   0.0725571001
C   -3.6744446600  -0.7434135856   0.2982771695
C   -2.8796924038  -1.6149217733  -0.6019020719
C   -1.5473760506  -1.3945600117  -0.9394252595
C   -0.8931438820  -2.2031416772  -1.8692818538
O    0.3754604269  -1.8030340595  -2.1856035828
C    1.3185146081  -2.7581836015  -2.6957880929
C    1.7439774113  -3.7715215226  -1.6602239262
O    2.2305676056  -3.0957148961  -0.4998934825
C    2.8885823331  -4.0019270527   0.3856435139
C    3.0554665846  -3.3964856275   1.7524045550
O    3.9310823965  -2.2631730221   1.7159223011
C    4.3413179772  -1.8966360990   3.0396291898
C    5.3067133613  -0.7455690366   2.9876124407
O    4.6197168381   0.4433593620   2.5953326670
C    5.4412560667   1.5979074724   2.7607786972
C    4.7062156352   2.8239560229   2.2936098689
O    4.5388408007   2.7844861505   0.8710568683
C    4.2502561592   4.0822053733   0.3359705645
C    4.1633408869   4.0079029864  -1.1713953460
O    2.9459076576   3.4442907317  -1.6655551617
C    1.9085656811   4.4173592916  -1.7854351494
C    0.7065104102   3.8228203167  -2.4680925370
O    0.0878379393   2.8803039512  -1.5779723942
C   -1.5507221002  -3.2906847841  -2.4436470746
C   -2.8679351324  -3.5485240089  -2.0780833115
C   -3.5342749718  -2.7269317297  -1.1723659503
S   -5.2418596825  -3.0814260993  -0.8035305417
C   -5.2671207921  -2.5666628383   0.8973878970
C   -4.4617306214  -1.4912073771   1.3054836328
C   -4.4033547085  -1.1912475869   2.6708097112
C   -5.2056163376  -1.8636866557   3.5855661707
C   -6.0692307718  -2.8659836375   3.1479438739
C   -6.0849907235  -3.2360715239   1.8079343168
H   -4.5289235461   1.4987292153   2.6560127021
H   -6.6154634086   2.6479625159   3.2912099057
H   -8.3117770337   3.2005536354   1.5561636459
H   -7.8543340493   2.6859465003  -0.8216645106
H   -3.7949534101   2.7659890773  -4.0028646761
H   -1.4250425363   3.3607445639  -3.8203941731
H   -1.2596684990   1.5188587485   0.0684399806
H   -0.9932854393  -0.5835388907  -0.4865414928
H    2.1736146386  -2.1496347236  -3.0067577432
H    0.9336318346  -3.2753825531  -3.5839978050
H    2.5330163890  -4.3952138752  -2.1130884163
H    0.9095381937  -4.4345098775  -1.3801789007
H    3.8679720264  -4.2914481338  -0.0296117342
H    2.2880964569  -4.9180712749   0.5079781670
H    3.4896534060  -4.1724560948   2.4027766364
H    2.0795111757  -3.1100681594   2.1741881462
H    4.8449237001  -2.7519853821   3.5167703719
H    3.4631496352  -1.6290712519   3.6499544803
H    6.1303529467  -0.9603350454   2.2850456746
H    5.7388373858  -0.6185672025   3.9935810440
H    6.3813728414   1.4835205852   2.1963926996
H    5.6953304593   1.7293361528   3.8256339479
H    5.3068691635   3.7037132829   2.5719434609
H    3.7257660908   2.9041598818   2.7900457331
H    5.0667289821   4.7708863028   0.6068582553
H    3.3178215042   4.4793881385   0.7687141190
H    4.9803683300   3.3794873346  -1.5467752538
H    4.3044676749   5.0194465110  -1.5821975435
H    2.2575616226   5.2613604292  -2.4029545569
H    1.6165708134   4.8151028151  -0.8004109272
H    0.9928161717   3.3270692228  -3.4066389205
H    0.0091748497   4.6410008062  -2.6938029294
H   -1.0600181106  -3.9438325657  -3.1566253222
H   -3.3799276486  -4.4049450004  -2.5081645308
H   -3.7097462042  -0.4298941047   3.0116603733
H   -5.1542773452  -1.6069102784   4.6396053887
H   -6.7053943190  -3.3898435625   3.8556741747
H   -6.7149386994  -4.0556480290   1.4729603978
H    2.0306053918   1.2639948570  -1.0016398336
C    2.0793110757   0.3765836832  -0.3674053265
C    1.3577788088   0.6086916796   0.9304154845
C    1.2478281020   1.8924922156   1.4679485587
C    0.5598786771   2.0983004625   2.6604172831
H    0.4740673736   3.1015515249   3.0692375825
C   -0.0294564439   1.0222048358   3.3220829523
H   -0.5744641846   1.1848679809   4.2480680794
C    0.0736177365  -0.2612010801   2.7889631637
H   -0.3935393677  -1.1020453301   3.2948562481
H    1.6916016602   2.7313629118   0.9386729994
C    0.7655817250  -0.4654406019   1.5983684237
H    0.8352990293  -1.4612506083   1.1674140648
H    1.6610726625  -0.4855509824  -0.8916351268
N    3.5386907679   0.0794690399  -0.1200455861
H    3.6144259544  -0.5996630790   0.6561275133
H    3.9947485936   0.9486699346   0.2020334693
C    4.2871611388  -0.5203320707  -1.2980933586
C    4.1321076736   0.3262707840  -2.5510226553
H    3.8181406530  -1.4985747876  -1.4452435495
C    5.7305785158  -0.7257255992  -0.8936020721
C    6.2516356680  -2.0181609653  -0.8177195784
H    5.6097423946  -2.8670150752  -1.0392344021
C    7.5821731061  -2.2244253037  -0.4628777497
H    7.9767676344  -3.2354489843  -0.4111911907
C    8.4027818796  -1.1379204871  -0.1712355295
C    7.8883356653   0.1551248445  -0.2419622222
H    8.5233569385   1.0076126906  -0.0166657977
H    9.4403628491  -1.2973011606   0.1092170847
C    6.5606185183   0.3609965855  -0.6047709222
H    6.1728131592   1.3752208278  -0.6583627514
H    4.5261711994   1.3361473201  -2.4086952462
H    3.0882932685   0.3978781402  -2.8689393627
H    4.6984321291  -0.1507445530  -3.3564351278
  119
G(CENSO)=       -3429.46710027  G(xTB)=        -178.78545313        Conformer 15
C   -4.7179177643   1.5476273515   0.6582294643
C   -4.6690926478   1.9146751664   2.0057352166
C   -5.6693049377   2.7018484652   2.5674407643
C   -6.7290394359   3.1494492786   1.7823543934
C   -6.7557994527   2.8633021068   0.4214405388
C   -5.7418556454   2.0891605326  -0.1404359636
S   -5.7238494342   1.8061170343  -1.9040562240
C   -3.9556232670   1.9035551839  -2.1293969494
C   -3.4203681078   2.6099344244  -3.2023405852
C   -2.0434537590   2.7754096742  -3.3234449181
C   -1.2005478697   2.2334773871  -2.3502796935
C   -1.7342454017   1.4979967110  -1.2914708471
C   -3.1082569175   1.3082292703  -1.1780627037
C   -3.7404561636   0.6472778730  -0.0099337490
C   -3.6467534879  -0.6748539904   0.2699653950
C   -2.9620270334  -1.6669604632  -0.5960245075
C   -1.5882847896  -1.6996561510  -0.8097275160
C   -1.0094516531  -2.7043067939  -1.5888746538
O    0.3477780020  -2.6354941722  -1.7235053045
C    1.0324392619  -3.8202640498  -2.1536954650
C    2.5155799142  -3.5248534977  -2.1781806470
O    3.0627120601  -3.0578122210  -0.9498002541
C    3.0436768849  -3.9951530671   0.1238925716
C    4.1277428052  -3.6296002617   1.1061941674
O    3.8759759584  -2.3303896898   1.6525349888
C    4.8019719256  -2.0025333454   2.6959236056
C    4.3199635011  -0.7771004264   3.4233392655
O    4.4731827744   0.3762436511   2.5950770812
C    3.8376494377   1.5159841390   3.1736945517
C    4.2713402644   2.7748908021   2.4725174934
O    3.8637561834   2.7790217919   1.0979385996
C    3.9256868448   4.1084331359   0.5643206036
C    3.7002810910   4.1225493475  -0.9223763582
O    2.3538363376   3.7710563470  -1.2331899548
C    2.1485273329   3.6847551937  -2.6416703261
C    0.6796796599   3.5800018192  -2.9530008688
O    0.1597516499   2.3797931588  -2.3529546061
C   -1.8071818950  -3.6928281299  -2.1681679224
C   -3.1800330870  -3.6795159780  -1.9369872296
C   -3.7573333729  -2.6908596884  -1.1480473091
S   -5.5082178078  -2.7433094251  -0.8013759625
C   -5.4182342052  -2.2813950740   0.9188252462
C   -4.4621642446  -1.3341495114   1.3227193099
C   -4.2988084725  -1.1023492292   2.6913700779
C   -5.1372439617  -1.7076245752   3.6216901702
C   -6.1444399698  -2.5704878992   3.1952529744
C   -6.2733993159  -2.8772443328   1.8447214342
H   -3.8336692256   1.5885053856   2.6137293930
H   -5.6174635117   2.9674780252   3.6193333643
H   -7.5164272911   3.7580646022   2.2177801320
H   -7.5467451130   3.2622617086  -0.2077612765
H   -4.0787942622   3.0663906142  -3.9361536984
H   -1.6496797434   3.3495644478  -4.1549659781
H   -1.0658641800   1.1268925652  -0.5248115070
H   -0.9416596222  -0.9712919614  -0.3372685840
H    0.7373287286  -4.1021562766  -3.1745988117
H    0.7882758046  -4.6525571364  -1.4781246319
H    2.7177503448  -2.7320101610  -2.9086475686
H    3.0336584085  -4.4393589365  -2.5106979087
H    3.2481621821  -5.0138096623  -0.2423735465
H    2.0609234827  -3.9987879906   0.6211436492
H    5.1135794272  -3.6505617751   0.6160711630
H    4.1283396246  -4.3771678875   1.9154093047
H    5.8089884678  -1.8403618172   2.2769089209
H    4.8572600208  -2.8325949276   3.4169365020
H    4.9090725340  -0.6566810154   4.3468974718
H    3.2620727767  -0.9079274759   3.7053231563
H    4.1283264766   1.6168772692   4.2325557876
H    2.7429269691   1.4011666750   3.1286970842
H    5.3653305067   2.8938473686   2.5351554351
H    3.8055984939   3.6212516319   3.0015207126
H    4.9205605157   4.5425813392   0.7551148115
H    3.1759574883   4.7386228342   1.0693255185
H    4.4056922457   3.4388467702  -1.4180482495
H    3.9178088257   5.1416096521  -1.2846852223
H    2.6925931125   2.8208176517  -3.0553410808
H    2.5258212005   4.5908675101  -3.1446779534
H    0.5674889801   3.5543458454  -4.0457562218
H    0.1329883859   4.4480858332  -2.5586234086
H   -1.3822716018  -4.4868871017  -2.7711441052
H   -3.7973429433  -4.4676955592  -2.3590697883
H   -3.4999744893  -0.4498793923   3.0254098173
H   -5.0013584756  -1.5062678644   4.6803386826
H   -6.8072220068  -3.0393195851   3.9170399550
H   -7.0173125482  -3.5966538614   1.5138190758
H    2.1168891549   1.0928408024  -1.2291233496
C    2.1908910326   0.2105516043  -0.5906713117
C    1.3431542424   0.3839829725   0.6431412281
C    0.9861928703  -0.7231555676   1.4176845089
C    0.1806296830  -0.5658049457   2.5420190844
H   -0.0985571380  -1.4345271377   3.1323704522
C   -0.2820916215   0.7002981259   2.8968813685
H   -0.9170641594   0.8228744879   3.7704135294
C    0.0686326621   1.8071198904   2.1271225702
H   -0.2956516611   2.7953166754   2.3958654159
H    1.3294218949  -1.7130218157   1.1297717730
C    0.8817217393   1.6511119811   1.0076524615
H    1.1545376437   2.5073399042   0.3980406143
H    1.8991746351  -0.6847050303  -1.1485770622
N    3.6402563329   0.0389986889  -0.2082578238
H    3.7058528114  -0.6999446061   0.5136574899
H    3.9480475478   0.9163516834   0.2383585514
C    4.5950850536  -0.3567854572  -1.3217891086
C    4.5521019010   0.6114040322  -2.4906068791
H    4.2510402141  -1.3409705708  -1.6449853788
C    5.9788954804  -0.5015423293  -0.7286564195
C    6.6056200491   0.5625724153  -0.0733194487
H    6.0974797250   1.5192349569   0.0341654113
C    7.8829638167   0.4074631592   0.4552023707
H    8.3573552139   1.2385804199   0.9698947128
C    8.5533248572  -0.8074598135   0.3225942307
C    7.9402286699  -1.8664413278  -0.3413683663
H    8.4591958765  -2.8145526409  -0.4530735298
H    9.5522423376  -0.9257094802   0.7333754059
C    6.6561931734  -1.7145363186  -0.8597867867
H    6.1747210238  -2.5423813528  -1.3749637854
H    4.8548134354   1.6182304260  -2.1931057114
H    3.5597349270   0.6494256959  -2.9485004624
H    5.2571455185   0.2576965401  -3.2486683546
  119
G(CENSO)=       -3429.46705568  G(xTB)=        -178.78601979        Conformer 16
C   -4.6703820337   1.3218544661   0.9324673946
C   -4.6378500045   1.4222233130   2.3267036380
C   -5.6345057844   2.1031056289   3.0176240153
C   -6.6744916021   2.7136918122   2.3205188558
C   -6.6821830912   2.6979700853   0.9301601733
C   -5.6716941454   2.0278462929   0.2412860305
S   -5.6440428004   2.0824074666  -1.5404831315
C   -3.8754182001   2.1256350482  -1.7617019301
C   -3.3203437125   2.9206400671  -2.7593929193
C   -1.9399799451   2.9777333168  -2.9416783602
C   -1.1132854804   2.2414197312  -2.0917626112
C   -1.6681735338   1.4626690246  -1.0728953717
C   -3.0452695583   1.3609477104  -0.9191320847
C   -3.6941782498   0.5397748889   0.1314225973
C   -3.6079137032  -0.8138147575   0.1911164183
C   -2.8740631974  -1.6389715093  -0.8012875718
C   -1.4865914401  -1.6642097566  -0.9289626445
C   -0.8729819047  -2.4406508539  -1.9124920909
O    0.4820497280  -2.2815537527  -2.0347668737
C    1.3010542563  -3.4210235563  -2.3476872549
C    1.5842962939  -4.2662332129  -1.1281665883
O    2.1643137285  -3.4461259360  -0.1147240759
C    2.8462751920  -4.2042284141   0.8823475848
C    2.9820083312  -3.4122465737   2.1562206068
O    3.7874500608  -2.2465510012   1.9691425260
C    4.0939927459  -1.6496602861   3.2299612138
C    5.0915603597  -0.5338341152   3.0802636659
O    4.4925702439   0.6082442026   2.4522051417
C    5.3639302754   1.7481405681   2.5126407973
C    4.6668894387   2.9846425718   2.0121201844
O    4.5022964430   2.9276786480   0.5956718967
C    3.8828227125   4.1079557688   0.0880571344
C    3.7005733271   3.9737121994  -1.4029043624
O    2.9452009013   2.7881745292  -1.6744865357
C    2.3904469649   2.7316997650  -2.9936577736
C    0.9322080337   3.1279854441  -3.0170963092
O    0.2457919170   2.1933308023  -2.1724475294
C   -1.6430151891  -3.2470461353  -2.7526790056
C   -3.0227400617  -3.2839601705  -2.5830164366
C   -3.6384347557  -2.4970280817  -1.6124226900
S   -5.4049649838  -2.5886618829  -1.3856682411
C   -5.4318695441  -2.4676952131   0.3936688808
C   -4.4985752502  -1.6418375785   1.0450879159
C   -4.4458619205  -1.6784987216   2.4412336109
C   -5.3671383398  -2.4238935341   3.1697145342
C   -6.3467661687  -3.1618650737   2.5091808483
C   -6.3671698816  -3.2044609373   1.1192750161
H   -3.8154319369   0.9722683455   2.8705775168
H   -5.5964305408   2.1574973069   4.1017509845
H   -7.4607192838   3.2389442244   2.8552469507
H   -7.4568837330   3.2244449820   0.3794110816
H   -3.9653461798   3.5171939485  -3.3985788669
H   -1.5356736506   3.6097964440  -3.7241537715
H   -1.0006789113   0.9564081148  -0.3880389533
H   -0.8614380301  -1.0850979444  -0.2596450197
H    2.2331957718  -2.9989512099  -2.7351007217
H    0.8570419430  -4.0457318732  -3.1311512023
H    2.2773044161  -5.0671896073  -1.4344276583
H    0.6626677204  -4.7390852599  -0.7494519603
H    3.8364160911  -4.5143023796   0.5090525734
H    2.2782075751  -5.1151393604   1.1314368587
H    3.4518186072  -4.0724941730   2.9044806798
H    1.9854017267  -3.1336484152   2.5358532441
H    4.5453769997  -2.4027896628   3.8967961127
H    3.1764338109  -1.2760648468   3.7147737498
H    5.9674952983  -0.8692501017   2.5028321292
H    5.4305911306  -0.2528128143   4.0891936492
H    6.2804567685   1.5577554918   1.9323342941
H    5.6507632457   1.9235252519   3.5607850643
H    5.2885597619   3.8538612786   2.2826728299
H    3.6878205353   3.0974758631   2.5067657973
H    4.5128425124   4.9911220240   0.2848819601
H    2.9108933909   4.2692581983   0.5812291816
H    4.6754644157   3.9181291260  -1.9129521370
H    3.1712461671   4.8684247330  -1.7632148574
H    2.4771678022   1.6960154831  -3.3400829850
H    2.9534542717   3.3709964230  -3.6872659438
H    0.5743103908   3.0607624703  -4.0543119244
H    0.7740274902   4.1515975444  -2.6473991227
H   -1.1885214210  -3.8533529763  -3.5287572652
H   -3.6216152471  -3.9371472618  -3.2116751562
H   -3.6705439964  -1.1239494873   2.9572695964
H   -5.3181234817  -2.4279938918   4.2547517591
H   -7.0738109089  -3.7386322415   3.0737290515
H   -7.0912233305  -3.8257670781   0.5992312948
H    1.5415449852   0.2579402445  -1.0912858093
C    1.9687788549  -0.0917320328  -0.1475044006
C    1.2898438054   0.5724680529   1.0191192019
C    0.7727796463  -0.2038690028   2.0573516085
C    0.1004104106   0.3953133968   3.1205567387
H   -0.3042139217  -0.2198487012   3.9198685416
C   -0.0547591705   1.7788972985   3.1560353789
H   -0.5808242033   2.2479572165   3.9830967132
C    0.4566512369   2.5594017832   2.1199459380
H    0.3240644919   3.6381168697   2.1346562638
H    0.8860183695  -1.2838358386   2.0236354066
C    1.1182816333   1.9586988456   1.0543218324
H    1.4813120088   2.5560684673   0.2237215899
H    1.8685730138  -1.1772740486  -0.0882595825
N    3.4469612763   0.2138852364  -0.1816179644
H    3.8185737133   0.2186048044   0.7892840110
H    3.5775793072   1.1756955272  -0.5321805885
C    4.2575080882  -0.7591134867  -1.0160157606
C    3.9418418787  -0.5851889143  -2.4940410331
H    3.9454057976  -1.7510734968  -0.6747907669
C    5.7291382845  -0.5779788657  -0.7189647483
C    6.3721172714   0.6389601420  -0.9640088503
H    5.8120836143   1.4844601827  -1.3550278753
C    7.7309700234   0.7823491391  -0.7021504975
H    8.2178078890   1.7359632208  -0.8881779845
C    8.4663198920  -0.2937086299  -0.2081681640
C    7.8354244255  -1.5131802147   0.0231382394
H    8.4032171295  -2.3577941410   0.4039687434
H    9.5282510476  -0.1814477528  -0.0072177191
C    6.4717375979  -1.6517280838  -0.2249607834
H    5.9772273253  -2.6001657098  -0.0319867170
H    2.8728679178  -0.6962443467  -2.6986918005
H    4.4778527502  -1.3528602582  -3.0596375825
H    4.2761833068   0.3931665662  -2.8538284597
  119
G(CENSO)=       -3429.46703013  G(xTB)=        -178.78859743        Conformer 17
C   -4.5261928743   1.5276680930   0.7283367169
C   -4.3874992832   1.8191911019   2.0883366670
C   -5.2964516713   2.6486573473   2.7362936780
C   -6.3516097138   3.2162994408   2.0252955196
C   -6.4611135719   3.0058093141   0.6548205779
C   -5.5366760920   2.1863592376   0.0077777169
S   -5.6150153943   1.9851071181  -1.7616890452
C   -3.8597667026   1.9268544757  -2.0783064169
C   -3.3423481290   2.5571663648  -3.2071622814
C   -1.9741295764   2.5557189842  -3.4591937189
C   -1.1142349942   1.9351173202  -2.5505511088
C   -1.6320144634   1.3042797712  -1.4197184299
C   -3.0034936051   1.2555520428  -1.1848377366
C   -3.6311934356   0.6006837844  -0.0092164360
C   -3.6127750566  -0.7376755953   0.2133543684
C   -2.8800305903  -1.7074275754  -0.6341102310
C   -1.4931895779  -1.7581938612  -0.6954771114
C   -0.8428457433  -2.7132493290  -1.4781334781
O    0.5182247776  -2.6141517291  -1.4932020805
C    1.2897628867  -3.7495991356  -1.9060751429
C    2.7441768410  -3.3275796074  -1.9192869812
O    3.2390931364  -2.8211567189  -0.6847428655
C    3.3729792650  -3.7938899505   0.3504738569
C    4.3787367891  -3.2953886352   1.3583345158
O    3.9211742228  -2.0535534161   1.9056607006
C    4.7235297063  -1.6243016801   3.0112479786
C    4.1881856912  -0.3345506831   3.5740152897
O    4.4375349523   0.7457040468   2.6715861984
C    4.0626939268   2.0031745168   3.2365667122
C    4.4224859553   3.1203398032   2.2931399544
O    3.5420368003   3.1215115936   1.1655678108
C    3.7636880015   4.2603240653   0.3256300299
C    2.5254636810   4.6192894502  -0.4573629976
O    2.2207067444   3.6146114490  -1.4219193640
C    1.2256248424   4.0443941320  -2.3495532550
C    0.9496275578   2.9274064974  -3.3280316035
O    0.2437699371   1.8349410820  -2.7099360044
C   -1.5839007319  -3.6619641523  -2.1854875011
C   -2.9742609716  -3.6460731489  -2.0895022691
C   -3.6226967176  -2.6872267951  -1.3170957526
S   -5.3978028275  -2.7105555862  -1.1452598958
C   -5.4730934681  -2.3189715947   0.5953859546
C   -4.5426336965  -1.4204848777   1.1511736388
C   -4.5364950030  -1.2558997132   2.5393188344
C   -5.4957379280  -1.8718714878   3.3364717799
C   -6.4710035907  -2.6799803568   2.7571995761
C   -6.4475595278  -2.9236496868   1.3882580544
H   -3.5519516399   1.3981471193   2.6359074670
H   -5.1782973380   2.8521527428   3.7967324790
H   -7.0693946956   3.8581909443   2.5280754040
H   -7.2460379789   3.4954541116   0.0850020976
H   -4.0099038701   3.0669210289  -3.8964768039
H   -1.6043021331   3.0505172121  -4.3500183807
H   -0.9386633184   0.8718691084  -0.7122311577
H   -0.8939930694  -1.0773537674  -0.1050033736
H    1.0302366629  -4.0626380234  -2.9270204911
H    1.1031603293  -4.5907831602  -1.2230278293
H    2.8715857077  -2.5158806684  -2.6450232837
H    3.3457837984  -4.1877939054  -2.2550149665
H    3.7418572855  -4.7481132922  -0.0577486492
H    2.4039821853  -3.9804910384   0.8398779179
H    5.3649306497  -3.1573541552   0.8874654851
H    4.4747455401  -4.0463577517   2.1581875765
H    5.7717664604  -1.5022028004   2.6959339602
H    4.6889886936  -2.3861203501   3.8055722377
H    4.7003823083  -0.1434762656   4.5310632679
H    3.1081093232  -0.4229672491   3.7758648623
H    4.6050465168   2.1633383130   4.1829170206
H    2.9813660142   2.0197482233   3.4532284228
H    5.4723124230   3.0213983678   1.9677637552
H    4.3250891311   4.0710311021   2.8414323963
H    4.6104634586   4.0775050088  -0.3541029742
H    4.0129282790   5.1351389489   0.9463547514
H    2.7254293835   5.5784241250  -0.9641659817
H    1.6723921172   4.7700877001   0.2253110958
H    1.5855352017   4.9244825135  -2.9088668824
H    0.2978331268   4.3321945959  -1.8258284449
H    1.8920957982   2.4971886817  -3.6824805166
H    0.4102512935   3.3185962090  -4.1964209138
H   -1.1045196675  -4.4254680913  -2.7878759791
H   -3.5516256057  -4.4051033037  -2.6099829034
H   -3.7652061078  -0.6491271010   2.9981638723
H   -5.4775520693  -1.7211336694   4.4119572400
H   -7.2274387888  -3.1568447875   3.3739410942
H   -7.1680319011  -3.6018645755   0.9389947911
H    2.0860450922   1.2124961617  -1.0181910784
C    2.1583633788   0.3005139458  -0.4233719377
C    1.2920229720   0.4062951938   0.8038455272
C    0.9948960681  -0.7237801077   1.5710280191
C    0.1517780357  -0.6244358095   2.6740232128
H   -0.0770500500  -1.5105661497   3.2601355318
C   -0.4127183142   0.6039968364   3.0137529664
H   -1.0763311065   0.6796322777   3.8712104687
C   -0.1297868070   1.7325248547   2.2470802037
H   -0.5770223486   2.6905487799   2.4994093984
H    1.4149173314  -1.6864437976   1.2939135532
C    0.7212794877   1.6331588123   1.1499989365
H    0.9392089085   2.5051223590   0.5412501688
H    1.8717771744  -0.5637196689  -1.0305721838
N    3.6085948908   0.1035566932  -0.0624311728
H    3.7037134489  -0.7593479590   0.5067152258
H    3.8940147968   0.8755459331   0.5566377923
C    4.5336791758   0.0189767519  -1.2631963041
C    4.8409941322   1.4161702526  -1.7852609922
H    3.9811186869  -0.5537515030  -2.0148880958
C    5.7942755877  -0.7329371010  -0.9030349484
C    6.1942392873  -1.8216148408  -1.6796634988
H    5.5733316259  -2.1436652833  -2.5121055879
C    7.3770905578  -2.4973611704  -1.3924215475
H    7.6788334460  -3.3426471918  -2.0054692113
C    8.1662446631  -2.0970848873  -0.3163411224
C    7.7717393759  -1.0114541149   0.4628147682
H    8.3839171095  -0.6910707421   1.3017425773
H    9.0864926694  -2.6275172008  -0.0868185384
C    6.5957956561  -0.3269501072   0.1664657814
H    6.3040549048   0.5225158423   0.7802879072
H    5.4415906257   1.3252198110  -2.6953254819
H    5.4242131189   1.9800842212  -1.0490394985
H    3.9332299944   1.9774851046  -2.0205750317
  119
G(CENSO)=       -3429.46697306  G(xTB)=        -178.78824549        Conformer 18
C   -4.4676531048   1.2790807774   1.0504361842
C   -4.3019242247   1.3142168303   2.4380177544
C   -5.2109011012   1.9857790007   3.2485700550
C   -6.2956177342   2.6486269793   2.6785180316
C   -6.4367583181   2.6923379565   1.2956132932
C   -5.5117023687   2.0328519763   0.4871124913
S   -5.6379356666   2.1600064757  -1.2860098938
C   -3.8919366498   2.1995440932  -1.6536264194
C   -3.4182702535   3.0404136711  -2.6551441620
C   -2.0572133940   3.1122772482  -2.9430497483
C   -1.1643625136   2.3379401834  -2.2002440045
C   -1.6382744217   1.4953910575  -1.1915968734
C   -2.9979421504   1.3908440603  -0.9236314698
C   -3.5736255095   0.5250869920   0.1360471410
C   -3.5096653658  -0.8300784693   0.1223701682
C   -2.7984305756  -1.6090095441  -0.9199642131
C   -1.4090524991  -1.6495048914  -1.0347972365
C   -0.8011610537  -2.3978966026  -2.0379264156
O    0.5684331483  -2.3094347126  -2.1459436002
C    1.3055241679  -3.5498374972  -2.1708245414
C    1.5116103280  -4.1221146472  -0.7898359297
O    2.4607844117  -3.3326072407  -0.0697229103
C    2.7145494511  -3.8793468421   1.2242464003
C    3.9353385653  -3.2567615718   1.8481300131
O    3.7100457135  -1.8789452956   2.1755465215
C    4.6617602952  -1.4072117057   3.1394174020
C    4.3036517009  -0.0110251015   3.5682197004
O    4.5661902804   0.9004350223   2.5029753557
C    4.2989416832   2.2490409216   2.8822304536
C    4.7462189259   3.1847997465   1.7929410933
O    3.9040951869   3.0447440914   0.6429148105
C    4.2177219838   4.0247276986  -0.3551014739
C    3.0853460643   4.1549862697  -1.3410529781
O    2.9583295897   2.9385336777  -2.0716615422
C    2.2586128347   3.0598210570  -3.3052644663
C    0.7785351075   3.3537461080  -3.1834488791
O    0.1877747851   2.3212806974  -2.3815228904
C   -1.5768622137  -3.1360896914  -2.9338894767
C   -2.9584418836  -3.1586876161  -2.7835020567
C   -3.5678837869  -2.4167900342  -1.7721933654
S   -5.3322369025  -2.5083716728  -1.5321372492
C   -5.3401364470  -2.4773675841   0.2533801136
C   -4.3968815187  -1.6939462145   0.9442619060
C   -4.3446164263  -1.8010322739   2.3368473541
C   -5.2709713959  -2.5751419456   3.0281204545
C   -6.2569860316  -3.2712896558   2.3332567260
C   -6.2801279603  -3.2420080561   0.9430370314
H   -3.4449236102   0.8180056708   2.8787633026
H   -5.0703610828   1.9920944127   4.3255881162
H   -7.0139040962   3.1675308976   3.3068998331
H   -7.2477677707   3.2576106888   0.8444944610
H   -4.1109974383   3.6660014070  -3.2112463957
H   -1.7188040026   3.7859106408  -3.7216649758
H   -0.9201898316   0.9460696999  -0.5985099820
H   -0.7884453207  -1.1110736319  -0.3288637444
H    2.2692447293  -3.3111665130  -2.6331693278
H    0.7979808405  -4.2937936139  -2.7957987418
H    1.8881864169  -5.1535921146  -0.8955125626
H    0.5514500134  -4.1681157276  -0.2475048969
H    2.9088836986  -4.9617857139   1.1428072983
H    1.8376690518  -3.7435014830   1.8787928196
H    4.8061402063  -3.3517760602   1.1818021736
H    4.1508437033  -3.8180141810   2.7702865221
H    5.6805141739  -1.4313219410   2.7189621698
H    4.6391293291  -2.0599371746   4.0252318306
H    4.9150709790   0.2495316920   4.4476120228
H    3.2417998964   0.0346274704   3.8635286168
H    4.8572563372   2.5013441301   3.7987779818
H    3.2242789518   2.3855365311   3.0878455990
H    5.7981233939   2.9880478673   1.5272700631
H    4.6778862600   4.2148302686   2.1772447929
H    5.1508822498   3.7534998412  -0.8749723914
H    4.3638010714   5.0058768238   0.1231039383
H    3.3236339283   4.9895954235  -2.0206619807
H    2.1507026681   4.4002004265  -0.8122909244
H    2.3962957022   2.1012395379  -3.8179419383
H    2.7069059019   3.8508578870  -3.9290680825
H    0.3602568805   3.3537805223  -4.1999639423
H    0.5822631618   4.3340628786  -2.7260521638
H   -1.1134795208  -3.7048143496  -3.7339915826
H   -3.5619618554  -3.7657774810  -3.4525875685
H   -3.5655315685  -1.2801242786   2.8807672143
H   -5.2200349474  -2.6345624744   4.1114603785
H   -6.9878015500  -3.8703175354   2.8689785224
H   -7.0113608789  -3.8291073331   0.3941825308
H    1.8729101765   0.9845825411  -1.1141324708
C    1.9817858295   0.1857688712  -0.3780159097
C    1.2137464579   0.5069693958   0.8754348683
C    0.7671080887  -0.5251955816   1.7055164140
C    0.0069488780  -0.2425506269   2.8363770937
H   -0.3430446554  -1.0533306478   3.4698133456
C   -0.3129992413   1.0777780552   3.1478252446
H   -0.9096594754   1.3004407917   4.0283572065
C    0.1262026118   2.1117992027   2.3234280173
H   -0.1301900861   3.1415589822   2.5573725316
H    1.0076014965  -1.5536609991   1.4503139060
C    0.8861967436   1.8272317252   1.1924169784
H    1.2177484407   2.6294910793   0.5398899039
H    1.6482966120  -0.7643198465  -0.8049671355
N    3.4572259313   0.0409033906  -0.0906156640
H    3.5730355010  -0.5023713831   0.7827178566
H    3.8379326120   0.9819246897   0.0943140534
C    4.2452761882  -0.6839678853  -1.1659908340
C    4.1208320971   0.0014599481  -2.5170172026
H    3.7918344895  -1.6802043162  -1.2067358667
C    5.6848544199  -0.8217398583  -0.7248617693
C    6.2894782442  -2.0796675787  -0.7525219070
H    5.7100663276  -2.9448163206  -1.0667988104
C    7.6248020240  -2.2305766845  -0.3868467668
H    8.0834146851  -3.2153096414  -0.4134763803
C    8.3660921864  -1.1236152892   0.0176715387
C    7.7711869838   0.1366167483   0.0395100109
H    8.3469956004   1.0060849100   0.3451097547
H    9.4055586072  -1.2406974483   0.3113701836
C    6.4412683164   0.2886820286  -0.3403505035
H    5.9986997732   1.2821451513  -0.3361708780
H    4.4964785807   1.0277711382  -2.4782817658
H    3.0852256804   0.0132883391  -2.8684896748
H    4.7164202421  -0.5636236224  -3.2401244528
  119
G(CENSO)=       -3429.46695945  G(xTB)=        -178.78699808        Conformer 19
C   -5.0010571466   1.3562738852   0.5655006064
C   -5.2317642294   1.7509262468   1.8856349063
C   -6.4002977399   2.4207786769   2.2356578328
C   -7.3512594691   2.7230618760   1.2646261929
C   -7.1107198680   2.4032226558  -0.0676054462
C   -5.9334473830   1.7446708431  -0.4183184882
S   -5.6090876806   1.3974821221  -2.1436342589
C   -3.8524440347   1.7123967078  -2.1212620064
C   -3.2220303019   2.3870035190  -3.1613319649
C   -1.8760422703   2.7353497808  -3.0631853020
C   -1.1758541759   2.4470325805  -1.8872959972
C   -1.7961402781   1.7269161151  -0.8634694691
C   -3.1172293214   1.3149849376  -0.9935921994
C   -3.8345450741   0.5767262584   0.0730156740
C   -3.6549987516  -0.7462566597   0.3198531694
C   -2.8658023123  -1.6321525864  -0.5705460803
C   -1.5356509732  -1.4163758904  -0.9193721084
C   -0.8902154631  -2.2309442244  -1.8500941309
O    0.3722504781  -1.8280422128  -2.1851000421
C    1.3112185273  -2.7769408554  -2.7113930760
C    1.7535203704  -3.7947029309  -1.6867179664
O    2.2353162636  -3.1223428304  -0.5230985435
C    2.9165717439  -4.0239645362   0.3482488315
C    3.0698670410  -3.4346631273   1.7234415509
O    3.9238344490  -2.2845482966   1.7085756008
C    4.2948911103  -1.9178104001   3.0433209707
C    5.2480504921  -0.7559044277   3.0232666811
O    4.5632702545   0.4289440262   2.6163028926
C    5.3849889401   1.5828540829   2.7840776928
C    4.6571373462   2.8131184770   2.3158878609
O    4.4899120345   2.7763345341   0.8940531184
C    4.1963658256   4.0728588169   0.3599788123
C    4.1445669043   4.0064641452  -1.1497088622
O    2.9490040117   3.4222662985  -1.6725721491
C    1.9122457627   4.3849245629  -1.8571140285
C    0.7274172583   3.7570592931  -2.5410243890
O    0.1070076323   2.8332009032  -1.6340736151
C   -1.5517746344  -3.3249459712  -2.4076088350
C   -2.8654572082  -3.5801950857  -2.0274526505
C   -3.5252241086  -2.7489049535  -1.1254661184
S   -5.2316179674  -3.0956673078  -0.7452780745
C   -5.2557103344  -2.5521061969   0.9462773791
C   -4.4446229547  -1.4750514889   1.3386248233
C   -4.3872191418  -1.1531763778   2.6989404315
C   -5.1957842654  -1.8052227213   3.6228680671
C   -6.0652202554  -2.8087342041   3.1997009375
C   -6.0802425833  -3.2007630921   1.8659674030
H   -4.4863437181   1.5392395106   2.6424871492
H   -6.5636809179   2.7097535213   3.2698893478
H   -8.2662648957   3.2424676371   1.5346173843
H   -7.8244289680   2.6850825619  -0.8368938101
H   -3.7816328469   2.6719515446  -4.0479985955
H   -1.4082336602   3.2617418368  -3.8872348881
H   -1.2374961097   1.5091136231   0.0421544227
H   -0.9774022790  -0.6020615959  -0.4774641984
H    2.1611636422  -2.1639004362  -3.0279527083
H    0.9174066328  -3.2903517140  -3.5980485408
H    2.5490914960  -4.4030722209  -2.1485592349
H    0.9294233329  -4.4716896332  -1.4096347594
H    3.9017028703  -4.2845929544  -0.0726258602
H    2.3390898680  -4.9562939226   0.4594767557
H    3.5166971743  -4.2118946750   2.3637345962
H    2.0870927337  -3.1732464519   2.1458971556
H    4.7970645432  -2.7683755107   3.5304807259
H    3.3974528809  -1.6653352737   3.6315345570
H    6.0938658350  -0.9596053057   2.3442096119
H    5.6495365049  -0.6297752904   4.0420723671
H    6.3270349557   1.4656342054   2.2233678664
H    5.6357383763   1.7142102838   3.8498172694
H    5.2659096193   3.6871340741   2.5941793077
H    3.6783460496   2.9019518478   2.8135467436
H    4.9979965249   4.7702385650   0.6522035406
H    3.2492582013   4.4570136843   0.7726557855
H    4.9828811308   3.3977010874  -1.5108677202
H    4.2746594731   5.0235432561  -1.5496087093
H    2.2716354032   5.2031532704  -2.5026892966
H    1.5973004848   4.8227615687  -0.8964584791
H    1.0331622359   3.2381738748  -3.4607983828
H    0.0256591497   4.5612797412  -2.8002787720
H   -1.0671174468  -3.9840154830  -3.1193038191
H   -3.3813444247  -4.4408695857  -2.4442621015
H   -3.6895736886  -0.3907457636   3.0288503071
H   -5.1458757698  -1.5304845299   4.6724523064
H   -6.7076635273  -3.3155361191   3.9141671860
H   -6.7150780305  -4.0212334003   1.5425715961
H    1.9995529060   1.2229189138  -1.0187179529
C    2.0608277696   0.3514130475  -0.3640237719
C    1.3438211603   0.6100028882   0.9311476521
C    0.7758697473  -0.4517792689   1.6385724217
C    0.0874455517  -0.2197564093   2.8261681889
H   -0.3598274240  -1.0511781343   3.3645191442
C   -0.0366914056   1.0791302677   3.3160131021
H   -0.5795740988   1.2632680325   4.2392074825
C    0.5285216427   2.1428478908   2.6145858636
H    0.4254388573   3.1579968794   2.9886696594
H    0.8605688489  -1.4602745451   1.2411417923
C    1.2132391214   1.9088687475   1.4255945789
H    1.6367253528   2.7364330802   0.8635730311
H    1.6492017004  -0.5267990206  -0.8664342952
N    3.5232015108   0.0745200575  -0.1184477717
H    3.6079687842  -0.6035409289   0.6572928737
H    3.9677625920   0.9496571221   0.2044583981
C    4.2779918242  -0.5141378267  -1.2977145702
C    4.1004797900   0.3251506757  -2.5530195219
H    3.8281218301  -1.5024549743  -1.4402868396
C    5.7273193076  -0.6859355462  -0.8988895498
C    6.2813362343  -1.9647562502  -0.8282995781
H    5.6604491705  -2.8292001147  -1.0497434718
C    7.6177054377  -2.1374593721  -0.4767292222
H    8.0382838831  -3.1380925703  -0.4283748530
C    8.4105004347  -1.0311225584  -0.1823438107
C    7.8635125517   0.2485705697  -0.2503650661
H    8.4769519418   1.1168476806  -0.0251307101
H    9.4520641800  -1.1643981000   0.0968581134
C    6.5306417611   0.4209843931  -0.6114042287
H    6.1182436322   1.4252991288  -0.6647165268
H    4.4639056588   1.3467141200  -2.4124726277
H    3.0556121671   0.3660404296  -2.8726725466
H    4.6815458102  -0.1372372105  -3.3562825826
  119
G(CENSO)=       -3429.46690313  G(xTB)=        -178.78826286        Conformer 20
C   -4.4768603217   1.3069177929   1.0123681528
C   -4.3210242387   1.3726282074   2.3998100507
C   -5.2405371605   2.0543792134   3.1898553319
C   -6.3261953323   2.6970512979   2.5989886888
C   -6.4578537921   2.7106317008   1.2144409579
C   -5.5225363728   2.0411986683   0.4265967496
S   -5.6366834475   2.1338275054  -1.3499127526
C   -3.8879776784   2.1836032941  -1.7029866557
C   -3.4102611339   3.0168203667  -2.7088373990
C   -2.0462605330   3.0993234983  -2.9793925683
C   -1.1551521530   2.3440403124  -2.2152379984
C   -1.6336370014   1.5088503728  -1.2027887096
C   -2.9956950605   1.3936134026  -0.9519603675
C   -3.5732714063   0.5412535639   0.1170100920
C   -3.5023794412  -0.8132535315   0.1255008960
C   -2.7983458073  -1.6053601206  -0.9120754771
C   -1.4109743806  -1.6356151339  -1.0490528173
C   -0.8118593000  -2.3929735676  -2.0510260997
O    0.5551299823  -2.2936964526  -2.1783481333
C    1.3020266848  -3.5277777183  -2.2248847383
C    1.5171511253  -4.1207824927  -0.8540476405
O    2.4647770628  -3.3375347137  -0.1247758068
C    2.7251191260  -3.9051205844   1.1591083084
C    3.9451705133  -3.2880763332   1.7901880486
O    3.7150177721  -1.9174888065   2.1429861460
C    4.6616571805  -1.4629975435   3.1194249206
C    4.2982346450  -0.0770010013   3.5743700796
O    4.5535333416   0.8543883494   2.5249838933
C    4.2836511195   2.1942950543   2.9316314161
C    4.7244898387   3.1538992678   1.8607578988
O    3.8789701743   3.0374804562   0.7104607509
C    4.1847022859   4.0440267488  -0.2632182349
C    3.0596359208   4.1754781758  -1.2571819759
O    2.9581263168   2.9713078496  -2.0119203334
C    2.2793134984   3.1089604469  -3.2556884027
C    0.7944664035   3.3882247562  -3.1558262893
O    0.1994456678   2.3389992452  -2.3789163018
C   -1.5951512108  -3.1492625145  -2.9249300331
C   -2.9738201482  -3.1821202834  -2.7511648033
C   -3.5737095678  -2.4325805624  -1.7400836942
S   -5.3333582136  -2.5382237527  -1.4733811242
C   -5.3183752799  -2.4730688787   0.3105806222
C   -4.3743032703  -1.6670813132   0.9728528612
C   -4.3029730774  -1.7448286005   2.3665565189
C   -5.2120620862  -2.5141542022   3.0855340940
C   -6.1991301015  -3.2350491867   2.4176796727
C   -6.2408436433  -3.2337636491   1.0275185342
H   -3.4629553765   0.8940693855   2.8574849300
H   -5.1070260827   2.0849099966   4.2673801875
H   -7.0524675676   3.2240500410   3.2112351370
H   -7.2693855218   3.2604263976   0.7456013223
H   -4.1021724712   3.6279731018  -3.2815773861
H   -1.7045258899   3.7665596359  -3.7621795014
H   -0.9182720461   0.9757194655  -0.5916274931
H   -0.7841662197  -1.0819100430  -0.3611977323
H    2.2624659748  -3.2726760965  -2.6852796676
H    0.8003770401  -4.2659573725  -2.8610175955
H    1.8992155626  -5.1483091187  -0.9779840497
H    0.5597607371  -4.1811542745  -0.3079631926
H    2.9237948783  -4.9850719987   1.0582709777
H    1.8498578216  -3.7841261971   1.8185543560
H    4.8138432825  -3.3675229655   1.1195331973
H    4.1657669559  -3.8648045577   2.7011651680
H    5.6815260485  -1.4755095840   2.7025042206
H    4.6380466095  -2.1327001001   3.9919867214
H    4.9108400598   0.1700447926   4.4563902338
H    3.2373376419  -0.0413537651   3.8727760574
H    4.8446990817   2.4299168239   3.8506183169
H    3.2096613613   2.3230750243   3.1440013126
H    5.7759367499   2.9655647567   1.5874830977
H    4.6551555312   4.1752390021   2.2679145022
H    5.1269797751   3.8002041323  -0.7798297123
H    4.3092796412   5.0168448877   0.2374569845
H    3.2919213403   5.0264888398  -1.9179104285
H    2.1163795889   4.3958676310  -0.7334341778
H    2.4339854827   2.1609677385  -3.7827251252
H    2.7318594508   3.9148222621  -3.8570092662
H    0.3952989967   3.3991481286  -4.1796826195
H    0.5809006815   4.3594705552  -2.6875646462
H   -1.1412365814  -3.7242084452  -3.7259424174
H   -3.5828247973  -3.8034675601  -3.4019531612
H   -3.5227123837  -1.2041794080   2.8893625503
H   -5.1471045193  -2.5503952522   4.1691835689
H   -6.9161629608  -3.8313499667   2.9746911104
H   -6.9724369298  -3.8396657891   0.4999539655
H    1.8510117417   0.9840710739  -1.0998196988
C    1.9749899183   0.1775408722  -0.3742796788
C    1.2047294026   0.4693552887   0.8851827879
C    0.8704128554   1.7810249682   1.2294011796
C    0.1105616636   2.0379891853   2.3671900703
H   -0.1522696107   3.0611233343   2.6220028950
C   -0.3215787669   0.9847930070   3.1708166124
H   -0.9179972921   1.1858494183   4.0567129228
C    0.0042817648  -0.3271183713   2.8313845215
H   -0.3404108651  -1.1526524183   3.4484101568
H    1.1957382647   2.5985675558   0.5928170546
C    0.7635354331  -0.5822970612   1.6934414724
H    1.0083199369  -1.6038591489   1.4157719642
H    1.6554118666  -0.7722451943  -0.8123302876
N    3.4535789478   0.0526389015  -0.0922373295
H    3.5793096071  -0.4952871132   0.7764252402
H    3.8214602055   0.9980039306   0.0982675102
C    4.2473771820  -0.6545333785  -1.1757254887
C    4.1099316858   0.0382687641  -2.5213326167
H    3.8047787665  -1.6554648097  -1.2220178321
C    5.6899904163  -0.7779230148  -0.7407780560
C    6.3075468305  -2.0293518282  -0.7707687771
H    5.7370318973  -2.9002637763  -1.0855449178
C    7.6452012238  -2.1663871622  -0.4081888372
H    8.1141934335  -3.1460895435  -0.4366073198
C    8.3761330121  -1.0518402922  -0.0055719787
C    7.7691153525   0.2025485492   0.0158319835
H    8.3366775586   1.0778787394   0.3208425240
H    9.4172161711  -1.1583446258   0.2860428923
C    6.4363694366   0.3406422772  -0.3593585536
H    5.9832026263   1.3294698456  -0.3524193119
H    4.4822310527   1.0652336072  -2.4789551707
H    3.0720895852   0.0472837956  -2.8652278438
H    4.7025520489  -0.5205138223  -3.2512146388
  119
G(CENSO)=       -3429.46685910  G(xTB)=        -178.78545791        Conformer 21
C   -5.0720113876   1.2573668124   0.5916117938
C   -5.3333978161   1.6323997663   1.9114920740
C   -6.5340797457   2.2478877717   2.2526022758
C   -7.4870561418   2.5141902426   1.2731041686
C   -7.2175258463   2.2165456970  -0.0586596868
C   -6.0081565551   1.6138404023  -0.3997221330
S   -5.6420213627   1.2981835885  -2.1223189837
C   -3.9004157308   1.6869964000  -2.0692198087
C   -3.2893265378   2.3970060354  -3.0967771907
C   -1.9607559507   2.7985572187  -2.9816853236
C   -1.2579966349   2.5289694657  -1.8024526402
C   -1.8577233148   1.7746029693  -0.7898091134
C   -3.1609587802   1.3092889604  -0.9371810107
C   -3.8699423480   0.5274172200   0.1060063656
C   -3.6635546412  -0.7969059875   0.3222324248
C   -2.8110331158  -1.6358176702  -0.5542260794
C   -1.4793913064  -1.3582036606  -0.8416413336
C   -0.7482835844  -2.1426359206  -1.7341054997
O    0.5185966860  -1.6928312916  -1.9804104092
C    1.4887850298  -2.5770707445  -2.5608513217
C    2.0002870034  -3.6013425093  -1.5770746695
O    2.5075306298  -2.9368846948  -0.4197278649
C    3.1231443266  -3.8555612801   0.4869438297
C    3.2021357844  -3.2446776680   1.8597218468
O    4.0205742316  -2.0727356050   1.8299488708
C    4.1017342953  -1.4738744905   3.1274300357
C    5.0944595078  -0.3434107077   3.1417611002
O    4.5701111254   0.8042583840   2.4593337201
C    5.4031882834   1.9532493426   2.6538546631
C    4.6925043035   3.2040673289   2.2135100975
O    4.5039044605   3.2153388485   0.7991888334
C    4.1023253993   4.5154847158   0.3565788194
C    3.9779771541   4.5443451154  -1.1497617286
O    2.8281763131   3.8627682744  -1.6610778248
C    1.6709323194   4.6961908800  -1.6999191121
C    0.5375393488   3.9965972117  -2.4014099901
O    0.0079229951   2.9680664622  -1.5459614917
C   -1.3366187363  -3.2589180871  -2.3291512769
C   -2.6583430006  -3.5673576284  -2.0207286634
C   -3.3962825266  -2.7736877932  -1.1469307360
S   -5.1010104207  -3.1942002439  -0.8446342580
C   -5.2125890333  -2.6791580849   0.8531921450
C   -4.4633824138  -1.5764164523   1.2953371845
C   -4.4734310514  -1.2794435661   2.6625375604
C   -5.2874694138  -1.9830838604   3.5425028183
C   -6.0952107458  -3.0148147529   3.0686291386
C   -6.0422622388  -3.3802617821   1.7284308730
H   -4.5884797213   1.4474972597   2.6760376325
H   -6.7222147135   2.5213405401   3.2867701901
H   -8.4278432025   2.9889413222   1.5364017971
H   -7.9343558808   2.4729599002  -0.8337981995
H   -3.8516043212   2.6668712870  -3.9862880648
H   -1.5066905602   3.3497078147  -3.7970338717
H   -1.2990531312   1.5732305674   0.1201359516
H   -0.9837129870  -0.5211441309  -0.3722182312
H    2.3005026273  -1.9173139235  -2.8798865102
H    1.0991054732  -3.0815413201  -3.4536815181
H    2.7919809593  -4.1850893335  -2.0759971033
H    1.2019279475  -4.2997856499  -1.2798070727
H    4.1255353771  -4.1290709337   0.1209690760
H    2.5223675223  -4.7746925080   0.5663196531
H    3.6371199652  -3.9893567450   2.5458090209
H    2.1931890673  -2.9925142453   2.2235566115
H    4.4406934648  -2.2265691571   3.8568127734
H    3.1086521932  -1.1139337389   3.4419830841
H    6.0471068908  -0.6580245758   2.6882517446
H    5.2837889655  -0.0806684375   4.1938031144
H    6.3540841271   1.8335029565   2.1105131062
H    5.6344235144   2.0617942666   3.7249468168
H    5.3190755965   4.0591058374   2.5161615508
H    3.7236698026   3.2930987811   2.7314354301
H    4.8659430164   5.2544753652   0.6526983413
H    3.1538174439   4.8086264821   0.8369226837
H    4.8551009653   4.0631461256  -1.5963570617
H    3.9671278144   5.5951623649  -1.4775713380
H    1.8937862734   5.6133262006  -2.2696812583
H    1.3544530098   4.9935349076  -0.6878318796
H    0.8759334507   3.5622261709  -3.3522405880
H   -0.2401024852   4.7438152733  -2.6065672789
H   -0.7925272766  -3.8992668104  -3.0139509567
H   -3.1152663967  -4.4449585008  -2.4696300554
H   -3.8224676205  -0.4957775371   3.0341718188
H   -5.2886859047  -1.7275872027   4.5980365366
H   -6.7403580956  -3.5638171488   3.7485230250
H   -6.6268807754  -4.2214722118   1.3661898505
H    2.5865879062   1.7600631509  -0.7697634183
C    2.3566896434   0.7476672059  -0.4335984258
C    1.5263501236   0.7830727308   0.8204777005
C    1.3061693772   1.9934298225   1.4789068252
C    0.5139501246   2.0404140078   2.6221644411
H    0.3433771304   2.9893432258   3.1234737045
C   -0.0659198390   0.8741490164   3.1178059209
H   -0.6901941936   0.9107301585   4.0065277309
C    0.1528632907  -0.3383556999   2.4669537404
H   -0.3061885912  -1.2493661590   2.8423266220
H    1.7524839978   2.9012242242   1.0833857336
C    0.9455835273  -0.3834233958   1.3233930446
H    1.1009965106  -1.3265122748   0.8041880061
H    1.8446044608   0.1987894810  -1.2308808882
N    3.6608131827   0.0333692448  -0.1880271503
H    3.4731485727  -0.9003204802   0.2093088193
H    4.1746595929   0.5283112564   0.5632922115
C    4.5391344574  -0.1552621148  -1.4120131773
C    4.9775544692   1.1836277874  -1.9818542358
H    3.9086683870  -0.6805095898  -2.1358615521
C    5.6966309800  -1.0498137338  -1.0306352090
C    5.7718493150  -2.3444801878  -1.5438782723
H    4.9969754946  -2.6978637490  -2.2200977830
C    6.8282502015  -3.1820079894  -1.1943700396
H    6.8780530692  -4.1875678814  -1.6028343293
C    7.8142161113  -2.7325003669  -0.3203221093
C    7.7462184612  -1.4385089759   0.1930628961
H    8.5157516978  -1.0807357778   0.8716238215
H    8.6364085682  -3.3861300130  -0.0427851976
C    6.6960242533  -0.5993879853  -0.1644388906
H    6.6577116235   0.4112505226   0.2354524203
H    5.4976198813   1.7832706036  -1.2294510726
H    4.1291269430   1.7566418521  -2.3643613003
H    5.6646099471   0.9978005657  -2.8125110111
  119
G(CENSO)=       -3429.46683878  G(xTB)=        -178.78301020        Conformer 22
C   -4.6400362324   1.4394730569   0.5982318179
C   -4.6540991511   1.6377455889   1.9821202454
C   -5.6627158786   2.3790600165   2.5879697148
C   -6.6686688283   2.9509924867   1.8125712223
C   -6.6300496741   2.8345928749   0.4271550318
C   -5.6062498266   2.1048124739  -0.1754675773
S   -5.5030338639   2.0337026973  -1.9537432965
C   -3.7242664235   2.0628677467  -2.0942941639
C   -3.1272808882   2.8099056861  -3.1051690855
C   -1.7409738759   2.8790603526  -3.2145429671
C   -0.9532056280   2.1953398362  -2.2875880399
C   -1.5494105551   1.4385929512  -1.2777532867
C   -2.9329627003   1.3444186404  -1.1764719783
C   -3.6333427862   0.6006150740  -0.1006242886
C   -3.5478296317  -0.7405626443   0.0739305193
C   -2.7091427152  -1.6409482683  -0.7564670036
C   -1.3217927062  -1.6971497872  -0.6641834571
C   -0.5963634417  -2.6256592587  -1.4137409919
O    0.7584477447  -2.6010274784  -1.2441038688
C    1.4750412259  -3.8206338563  -1.5104292568
C    2.8848549351  -3.6699597556  -1.0041547700
O    2.8805646885  -3.4306949107   0.4022708992
C    4.1594507648  -3.6746229684   0.9887424587
C    4.1887979862  -3.1601414271   2.4026232577
O    4.4307360141  -1.7434553396   2.4353752594
C    4.4025959887  -1.2676568714   3.7876948722
C    5.0257413421   0.0966366793   3.8977624426
O    4.1904671076   1.0794351275   3.2844204151
C    4.6548890349   2.4009860704   3.5625821395
C    3.7181087741   3.4065718671   2.9542155811
O    3.8112480512   3.3589234927   1.5264365449
C    3.0424446037   4.4093976429   0.9299056334
C    3.2233179660   4.4086487933  -0.5637112257
O    2.7318707170   3.1786525598  -1.0935877651
C    2.5433387076   3.1854751154  -2.5110225700
C    1.0843875094   3.3230293155  -2.8762115923
O    0.4106387498   2.1982422733  -2.2872353659
C   -1.2595057639  -3.5078794993  -2.2704575067
C   -2.6501483358  -3.4838628946  -2.3332574444
C   -3.3753475951  -2.5762988016  -1.5679322464
S   -5.1606014795  -2.6344255930  -1.5428482458
C   -5.3709475877  -2.3939827758   0.2153460276
C   -4.5108883454  -1.5160327806   0.8999792074
C   -4.5935449353  -1.4638783912   2.2937591730
C   -5.5758134259  -2.1746714162   2.9760500861
C   -6.4820474657  -2.9647110048   2.2729060739
C   -6.3677453856  -3.0940104063   0.8925508771
H   -3.8582533385   1.2152688335   2.5839720893
H   -5.6603432207   2.5115415898   3.6660171528
H   -7.4638172508   3.5243150449   2.2806701996
H   -7.3776934314   3.3303625481  -0.1857823027
H   -3.7446572830   3.3635589225  -3.8070607569
H   -1.2977952736   3.4776117422  -4.0030418474
H   -0.9105912190   0.9606301944  -0.5470711560
H   -0.7905242263  -1.0528235459   0.0270904529
H    1.5178707709  -4.0215977051  -2.5902352212
H    0.9669843474  -4.6567063564  -1.0101196372
H    3.3966185905  -2.8478892564  -1.5266063491
H    3.4186329218  -4.6053367544  -1.2404975694
H    4.9557508264  -3.1942148959   0.4007360442
H    4.3595757488  -4.7586703634   1.0051220273
H    4.9984041185  -3.6696413521   2.9473292880
H    3.2384994218  -3.3952601114   2.9083542330
H    4.9830783224  -1.9495404666   4.4275101230
H    3.3658280638  -1.2472596698   4.1584086395
H    6.0279062422   0.1011295807   3.4373029712
H    5.1447007162   0.3248537929   4.9697408826
H    5.6756803011   2.5420899960   3.1694754977
H    4.6828673465   2.5685810009   4.6517669945
H    4.0038492765   4.4077948833   3.3124593159
H    2.6821140654   3.2086045907   3.2738084465
H    3.3813953739   5.3825982741   1.3190951584
H    1.9775542535   4.2917543214   1.1865982614
H    4.2865476529   4.5375108116  -0.8255620160
H    2.6626251859   5.2660268704  -0.9680963580
H    2.9197563363   2.2312476815  -2.9013036544
H    3.1156947974   3.9921021685  -2.9893991061
H    0.9860061333   3.3145285418  -3.9714947840
H    0.6560172425   4.2565436708  -2.4844566614
H   -0.7150715882  -4.2340909490  -2.8639468322
H   -3.1678209025  -4.2014833896  -2.9636597253
H   -3.8747925525  -0.8703313046   2.8464350104
H   -5.6302733153  -2.1126004155   4.0590491378
H   -7.2554859033  -3.5154141250   2.8005632467
H   -7.0336625634  -3.7566732614   0.3467215922
H    2.1929320050   0.7372789553  -0.8902371526
C    2.4564547720   0.0632732974  -0.0713362633
C    1.4673246061   0.1760391458   1.0582462990
C    0.8245751507   1.3923263828   1.3022800441
C   -0.0934777892   1.5067380573   2.3431388503
H   -0.5997888614   2.4529609303   2.5164677235
C   -0.3734363975   0.4052282688   3.1495604147
H   -1.0917086411   0.4914928816   3.9606446947
C    0.2644258166  -0.8105161559   2.9088596880
H    0.0382746051  -1.6755478230   3.5269966358
H    1.0300696498   2.2404639163   0.6536892912
C    1.1803163425  -0.9260097370   1.8671080727
H    1.6636828945  -1.8755987167   1.6577157275
H    2.5217235237  -0.9613669644  -0.4378804688
N    3.8293288081   0.4640655906   0.4095476943
H    4.1587494314  -0.2559636093   1.0744673242
H    3.7397892800   1.3411355673   0.9476807746
C    4.8784592177   0.7198276443  -0.6624029776
C    6.1184465323   1.2602294957   0.0371771368
H    4.4368568673   1.5076667215  -1.2796966843
C    5.1276427364  -0.4917818962  -1.5334697956
C    6.0835453791  -1.4559129563  -1.2010669440
H    6.6434188732  -1.3755634223  -0.2736931605
C    6.3452221887  -2.5178071608  -2.0636985910
H    7.0953251663  -3.2565984325  -1.7942210071
C    5.6570322125  -2.6304439994  -3.2689083560
C    4.6968724668  -1.6792341296  -3.6053378351
H    4.1541202930  -1.7573874830  -4.5434054185
H    5.8693803548  -3.4548744193  -3.9442866467
C    4.4365283683  -0.6187601929  -2.7424624109
H    3.6960299725   0.1281110538  -3.0162003761
H    6.5028354718   0.5618093708   0.7879610072
H    5.8900014989   2.2099667313   0.5296420227
H    6.9043981288   1.4349087848  -0.7027320117
  119
G(CENSO)=       -3429.46683762  G(xTB)=        -178.78622649        Conformer 23
C   -4.3791300883   1.6615600255   0.0915018941
C   -4.5216166069   2.2185404996   1.3652577419
C   -5.5918783485   3.0571709476   1.6606646356
C   -6.5284114156   3.3680454919   0.6776892095
C   -6.3630343675   2.8881855006  -0.6172690702
C   -5.2814404207   2.0599998484  -0.9125165794
S   -5.0384024636   1.5122537082  -2.5952724253
C   -3.2561008713   1.5685548249  -2.6169463815
C   -2.5795552945   2.0155190361  -3.7520298481
C   -1.1938719757   2.1239919754  -3.7419969508
C   -0.4911764385   1.8245540535  -2.5737277562
C   -1.1634159491   1.3687306047  -1.4453220979
C   -2.5460978640   1.1837821567  -1.4693926425
C   -3.3247928256   0.6928757251  -0.3061530002
C   -3.2841396926  -0.5884908996   0.1383784897
C   -2.5205000820  -1.6676110986  -0.5364001038
C   -1.1371129498  -1.6755830938  -0.6750297271
C   -0.4817713022  -2.7122515463  -1.3429559120
O    0.8685026473  -2.5483954354  -1.4770920084
C    1.6895304862  -3.6860423824  -1.7920658260
C    1.9903273706  -4.5285180153  -0.5670919540
O    2.6840437816  -3.8361573996   0.4707292780
C    3.9696976315  -3.3610451212   0.0711554892
C    4.8033943927  -3.0495074689   1.2859108119
O    4.2976824580  -1.8887430574   1.9579782961
C    4.9559864938  -1.6830281703   3.2133119393
C    4.2732374277  -0.5849270680   3.9805772794
O    4.4558585085   0.6607483969   3.3082974772
C    3.9062717725   1.7459948066   4.0550556583
C    4.1361245340   3.0376772740   3.3198437771
O    3.3034005610   3.0882121460   2.1523898438
C    3.4092845574   4.3532801575   1.4847045017
C    2.2416661689   4.5830702357   0.5635688287
O    2.2766188741   3.6880356871  -0.5479551454
C    1.3740388549   4.1129276171  -1.5723855085
C    1.4679544702   3.1941119049  -2.7646582118
O    0.8848147068   1.8973199539  -2.5120220093
C   -1.2145874838  -3.7869855442  -1.8503904476
C   -2.5960359941  -3.8071970122  -1.6799382032
C   -3.2506913308  -2.7671585621  -1.0285060755
S   -5.0210375984  -2.8369637291  -0.8248482489
C   -5.1114667370  -2.1316381590   0.8077808099
C   -4.2147338395  -1.1118605499   1.1693029062
C   -4.2160280471  -0.6735573226   2.4968241344
C   -5.1493300869  -1.1553339607   3.4081613595
C   -6.0904705559  -2.1010455595   3.0073019881
C   -6.0602999754  -2.6068673216   1.7122018981
H   -3.7820265997   1.9983256494   2.1263636513
H   -5.6919528498   3.4689059943   2.6608514548
H   -7.3695303444   4.0165461418   0.9054613653
H   -7.0585167294   3.1741561027  -1.4016425745
H   -3.1352021102   2.2910213987  -4.6441556724
H   -0.6696515152   2.4599402616  -4.6316830883
H   -0.6028937903   1.1742223230  -0.5387980288
H   -0.5417016994  -0.8820350781  -0.2456890089
H    2.6037738888  -3.2600227938  -2.2143410268
H    1.2383501592  -4.3129739080  -2.5697275878
H    2.5738361981  -5.4051286283  -0.8982265806
H    1.0589718909  -4.8868889512  -0.1139389047
H    3.8790150060  -2.4664558505  -0.5608681064
H    4.4992604242  -4.1335990053  -0.5108271827
H    5.8444175552  -2.8792525111   0.9679935090
H    4.7907276962  -3.9063575950   1.9766426602
H    6.0176700634  -1.4382460751   3.0499965033
H    4.9035737762  -2.6032129871   3.8145053303
H    4.7193690949  -0.5415746918   4.9875680660
H    3.1992112027  -0.8058674181   4.0905495987
H    4.3981545619   1.8146338269   5.0392820326
H    2.8267004465   1.5916389178   4.2217937522
H    5.1971042713   3.1394141901   3.0407980560
H    3.8755913841   3.8705189231   3.9900235664
H    4.3581009474   4.4171971291   0.9296103150
H    3.3989754546   5.1601215213   2.2331313756
H    2.3109756148   5.6234107207   0.2090991028
H    1.2935414218   4.4778597970   1.1138564346
H    1.6382815840   5.1313384443  -1.9025886364
H    0.3392022267   4.1409347846  -1.1909773115
H    2.5161006711   3.0032708026  -3.0180440896
H    0.9854410616   3.6731101958  -3.6252283793
H   -0.7397912499  -4.6185463395  -2.3574790371
H   -3.1630857397  -4.6559895553  -2.0520292884
H   -3.4672494038   0.0425004432   2.8148471333
H   -5.1386210558  -0.7937166186   4.4323057469
H   -6.8262560012  -2.4770005605   3.7125315820
H   -6.7544818572  -3.3866572202   1.4111806687
H    1.8294403689   0.9287143966  -0.5948849840
C    2.2040015227   0.1891287829   0.1181622740
C    1.3042863049   0.0977873861   1.3210131922
C    1.0985951906  -1.1233340140   1.9676883660
C    0.2273878101  -1.2024425159   3.0510704422
H    0.0662131563  -2.1572775746   3.5448026821
C   -0.4463912702  -0.0657391363   3.4943665991
H   -1.1289022366  -0.1317341766   4.3373707399
C   -0.2503444683   1.1540176051   2.8484518722
H   -0.7768096119   2.0428927672   3.1861492272
H    1.6115250789  -2.0121110232   1.6078718208
C    0.6234152102   1.2338045721   1.7682248946
H    0.7752740192   2.1804011078   1.2565837153
H    2.2881670620  -0.7784104744  -0.3801972931
N    3.5896718694   0.6272708881   0.5114068263
H    4.0374049441  -0.1411910888   1.0405172852
H    3.5065176303   1.4301097906   1.1611735724
C    4.4941315612   1.0760553182  -0.6276225250
C    5.7628509346   1.6394137841  -0.0052547968
H    3.9336953187   1.8810385352  -1.1162137287
C    4.7232604956  -0.0368576599  -1.6268893134
C    3.8198820133  -0.2092501465  -2.6806741821
H    2.9608944668   0.4521893427  -2.7682652426
C    4.0091363361  -1.2193100430  -3.6189181056
H    3.2967603272  -1.3419312948  -4.4303871798
C    5.1117037525  -2.0653375815  -3.5218530271
C    6.0233738284  -1.8923130534  -2.4837620519
H    6.8905973545  -2.5425496949  -2.4055253863
H    5.2636389879  -2.8510680923  -4.2569831803
C    5.8302520170  -0.8856792808  -1.5411877240
H    6.5538653872  -0.7678564983  -0.7403857916
H    6.4434082768   1.9639640735  -0.7967985491
H    6.2794923175   0.9004482872   0.6151355173
H    5.5318379399   2.5049406739   0.6212051043
  119
G(CENSO)=       -3429.46683514  G(xTB)=        -178.78306310        Conformer 24
C   -4.6513817810   1.4567497199   0.5396150619
C   -4.6771510627   1.7064844203   1.9149328317
C   -5.6891779510   2.4727704005   2.4828434390
C   -6.6865927755   3.0170954147   1.6771285210
C   -6.6372125697   2.8474754695   0.2976197513
C   -5.6098325196   2.0931062697  -0.2679653386
S   -5.4905013868   1.9517661312  -2.0416431539
C   -3.7103721382   1.9860198775  -2.1654463349
C   -3.1046518270   2.7016076761  -3.1940974090
C   -1.7177905747   2.7844764972  -3.2800282803
C   -0.9382911372   2.1493542807  -2.3119582232
C   -1.5424215510   1.4195520988  -1.2883381826
C   -2.9268581602   1.3090140395  -1.2112149385
C   -3.6390245102   0.5953082098  -0.1228591665
C   -3.5622738558  -0.7420051229   0.0826489186
C   -2.7242120039  -1.6606598572  -0.7271858846
C   -1.3358392652  -1.7055043106  -0.6461113955
C   -0.6103932754  -2.6394292026  -1.3889053352
O    0.7457108708  -2.5996585917  -1.2351684968
C    1.4735847848  -3.8040258854  -1.5328858502
C    2.8932391649  -3.6373698715  -1.0614260764
O    2.9208524260  -3.4175040789   0.3474700631
C    4.2116893776  -3.6719101868   0.9011526495
C    4.2616696018  -3.2072416368   2.3308226225
O    4.4845766835  -1.7903222966   2.4091882044
C    4.4629948992  -1.3624563542   3.7773102177
C    5.0716336242   0.0038585048   3.9271284477
O    4.2294562997   0.9909306903   3.3330509263
C    4.6817344164   2.3098741984   3.6380508466
C    3.7267868304   3.3193222427   3.0660590451
O    3.8009101513   3.3076786347   1.6357223801
C    3.0316879935   4.3784633565   1.0764909692
C    3.1981357892   4.4239973202  -0.4180499719
O    2.6610408227   3.2314202497  -0.9870002076
C    2.5244277749   3.2712724050  -2.4107107520
C    1.0745118315   3.3481242585  -2.8235102681
O    0.4271215303   2.1797434031  -2.2899515925
C   -1.2744157653  -3.5415912221  -2.2240680284
C   -2.6656143833  -3.5296419862  -2.2732450635
C   -3.3909277298  -2.6141769615  -1.5175249922
S   -5.1750840117  -2.6792650509  -1.4886357990
C   -5.3899540922  -2.3890732669   0.2605028805
C   -4.5325546240  -1.4917013339   0.9231805139
C   -4.6266174787  -1.3931321104   2.3139325209
C   -5.6153554776  -2.0796272706   3.0116341111
C   -6.5162034615  -2.8926920890   2.3278903055
C   -6.3919033728  -3.0668072501   0.9534308292
H   -3.8884299882   1.3039860027   2.5395321351
H   -5.6959226165   2.6465199092   3.5549584353
H   -7.4836874770   3.6101628366   2.1160543170
H   -7.3784688416   3.3210628801  -0.3403099701
H   -3.7160543435   3.2200985815  -3.9272890864
H   -1.2659755547   3.3572463581  -4.0828651321
H   -0.9126853429   0.9761753957  -0.5283903383
H   -0.8027868781  -1.0455191634   0.0287956633
H    1.4911705134  -3.9929999733  -2.6157875319
H    0.9921622729  -4.6534573438  -1.0285031141
H    3.3790349507  -2.8008748298  -1.5867138258
H    3.4352189923  -4.5608703449  -1.3247643197
H    4.9942577297  -3.1658383337   0.3153654905
H    4.4188440442  -4.7547278102   0.8761932700
H    5.0882990100  -3.7250272476   2.8420660618
H    3.3242933233  -3.4742860265   2.8457758119
H    5.0562879861  -2.0602400978   4.3901547619
H    3.4280926268  -1.3664255558   4.1574249718
H    6.0765076027   0.0303088852   3.4736642844
H    5.1816372294   0.2047567035   5.0054658713
H    5.6963894423   2.4723786825   3.2375469327
H    4.7205127812   2.4522315001   4.7303769105
H    4.0080663561   4.3152563235   3.4445407407
H    2.6962879868   3.1039268726   3.3944921838
H    3.3805875246   5.3379201898   1.4911803266
H    1.9683275582   4.2596777888   1.3401460407
H    4.2623099589   4.5318886449  -0.6855867665
H    2.6603343691   5.3122933683  -0.7856760647
H    2.9679983988   2.3542763463  -2.8210949228
H    3.0645517565   4.1251433448  -2.8419712917
H    1.0164416632   3.3663828452  -3.9214574032
H    0.5907578899   4.2508874865  -2.4232020592
H   -0.7308830968  -4.2730003591  -2.8116259324
H   -3.1835827518  -4.2612971042  -2.8870676213
H   -3.9113508833  -0.7818463542   2.8517480138
H   -5.6789544664  -1.9804710732   4.0914366890
H   -7.2942387438  -3.4251485257   2.8674529993
H   -7.0545895700  -3.7461630824   0.4241556373
H    2.1869596922   0.7405633746  -0.8584612522
C    2.4565763656   0.0645158002  -0.0422054636
C    1.4686773964   0.1687800105   1.0887856704
C    0.8156704252   1.3799670436   1.3308587182
C   -0.1038145465   1.4881366077   2.3707886953
H   -0.6182424790   2.4303780104   2.5419037340
C   -0.3747475384   0.3856062458   3.1785809556
H   -1.0968105499   0.4670770211   3.9870759806
C    0.2746568887  -0.8247470717   2.9413380902
H    0.0559505305  -1.6898829150   3.5616999251
H    1.0149918821   2.2290284318   0.6816684276
C    1.1924181760  -0.9344825705   1.9000516809
H    1.6858910463  -1.8800870896   1.6937978072
H    2.5268287208  -0.9594207650  -0.4120790160
N    3.8283666424   0.4703342144   0.4376479490
H    4.1708234095  -0.2579171654   1.0872411968
H    3.7343030685   1.3380545701   0.9919524714
C    4.8657539840   0.7589017903  -0.6377995244
C    6.1193620017   1.2628698786   0.0640052730
H    4.4211652222   1.5731813041  -1.2178818606
C    5.0911635363  -0.4187185138  -1.5614814100
C    6.0659945020  -1.3852536299  -1.2998235278
H    6.6584657471  -1.3333795710  -0.3911503209
C    6.3056421223  -2.4116494131  -2.2101906813
H    7.0726871018  -3.1505038800  -1.9959387795
C    5.5753712603  -2.4869610290  -3.3928907244
C    4.5948832424  -1.5344632489  -3.6584595007
H    4.0186856833  -1.5838822752  -4.5783016488
H    5.7710923985  -3.2828679020  -4.1060147000
C    4.3569758096  -0.5089665379  -2.7483649155
H    3.5990808596   0.2381775087  -2.9678495140
H    6.5114941850   0.5308700058   0.7778193724
H    5.9043315998   2.1905906377   0.6022828517
H    6.8939858621   1.4668404958  -0.6803238515
  119
G(CENSO)=       -3429.46683189  G(xTB)=        -178.78690851        Conformer 25
C   -4.9789998690   1.2948568396   0.2256736338
C   -5.3721761731   1.7223499711   1.4962301983
C   -6.5970747034   2.3544675840   1.6882189194
C   -7.4439918281   2.5830195544   0.6069674994
C   -7.0416531081   2.2320829888  -0.6775850782
C   -5.8068445638   1.6147127192  -0.8696825735
S   -5.2788770384   1.2155959084  -2.5319793522
C   -3.5462006334   1.5918226571  -2.3246182653
C   -2.8252323436   2.2433012576  -3.3195941869
C   -1.5055872063   2.6305435124  -3.0961955203
C   -0.9250136806   2.4063412000  -1.8433099569
C   -1.6339808951   1.7096987180  -0.8607191141
C   -2.9257400391   1.2568145099  -1.1099971611
C   -3.7420983050   0.5364374666  -0.1014062331
C   -3.5659846539  -0.7727606102   0.2129429922
C   -2.6461890336  -1.6678136364  -0.5293226746
C   -1.2882980307  -1.4245932293  -0.6957056619
C   -0.4889296997  -2.2659284791  -1.4699706408
O    0.7983688068  -1.8395365349  -1.6185285066
C    1.8146733409  -2.7477119071  -2.0711430352
C    2.2456191472  -3.7177914658  -0.9992050739
O    2.6957463813  -2.9866991160   0.1414541861
C    3.3686971629  -3.8279493191   1.0760406717
C    3.3934024333  -3.1848799754   2.4358975435
O    4.1634364706  -1.9762187817   2.4245789527
C    4.2222083196  -1.4205012164   3.7456747357
C    5.1028870546  -0.2016559459   3.7977922661
O    4.4404987192   0.9291334166   3.2170844155
C    5.1246833369   2.1504941700   3.5142037341
C    4.3999180213   3.3046433689   2.8775236197
O    4.4562008512   3.1858287107   1.4538912197
C    4.1429834283   4.4270921270   0.8135376482
C    4.2571496775   4.2767795907  -0.6872268925
O    3.1561998240   3.5964723869  -1.3001396552
C    2.0670614499   4.4766001414  -1.5798626471
C    0.9868527357   3.7650576952  -2.3494522650
O    0.3177057891   2.8364580681  -1.4790461386
C   -1.0343228508  -3.4083949975  -2.0560453933
C   -2.3848727247  -3.6848331076  -1.8596094342
C   -3.1908751397  -2.8318933993  -1.1107948631
S   -4.9234638121  -3.2159384254  -0.9398083424
C   -5.1691815222  -2.6154899349   0.7161962014
C   -4.4496216365  -1.4932695281   1.1586001996
C   -4.5555898330  -1.1311391451   2.5059088012
C   -5.4347259507  -1.7910245093   3.3569394422
C   -6.2141889556  -2.8404206188   2.8741206801
C   -6.0660388886  -3.2705929448   1.5602611455
H   -4.7099678111   1.5685889305   2.3396948158
H   -6.8872774147   2.6699845005   2.6862432162
H   -8.4046302785   3.0681778108   0.7543084059
H   -7.6766256525   2.4539599269  -1.5309418581
H   -3.2953320905   2.4808679408  -4.2699278340
H   -0.9677514214   3.1394782778  -3.8875837035
H   -1.1675926369   1.5438486905   0.1060413059
H   -0.8228265719  -0.5720092621  -0.2231227513
H    2.6506372164  -2.0977415690  -2.3421484171
H    1.5013956666  -3.2929670289  -2.9702230338
H    3.0568793600  -4.3362820976  -1.4169936687
H    1.4222147633  -4.3905049512  -0.7085106622
H    4.3912554791  -4.0445624726   0.7243167227
H    2.8382077532  -4.7880267758   1.1826818886
H    3.8422351728  -3.9005531402   3.1436870260
H    2.3669520330  -2.9703486731   2.7735115234
H    4.6422544781  -2.1711894102   4.4339870089
H    3.2073088426  -1.1678709113   4.0937180977
H    6.0616164163  -0.3896042573   3.2886133667
H    5.3164491343   0.0084430794   4.8571347714
H    6.1639945866   2.1039788111   3.1513110104
H    5.1482293884   2.3081064805   4.6041044019
H    4.8976590181   4.2324658452   3.2013728560
H    3.3517659307   3.3409073300   3.2168956971
H    4.8614382118   5.1961307739   1.1423025327
H    3.1346920049   4.7664828406   1.1027698074
H    5.1595316020   3.6995320872  -0.9242148610
H    4.3744284748   5.2768298856  -1.1326979340
H    2.4178227615   5.3152770177  -2.2035085011
H    1.6453394599   4.8959511739  -0.6532434097
H    1.4048718711   3.2365256149  -3.2180880337
H    0.2767721462   4.5255986848  -2.7015780757
H   -0.4344632836  -4.0924594456  -2.6452051434
H   -2.8103137071  -4.5834831795  -2.2978078471
H   -3.9279817388  -0.3321181346   2.8858996710
H   -5.5117390408  -1.4850324764   4.3961994850
H   -6.9095716676  -3.3551282393   3.5310393443
H   -6.6263113390  -4.1281413090   1.1976325040
H    2.5207512545   1.4770863211  -0.5497531914
C    2.4856238383   0.5285962328  -0.0070437161
C    1.5385071043   0.6233455784   1.1579625413
C    1.2422682722   1.8706061211   1.7132567754
C    0.3664241418   1.9729915832   2.7897585809
H    0.1394698092   2.9480882142   3.2122391736
C   -0.2246484725   0.8269655629   3.3193572076
H   -0.9171739369   0.9066175332   4.1531270584
C    0.0651062578  -0.4196731414   2.7690189170
H   -0.4067316321  -1.3143802559   3.1672341881
H    1.6990365115   2.7618793016   1.2909687247
C    0.9436260578  -0.5211912047   1.6930022637
H    1.1613975774  -1.4891690575   1.2493370328
H    2.2057732602  -0.2798636696  -0.6845651070
N    3.8875162487   0.2517347433   0.4740349262
H    3.9407024906  -0.7080481554   0.8551549627
H    4.0789069799   0.8569978204   1.2905280593
C    4.9707924912   0.4916014480  -0.5579087394
C    6.3124669740   0.5905558375   0.1574368528
H    4.7219749815   1.4593532056  -1.0035746049
C    4.9620836680  -0.5605608908  -1.6412030653
C    4.6114580430  -0.2106243137  -2.9464499288
H    4.2969885149   0.8085229202  -3.1616333818
C    4.6748911757  -1.1526217289  -3.9717406609
H    4.4085847150  -0.8663962341  -4.9856404777
C    5.0879820089  -2.4536419693  -3.6975281314
C    5.4294081507  -2.8114500936  -2.3938221721
H    5.7489761815  -3.8265059878  -2.1738345501
H    5.1455873021  -3.1877479757  -4.4968182606
C    5.3678460334  -1.8705552916  -1.3717102489
H    5.6373288138  -2.1605327490  -0.3593870543
H    6.5602480175  -0.3378775395   0.6821978367
H    6.3057146214   1.4180836189   0.8725034092
H    7.0953988392   0.7817544793  -0.5819566779
  119
G(CENSO)=       -3429.46652483  G(xTB)=        -178.78583735        Conformer 26
C   -4.5954053655   1.7015874673   0.1039734668
C   -4.7515216551   2.2683256021   1.3719923677
C   -5.8201730672   3.1154800794   1.6471635294
C   -6.7418273533   3.4234792325   0.6492375820
C   -6.5620763786   2.9338160442  -0.6401191832
C   -5.4803553220   2.0982426329  -0.9152515094
S   -5.2089235695   1.5359300626  -2.5879189034
C   -3.4249413151   1.5803672779  -2.5774225487
C   -2.7310257302   2.0055236206  -3.7096917737
C   -1.3448083392   2.1022489020  -3.6879359533
C   -0.6544433642   1.8131495405  -2.5085318967
C   -1.3451788114   1.3736952193  -1.3824131861
C   -2.7296095874   1.2029983136  -1.4166822167
C   -3.5363593335   0.7262457254  -0.2645636321
C   -3.5164969051  -0.5525716870   0.1889226323
C   -2.6947721011  -1.6253505160  -0.4234382473
C   -1.3055301331  -1.6230239313  -0.4296135618
C   -0.5881034045  -2.6547921343  -1.0417049101
O    0.7654457706  -2.5041671341  -1.0236648351
C    1.5921489504  -3.6022238249  -1.4396139507
C    3.0207744290  -3.1178756699  -1.3735664325
O    3.4130401535  -2.7627816083  -0.0427413094
C    4.1404398404  -3.7823536463   0.6445480483
C    4.3809645617  -3.3319632540   2.0623384866
O    5.1334756246  -2.1150306243   2.0394250662
C    5.4529847660  -1.6299413083   3.3503657990
C    4.4058065958  -0.7088733109   3.9373131835
O    4.4583943960   0.5567779595   3.2614145553
C    3.6874798502   1.5705184417   3.9193630378
C    3.9494718530   2.8958273888   3.2555068067
O    3.3649353665   2.9174773951   1.9501988393
C    3.6632852370   4.1369678361   1.2579761666
C    2.5358227333   4.5386505526   0.3427983058
O    2.4171872901   3.6312470570  -0.7523034148
C    1.4527013702   4.0874640240  -1.7016533837
C    1.3494537369   3.0992474437  -2.8362867073
O    0.7166949046   1.8694123291  -2.4205759399
C   -1.2625230117  -3.7294939493  -1.6240764381
C   -2.6547371345  -3.7612574424  -1.5771667628
C   -3.3707876870  -2.7283795908  -0.9814312866
S   -5.1519291098  -2.8063425210  -0.9191254210
C   -5.3776875028  -2.1063921635   0.7048020449
C   -4.5177332261  -1.0850105210   1.1472449626
C   -4.6343781790  -0.6531458006   2.4717809806
C   -5.6435316812  -1.1397637741   3.2961915652
C   -6.5457593935  -2.0834548578   2.8106345440
C   -6.4016023255  -2.5850660333   1.5215603117
H   -4.0239288460   2.0471523762   2.1443250315
H   -5.9312124059   3.5357121361   2.6426173779
H   -7.5829283972   4.0772008419   0.8618207898
H   -7.2464080058   3.2182595783  -1.4348315710
H   -3.2730763216   2.2722204264  -4.6128364420
H   -0.8144479838   2.4162205105  -4.5816227567
H   -0.7899958075   1.1803781816  -0.4725572747
H   -0.7561591000  -0.8304015392   0.0608962468
H    1.3687914981  -3.8895593606  -2.4774103602
H    1.4221554895  -4.4678593738  -0.7828510601
H    3.1293877445  -2.2179315064  -1.9913618792
H    3.6829561476  -3.8931223302  -1.7831574288
H    5.0986502635  -3.9668318805   0.1326327921
H    3.5728951456  -4.7255793733   0.6697105157
H    4.9469995128  -4.1190204222   2.5855696436
H    3.4249742913  -3.1920891731   2.5904100720
H    6.4023357662  -1.0867343451   3.2604841444
H    5.6075507115  -2.4753043453   4.0378944382
H    4.6332486896  -0.5581975530   5.0043579126
H    3.3956499472  -1.1430759431   3.8587213787
H    3.9966652513   1.6430501575   4.9735740784
H    2.6144354427   1.3216972021   3.8874790977
H    5.0363855130   3.0727217399   3.1975175441
H    3.5077792412   3.6903681102   3.8786010373
H    4.6032938108   4.0308064496   0.6916792965
H    3.7963312846   4.9566378405   1.9806901767
H    2.7552140525   5.5524005238  -0.0338928109
H    1.5890323751   4.5853013189   0.9065575404
H    1.7623337142   5.0636752775  -2.1139858006
H    0.4678645310   4.2199938140  -1.2205481258
H    2.3481415859   2.8239723088  -3.1913815393
H    0.8040178537   3.5618832705  -3.6664466347
H   -0.7293917271  -4.5502480896  -2.0901439596
H   -3.1801482072  -4.6123714158  -2.0015077971
H   -3.9197418878   0.0645217922   2.8574407510
H   -5.7230527173  -0.7824723330   4.3188072687
H   -7.3416019384  -2.4608998625   3.4466023566
H   -7.0677424809  -3.3632265580   1.1587932537
H    2.2461506466   1.3848600895  -0.2456245742
C    2.3366558475   0.3606550546   0.1202857431
C    1.4000284850   0.1425483064   1.2793234482
C    1.2700161331  -1.1074634747   1.8904040943
C    0.3649062371  -1.2939093352   2.9310389922
H    0.2703639516  -2.2728847449   3.3938198136
C   -0.4375678841  -0.2378152576   3.3597811690
H   -1.1520314066  -0.3877073739   4.1646885416
C   -0.3200928992   1.0094765168   2.7505595076
H   -0.9424889335   1.8382609765   3.0781570918
H    1.8529533370  -1.9439970222   1.5185940903
C    0.6037384811   1.2006434252   1.7257497109
H    0.7088741127   2.1777391347   1.2624944066
H    2.1248246013  -0.3340367630  -0.6986166105
N    3.7775690409   0.1548407187   0.5140402617
H    3.9721500998  -0.8574067857   0.5745005236
H    3.9324445398   0.5240057471   1.4707897158
C    4.7851127018   0.7983713119  -0.4307396437
C    6.0417649151   1.1504835809   0.3548295309
H    4.3068655314   1.7194684608  -0.7807553475
C    5.0495957670  -0.1052867398  -1.6141317431
C    4.5073581050   0.2018390829  -2.8630991010
H    3.8865588803   1.0875437673  -2.9727213136
C    4.7669241307  -0.6079900832  -3.9678783796
H    4.3425224236  -0.3544675986  -4.9359016813
C    5.5717534215  -1.7351391169  -3.8306422335
C    6.1120294826  -2.0519164658  -2.5842457708
H    6.7385193298  -2.9327713258  -2.4694235165
H    5.7803755477  -2.3650586806  -4.6914246151
C    5.8523360880  -1.2439654701  -1.4827796125
H    6.2730772503  -1.5078270243  -0.5155295941
H    6.5042291282   0.2676238021   0.8068397360
H    5.8103009683   1.8650962143   1.1497833270
H    6.7668509829   1.6090334809  -0.3240351770
  119
G(CENSO)=       -3429.46627389  G(xTB)=        -178.78568017        Conformer 27
C   -5.1384505854   1.1670335136   0.8710064525
C   -5.1868511164   1.0854314124   2.2658219799
C   -6.1328814874   1.8045817378   2.9884627624
C   -7.0378591860   2.6296889316   2.3235297402
C   -6.9616406517   2.7795105688   0.9429313486
C   -5.9998759473   2.0680934770   0.2263598597
S   -5.8421488592   2.3024630756  -1.5299703087
C   -4.0688844096   2.1433897164  -1.6503277139
C   -3.3887170446   2.9486454904  -2.5555175136
C   -2.0068870930   2.8639452434  -2.6847770867
C   -1.3003857432   1.9697661351  -1.8784852192
C   -1.9788844642   1.1542260478  -0.9645748016
C   -3.3665097600   1.2110251412  -0.8560105467
C   -4.1934338861   0.3707819586   0.0494502288
C   -4.2939308567  -0.9760398094  -0.0579559927
C   -3.4561678757  -1.8027171694  -0.9599258522
C   -2.1261268722  -2.1207904237  -0.6666877167
C   -1.4097260555  -2.9564741647  -1.5236857198
O   -0.1248245952  -3.3562461467  -1.3000716314
C    0.4227686192  -3.1157527835   0.0019516696
C    1.7926072621  -3.7672543445   0.0193558064
O    2.4278860478  -3.3577197886   1.2267863219
C    3.6806626125  -4.0138726361   1.4295505210
C    4.4244463449  -3.3580948039   2.5628201206
O    4.9731083868  -2.1032216373   2.1441708990
C    5.7631810960  -1.5202785136   3.1820323207
C    6.5261613321  -0.3281629756   2.6698282765
O    5.6250809403   0.7252618266   2.3020648763
C    6.3083122045   1.9763958408   2.1310386929
C    5.3106522291   3.0786264424   1.8960691525
O    4.7722370027   2.9698987403   0.5786662356
C    3.7647287513   3.9487278332   0.3277413199
C    3.3280623582   3.8430175810  -1.1092069508
O    2.8135433368   2.5252304253  -1.3419196284
C    2.2567785867   2.3540159099  -2.6494797595
C    0.8015833947   2.7419363640  -2.7337231234
O    0.0561131243   1.8227841969  -1.9155818527
C   -2.0069581166  -3.4462605452  -2.6912281889
C   -3.3404479228  -3.1764249485  -2.9523328318
C   -4.0784759482  -2.3865395499  -2.0687047062
S   -5.8378456315  -2.1780391958  -2.2787083679
C   -6.3025716017  -2.2957436629  -0.5558278453
C   -5.4703645428  -1.7403792158   0.4361174958
C   -5.8069166312  -1.9506273568   1.7756566836
C   -6.9859100952  -2.6052982967   2.1192263864
C   -7.8406016948  -3.0748240028   1.1250351335
C   -7.4913898871  -2.9387267426  -0.2144962292
H   -4.4700868910   0.4553914790   2.7822390140
H   -6.1626449623   1.7211411822   4.0710037283
H   -7.7841297874   3.1874552150   2.8821988304
H   -7.6313150432   3.4622322239   0.4269728104
H   -3.9351654204   3.6648657295  -3.1630328141
H   -1.5057685369   3.5127575223  -3.3928691261
H   -1.4052930790   0.4849458381  -0.3330431754
H   -1.6841425441  -1.7275197481   0.2412576573
H   -0.2263572769  -3.5534488100   0.7736259908
H    0.5117723486  -2.0372961948   0.1883993128
H    2.3784898015  -3.4421107968  -0.8571868071
H    1.6961684966  -4.8639190493  -0.0208503566
H    4.2871808456  -3.9785757965   0.5094760397
H    3.5123597106  -5.0729566797   1.6826952917
H    5.2395063827  -4.0302967541   2.8767665227
H    3.7519375027  -3.2158601697   3.4250678267
H    6.5020676100  -2.2517694895   3.5500091706
H    5.1256809196  -1.2281408552   4.0335345923
H    7.1557873823  -0.6056456952   1.8107669403
H    7.1840614977   0.0186075317   3.4814489030
H    7.0197121701   1.9152422730   1.2913434054
H    6.8742209835   2.2070902731   3.0463317618
H    5.8256144440   4.0463552030   2.0138931886
H    4.5056041297   3.0264507151   2.6485542032
H    4.1589643026   4.9640728885   0.4979316131
H    2.9083939647   3.7924535918   1.0029577137
H    4.1746904464   4.0327840299  -1.7877114657
H    2.5558989903   4.6042646906  -1.2948482378
H    2.3546126919   1.2932229041  -2.9008201968
H    2.8244827137   2.9352814735  -3.3910272863
H    0.4870234121   2.6624050969  -3.7841592626
H    0.6306098001   3.7715633327  -2.3893678170
H   -1.4316184758  -4.0849798927  -3.3548316174
H   -3.8175635024  -3.6154430014  -3.8240265295
H   -5.1385817697  -1.6009670254   2.5535932157
H   -7.2352309598  -2.7483913048   3.1667003501
H   -8.7648865962  -3.5807335662   1.3891624805
H   -8.1295784545  -3.3498099685  -0.9920246137
H    1.8564537812  -0.0299206384  -0.4400935091
C    2.5032114766  -0.1734303780   0.4283007102
C    2.0200175004   0.6479262761   1.5921959990
C    1.1106037739   1.6914809394   1.4053221852
C    0.6429654365   2.4198152256   2.4975310433
H   -0.0697029387   3.2259485447   2.3423205931
C    1.0878084287   2.1170916540   3.7826826232
H    0.7253576099   2.6879361151   4.6338575193
C    1.9909621821   1.0721086996   3.9761982629
H    2.3322455893   0.8240578157   4.9781162677
H    0.7743864691   1.9322302942   0.4003501316
C    2.4463788988   0.3358166156   2.8870678512
H    3.1372337386  -0.4900200040   3.0347517719
H    2.5360663797  -1.2323076687   0.7006363291
N    3.9076186440   0.1887975705   0.0121277564
H    4.4972581341   0.3188528817   0.8585697795
H    3.8682844762   1.1072229541  -0.4594558095
C    4.5754036169  -0.8521980511  -0.8654322585
C    3.8517208676  -1.0250490611  -2.1929368357
H    4.5209734373  -1.7782137823  -0.2859972694
C    6.0284572517  -0.4848475223  -1.0651751525
C    6.3938759209   0.7497581619  -1.6112067686
H    5.6330639922   1.4780247699  -1.8840498447
C    7.7347298511   1.0580470567  -1.8188460762
H    8.0069327209   2.0237127264  -2.2369475245
C    8.7240722785   0.1293383561  -1.4997894545
C    8.3656802608  -1.1080091333  -0.9712757625
H    9.1313604153  -1.8382876634  -0.7237337727
H    9.7705229479   0.3690280744  -1.6678830624
C    7.0241448799  -1.4103473695  -0.7485697694
H    6.7461017033  -2.3716708139  -0.3229276397
H    2.7892361115  -1.2532663652  -2.0652988029
H    4.3128584066  -1.8634920646  -2.7234940724
H    3.9606036260  -0.1352442988  -2.8197830695
  119
G(CENSO)=       -3429.46613257  G(xTB)=        -178.78591748        Conformer 28
C   -4.4484698131   1.7663366573  -0.0455584800
C   -4.6156164922   2.3845366179   1.1964222161
C   -5.6742314226   3.2589293226   1.4204716997
C   -6.5751533575   3.5423702733   0.3968306599
C   -6.3851052720   2.9967012159  -0.8680645011
C   -5.3141224941   2.1331445016  -1.0924588040
S   -5.0370448659   1.4993097262  -2.7384531745
C   -3.2544900645   1.5167807699  -2.7117722676
C   -2.5405574199   1.8955986776  -3.8487554966
C   -1.1547389528   1.9834678061  -3.8041341091
C   -0.4897678239   1.7264884427  -2.6046549823
C   -1.1967176759   1.3270930954  -1.4766858241
C   -2.5826049564   1.1732478297  -1.5282361583
C   -3.4024898925   0.7607279831  -0.3640208795
C   -3.3979508146  -0.4941852692   0.1492062271
C   -2.6352894749  -1.6189000936  -0.4472609612
C   -1.2479227427  -1.6805669669  -0.5037846981
C   -0.6011309154  -2.7646667873  -1.1031652425
O    0.7602175381  -2.6977970938  -1.1192542396
C    1.4817602943  -3.8848331919  -1.4797940297
C    2.9543474336  -3.6175098371  -1.3188901098
O    3.2611422858  -3.3502461488   0.0488565826
C    4.6297985203  -3.6165887198   0.3492116896
C    4.9557474758  -3.1819906224   1.7528468785
O    5.1490350963  -1.7596688067   1.8138662930
C    5.7033392763  -1.3292939057   3.0700622910
C    4.7001959383  -0.5979733488   3.9273236864
O    4.4598155018   0.6785311118   3.3382560237
C    3.5976532612   1.4990278190   4.1221945241
C    3.6147743499   2.8927620631   3.5567488890
O    2.9713829225   2.9062735525   2.2764265369
C    3.0111010926   4.2128068181   1.6875666190
C    1.8951478988   4.4033538095   0.6947662394
O    2.0895024021   3.5894094453  -0.4608818412
C    1.2641968675   4.0259600044  -1.5411683880
C    1.4484718880   3.1162487688  -2.7299565460
O    0.8840280506   1.8053454140  -2.5115710633
C   -1.3467524681  -3.8172736696  -1.6386136256
C   -2.7353659687  -3.7829845130  -1.5420942792
C   -3.3809454265  -2.7054348743  -0.9458253248
S   -5.1598842593  -2.7097525418  -0.8135482407
C   -5.2943509080  -1.9534867758   0.7937475473
C   -4.3803938361  -0.9517496963   1.1623908067
C   -4.4220130602  -0.4681890159   2.4731165627
C   -5.4091669210  -0.8893660600   3.3576419758
C   -6.3633272084  -1.8175891279   2.9466091118
C   -6.2958965549  -2.3676290088   1.6710679024
H   -3.9047715602   2.1847230957   1.9895289297
H   -5.7929262874   3.7204171249   2.3965197752
H   -7.4070519737   4.2192163557   0.5688421982
H   -7.0520986579   3.2580507632  -1.6849993275
H   -3.0682064160   2.1382215947  -4.7670319744
H   -0.5984868474   2.2752173771  -4.6901234744
H   -0.6610951616   1.1564893032  -0.5503071885
H   -0.6462147828  -0.8989531154  -0.0587972331
H    1.2898234179  -4.1487823868  -2.5297758900
H    1.1666404380  -4.7186896299  -0.8368870062
H    3.2649831342  -2.7718678572  -1.9519700464
H    3.4879000857  -4.5164734350  -1.6671814968
H    5.2930156226  -3.1002403998  -0.3613498254
H    4.8220819914  -4.6990129929   0.2698113867
H    5.8893649759  -3.6817857486   2.0499697598
H    4.1608486640  -3.4972688946   2.4472332290
H    6.5447824978  -0.6603448273   2.8480346591
H    6.0915776661  -2.1903580536   3.6275140196
H    5.1210915013  -0.4712432793   4.9390518002
H    3.7628267328  -1.1732950106   4.0129379020
H    3.9553791363   1.5445255085   5.1632485912
H    2.5721045003   1.0939837374   4.1275719885
H    4.6543440591   3.2459909283   3.4664446089
H    3.0804530582   3.5642595664   4.2462032132
H    3.9877047292   4.3847206688   1.2081613975
H    2.8803109714   4.9724814176   2.4728741188
H    1.8940596476   5.4681522945   0.4092087620
H    0.9229970322   4.1785303725   1.1633262962
H    1.5456368409   5.0497529871  -1.8404472243
H    0.2035815682   4.0451339457  -1.2371689736
H    2.5138077177   2.9521430864  -2.9244859098
H    1.0025787885   3.5854385258  -3.6158960883
H   -0.8726627794  -4.6736583476  -2.1038315629
H   -3.3154668616  -4.6176366857  -1.9257448263
H   -3.6663769122   0.2371010748   2.7997873793
H   -5.4309969102  -0.4932875738   4.3687135781
H   -7.1408487940  -2.1449825887   3.6308335144
H   -7.0034463415  -3.1331661600   1.3647470386
H    1.7752978786   0.8121991482  -0.4474386195
C    2.2102247791   0.0274864163   0.1788832877
C    1.3702850488  -0.2060431257   1.4060888099
C    1.3814484922  -1.4441126539   2.0536489284
C    0.5593851690  -1.6671344465   3.1549968306
H    0.5663362272  -2.6369290891   3.6455776725
C   -0.2853532814  -0.6581280726   3.6153001908
H   -0.9373513453  -0.8385742608   4.4658444262
C   -0.2969730212   0.5800851204   2.9763907415
H   -0.9538486953   1.3711059347   3.3288482482
H    2.0128683547  -2.2398103655   1.6680317405
C    0.5310694739   0.8055365343   1.8803728050
H    0.5219195521   1.7709586220   1.3821194770
H    2.3161787383  -0.8891385744  -0.4047840919
N    3.5917605175   0.4894812147   0.5540513470
H    4.1097891208  -0.2918495412   0.9944678183
H    3.4979986013   1.2262448296   1.2727809988
C    4.4070097585   1.0814378950  -0.5837237559
C    5.6471648974   1.7215546812   0.0248577867
H    3.7605628771   1.8629669685  -0.9970132822
C    4.6908876884   0.0628509683  -1.6668782862
C    3.8225297918  -0.0367574691  -2.7586785620
H    2.9286706075   0.5808471779  -2.7926623105
C    4.0930951432  -0.9147360058  -3.8043055023
H    3.4098786597  -0.9755356559  -4.6472097850
C    5.2386239371  -1.7059762840  -3.7718823036
C    6.1029900753  -1.6212631514  -2.6834007571
H    6.9980000560  -2.2366908826  -2.6487852487
H    5.4573296784  -2.3858147733  -4.5908797245
C    5.8313802951  -0.7437166747  -1.6364978234
H    6.5250623509  -0.6841248068  -0.8030426674
H    6.2591551605   0.9969316763   0.5705277456
H    5.3638738259   2.5196813978   0.7180562332
H    6.2569542321   2.1587408763  -0.7700738824
  119
G(CENSO)=       -3429.46609199  G(xTB)=        -178.78677725        Conformer 29
C   -4.8914099350   1.3373501833   0.5749588412
C   -5.1034562405   1.7084388575   1.9050498011
C   -6.2542249210   2.3963655432   2.2781000447
C   -7.2052710004   2.7402884700   1.3210311888
C   -6.9809524760   2.4451562159  -0.0197387159
C   -5.8207281636   1.7692411977  -0.3933264609
S   -5.5116842481   1.4582192387  -2.1285999127
C   -3.7487797234   1.7376026784  -2.1053959783
C   -3.1099585857   2.4351946968  -3.1251647157
C   -1.7583782629   2.7585410943  -3.0194438673
C   -1.0604212889   2.4196306619  -1.8558859778
C   -1.6885367215   1.6747214493  -0.8555233466
C   -3.0172977228   1.2914992662  -0.9936812256
C   -3.7458953125   0.5429197950   0.0574203803
C   -3.5937385001  -0.7882179078   0.2743858243
C   -2.8250900787  -1.6724859211  -0.6363111655
C   -1.4862862896  -1.4886499253  -0.9745467715
C   -0.8613549768  -2.3026558816  -1.9209701037
O    0.4166688839  -1.9420819076  -2.2436797482
C    1.3211471707  -2.9338203223  -2.7549960084
C    1.6953784170  -3.9646919547  -1.7155292499
O    2.1557691636  -3.2897411410  -0.5479069481
C    2.7072216178  -4.1897822026   0.4110367813
C    2.7158349950  -3.5615482969   1.7787768765
O    3.5962067362  -2.4373943790   1.8203372804
C    3.7745245733  -1.9772354756   3.1609203806
C    4.8767602674  -0.9562547010   3.2143860127
O    4.4652260031   0.2456171653   2.5552081917
C    5.5057494800   1.2298083297   2.5741146572
C    4.9731200443   2.5872402635   2.1987002681
O    4.6872890723   2.6550057573   0.7980826328
C    4.4407504899   3.9975724188   0.3662685016
C    4.2943508145   4.0091038739  -1.1371750959
O    3.0787148187   3.4151196455  -1.6033631217
C    2.0176950006   4.3633227246  -1.7184203928
C    0.8437289189   3.7593397474  -2.4410328455
O    0.2289358184   2.7776051148  -1.5928151120
C   -1.5564885183  -3.3620263062  -2.5054230677
C   -2.8783518780  -3.5859704184  -2.1369572611
C   -3.5155980820  -2.7560628236  -1.2178820933
S   -5.2315123577  -3.0640121660  -0.8474337421
C   -5.2402108377  -2.5661005917   0.8581318661
C   -4.4004919522  -1.5215221698   1.2768276732
C   -4.3354542134  -1.2346393061   2.6444659883
C   -5.1603226181  -1.8886955980   3.5524099364
C   -6.0551429366  -2.8587455241   3.1050296887
C   -6.0811405389  -3.2161765447   1.7617452139
H   -4.3572650564   1.4643617557   2.6515105326
H   -6.4037446675   2.6667386398   3.3194383958
H   -8.1067225321   3.2734752364   1.6091833675
H   -7.6932826582   2.7600253180  -0.7773989300
H   -3.6672103545   2.7585106513  -4.0000561042
H   -1.2834962084   3.3047313182  -3.8264661144
H   -1.1333309425   1.4198541348   0.0423698909
H   -0.9091288168  -0.6998642486  -0.5104000002
H    2.2049353335  -2.3627191954  -3.0542848894
H    0.9217645698  -3.4300031050  -3.6487531307
H    2.4841935753  -4.6046335219  -2.1455318358
H    0.8387265798  -4.6094443822  -1.4603447019
H    3.7266337862  -4.4854618781   0.1121226549
H    2.0944382003  -5.1034056077   0.4751220076
H    3.0569247118  -4.3273010280   2.4950420528
H    1.6949777125  -3.2615269776   2.0649937301
H    4.0644289728  -2.8178813679   3.8120550343
H    2.8348597969  -1.5512969418   3.5500294267
H    5.7894591667  -1.3554928046   2.7437885479
H    5.1000321515  -0.7396713252   4.2711484400
H    6.3223334137   0.9315476664   1.8956869946
H    5.9167076680   1.3061279451   3.5929018198
H    5.7486932151   3.3289545942   2.4456768622
H    4.0720280834   2.8235457189   2.7871037395
H    5.2974145847   4.6335251612   0.6423396304
H    3.5430595862   4.4041283723   0.8604440707
H    5.1170823715   3.4346114200  -1.5795421753
H    4.3758158153   5.0466199230  -1.4939643240
H    2.3551312197   5.2294776753  -2.3102207539
H    1.6990655022   4.7296777513  -0.7293679230
H    1.1599817900   3.2984604156  -3.3876302096
H    0.1323348172   4.5678970927  -2.6566679518
H   -1.0892192713  -4.0192367088  -3.2302112707
H   -3.4183725410  -4.4207583665  -2.5753107415
H   -3.6209880865  -0.4965166966   2.9923944881
H   -5.1037571090  -1.6412530613   4.6084455891
H   -6.7103339548  -3.3665174301   3.8071188250
H   -6.7377074937  -4.0108712876   1.4180551041
H    1.5522788825   0.7597445352  -0.9889407456
C    1.8912878072   0.1350840949  -0.1582031170
C    1.2901395627   0.6064189063   1.1360932698
C    1.3708905145   1.9489042449   1.5157761420
C    0.7901793425   2.3790939071   2.7038820738
H    0.8575302700   3.4250730338   2.9908453059
C    0.1100014007   1.4738357009   3.5186057368
H   -0.3505900909   1.8123292613   4.4427579732
C    0.0174153096   0.1369277533   3.1409140356
H   -0.5153856497  -0.5729481201   3.7680462964
H    1.8799649664   2.6587583863   0.8683417667
C    0.6089145931  -0.2942505171   1.9554575938
H    0.5334716686  -1.3361023819   1.6557791601
H    1.6335077622  -0.9081669965  -0.3542969397
N    3.3939477494   0.2115408272  -0.1215158369
H    3.7229006626  -0.2004440548   0.7676313213
H    3.7046591411   1.1975664828  -0.0685541393
C    4.0919642480  -0.4870519936  -1.2782451907
C    3.6878854608   0.1436099412  -2.6002608575
H    3.7337309248  -1.5220968900  -1.2273378010
C    5.5806116079  -0.4717289062  -0.9935059361
C    6.1309175160  -1.4962875541  -0.2186409065
H    5.4871235402  -2.2919150613   0.1484586599
C    7.4875210414  -1.4985145317   0.0930619689
H    7.9024193730  -2.3048078631   0.6919812136
C    8.3102833923  -0.4729622315  -0.3664785341
C    7.7696989299   0.5490948366  -1.1434563565
H    8.4066655646   1.3489481111  -1.5111800599
H    9.3699381485  -0.4734405103  -0.1260706510
C    6.4132907772   0.5493794276  -1.4568680354
H    6.0096580089   1.3492946563  -2.0693517357
H    3.8845439278   1.2195050704  -2.6175241090
H    2.6253386679  -0.0089053684  -2.8071183388
H    4.2579488410  -0.3287522843  -3.4052069511
  119
G(CENSO)=       -3429.46602703  G(xTB)=        -178.78606414        Conformer 30
C   -4.3812579883   1.6255397424   0.3215128548
C   -4.4559040715   2.0503232578   1.6503030683
C   -5.5041022809   2.8573521884   2.0811706111
C   -6.4864324432   3.2660371967   1.1820040942
C   -6.3875839379   2.9209740284  -0.1619847431
C   -5.3252844974   2.1269966809  -0.5910473376
S   -5.1328712883   1.7598534247  -2.3271808362
C   -3.3505390648   1.8560269583  -2.3850495154
C   -2.7259014547   2.5013338930  -3.4478360563
C   -1.3454485138   2.6657181337  -3.4583622271
C   -0.5893868236   2.1919139512  -2.3843407079
C   -1.2093847575   1.5196281716  -1.3299417040
C   -2.5897025575   1.3211846186  -1.3290213082
C   -3.3475844200   0.6989226650  -0.2126993926
C   -3.3297054389  -0.6216037738   0.0884898190
C   -2.5197155484  -1.6348390530  -0.6286437253
C   -1.1304192970  -1.6592872933  -0.5991542163
C   -0.4182299785  -2.6923946946  -1.2133631092
O    0.9412123917  -2.6112352908  -1.1098454329
C    1.7086704520  -3.7982520267  -1.3626321403
C    3.1722984933  -3.4366971676  -1.2602012998
O    3.6008588634  -2.9464272525   0.0113478909
C    3.6759638367  -3.9306227443   1.0481017546
C    4.5715797676  -3.3989071928   2.1385410476
O    3.9960086624  -2.1997491029   2.6520134387
C    4.7329153089  -1.6586388434   3.7452763688
C    4.0484589394  -0.4145372144   4.2456013298
O    4.2211396160   0.6582070344   3.3077463986
C    3.6718820560   1.8857563955   3.8066577777
C    4.0844957685   3.0454078333   2.9408525677
O    3.4106399138   3.0109881223   1.6820026530
C    3.6277717455   4.2263110451   0.9591403308
C    2.7542781550   4.2886931740  -0.2679434353
O    3.2070653531   3.3358812892  -1.2287938054
C    2.8020512987   3.6052997774  -2.5662035668
C    1.3080246169   3.5768694726  -2.8126706212
O    0.7713967856   2.3431173641  -2.2987573264
C   -1.0996908129  -3.7152711843  -1.8760912687
C   -2.4921772384  -3.7038181729  -1.8956024209
C   -3.2028802594  -2.6867160226  -1.2678035709
S   -4.9862202062  -2.7337910563  -1.2313135572
C   -5.1991489167  -2.2045222625   0.4590187821
C   -4.3210669036  -1.2491826243   1.0007274432
C   -4.4136382590  -0.9690199283   2.3669811775
C   -5.4191125929  -1.5329287554   3.1451309581
C   -6.3422104287  -2.4024227677   2.5687989524
C   -6.2206242266  -2.7580639396   1.2297750419
H   -3.6826248021   1.7508147859   2.3485338572
H   -5.5522834679   3.1670482149   3.1211146896
H   -7.3116031706   3.8886038043   1.5160474798
H   -7.1173754182   3.2875708265  -0.8786035408
H   -3.3186199489   2.9070280718  -4.2628286183
H   -0.8804659667   3.1852239347  -4.2886917207
H   -0.6081146164   1.1948544837  -0.4882984919
H   -0.5879635022  -0.9024792198  -0.0482385808
H    1.5428959557  -4.1653644014  -2.3852259491
H    1.4133811927  -4.5858160140  -0.6549646676
H    3.3882919372  -2.6346885217  -1.9708991868
H    3.7645873152  -4.3209695927  -1.5426883712
H    4.1088526934  -4.8635427981   0.6569066214
H    2.6754675477  -4.1520218324   1.4494443624
H    5.5806194327  -3.2004177643   1.7402256319
H    4.6565517791  -4.1598896108   2.9316246086
H    5.7680467337  -1.4288254252   3.4427064953
H    4.7732517949  -2.3861117800   4.5721924921
H    4.5017340043  -0.1302570220   5.2072677490
H    2.9766584199  -0.6074046032   4.4102792058
H    4.0590950375   2.0685893674   4.8205808710
H    2.5748240999   1.8149445040   3.8617774180
H    5.1772948625   3.0421024726   2.7949717207
H    3.8196098133   3.9690376826   3.4807345831
H    4.6883152638   4.3168642635   0.6723812349
H    3.3726891429   5.0869753976   1.5987989145
H    2.8262552860   5.3082228844  -0.6798048989
H    1.7031962383   4.1030617426   0.0059567216
H    3.2975046630   2.8460478131  -3.1801746843
H    3.1660506632   4.5949237931  -2.8897140392
H    1.1619586736   3.6600906541  -3.8981868500
H    0.7926670142   4.4183701121  -2.3284152940
H   -0.5736361587  -4.5341688417  -2.3528810639
H   -3.0231362772  -4.5163260889  -2.3835028988
H   -3.6828637905  -0.3105913076   2.8217283420
H   -5.4795570994  -1.2931041659   4.2027502592
H   -7.1353176677  -2.8388029387   3.1692984151
H   -6.9006310913  -3.4828774147   0.7904442080
H    2.1350852770   1.3737834673  -0.0310572229
C    2.1276370604   0.3253079673   0.2738824785
C    1.2297821288   0.1169600691   1.4650139788
C    1.0202280389  -1.1612758941   1.9912291235
C    0.1508654385  -1.3494525434   3.0602461107
H   -0.0044984775  -2.3481321666   3.4598027346
C   -0.5323504798  -0.2635906305   3.6065237811
H   -1.2165380114  -0.4126438805   4.4376479216
C   -0.3359987976   1.0112339668   3.0818553033
H   -0.8634551859   1.8627715171   3.5033367349
H    1.5248688835  -2.0139135682   1.5473652198
C    0.5472277238   1.2010525198   2.0209552853
H    0.7121954754   2.1975746697   1.6201931651
H    1.7997101785  -0.2921638937  -0.5679658071
N    3.5496131453  -0.0624597175   0.5869861372
H    3.6251231340  -1.0939172433   0.5956450083
H    3.7647554537   0.2573426129   1.5515553245
C    4.6179606492   0.5022981871  -0.3419612884
C    5.9428043187   0.4538836574   0.4031891106
H    4.3264116920   1.5453125733  -0.4996288071
C    4.6131118260  -0.2073127265  -1.6824815780
C    5.6281724165  -1.0957618309  -2.0485263181
H    6.4376851833  -1.3183035015  -1.3610865843
C    5.6217958935  -1.7030138810  -3.3021859428
H    6.4235413877  -2.3852400314  -3.5718527284
C    4.5964143376  -1.4390962925  -4.2061956893
C    3.5783123422  -0.5571093750  -3.8509923166
H    2.7752048626  -0.3372374897  -4.5495023573
H    4.5932503664  -1.9133590569  -5.1838582433
C    3.5923726878   0.0584430435  -2.6028190635
H    2.8045071276   0.7612388730  -2.3496415971
H    6.7391998669   0.8407798395  -0.2384668753
H    6.2066583752  -0.5644893457   0.7086966023
H    5.8939868505   1.0776116836   1.2999024108
  119
G(CENSO)=       -3429.46586154  G(xTB)=        -178.78565934        Conformer 31
C   -4.4622387470   1.7439750765   0.5165874224
C   -4.4431821287   2.1942325361   1.8394924834
C   -5.4202307381   3.0652444884   2.3106751003
C   -6.4242884149   3.5163495363   1.4572852367
C   -6.4189585517   3.1425027699   0.1179330122
C   -5.4304636228   2.2797056722  -0.3540291744
S   -5.3997773579   1.8581019604  -2.0886827729
C   -3.6316266462   1.7881380917  -2.3019855367
C   -3.0475299974   2.2451665402  -3.4828880364
C   -1.6655253653   2.2383310999  -3.6306055167
C   -0.8626464276   1.8206344653  -2.5661221623
C   -1.4457404620   1.3601258706  -1.3898614530
C   -2.8327030885   1.2811535868  -1.2655586096
C   -3.5193090296   0.7529234516  -0.0617767094
C   -3.5220821559  -0.5634380498   0.2708809698
C   -2.9017576105  -1.6128648637  -0.5751881755
C   -1.5417730471  -1.6820135105  -0.8571035664
C   -1.0262387169  -2.6634072266  -1.7034344527
O    0.3123813525  -2.5579588844  -1.9623733524
C    1.0375389792  -3.7359195107  -2.3518800186
C    1.2185469607  -4.6938070811  -1.1888989976
O    1.9731563652  -4.1478803063  -0.1083679771
C    3.3773274029  -4.1154112175  -0.3536898232
C    4.1118316120  -3.8817441827   0.9399196624
O    3.8404185294  -2.5772619304   1.4542064877
C    4.4796470623  -2.3926561830   2.7160532397
C    4.0844375133  -1.0720926300   3.3184919405
O    4.5481367943  -0.0033256656   2.4857494388
C    4.4788774734   1.2638752899   3.1522793929
C    4.9280729556   2.3695594662   2.2327575093
O    3.8809071078   2.6957219364   1.3119185491
C    4.1654316261   3.8821249276   0.5670996834
C    2.9293365568   4.3296880028  -0.1645558350
O    2.5680476008   3.3803223660  -1.1701248107
C    1.5137604112   3.8943560550  -1.9884537132
C    1.1950959347   2.9403196233  -3.1126608325
O    0.5100553695   1.7599888181  -2.6457491237
C   -1.8738219174  -3.6291397660  -2.2496584132
C   -3.2280144804  -3.6012816477  -1.9295773641
C   -3.7455320347  -2.6117849830  -1.0978009692
S   -5.4841934745  -2.6168078756  -0.7030321488
C   -5.3641267935  -2.0656715595   0.9862004853
C   -4.3789593328  -1.1280213073   1.3420021877
C   -4.2272285773  -0.8132879552   2.6961175885
C   -5.0934124350  -1.3320269575   3.6523073135
C   -6.1197038504  -2.1928280638   3.2692580759
C   -6.2446768070  -2.5776338636   1.9389773448
H   -3.6496136275   1.8652230361   2.5001703363
H   -5.3948023360   3.3925607160   3.3459809365
H   -7.1936054835   4.1908538152   1.8222172899
H   -7.1672950411   3.5366935563  -0.5643534281
H   -3.6722433499   2.6133403906  -4.2920572154
H   -1.2267896380   2.5725815229  -4.5652774141
H   -0.8044950915   1.0716988942  -0.5656891014
H   -0.8546784840  -0.9816911569  -0.4046473840
H    2.0011632622  -3.3619156962  -2.7112051057
H    0.5529887101  -4.2520947734  -3.1903350243
H    1.6909775340  -5.6163529139  -1.5648487164
H    0.2412068923  -4.9602451855  -0.7693645629
H    3.6405849364  -3.3388257247  -1.0889915873
H    3.7149000065  -5.0840353665  -0.7584707728
H    5.1928115298  -4.0014133150   0.7514196060
H    3.8105455706  -4.6428174334   1.6782494217
H    5.5758686466  -2.4441090187   2.6000333558
H    4.1764890291  -3.1880863099   3.4169837116
H    4.5512041436  -0.9995221304   4.3129188853
H    2.9922247614  -1.0071282067   3.4421140388
H    5.1442531946   1.2431177550   4.0288774679
H    3.4518633613   1.4581547636   3.5012146808
H    5.8443443174   2.0758591734   1.6939037025
H    5.1607842720   3.2527476901   2.8472543864
H    4.9941433500   3.7049395695  -0.1366896695
H    4.4649891737   4.6918943339   1.2513676211
H    3.1462077463   5.3059133297  -0.6284342782
H    2.0970717162   4.4690188307   0.5454795691
H    1.8269165174   4.8542086642  -2.4324466199
H    0.6097356416   4.0809789063  -1.3837598742
H    2.1125572803   2.5917662440  -3.5963240132
H    0.5972163226   3.4712352234  -3.8614233114
H   -1.5022315520  -4.4156110115  -2.8965900375
H   -3.8832418834  -4.3709171033  -2.3284601478
H   -3.4126084442  -0.1651546719   2.9983040656
H   -4.9634233065  -1.0658717328   4.6973039677
H   -6.8025687283  -2.5973697000   4.0109152275
H   -7.0077926722  -3.2925008456   1.6436550827
H    1.5808767003   0.1438219730  -1.1143790891
C    2.0496798389  -0.3441854169  -0.2543716875
C    1.2513724545  -0.0887629307   0.9959827441
C    0.9149059775   1.2142044791   1.3766764338
C    0.1230536699   1.4359076492   2.4994764261
H   -0.1330688377   2.4520153602   2.7874622719
C   -0.3536688902   0.3564653493   3.2419845479
H   -0.9797415133   0.5297941613   4.1132090464
C   -0.0284538227  -0.9437234653   2.8628047655
H   -0.4024743813  -1.7885274926   3.4351825427
H    1.2648547236   2.0575165000   0.7855221676
C    0.7792542616  -1.1655585888   1.7499699690
H    1.0439166072  -2.1770990332   1.4514073310
H    2.1330470409  -1.4166731606  -0.4445644703
N    3.4468571784   0.1991717112  -0.1362033605
H    3.8494798090  -0.0976188094   0.7753924051
H    3.4216709656   1.2290927108  -0.0711514112
C    4.3903779864  -0.2156094305  -1.2514822335
C    3.9085365580   0.3307105275  -2.5832688143
H    4.3484147474  -1.3099367123  -1.2567150750
C    5.7904224804   0.2045129344  -0.8536986243
C    6.3427208962   1.4240704429  -1.2500091755
H    5.7827853945   2.0991532157  -1.8904117256
C    7.6249113649   1.7809130931  -0.8376591278
H    8.0481061694   2.7296847352  -1.1563730416
C    8.3648077808   0.9255527783  -0.0249955081
C    7.8198756023  -0.2936605755   0.3724993866
H    8.3928878284  -0.9701084506   1.0007861851
H    9.3660064641   1.2046437554   0.2918544936
C    6.5410501715  -0.6497383557  -0.0417216637
H    6.1115825756  -1.6001475120   0.2671237784
H    2.9624856516  -0.1288155988  -2.8811768029
H    4.6517936065   0.1024268281  -3.3522726022
H    3.7727453754   1.4149306675  -2.5405372399
  119
G(CENSO)=       -3429.46584133  G(xTB)=        -178.78639691        Conformer 32
C   -4.6610824849   1.3957907610   0.8843574065
C   -4.6261020353   1.4688281679   2.2802061652
C   -5.5921949563   2.1808958399   2.9827090195
C   -6.6029977584   2.8490137110   2.2952156545
C   -6.6116415159   2.8558231618   0.9047596375
C   -5.6312649776   2.1532334118   0.2045665357
S   -5.6059281929   2.2264991157  -1.5754058357
C   -3.8387831180   2.1825930133  -1.8076030220
C   -3.2598075804   2.9429977541  -2.8188728496
C   -1.8812226815   2.9332067610  -3.0193232271
C   -1.0807586831   2.1608984609  -2.1766615808
C   -1.6580204615   1.4068162093  -1.1531085289
C   -3.0355270348   1.3796353304  -0.9736061241
C   -3.7102655439   0.5874670433   0.0821515528
C   -3.6566541180  -0.7663399332   0.1497770742
C   -2.9090284268  -1.6069965166  -0.8187779334
C   -1.5181336355  -1.7208076039  -0.8475153130
C   -0.8951177583  -2.5226676736  -1.8003376680
O    0.4815168834  -2.5308074097  -1.8212073264
C    1.1111523746  -3.8275867931  -1.7286420633
C    0.9477979060  -4.4291417770  -0.3476806194
O    1.6685550360  -3.7284163701   0.6680306741
C    3.0051067314  -4.2028385251   0.8393614323
C    3.5867356752  -3.6457346908   2.1122228397
O    4.0095577619  -2.2878702828   1.9486042128
C    4.4399937909  -1.7492905334   3.2001275948
C    5.3339475275  -0.5558551294   3.0055843629
O    4.6014961524   0.5527336275   2.4671520057
C    5.3665528875   1.7650035381   2.5485532469
C    4.5342684601   2.9377668233   2.1090137579
O    4.3708741788   2.9077871447   0.6929135182
C    3.6186724458   4.0216991079   0.2197012307
C    3.5189128278   3.9383381527  -1.2807581176
O    2.9350113236   2.6793009414  -1.6365434875
C    2.4465811257   2.6271340638  -2.9816445073
C    0.9880258047   3.0084848218  -3.0723397781
O    0.2744375810   2.0576164923  -2.2696737908
C   -1.6559105583  -3.2382794484  -2.7270502186
C   -3.0426899034  -3.1902415843  -2.6575144711
C   -3.6686530676  -2.3980196823  -1.6961782871
S   -5.4463975089  -2.4121079936  -1.5454259816
C   -5.5418226176  -2.3469325045   0.2369299529
C   -4.6069524057  -1.5779795118   0.9537919577
C   -4.6158149291  -1.6574329627   2.3488603579
C   -5.5928107230  -2.3924101713   3.0129416452
C   -6.5677269162  -3.0745761072   2.2888203283
C   -6.5321335172  -3.0715441280   0.8984027303
H   -3.8244337831   0.9714729899   2.8140624944
H   -5.5535730969   2.2150386373   4.0676065572
H   -7.3655744314   3.3998050084   2.8384743007
H   -7.3636077618   3.4236505601   0.3636060251
H   -3.8843304155   3.5643937682  -3.4548003959
H   -1.4561320200   3.5399964156  -3.8108326554
H   -1.0056213884   0.8616682626  -0.4840950557
H   -0.9081288720  -1.2020943728  -0.1153491711
H    2.1664888894  -3.6522629063  -1.9626848901
H    0.7035908412  -4.5162938555  -2.4805451737
H    1.2564608519  -5.4858684657  -0.3803649747
H   -0.1106232234  -4.3986914674  -0.0582772697
H    3.6428756488  -3.9416283559  -0.0214729574
H    2.9980333632  -5.3010995465   0.9281678330
H    4.4537452050  -4.2628792513   2.4001830824
H    2.8365379584  -3.7197562683   2.9167950231
H    5.0279380108  -2.5010627606   3.7518772655
H    3.5676907400  -1.4810094423   3.8189036603
H    6.1788528146  -0.8066387697   2.3453364748
H    5.7384603857  -0.2786726052   3.9914456712
H    6.2749696223   1.6852864002   1.9297467693
H    5.6727715839   1.9270776148   3.5931066836
H    5.0534139273   3.8624743972   2.4100746153
H    3.5522001282   2.9174124245   2.6113866826
H    4.1167947142   4.9686663072   0.4862652509
H    2.6151153357   4.0247360654   0.6747486264
H    4.5146214141   4.0273041816  -1.7437239292
H    2.8959996979   4.7732455019  -1.6332928129
H    2.5642418628   1.5938783191  -3.3251941655
H    3.0391385381   3.2763222109  -3.6413403235
H    0.6766949498   2.9525949603  -4.1251974799
H    0.8028213079   4.0257859602  -2.6980012107
H   -1.1752912030  -3.8501426058  -3.4840046686
H   -3.6380339812  -3.7828560353  -3.3465880945
H   -3.8463556148  -1.1460395083   2.9160681451
H   -5.5899546060  -2.4330301887   4.0983464029
H   -7.3366892519  -3.6431539257   2.8039191882
H   -7.2559494583  -3.6484466894   0.3294004657
H    1.5609401474  -0.0217346425  -1.0142005076
C    2.0527111094  -0.3196132424  -0.0845859581
C    1.3613437622   0.2806406686   1.1080940441
C    0.9801709630   1.6245999821   1.1106430128
C    0.3233959861   2.1662256511   2.2117410682
H    0.0224724913   3.2105525778   2.2026412207
C    0.0348118742   1.3659169291   3.3159984826
H   -0.4856102588   1.7867080215   4.1722201937
C    0.4063177535   0.0231365997   3.3153751200
H    0.1785393702  -0.6059439647   4.1717224655
H    1.1804843904   2.2346461950   0.2336138991
C    1.0698412064  -0.5171138191   2.2165787913
H    1.3615991727  -1.5639796185   2.2073550569
H    2.0582367992  -1.4097112607  -0.0147256935
N    3.4911074029   0.1350514080  -0.1736251246
H    3.8832133026   0.2220265395   0.7856050861
H    3.5118867926   1.0866197886  -0.5776258534
C    4.3822903127  -0.8021096750  -0.9637801446
C    3.9261226505  -0.9159727083  -2.4102981956
H    4.2795706278  -1.7668162897  -0.4590024781
C    5.8170086874  -0.3417707552  -0.8441564337
C    6.2037486362   0.9301914784  -1.2761415245
H    5.4651116432   1.6127337449  -1.6904884552
C    7.5314070664   1.3328488645  -1.1768938401
H    7.8197923563   2.3263880372  -1.5091664658
C    8.4896409907   0.4632631278  -0.6582447080
C    8.1126016469  -0.8086056328  -0.2357931377
H    8.8548699795  -1.4924049156   0.1668894152
H    9.5274533023   0.7768023161  -0.5857050449
C    6.7803839932  -1.2067845562  -0.3230978526
H    6.4847545060  -2.1975270322   0.0141497679
H    2.8795058105  -1.2252686972  -2.4875380799
H    4.5416578047  -1.6728103512  -2.9056196497
H    4.0647728771   0.0286855300  -2.9440700875
  119
G(CENSO)=       -3429.46575477  G(xTB)=        -178.78548721        Conformer 33
C   -4.1949992219   0.3814747871  -2.6980302436
C   -3.8456158928  -0.2269385433  -3.9078228346
C   -4.5766305073   0.0127667797  -5.0659515655
C   -5.6636443147   0.8839342869  -5.0349948683
C   -5.9842739056   1.5563931211  -3.8609522775
C   -5.2379059702   1.3205692467  -2.7064436303
S   -5.6035200417   2.2174820652  -1.2174613179
C   -3.9467796782   2.3586300400  -0.5749887853
C   -3.6099816438   3.5094433577   0.1273758467
C   -2.3446758191   3.6631939987   0.6827692511
C   -1.3991971573   2.6502088548   0.5111689701
C   -1.7313960538   1.4902741180  -0.1955917012
C   -3.0072226244   1.3158357051  -0.7282074373
C   -3.4839861979   0.0954683277  -1.4289809998
C   -3.5120502101  -1.1300583652  -0.8484886895
C   -2.8760507161  -1.4381116955   0.4538217563
C   -1.5050837982  -1.6317342735   0.5880912194
C   -0.9623028476  -2.0015583151   1.8204550961
O    0.3798882317  -2.2409142507   1.8239596286
C    0.9258908849  -2.9903344873   2.9236516172
C    2.1403821981  -3.7409364973   2.4501567381
O    3.2031012327  -2.8509139930   2.1293707262
C    4.3626995013  -3.5844091188   1.7431268207
C    5.5298254536  -2.6703259937   1.4855540721
O    5.3252379877  -1.9041940682   0.2972914379
C    6.5612001590  -1.4538714117  -0.2560000612
C    6.2859995269  -0.6526271917  -1.5062356097
O    5.7237438936   0.6431248688  -1.2507703961
C    6.7254712831   1.6262840429  -0.9587861277
C    6.1068192458   2.9963983632  -0.9186875417
O    5.1961604594   3.0735494712   0.1749753392
C    4.7821469429   4.4125839373   0.4364009567
C    3.8200226198   4.4086171786   1.5900217618
O    2.5916650948   3.7868791126   1.1861133170
C    1.6350887497   3.7688459837   2.2557441296
C    0.2334592024   3.8937685477   1.7289746728
O   -0.1233787764   2.7070828211   1.0015301115
C   -1.7905266279  -2.1220866370   2.9416601656
C   -3.1689631370  -1.9865053669   2.7936979342
C   -3.7161296938  -1.6870054903   1.5502094813
S   -5.4808161576  -1.6919523792   1.2853842746
C   -5.4773370902  -2.4951272508  -0.3132540166
C   -4.4635772731  -2.2009804720  -1.2478270735
C   -4.4340516354  -2.9283620903  -2.4400428541
C   -5.4349857520  -3.8476838043  -2.7394338906
C   -6.4752761646  -4.0673693475  -1.8404145674
C   -6.4876646249  -3.4061583957  -0.6166629231
H   -2.9875747735  -0.8897012579  -3.9353947354
H   -4.2967452457  -0.4807484416  -5.9921078245
H   -6.2433441775   1.0701078883  -5.9345794232
H   -6.7970519330   2.2774035138  -3.8448233995
H   -4.3388706840   4.3073571439   0.2402731356
H   -2.1172276280   4.5780063270   1.2158243794
H   -0.9788291975   0.7216663251  -0.3198611834
H   -0.8512238198  -1.5360532771  -0.2741428561
H    0.1970198502  -3.7336116485   3.2713696838
H    1.1722221906  -2.3156228285   3.7549217028
H    1.8767570805  -4.3572677022   1.5740130956
H    2.4467878782  -4.4215845675   3.2631945763
H    4.1520614057  -4.1844953674   0.8416140200
H    4.6524241464  -4.2779955790   2.5512080929
H    6.4187962798  -3.3101064121   1.3669193542
H    5.7025236865  -2.0044830618   2.3465510870
H    7.1858551698  -2.3210737563  -0.5298246934
H    7.1233785498  -0.8557445023   0.4805196197
H    5.5650133114  -1.1870921558  -2.1357860623
H    7.2199383175  -0.5440384587  -2.0763068957
H    7.4893421271   1.6183121211  -1.7515067049
H    7.2206027206   1.4097277223   0.0001184347
H    5.5920809645   3.2212604924  -1.8669918667
H    6.9206052880   3.7287938807  -0.7898659132
H    4.3090577049   4.8549706320  -0.4559255667
H    5.6517002264   5.0333332209   0.7072027853
H    3.6263446763   5.4492139314   1.8919730571
H    4.2559034816   3.8724714299   2.4482715570
H    1.7989984376   4.6323036575   2.9165008118
H    1.7549316321   2.8550035542   2.8552004641
H    0.1503358933   4.7728080259   1.0750457267
H   -0.4405927495   4.0206347342   2.5880286341
H   -1.3864619739  -2.3639126288   3.9182435907
H   -3.8157096711  -2.1492964337   3.6514500358
H   -3.6179566274  -2.7772312266  -3.1360690046
H   -5.3982529720  -4.3938393566  -3.6776060878
H   -7.2608571952  -4.7806060160  -2.0728408386
H   -7.2684210429  -3.6118289467   0.1104809304
H    1.4207217136   0.5386694204   1.3132682484
C    2.4680714831   0.2496603088   1.1850228449
C    3.2424205532   0.5045886424   2.4497350133
C    2.5521828747   0.4912884078   3.6647723505
C    3.2302826276   0.6690786851   4.8666539847
H    2.6796665973   0.6548625799   5.8032733770
C    4.6079207170   0.8788122209   4.8671411473
H    5.1377047353   1.0296340721   5.8036848987
C    5.3010350983   0.8960977857   3.6597066364
H    6.3759450867   1.0563572146   3.6495637414
H    1.4744994915   0.3417521930   3.6655437268
C    4.6244977307   0.7009954381   2.4578242721
H    5.1896125711   0.6993211557   1.5306548005
H    2.5016999664  -0.8127945344   0.9320678536
N    2.9930906094   1.0382879789   0.0193499547
H    3.9306311990   0.7160059309  -0.2765875773
H    3.1260151147   2.0157349970   0.3337585144
C    2.0732069336   1.0918802909  -1.1783137843
C    2.7094647351   1.9859421612  -2.2392657845
H    1.1600478721   1.5702337014  -0.8072036002
C    1.7241081756  -0.2749972033  -1.7237976936
C    0.5419411052  -0.3880866998  -2.4621310897
H   -0.0944763913   0.4847293726  -2.5904879222
C    0.1733484878  -1.6025032141  -3.0302048758
H   -0.7509687714  -1.6730330075  -3.5966225451
C    0.9802492329  -2.7260932062  -2.8641836802
C    2.1638003203  -2.6179254201  -2.1405290655
H    2.8045157271  -3.4857401384  -2.0072870985
H    0.6882410477  -3.6783482856  -3.2980078249
C    2.5393563348  -1.3984050716  -1.5793298012
H    3.4696271169  -1.3599294904  -1.0193452625
H    2.9378399875   2.9772640738  -1.8317167987
H    1.9995014286   2.1120870000  -3.0607704923
H    3.6249153890   1.5361591180  -2.6354939700
  119
G(CENSO)=       -3429.46574237  G(xTB)=        -178.78618979        Conformer 34
C   -4.8153849887   1.5108815524   0.5732075414
C   -4.8447077758   1.8872588421   1.9183962529
C   -5.8826619997   2.6679412761   2.4171910538
C   -6.9012194763   3.0990252926   1.5707435365
C   -6.8493435243   2.8035413712   0.2123601549
C   -5.7977979164   2.0363669765  -0.2862716308
S   -5.6722843137   1.7416658219  -2.0448474618
C   -3.8949656863   1.8732238025  -2.1640492272
C   -3.3063442225   2.5985369873  -3.1952292460
C   -1.9297900613   2.8071513642  -3.2153363538
C   -1.1443998870   2.2951464741  -2.1795038584
C   -1.7272126251   1.5281909727  -1.1688206169
C   -3.0987829694   1.2944124553  -1.1597672058
C   -3.7944359418   0.6179676149  -0.0377770747
C   -3.7130080618  -0.7049068977   0.2396120980
C   -2.9851153526  -1.6960575766  -0.5920764396
C   -1.6029639988  -1.7213840676  -0.7515289810
C   -0.9871762912  -2.7373492030  -1.4876714862
O    0.3752584445  -2.6680772960  -1.5693447340
C    1.0801871914  -3.8692660409  -1.9167963608
C    2.5591216831  -3.5568713353  -1.9582220717
O    3.1065621368  -3.0272623896  -0.7552496740
C    3.1813036348  -3.9450474911   0.3342609267
C    4.2609473618  -3.4862814467   1.2824980921
O    3.9465365777  -2.1810329991   1.7808819245
C    4.8198983741  -1.7915307289   2.8486764210
C    4.3447485333  -0.4936461667   3.4442019033
O    4.6049402455   0.5812978423   2.5421765940
C    4.0630814860   1.8117790340   3.0207188390
C    4.5264501591   2.9427006028   2.1424506443
O    4.0824738042   2.7311987086   0.7960329387
C    4.3333200524   3.8614822298  -0.0533675149
C    3.1505811751   4.8103132084  -0.1322196437
O    1.9763220490   4.2461174542  -0.7160362925
C    2.1009813851   3.9512675517  -2.1047758589
C    0.7337170888   3.6937233331  -2.6830329365
O    0.1998091344   2.5073451210  -2.0670747912
C   -1.7554375763  -3.7392303391  -2.0834585204
C   -3.1368918285  -3.7268854379  -1.9156214609
C   -3.7516595115  -2.7295676430  -1.1672805849
S   -5.5172430120  -2.7851483539  -0.9070197363
C   -5.5125706850  -2.3127364244   0.8121715472
C   -4.5768698127  -1.3627996270   1.2543368425
C   -4.4780385890  -1.1226835708   2.6277987043
C   -5.3589019147  -1.7227672643   3.5214092569
C   -6.3448914648  -2.5884783282   3.0533634671
C   -6.4103113247  -2.9034717448   1.7002129398
H   -4.0411023787   1.5747403179   2.5747901556
H   -5.8922812045   2.9416648334   3.4682417212
H   -7.7175881949   3.7025407786   1.9571616073
H   -7.6079473028   3.1904431666  -0.4625036030
H   -3.9236817282   3.0388718450  -3.9732342575
H   -1.4931241440   3.3967079199  -4.0141490330
H   -1.1054946447   1.1706853475  -0.3562765721
H   -0.9812910108  -0.9787329280  -0.2671530170
H    0.7969288488  -4.2214543677  -2.9186383387
H    0.8420412599  -4.6585862856  -1.1893455803
H    2.7450080706  -2.7981782538  -2.7282493913
H    3.0885123409  -4.4780287745  -2.2514636257
H    3.4480874281  -4.9526080702  -0.0221048410
H    2.2144381493  -4.0111189851   0.8572826282
H    5.2389388105  -3.4708963205   0.7763147957
H    4.3140526783  -4.2015090864   2.1186278201
H    5.8561243938  -1.6968708936   2.4838888747
H    4.8024406864  -2.5611423647   3.6357617464
H    4.8790611598  -0.3256711955   4.3936015702
H    3.2660615646  -0.5573084930   3.6648535499
H    4.4137410417   2.0148389595   4.0462712065
H    2.9630375648   1.7594938832   3.0368669586
H    5.6257007636   3.0169699261   2.1595037991
H    4.1106787982   3.8789876351   2.5445791814
H    4.5776623412   3.4724575382  -1.0470719520
H    5.2121285920   4.4193155236   0.3029037658
H    3.4660019723   5.7040744141  -0.6980562070
H    2.8544131301   5.1310660913   0.8733517794
H    2.7449675546   3.0747833962  -2.2716620306
H    2.5423369117   4.8048570707  -2.6460483098
H    0.8289003777   3.5575950129  -3.7696369586
H    0.0651359801   4.5424485211  -2.4848446789
H   -1.3020939750  -4.5419289733  -2.6530998666
H   -3.7326868888  -4.5227779621  -2.3536782865
H   -3.6969239048  -0.4669856953   2.9953001786
H   -5.2726674688  -1.5150015251   4.5840080772
H   -7.0405701642  -3.0532855927   3.7461696260
H   -7.1378930814  -3.6249625421   1.3388908104
H    2.0899698960   1.0858928577  -1.1412579363
C    2.1931529073   0.1823985902  -0.5386031195
C    1.3836863692   0.3031462605   0.7258933504
C    1.0062756523  -0.8405620582   1.4351967916
C    0.2227905436  -0.7331577305   2.5802483300
H   -0.0721595653  -1.6298509384   3.1188823065
C   -0.1984782747   0.5199244509   3.0223069000
H   -0.8182311967   0.6038609083   3.9111517280
C    0.1712264425   1.6630404413   2.3172044991
H   -0.1622062592   2.6418331195   2.6522279962
H    1.3128559526  -1.8177153199   1.0745360679
C    0.9621985011   1.5568341566   1.1757515237
H    1.2448631008   2.4456635554   0.6167709219
H    1.8802779449  -0.6892555119  -1.1214202992
N    3.6577444771  -0.0021719367  -0.2310446526
H    3.7583501610  -0.7669575963   0.4629093535
H    3.9960667701   0.8614662286   0.2274917021
C    4.5330565812  -0.3452180063  -1.4213707149
C    4.5016549282   0.7386871160  -2.4871418584
H    4.1134493211  -1.2676970891  -1.8257840905
C    5.9322188108  -0.6295087577  -0.9237180954
C    6.5173851198  -1.8692303006  -1.1854425694
H    5.9508533274  -2.6241851630  -1.7253604865
C    7.8158708571  -2.1412396489  -0.7608706638
H    8.2618566384  -3.1088431558  -0.9741870577
C    8.5360594266  -1.1778643673  -0.0603845039
C    7.9571777335   0.0621140746   0.2046789605
H    8.5153336155   0.8183285310   0.7495198816
H    9.5470564949  -1.3904205619   0.2761769813
C    6.6647728510   0.3381402846  -0.2298404450
H    6.2271974867   1.3123258731  -0.0203322071
H    3.4961970060   0.8847140581  -2.8917749152
H    5.1500835848   0.4231992986  -3.3097858254
H    4.8831008955   1.6900996778  -2.1064945296
  119
G(CENSO)=       -3429.46573949  G(xTB)=        -178.78602587        Conformer 35
C   -4.5812216720   1.5723935035   1.0019577667
C   -4.5678195422   1.5819329408   2.4005638982
C   -5.3823864847   2.4532808639   3.1154270419
C   -6.2132152063   3.3432408673   2.4375369489
C   -6.1836854515   3.4053909275   1.0485910732
C   -5.3514256479   2.5404199708   0.3387742410
S   -5.2430438939   2.6623807429  -1.4318522296
C   -3.5161300880   2.2542469513  -1.6170756423
C   -2.7872533649   2.8896023412  -2.6158579845
C   -1.4469762104   2.5830358049  -2.8294164323
C   -0.8308853131   1.6322257076  -2.0144326455
C   -1.5540896916   1.0055836726  -0.9948764052
C   -2.9036175711   1.2818036212  -0.7969014039
C   -3.7734769075   0.6166836463   0.2067460431
C   -4.0084978132  -0.7198336961   0.2209989065
C   -3.2482247371  -1.6969607100  -0.5936232664
C   -1.9515447402  -2.0791727018  -0.2708998053
C   -1.2884598692  -3.0517393242  -1.0240004807
O   -0.0422287880  -3.3767139276  -0.5800682440
C    0.5904345212  -4.5585699446  -1.1003499979
C    1.5953800911  -5.0434239277  -0.0889780759
O    2.6789013976  -4.1254111528   0.0162517493
C    3.6394878011  -4.5525273194   0.9832878404
C    4.8149233890  -3.6058288877   0.9532998905
O    4.4752225427  -2.3013707186   1.4392626616
C    4.8844053572  -2.0787671970   2.7875141501
C    4.3039409604  -0.7811903384   3.2834552908
O    4.7431343234   0.3017475788   2.4526438039
C    4.4950461381   1.5701716552   3.0733137637
C    4.9306899443   2.6796309511   2.1557343545
O    4.0015587580   2.7863417260   1.0784916075
C    4.3594120222   3.8065291203   0.1491738117
C    3.1953589880   4.0746411692  -0.7657640750
O    2.8593572660   2.8921131363  -1.5037501609
C    1.8857128651   3.1784439209  -2.5166245987
C    1.3283550267   1.8907532045  -3.0692861293
O    0.4663224957   1.2192065154  -2.1365864938
C   -1.9183508574  -3.6240375421  -2.1337405461
C   -3.2408246014  -3.2870118423  -2.4192993039
C   -3.9166518403  -2.3556571818  -1.6375286547
S   -5.6529996565  -2.0205685863  -1.8787946399
C   -6.1191674204  -1.9167313800  -0.1539845320
C   -5.2440819080  -1.3284457219   0.7824929946
C   -5.6006699160  -1.3708113328   2.1329794526
C   -6.8301734213  -1.8865034953   2.5316009950
C   -7.7198894493  -2.3851825663   1.5840835287
C   -7.3572294916  -2.4201611498   0.2417604713
H   -3.9026922980   0.9033484840   2.9248992291
H   -5.3671803075   2.4382950847   4.2013165198
H   -6.8589954529   4.0198707970   2.9900358893
H   -6.7870513452   4.1377863837   0.5192025180
H   -3.2619961293   3.6437428467  -3.2374837132
H   -0.9104098438   3.1084080172  -3.6103582860
H   -1.0374096479   0.2991879585  -0.3585170129
H   -1.4501937599  -1.6490607088   0.5903096239
H    1.0703194322  -4.3351191784  -2.0637640894
H   -0.1510271676  -5.3550214589  -1.2471473161
H    1.9622630869  -6.0302899316  -0.4190282009
H    1.1028393886  -5.1748356933   0.8889053358
H    3.9958738624  -5.5688037706   0.7413261389
H    3.1872200977  -4.5815218363   1.9892829705
H    5.1598258059  -3.4955026939  -0.0838283369
H    5.6425824960  -4.0330030231   1.5367773242
H    5.9850954260  -2.0537716059   2.8466816675
H    4.5233074719  -2.8825641067   3.4494259757
H    4.6535199009  -0.6260464323   4.3162722752
H    3.2041065206  -0.8227758132   3.2923460830
H    5.0673291300   1.6359115420   4.0115763881
H    3.4237656655   1.6755496596   3.3113142374
H    5.9478318901   2.4831729900   1.7771489288
H    4.9543582550   3.6213332260   2.7278586950
H    5.2480654942   3.5042001643  -0.4275198125
H    4.5961729557   4.7451822218   0.6765015220
H    3.4786801457   4.8836622527  -1.4575682540
H    2.3198375090   4.4080272285  -0.1859098111
H    2.3563805193   3.7474112525  -3.3346600229
H    1.0774871498   3.7953716246  -2.0939480865
H    2.1372754400   1.1814966065  -3.2643622939
H    0.8176611979   2.0745152865  -4.0213289432
H   -1.4150471921  -4.3559080442  -2.7555694661
H   -3.7482880429  -3.7806277871  -3.2434996634
H   -4.9066368574  -1.0034136582   2.8787236820
H   -7.0901585339  -1.8993535123   3.5861316856
H   -8.6835070498  -2.7824153530   1.8899616446
H   -8.0262309285  -2.8564978621  -0.4949310995
H    1.8987462060  -0.5030644221  -1.2400188072
C    2.4220921520  -0.6653665124  -0.2936480651
C    1.5587812956  -0.2533253803   0.8688756532
C    1.0752619590  -1.2341453829   1.7372645132
C    0.2307639803  -0.8915719456   2.7908279555
H   -0.1472038880  -1.6663628671   3.4527606845
C   -0.1229723004   0.4395409978   2.9973776824
H   -0.7779672091   0.7098667052   3.8214177452
C    0.3670077037   1.4247227267   2.1412733774
H    0.0908627800   2.4650240355   2.2930163362
H    1.3564780402  -2.2707432603   1.5726598093
C    1.1960225276   1.0805342800   1.0779125054
H    1.5498351439   1.8522116454   0.4006114177
H    2.6975079284  -1.7181151132  -0.2055910597
N    3.7006913296   0.1353599382  -0.3432884651
H    4.0681281767   0.2260133727   0.6233294101
H    3.4979862561   1.0922739269  -0.6717050524
C    4.8030876095  -0.4707644443  -1.2039944377
C    4.3312925374  -0.7154866243  -2.6247900704
H    5.0209714265  -1.4261221232  -0.7210605908
C    6.0318675411   0.4080492698  -1.0886286152
C    6.9548180508   0.1443892092  -0.0725565572
H    6.7724939122  -0.6834378408   0.6083621842
C    8.0943530820   0.9298771833   0.0720767601
H    8.8043388863   0.7114467046   0.8650937245
C    8.3257131721   1.9887261809  -0.8031569395
C    7.4122506266   2.2564094208  -1.8197378396
H    7.5877092001   3.0801130377  -2.5063836354
H    9.2172661260   2.6006040053  -0.6957505985
C    6.2692024878   1.4733332571  -1.9613232953
H    5.5670026850   1.6986430260  -2.7583954927
H    4.0090303245   0.2047205070  -3.1178966428
H    3.5109592471  -1.4376377960  -2.6547179674
H    5.1652355570  -1.1312971830  -3.1979721469
  119
G(CENSO)=       -3429.46571916  G(xTB)=        -178.78606814        Conformer 36
C   -4.3993495644   1.7793370397   0.3944829134
C   -4.4170928402   2.2687091877   1.7034258543
C   -5.3885863291   3.1766450714   2.1122010293
C   -6.3503217153   3.6245187127   1.2098748992
C   -6.3055116642   3.2104949194  -0.1170796144
C   -5.3212986969   2.3120359102  -0.5266177777
S   -5.2352621191   1.8423753559  -2.2478375024
C   -3.4614732320   1.7307973382  -2.3897206838
C   -2.8185722457   2.1522187642  -3.5533210314
C   -1.4313613021   2.1185897725  -3.6400059260
C   -0.6831470430   1.7088244647  -2.5335124753
C   -1.3255877636   1.2808846767  -1.3763683992
C   -2.7175513222   1.2305478512  -1.3105161415
C   -3.4617542101   0.7491894478  -0.1214985826
C   -3.5108176968  -0.5565482163   0.2466996035
C   -2.8971664374  -1.6465260297  -0.5514044374
C   -1.5342245063  -1.7555440781  -0.8035127038
C   -1.0257748340  -2.7687178743  -1.6173455835
O    0.3172727200  -2.6933048545  -1.8586858818
C    1.0153261074  -3.8753250620  -2.2854269394
C    1.2280166351  -4.8444470827  -1.1382115219
O    2.0191875470  -4.3123772194  -0.0767820246
C    3.4034199988  -4.2048718474  -0.4020378380
C    4.1990734286  -3.9678850197   0.8542229452
O    3.8887291096  -2.6907936555   1.4152611676
C    4.6039038359  -2.4868709947   2.6314423173
C    4.1556580233  -1.2209906915   3.3066302711
O    4.5365538937  -0.0738511793   2.5330959025
C    4.4973814335   1.1231832219   3.3232753512
C    4.9039267320   2.3065987914   2.4902986970
O    3.8579714404   2.6286273689   1.5746978754
C    4.1309311871   3.8322701285   0.8606540138
C    2.9195201025   4.2358998983   0.0676886599
O    2.6490118828   3.2763905952  -0.9613530546
C    1.6427935384   3.7717377622  -1.8521103938
C    1.4101830471   2.8018988162  -2.9819050603
O    0.6917854667   1.6273008719  -2.5516935392
C   -1.8856342609  -3.7310680143  -2.1504076233
C   -3.2449168471  -3.6627387529  -1.8576578486
C   -3.7552515153  -2.6378287346  -1.0661544860
S   -5.5038064822  -2.5849924770  -0.7209536878
C   -5.4182196326  -1.9811782480   0.9520434063
C   -4.4146910863  -1.0636268407   1.3076958719
C   -4.2922653385  -0.7104313689   2.6552040525
C   -5.2036072055  -1.1688897370   3.6001270116
C   -6.2473742308  -2.0064214388   3.2126210847
C   -6.3446258791  -2.4314000447   1.8921801035
H   -3.6567762873   1.9417174369   2.4029703202
H   -5.3922095111   3.5349561280   3.1375123665
H   -7.1160262253   4.3269675150   1.5263457368
H   -7.0189806033   3.6009072901  -0.8376754984
H   -3.4002170301   2.5149518209  -4.3964079635
H   -0.9457476187   2.4273577780  -4.5603274118
H   -0.7295984469   0.9970368317  -0.5178893296
H   -0.8412537706  -1.0570616761  -0.3570367377
H    1.9687227254  -3.5076677638  -2.6760757973
H    0.4971840017  -4.3780017495  -3.1113390179
H    1.6858647484  -5.7644776943  -1.5390736907
H    0.2641740122  -5.1115954331  -0.6893369907
H    3.5853659807  -3.3947166187  -1.1260136984
H    3.7624721267  -5.1433544444  -0.8565586045
H    5.2710849081  -4.0238349481   0.6015145474
H    3.9798910803  -4.7594782122   1.5883408201
H    5.6889966429  -2.4506839191   2.4378248602
H    4.4127379369  -3.3209075453   3.3270715059
H    4.6473083713  -1.1767864435   4.2895560808
H    3.0669505976  -1.2238755554   3.4641044805
H    5.2007920483   1.0243667111   4.1635486033
H    3.4863598749   1.2766403622   3.7328981340
H    5.8422775304   2.0934436865   1.9508367825
H    5.0852952677   3.1567918743   3.1676174395
H    5.0012367592   3.6972936760   0.1987894069
H    4.3610719555   4.6478837220   1.5657231642
H    3.1213033989   5.2201924569  -0.3847262829
H    2.0438290324   4.3382405019   0.7297910983
H    1.9769025291   4.7302170520  -2.2822828223
H    0.7016537658   3.9551866695  -1.3067363121
H    2.3644468388   2.4477625064  -3.3839394114
H    0.8741327535   3.3187768333  -3.7853327078
H   -1.5231257911  -4.5449593196  -2.7676283957
H   -3.9095861465  -4.4283753934  -2.2485590197
H   -3.4651559499  -0.0801066350   2.9617042692
H   -5.0959087059  -0.8735556920   4.6397976869
H   -6.9663935078  -2.3627567324   3.9447206519
H   -7.1224605358  -3.1298713197   1.5961590464
H    1.4613220566  -0.1725304938  -0.9860199806
C    1.9886622027  -0.4926054148  -0.0829020099
C    1.1923112926  -0.1601065586   1.1492184353
C    0.8524095732   1.1612585226   1.4561511479
C    0.0567755796   1.4437989271   2.5621113102
H   -0.2028761645   2.4740184135   2.7909540069
C   -0.4166990635   0.4071008133   3.3651587196
H   -1.0430990050   0.6278841976   4.2252642331
C   -0.0861932063  -0.9113804626   3.0612994582
H   -0.4552482936  -1.7231983072   3.6823802738
H    1.2029726010   1.9723433449   0.8219765490
C    0.7216623427  -1.1933523916   1.9622297353
H    0.9859601547  -2.2206797809   1.7223988374
H    2.1740272014  -1.5669900847  -0.1377126239
N    3.3254437075   0.2017346429  -0.0834153465
H    3.7335447074   0.1432048173   0.8720948880
H    3.1922313780   1.2030924350  -0.2861706066
C    4.3387480787  -0.3877033880  -1.0514308551
C    3.7848006728  -0.4335544918  -2.4649855766
H    4.5009818822  -1.4036581130  -0.6786575339
C    5.6355658459   0.3809903471  -0.9198156182
C    5.8114324125   1.6296299166  -1.5226953618
H    5.0042061763   2.0803933923  -2.0938966747
C    7.0210703858   2.3067551642  -1.3946369845
H    7.1487191865   3.2750424516  -1.8712037125
C    8.0651709966   1.7459556127  -0.6621704372
C    7.8945909679   0.5043600176  -0.0546403556
H    8.7046712695   0.0603021790   0.5172638806
H    9.0100118094   2.2743140188  -0.5682434076
C    6.6848926011  -0.1722604734  -0.1825925391
H    6.5504425439  -1.1415856140   0.2914576977
H    2.9068676988  -1.0818538413  -2.5349883688
H    4.5570830874  -0.8375343936  -3.1259785404
H    3.5129854534   0.5616764762  -2.8275426698
  119
G(CENSO)=       -3429.46568900  G(xTB)=        -178.78497613        Conformer 37
C   -4.2877203407   1.1648018660   1.1216220011
C   -4.0548103652   1.0743512661   2.4964125698
C   -4.7741989286   1.8586056311   3.3920153809
C   -5.7293173932   2.7570516680   2.9205922943
C   -5.9248172453   2.9148669773   1.5523682066
C   -5.1873387462   2.1380400401   0.6598720583
S   -5.3544167849   2.3791331971  -1.0969973358
C   -3.6410224806   2.1248338459  -1.5342380884
C   -3.0632558852   2.9440855831  -2.4956655564
C   -1.7144358718   2.8235724083  -2.8115479323
C   -0.9364855839   1.8781446615  -2.1396728639
C   -1.5223964533   1.0201359230  -1.2011654795
C   -2.8780079390   1.1223570928  -0.8974679380
C   -3.5995041410   0.3112310421   0.1193729022
C   -3.8628597854  -1.0115434014   0.0002605963
C   -3.3064686133  -1.8905790180  -1.0557903044
C   -1.9668088434  -2.2936800717  -1.0552030139
C   -1.5214237691  -3.2250157212  -1.9947828741
O   -0.2564945381  -3.7332699598  -2.0241873623
C    0.6546701074  -3.2624744963  -1.0249611177
C    1.9570417015  -4.0309428420  -1.2003256277
O    2.9639488257  -3.5347905153  -0.3186571813
C    2.8589993389  -4.0242597587   1.0229306908
C    4.0089708226  -3.5022283803   1.8463676833
O    3.8398078356  -2.1081083001   2.1236521340
C    4.8060235255  -1.6473856690   3.0704303861
C    4.4983570461  -0.2404806906   3.5101297370
O    4.7795623046   0.6979038704   2.4610284956
C    4.6860367261   2.0527437667   2.9279446487
C    5.0819029398   3.0124797986   1.8373092928
O    4.0758170618   3.0370530766   0.8255226256
C    4.3692902716   3.9782243402  -0.2052685500
C    3.2683444283   3.9374155944  -1.2354635532
O    3.1893330288   2.6105589767  -1.7756272830
C    2.5601801485   2.5170735509  -3.0573660625
C    1.0732409819   2.7774829162  -3.0678003703
O    0.4099236376   1.7359113289  -2.3307870747
C   -2.3994022115  -3.7156571703  -2.9684786910
C   -3.7320795991  -3.3396075886  -2.9513362426
C   -4.1970013958  -2.4540997117  -1.9769637300
S   -5.9387667979  -2.0976253033  -1.8297814728
C   -6.0410396914  -2.1592058943  -0.0467659174
C   -4.9715389049  -1.6799142537   0.7340346442
C   -5.0293705754  -1.8680813715   2.1175400385
C   -6.1591025677  -2.4166756377   2.7163970076
C   -7.2467636835  -2.8013348986   1.9364606116
C   -7.1816289671  -2.6928607187   0.5515715870
H   -3.2999713300   0.3854925068   2.8608095439
H   -4.5892252861   1.7668586680   4.4583826208
H   -6.2998653418   3.3655472864   3.6164949742
H   -6.6290261449   3.6535634200   1.1796488599
H   -3.6590295144   3.7070927405  -2.9889125635
H   -1.2885296849   3.4896811523  -3.5520265791
H   -0.8944290643   0.3060993386  -0.6808355799
H   -1.3104702811  -1.8978198318  -0.2898128164
H    0.2358766472  -3.4293468476  -0.0235504642
H    0.8255113287  -2.1891862755  -1.1677894287
H    2.3365894556  -3.8892321708  -2.2185004612
H    1.7911203516  -5.1072865620  -1.0389772182
H    2.9059626455  -5.1249479651   1.0217852170
H    1.9074992168  -3.7223363698   1.4870480570
H    4.9645183906  -3.6793047684   1.3240170344
H    4.0311604376  -4.0669412377   2.7926567439
H    5.8223698588  -1.6993663024   2.6452890221
H    4.7813051666  -2.2874102894   3.9684526447
H    5.1370539205  -0.0113710906   4.3771202066
H    3.4459654367  -0.1532710463   3.8233543199
H    5.3728833701   2.1895642869   3.7770559488
H    3.6618129252   2.2645541785   3.2743350796
H    6.0548456425   2.7228480657   1.4059095112
H    5.1919257007   4.0129825869   2.2865454623
H    5.3404594980   3.7450876616  -0.6710242002
H    4.4241942422   4.9994723034   0.2066491918
H    3.5070663881   4.6578378404  -2.0319610382
H    2.3100227084   4.2283370665  -0.7807940479
H    2.7543452394   1.5010715581  -3.4154654708
H    3.0315372421   3.2256642622  -3.7555251759
H    0.7442617307   2.7745258512  -4.1170662879
H    0.8305320142   3.7560818949  -2.6303239776
H   -2.0355402147  -4.4298202634  -3.7010955199
H   -4.4203173512  -3.7672711465  -3.6749600855
H   -4.1799196399  -1.5873535160   2.7283856680
H   -6.1874140003  -2.5434720357   3.7947505777
H   -8.1339742482  -3.2228552999   2.4002501967
H   -8.0042488775  -3.0444434614  -0.0652073017
H    1.7325964409  -0.0959556967  -0.9623426167
C    2.2043467456  -0.2485236170   0.0127727812
C    1.4237434981   0.4597206657   1.0867749244
C    1.0446760610   1.7964139974   0.9364848795
C    0.2725135422   2.4241342253   1.9075347788
H   -0.0213576052   3.4620913904   1.7758319444
C   -0.1409884527   1.7180548946   3.0363418547
H   -0.7556145737   2.2049932220   3.7887563981
C    0.2253398866   0.3834069955   3.1896596988
H   -0.0990217650  -0.1743418989   4.0641610822
H    1.3410266384   2.3350885720   0.0427277748
C    1.0080451750  -0.2416004695   2.2208936486
H    1.3020694765  -1.2804176846   2.3427724684
H    2.2680204631  -1.3154472822   0.2277399701
N    3.6234752097   0.2445684497  -0.1010861291
H    4.0029461023   0.4031629944   0.8544505139
H    3.6142796199   1.1626481886  -0.5749899816
C    4.5556584600  -0.7165364166  -0.8169202144
C    4.1334826797  -0.9342714815  -2.2614307476
H    4.4647503455  -1.6530596016  -0.2622535457
C    5.9744735988  -0.2095630984  -0.6947177857
C    6.9295512825  -0.9908256112  -0.0433616595
H    6.6381822027  -1.9512017967   0.3752021002
C    8.2456008721  -0.5501869885   0.0710485082
H    8.9806496064  -1.1693456218   0.5780887210
C    8.6159369956   0.6829096216  -0.4591304803
C    7.6679957556   1.4663421862  -1.1150991395
H    7.9535202794   2.4258003339  -1.5376843579
H    9.6410959762   1.0308192120  -0.3665621711
C    6.3556822249   1.0196419754  -1.2390138378
H    5.6267071052   1.6328380982  -1.7643043903
H    3.0976121555  -1.2770482964  -2.3403155203
H    4.7756558738  -1.7086176005  -2.6918500717
H    4.2615216562  -0.0257198358  -2.8572964372
  119
G(CENSO)=       -3429.46568851  G(xTB)=        -178.78055852        Conformer 38
C   -4.6954925938   1.0019575833  -2.1078542208
C   -4.4106075908   1.1012590548  -3.4722359315
C   -5.3718609944   1.5554566470  -4.3691646073
C   -6.6319689759   1.9328798254  -3.9103025817
C   -6.9145019230   1.9060384189  -2.5490387709
C   -5.9434486630   1.4637588680  -1.6510633152
S   -6.2981654094   1.4810496107   0.0972238975
C   -4.6672499323   1.8963329372   0.6853740191
C   -4.5149111626   2.7614858005   1.7707021872
C   -3.2507535802   3.1653702555   2.1658482813
C   -2.1269184873   2.7292731193   1.4563162000
C   -2.2669569571   1.8245793918   0.4037510244
C   -3.5398269362   1.3799028956   0.0332367081
C   -3.7712709536   0.4415258558  -1.0901527028
C   -3.4319751964  -0.8680502067  -1.0535381795
C   -2.8785882313  -1.5466682549   0.1470732709
C   -1.5843674737  -1.3838762941   0.6350009458
C   -1.1509806368  -2.1035027500   1.7550180550
O    0.1491943687  -1.9146118558   2.1311642985
C    0.6606128163  -2.8183811971   3.1300648592
C    2.1351459175  -2.5980650079   3.3277034274
O    2.8561715571  -2.9596492478   2.1539474601
C    4.2304929351  -3.2329685357   2.4352877238
C    5.0114281761  -3.2954910109   1.1482730920
O    5.3179447342  -1.9685296855   0.7162556628
C    6.0257390272  -1.9491284137  -0.5220745412
C    6.8331220677  -0.6848803407  -0.6400171169
O    6.0025264477   0.4701481093  -0.8351019135
C    6.8166045552   1.6499386087  -0.8733511819
C    5.9960095842   2.8638250382  -1.2092931185
O    5.0850940643   3.1357604978  -0.1459206102
C    4.5106764553   4.4372613530  -0.2489014754
C    3.4984389615   4.6131130323   0.8495981052
O    2.4054570602   3.7196435565   0.6079654728
C    1.2988859248   3.9463432183   1.4791326448
C    0.1922990277   3.0292434838   1.0003364299
O   -0.9317016656   3.2550862579   1.8529511470
C   -2.0308580854  -2.9670525671   2.4144217835
C   -3.3121507614  -3.1572893632   1.9086420943
C   -3.7307649127  -2.4793542911   0.7708424610
S   -5.3417563430  -2.8231394058   0.0823622328
C   -4.8821647844  -2.7770710560  -1.6395157463
C   -3.9220467598  -1.8427628680  -2.0621013438
C   -3.4728992385  -1.9008225414  -3.3833769104
C   -4.0369126242  -2.7978659486  -4.2850924442
C   -5.0505683014  -3.6596814172  -3.8711959172
C   -5.4629227753  -3.6659172890  -2.5427935638
H   -3.4259705102   0.8229866977  -3.8300730276
H   -5.1349998505   1.6150992492  -5.4275040976
H   -7.3879161074   2.2827144411  -4.6074694718
H   -7.8787633372   2.2468203984  -2.1820384249
H   -5.3888463128   3.1486551978   2.2872465126
H   -3.1239933808   3.8621027231   2.9890876811
H   -1.4095554553   1.4708602455  -0.1556613895
H   -0.8910909796  -0.7184495956   0.1316728193
H    0.4770246502  -3.8541165179   2.8131775421
H    0.1554043775  -2.6418925298   4.0901318828
H    2.4339858768  -3.2344721580   4.1768847051
H    2.3457532102  -1.5520047920   3.6043003213
H    4.3175475449  -4.1973261654   2.9617205062
H    4.6592024580  -2.4514746024   3.0842799625
H    4.4293896185  -3.8349345230   0.3825958953
H    5.9465581902  -3.8526281554   1.3215211225
H    5.3297160981  -2.0536709436  -1.3678940151
H    6.7393568211  -2.7873199268  -0.5649796337
H    7.5150512254  -0.7858530951  -1.4991662346
H    7.4436160128  -0.5519888963   0.2674390685
H    7.5952392356   1.5362299041  -1.6442965327
H    7.3153227595   1.7904271712   0.0990274239
H    5.4511372487   2.7185393976  -2.1569449473
H    6.6903268110   3.7088972661  -1.3437180773
H    4.0269910320   4.5704134786  -1.2307771760
H    5.2900383533   5.2090997374  -0.1426614282
H    3.1401219652   5.6534944394   0.8403597919
H    3.9488562970   4.4071236606   1.8339388020
H    0.9736477976   4.9954306728   1.4106643920
H    1.5694781650   3.7297418670   2.5237276540
H    0.5059562926   1.9769542629   1.0564101572
H   -0.0627972763   3.2706611982  -0.0411089044
H   -1.7313003140  -3.5235977676   3.2938274681
H   -3.9765632224  -3.8653751551   2.3961277144
H   -2.6752655892  -1.2384764596  -3.7027937235
H   -3.6842064927  -2.8232078557  -5.3120100159
H   -5.4991492618  -4.3560011257  -4.5740179703
H   -6.2154553676  -4.3725919992  -2.2039801174
H    1.7768359522   0.0563029492   1.3541534677
C    2.8590226862   0.1178466744   1.2160897739
C    3.5022260802   0.7827142370   2.4018955435
C    4.8931018134   0.8763486007   2.5092486347
C    5.4720019729   1.4964006062   3.6117001983
H    6.5540476014   1.5657902136   3.6849408572
C    4.6687208394   2.0178557978   4.6248731341
H    5.1227584088   2.4961184328   5.4884191912
C    3.2831107713   1.9191850304   4.5290139876
H    2.6510931377   2.3187325782   5.3174877155
H    5.5203965747   0.4553509153   1.7287680018
C    2.7031057957   1.3084496110   3.4194908131
H    1.6202578442   1.2324959457   3.3443467585
H    3.2516068591  -0.8873297939   1.0523053257
N    3.1045923255   0.9088232125  -0.0432542198
H    4.0872152818   0.7851516670  -0.3423005752
H    2.9908207400   1.9142414624   0.1795016858
C    2.1693045650   0.5765402303  -1.1989143625
C    2.2462169550   1.7126436531  -2.2071176772
H    1.1690456949   0.5593393971  -0.7494444165
C    2.4613774306  -0.7989653263  -1.7612223730
C    1.8689100166  -1.9213027776  -1.1741037436
H    1.2277075362  -1.8020425199  -0.3047254737
C    2.0950614166  -3.1940151343  -1.6890471167
H    1.6259295774  -4.0547740031  -1.2202778884
C    2.9070080395  -3.3596518990  -2.8085812994
C    3.4985786483  -2.2472577121  -3.4011525006
H    4.1336240637  -2.3683242282  -4.2744520935
H    3.0753039065  -4.3514379540  -3.2194384021
C    3.2826760354  -0.9748745959  -2.8782359739
H    3.7535499738  -0.1208790762  -3.3549411651
H    3.2614470378   1.8531151074  -2.5907978916
H    1.9183607828   2.6499496485  -1.7483341732
H    1.5868690275   1.4930435716  -3.0513000901
  119
G(CENSO)=       -3429.46566181  G(xTB)=        -178.78546581        Conformer 39
C   -4.9725561084   1.8226403121   0.3464879857
C   -5.0715217796   2.3744541711   1.6263056344
C   -6.1918816383   3.1099522368   2.0003278697
C   -7.2260428889   3.3198866710   1.0913781226
C   -7.1169920416   2.8402608364  -0.2094672469
C   -5.9871333820   2.1152005067  -0.5855028747
S   -5.8348332831   1.5529598076  -2.2741171335
C   -4.0735389372   1.7672090920  -2.4478726594
C   -3.5328632249   2.2626683009  -3.6360746983
C   -2.1770783461   2.5309804048  -3.7215549157
C   -1.3549799058   2.3397796164  -2.6049029429
C   -1.8810835353   1.8065802636  -1.4280228787
C   -3.2398707053   1.4808818890  -1.3607697919
C   -3.8745892113   0.9428284059  -0.1335751866
C   -3.7028817970  -0.3275005838   0.3059018143
C   -2.9834795845  -1.3745023782  -0.4647685631
C   -1.6220775976  -1.3596063549  -0.7508868774
C   -1.0334240378  -2.3858921791  -1.4984141423
O    0.3089223907  -2.2529389651  -1.7091408647
C    1.0378537891  -3.3361650184  -2.3129274576
C    1.2818562625  -4.4931102355  -1.3573612764
O    2.1295626108  -4.1641797716  -0.2561561249
C    3.5218141165  -4.1974550627  -0.5650883479
C    4.3200182631  -4.0422670073   0.7056415044
O    4.1119020880  -2.7528589224   1.2846268465
C    4.8146542001  -2.6204819952   2.5179310412
C    4.4118511040  -1.3553938496   3.2274276682
O    4.8396761484  -0.2027762136   2.4880727520
C    4.7779549299   0.9879416647   3.2874610679
C    5.1787740689   2.1892805736   2.4729016365
O    4.1428107267   2.4954888737   1.5416379151
C    4.3801300171   3.7075662673   0.8297647632
C    3.2202828338   3.9544903823  -0.0993348209
O    3.1577365198   2.8800364436  -1.0493398961
C    2.1805240510   3.0609609849  -2.0762683324
C    0.7997345391   2.6218673562  -1.6126412465
O   -0.0518434423   2.7115591520  -2.7587702658
C   -1.8159412190  -3.4384118916  -1.9782851149
C   -3.1702985636  -3.4779338466  -1.6630247973
C   -3.7531773357  -2.4736104570  -0.8985128481
S   -5.4812521885  -2.5983379583  -0.4724793573
C   -5.3824137789  -1.9330846383   1.1757863877
C   -4.4793045976  -0.8899898563   1.4374876065
C   -4.3287587968  -0.4581797293   2.7583135487
C   -5.1236741846  -0.9805043090   3.7731259191
C   -6.0728378099  -1.9582106885   3.4814970637
C   -6.1918063913  -2.4511967211   2.1864536184
H   -4.2623692399   2.2283847977   2.3320436780
H   -6.2550825380   3.5197336742   3.0042795089
H   -8.1052659008   3.8882433901   1.3811293802
H   -7.8969509033   3.0457834872  -0.9376249550
H   -4.1771326573   2.4673087083  -4.4865786323
H   -1.7487965979   2.9358239047  -4.6336924331
H   -1.2660502836   1.6541025563  -0.5488931020
H   -0.9926604335  -0.5623201128  -0.3751037868
H    1.9856771489  -2.8866964997  -2.6252389491
H    0.5312753205  -3.6952114442  -3.2182239282
H    1.7027432835  -5.3340962702  -1.9324061226
H    0.3358915282  -4.8261272564  -0.9160335724
H    3.7915207018  -3.4140009440  -1.2915812145
H    3.7889772050  -5.1696759160  -1.0110055153
H    5.3866762650  -4.1874258533   0.4635914464
H    4.0242846558  -4.8237494918   1.4245156439
H    5.9037070015  -2.6297214442   2.3433836598
H    4.5720078341  -3.4641686847   3.1850580928
H    4.8986780315  -1.3575352556   4.2145654079
H    3.3215495433  -1.3218304576   3.3790526059
H    5.4715014087   0.8884603513   4.1362282476
H    3.7596102623   1.1248943549   3.6850800614
H    6.1299546802   2.0019101608   1.9462519241
H    5.3294350743   3.0347896776   3.1635783717
H    5.3213762446   3.6405655139   0.2616695834
H    4.4562518610   4.5575529294   1.5274543900
H    3.3817018619   4.9082508138  -0.6237198296
H    2.2831151656   4.0266193685   0.4731590540
H    2.4938948640   2.4381552060  -2.9217838822
H    2.1633255069   4.1090452000  -2.4076240400
H    0.4182632416   3.2640938647  -0.8060316169
H    0.8388226580   1.5868512450  -1.2514757326
H   -1.3928368096  -4.2482295036  -2.5606313511
H   -3.7692607558  -4.3186192744  -2.0024213607
H   -3.5769208154   0.2897550973   2.9859756843
H   -5.0009130065  -0.6238528960   4.7917237896
H   -6.6999664816  -2.3656475602   4.2694052912
H   -6.8940527549  -3.2502269825   1.9649506617
H    1.9373809625  -0.2597516959  -1.1655235465
C    2.4189635353  -0.6312895111  -0.2573858392
C    1.5470258977  -0.4096149387   0.9505795367
C    0.9217995851  -1.5103251170   1.5417374034
C    0.0506543562  -1.3354288773   2.6135447678
H   -0.4391228541  -2.1990312810   3.0558680497
C   -0.1914749028  -0.0602976547   3.1192800831
H   -0.8648194081   0.0752481331   3.9612484996
C    0.4392914245   1.0403281945   2.5431469968
H    0.2617473759   2.0389550215   2.9337945619
H    1.1182197629  -2.5027930440   1.1458052963
C    1.2977931696   0.8673304212   1.4604455583
H    1.7828935673   1.7351754591   1.0263315821
H    2.6082917509  -1.6963988000  -0.3810915416
N    3.7502395733   0.0578033898  -0.1452664717
H    4.1128701573  -0.0506031796   0.8245927573
H    3.6296834608   1.0724182426  -0.2996281505
C    4.8085782253  -0.4659832821  -1.1016896591
C    4.3307184528  -0.3830363708  -2.5423592696
H    4.9437919145  -1.5129538437  -0.8125074772
C    6.1010413551   0.2736605269  -0.8307277965
C    7.0841179080  -0.3338719418  -0.0464905757
H    6.9084932466  -1.3316122561   0.3489229099
C    8.2782744129   0.3257726785   0.2296719821
H    9.0355061724  -0.1591549100   0.8395033406
C    8.5000744252   1.6041199952  -0.2767808193
C    7.5247543696   2.2155855523  -1.0612917015
H    7.6935885871   3.2114711107  -1.4621689753
H    9.4315493133   2.1215919332  -0.0642163334
C    6.3307561261   1.5552073521  -1.3373139875
H    5.5775359827   2.0465472136  -1.9465203294
H    5.1385984040  -0.7194462443  -3.1982995105
H    4.0618508985   0.6381403535  -2.8294276496
H    3.4666557885  -1.0300485433  -2.7154577034
  119
G(CENSO)=       -3429.46555384  G(xTB)=        -178.78618940        Conformer 40
C   -4.8317128812   1.5306839436   0.5228517887
C   -4.8811850062   1.9303357232   1.8608388307
C   -5.9300023490   2.7132793300   2.3326464511
C   -6.9399654761   3.1240820538   1.4662257734
C   -6.8683741323   2.8057867838   0.1139644494
C   -5.8061582676   2.0364700106  -0.3578932580
S   -5.6585423216   1.7158679259  -2.1106363361
C   -3.8808909356   1.8564606938  -2.2099054274
C   -3.2819333346   2.5754843148  -3.2398531035
C   -1.9066469286   2.7932697206  -3.2412600404
C   -1.1335231168   2.2964983524  -2.1889922765
C   -1.7264034047   1.5374215693  -1.1789321885
C   -3.0964347471   1.2943207259  -1.1877733053
C   -3.7995481155   0.6326624508  -0.0619773040
C   -3.7081463274  -0.6837507563   0.2428651960
C   -2.9829720751  -1.6892813235  -0.5745900816
C   -1.6041088979  -1.7057376395  -0.7607175967
C   -0.9926284718  -2.7316329776  -1.4873140740
O    0.3665178253  -2.6503544527  -1.5958992405
C    1.0742975994  -3.8365974668  -1.9844252427
C    2.5499964999  -3.5105120881  -2.0390787094
O    3.1093680361  -3.0103667646  -0.8288968761
C    3.2069217021  -3.9581658404   0.2329367340
C    4.2893192635  -3.5113933430   1.1838087767
O    3.9575236924  -2.2278957127   1.7257903197
C    4.8331397431  -1.8550322775   2.7973993434
C    4.3436149251  -0.5797204156   3.4294506721
O    4.5878506081   0.5217432135   2.5552479626
C    4.0231690255   1.7308442957   3.0608604777
C    4.4775221831   2.8912033246   2.2168487198
O    4.0539019599   2.7067676537   0.8599194612
C    4.2973224739   3.8623962345   0.0426698865
C    3.1013514575   4.7953449694  -0.0249757346
O    1.9444336243   4.2316349547  -0.6426122845
C    2.0912774101   3.9839656629  -2.0382358459
C    0.7353370335   3.7240198239  -2.6420535483
O    0.2083039928   2.5169313301  -2.0608516014
C   -1.7620532336  -3.7540924047  -2.0453287994
C   -3.1400510174  -3.7506187796  -1.8503338329
C   -3.7502903596  -2.7425934740  -1.1131623874
S   -5.5113106253  -2.8094818967  -0.8247683249
C   -5.4860051958  -2.2942655248   0.8811988055
C   -4.5542461268  -1.3234839428   1.2834433400
C   -4.4350229115  -1.0480434411   2.6486678545
C   -5.2937065755  -1.6350638282   3.5719532899
C   -6.2769898682  -2.5237075317   3.1424835255
C   -6.3615019858  -2.8730551261   1.7988448644
H   -4.0848608522   1.6351792357   2.5336347333
H   -5.9543510428   3.0050350363   3.3785981105
H   -7.7645643227   3.7295292457   1.8315781670
H   -7.6199243608   3.1767853793  -0.5775035058
H   -3.8907271583   3.0038408128  -4.0311422027
H   -1.4609564977   3.3781703993  -4.0386719699
H   -1.1153821455   1.1946339750  -0.3520499494
H   -0.9795550281  -0.9468925192  -0.3062767615
H    0.7768661103  -4.1644165322  -2.9907156751
H    0.8551001390  -4.6467138865  -1.2741785410
H    2.7183689113  -2.7283718827  -2.7894625209
H    3.0831259140  -4.4182346057  -2.3652967462
H    3.4833657626  -4.9510724174  -0.1554187355
H    2.2464546765  -4.0522196393   0.7633683314
H    5.2607702194  -3.4623967226   0.6675803425
H    4.3641574293  -4.2513651023   1.9962687448
H    5.8650423154  -1.7351679862   2.4282988921
H    4.8325015668  -2.6454964590   3.5636192723
H    4.8784396194  -0.4301790101   4.3815245668
H    3.2664791797  -0.6628040408   3.6507277400
H    4.3615007951   1.9124217426   4.0945076874
H    2.9240531492   1.6620622115   3.0659721487
H    5.5750172805   2.9832804361   2.2495315045
H    4.0409985055   3.8099092226   2.6371410357
H    4.5587252764   3.5031752939  -0.9579813128
H    5.1636371525   4.4232511534   0.4238801629
H    3.4103139640   5.7108743776  -0.5584025554
H    2.7861620235   5.0798716999   0.9857095590
H    2.7506913779   3.1231416075  -2.2246954532
H    2.5257364596   4.8611546688  -2.5462398686
H    0.8477921303   3.6152039816  -3.7300259787
H    0.0527389743   4.5589830394  -2.4334791620
H   -1.3124915283  -4.5656630759  -2.6052505115
H   -3.7364714250  -4.5615183962  -2.2590556915
H   -3.6545050058  -0.3751193535   2.9853846428
H   -5.1920452862  -1.3996421071   4.6273975681
H   -6.9550592483  -2.9793331365   3.8584667763
H   -7.0859385279  -3.6120883603   1.4680160432
H    2.0769020617   1.0995414179  -1.1181520839
C    2.1827564309   0.1828325304  -0.5364540450
C    1.3721967769   0.2721935630   0.7301599900
C    0.9311735622   1.5126258458   1.1975803884
C    0.1428390020   1.5909764582   2.3431618234
H   -0.2055245559   2.5596581205   2.6920515307
C   -0.2033942726   0.4330231157   3.0357922002
H   -0.8195060020   0.4951370007   3.9288929811
C    0.2369531203  -0.8069784116   2.5757516822
H   -0.0394399603  -1.7151863960   3.1047435669
H    1.1974104087   2.4131819349   0.6493159415
C    1.0161590549  -0.8867350916   1.4256123570
H    1.3367225450  -1.8541639340   1.0514256225
H    1.8738123562  -0.6762629428  -1.1393978548
N    3.6472652956  -0.0026117974  -0.2296072507
H    3.7503533762  -0.7816782629   0.4478739012
H    3.9799579315   0.8522222297   0.2486266414
C    4.5289668901  -0.3149411930  -1.4238690923
C    4.4871032370   0.7881246783  -2.4694991064
H    4.1217995768  -1.2355628505  -1.8448352136
C    5.9307148392  -0.5899820328  -0.9279096064
C    6.5375677570  -1.8120385876  -1.2214497164
H    5.9854239829  -2.5613759678  -1.7837871941
C    7.8393726238  -2.0734525387  -0.8002532645
H    8.3022582928  -3.0273293146  -1.0379399772
C    8.5414502616  -1.1173735995  -0.0717359387
C    7.9408694961   0.1049500444   0.2250515721
H    8.4846490186   0.8557119566   0.7915660980
H    9.5551999528  -1.3216433709   0.2616472944
C    6.6449902066   0.3704879917  -0.2055843572
H    6.1904331032   1.3310612218   0.0289223306
H    5.1472668201   0.5001377214  -3.2928399059
H    4.8491052078   1.7382234499  -2.0669438894
H    3.4823201768   0.9251795576  -2.8789124780
  119
G(CENSO)=       -3429.46550054  G(xTB)=        -178.78601986        Conformer 41
C   -4.2013986289   1.3930885248   0.5961810436
C   -4.1514052256   1.5905297543   1.9794605585
C   -5.0804047384   2.4043319723   2.6184549955
C   -6.0680959867   3.0492660237   1.8770096754
C   -6.0896435145   2.9285825930   0.4916493757
C   -5.1447508240   2.1242377088  -0.1447880673
S   -5.1181276720   2.0310623384  -1.9234659108
C   -3.3521641241   1.9150079711  -2.1437273041
C   -2.7577535415   2.5609187025  -3.2248236695
C   -1.3820020033   2.5025095231  -3.4212958852
C   -0.5936099243   1.8050285623  -2.5049801235
C   -1.1868310250   1.1598043968  -1.4205669590
C   -2.5673297296   1.1738162728  -1.2393035341
C   -3.2755059511   0.4887291448  -0.1288183672
C   -3.2834191447  -0.8580221049   0.0379476544
C   -2.4854472406  -1.7911392340  -0.7925609694
C   -1.0994297238  -1.9022102719  -0.6929169351
C   -0.3991407350  -2.8002819785  -1.4934947965
O    0.9703192657  -2.7726993342  -1.4004237699
C    1.6601118741  -4.0322216389  -1.2828698787
C    1.7547671903  -4.4928665489   0.1600523699
O    2.4406439649  -3.5999135283   1.0366376607
C    3.7795443036  -3.3194791350   0.6293288542
C    4.5976745886  -2.8696214053   1.8115735294
O    4.1501592569  -1.5902570838   2.2779749199
C    4.8181334061  -1.2108603932   3.4881534778
C    4.1905922771   0.0319556948   4.0575918403
O    4.4464296175   1.1413796538   3.1969220415
C    3.9441168661   2.3586853858   3.7468517915
C    4.2544078380   3.4993025897   2.8172324925
O    3.4521037587   3.3943207670   1.6329436896
C    3.6830052451   4.4971749701   0.7454084790
C    2.5377206989   4.6766227247  -0.2148259579
O    2.4593197293   3.5867033360  -1.1334179805
C    1.6307739893   3.9169914889  -2.2497388394
C    1.5342986283   2.7325093503  -3.1789472792
O    0.7664353238   1.6535035838  -2.6122773790
C   -1.0851061997  -3.6165590509  -2.3968709880
C   -2.4732965704  -3.5632245177  -2.4501310187
C   -3.1750591841  -2.6718685669  -1.6399679026
S   -4.9579233379  -2.6625826533  -1.6362247810
C   -5.1973684311  -2.4065223346   0.1151214729
C   -4.3139002220  -1.5768140327   0.8322630092
C   -4.4560035209  -1.5090083783   2.2209490799
C   -5.5065285639  -2.1560479175   2.8638805254
C   -6.4256184983  -2.8990322443   2.1270781741
C   -6.2603668249  -3.0436445696   0.7538451061
H   -3.3660080652   1.1104376144   2.5524951248
H   -5.0307164014   2.5353893367   3.6956200993
H   -6.8015301707   3.6799374299   2.3713602966
H   -6.8219305071   3.4756932527  -0.0957525830
H   -3.3705945418   3.1274884048  -3.9204272112
H   -0.9497975597   3.0158043530  -4.2727754500
H   -0.5528028226   0.6599420874  -0.7023547096
H   -0.5526528202  -1.2996601699   0.0233598784
H    2.6505129039  -3.8673501729  -1.7179502128
H    1.1663696029  -4.8191088414  -1.8658950369
H    2.2488491402  -5.4807352496   0.1604085929
H    0.7500940535  -4.6117745678   0.5832612979
H    3.7918216195  -2.5504920711  -0.1565549247
H    4.2595983529  -4.2259331990   0.2245472717
H    5.6562406737  -2.8133707963   1.5081840115
H    4.5117827490  -3.6048519064   2.6268780183
H    5.8911704284  -1.0489843060   3.2935896409
H    4.7214132676  -2.0163555174   4.2325804861
H    4.6313629424   0.2143016025   5.0518125840
H    3.1045824725  -0.1110110700   4.1845762668
H    4.4240259183   2.5623676640   4.7183453114
H    2.8557003279   2.2862381486   3.9116460985
H    5.3257475593   3.5010852101   2.5573406719
H    4.0243252145   4.4438859146   3.3339354862
H    4.6283236908   4.3571363742   0.1968899838
H    3.7664302012   5.4257352912   1.3307792340
H    2.7199980734   5.6169138455  -0.7613173294
H    1.5881975738   4.7852982828   0.3352370940
H    2.0689992895   4.7627582977  -2.8058531701
H    0.6263552833   4.2210657480  -1.9097081950
H    2.5287127845   2.3092038692  -3.3556505665
H    1.1287011154   3.0485853521  -4.1464424214
H   -0.5519901251  -4.3036327515  -3.0462952055
H   -3.0105111309  -4.2289258657  -3.1200970134
H   -3.7304269080  -0.9529369837   2.8020755918
H   -5.6039109256  -2.0803461862   3.9430982316
H   -7.2518308401  -3.3999664917   2.6234932655
H   -6.9409599419  -3.6684846710   0.1818737410
H    1.8490020366   0.8948384710  -0.7064604415
C    2.1700146779   0.2366935544   0.1057600888
C    1.2657523920   0.3937882745   1.3003851035
C    0.9768073859  -0.6936948086   2.1286752179
C    0.1039999132  -0.5420202322   3.2041199038
H   -0.1222147403  -1.3947181705   3.8392047258
C   -0.4838702353   0.6949392436   3.4601550019
H   -1.1700828974   0.8091252033   4.2954151659
C   -0.2031999874   1.7821480019   2.6335302007
H   -0.6729926740   2.7446832209   2.8187251994
H    1.4298302423  -1.6596993919   1.9171535594
C    0.6682335959   1.6314539227   1.5593938507
H    0.8783179478   2.4723688745   0.9030987846
H    2.1805764534  -0.7975373030  -0.2501381783
N    3.5828270609   0.6265128974   0.4471813872
H    3.9774034952  -0.0923599684   1.0820239281
H    3.5543691634   1.5121956242   0.9818346448
C    4.5225867851   0.8608679468  -0.7271289418
C    5.8205160546   1.4125862658  -0.1563909570
H    4.0215717297   1.6317362642  -1.3244147340
C    4.6835339595  -0.3845140954  -1.5731565560
C    3.7442391631  -0.6624131195  -2.5718925992
H    2.9065301548   0.0130004665  -2.7267179842
C    3.8682208008  -1.7955217468  -3.3692627303
H    3.1262084775  -1.9981684925  -4.1369110911
C    4.9433874327  -2.6624841285  -3.1878445656
C    5.8903371850  -2.3886562718  -2.2044633286
H    6.7357929116  -3.0559836183  -2.0604423340
H    5.0462098108  -3.5440875437  -3.8150019837
C    5.7612578948  -1.2583425745  -1.4013270227
H    6.5116848283  -1.0645654547  -0.6412381179
H    6.5293327617   1.5978872891  -0.9680860169
H    6.2805586574   0.7202604327   0.5563010001
H    5.6402173272   2.3576406758   0.3627847375
  119
G(CENSO)=       -3429.46544971  G(xTB)=        -178.78836712        Conformer 42
C   -4.9987541162   1.4301275425   0.4589744044
C   -5.2472855926   1.8173803709   1.7783087269
C   -6.4162882148   2.4924094294   2.1161403633
C   -7.3514743944   2.8064776556   1.1336472661
C   -7.0928535627   2.4940941460  -0.1968727731
C   -5.9141776197   1.8314867592  -0.5353320565
S   -5.5695292612   1.4970633114  -2.2591553367
C   -3.8100782675   1.7889936166  -2.2050204383
C   -3.1595458627   2.4894535086  -3.2155386663
C   -1.8113355361   2.8216700823  -3.0910063869
C   -1.1268023144   2.4788525970  -1.9212558886
C   -1.7669206068   1.7321846985  -0.9295109928
C   -3.0950905821   1.3522082982  -1.0787626436
C   -3.8328143798   0.6363285603  -0.0123380584
C   -3.6491271565  -0.6739569773   0.2864520461
C   -2.8648416511  -1.6054204437  -0.5629190733
C   -1.5150660886  -1.4621429554  -0.8747459985
C   -0.8770175255  -2.3539490368  -1.7405942144
O    0.4225820321  -2.0456478751  -2.0377780181
C    1.2921670683  -3.0791004526  -2.5313362223
C    1.7425711732  -4.0103001041  -1.4323245308
O    2.6435774989  -3.3079808837  -0.5771210089
C    3.0340542487  -4.0922673844   0.5479332892
C    4.2518216749  -3.5035123579   1.2099999782
O    3.9517346000  -2.2373572317   1.8108088895
C    4.9134972076  -1.8939006847   2.8171742238
C    4.4872573645  -0.6286746124   3.5078532031
O    4.6812951353   0.4839788041   2.6354859437
C    4.1423474540   1.6818588864   3.1916616007
C    4.5974682265   2.8701239197   2.3902428203
O    4.1387573069   2.7796274481   1.0359366517
C    4.3212731564   4.0226614027   0.3463397749
C    4.2370890228   3.8113698034  -1.1476687346
O    2.9788176018   3.3301544199  -1.6154038318
C    1.9946652189   4.3532069008  -1.7434411138
C    0.7950685522   3.8128486235  -2.4771004840
O    0.1571288538   2.8377609746  -1.6381687547
C   -1.5752826395  -3.4390056555  -2.2716435013
C   -2.9129449424  -3.6126547634  -1.9338982723
C   -3.5598635883  -2.7133726405  -1.0924844244
S   -5.2882837132  -2.9729942293  -0.7354933229
C   -5.2906620444  -2.4224139568   0.9550744886
C   -4.4441153182  -1.3670002470   1.3278219530
C   -4.3495422632  -1.0411239666   2.6844708993
C   -5.1572785712  -1.6695169392   3.6259433932
C   -6.0626518562  -2.6495100040   3.2231396544
C   -6.1159218071  -3.0451493278   1.8910250152
H   -4.5151837378   1.5952084178   2.5448012014
H   -6.5923280765   2.7759292562   3.1498062440
H   -8.2675088814   3.3292018371   1.3935830525
H   -7.7935615696   2.7850255680  -0.9747185150
H   -3.7070078487   2.8113202253  -4.0970849694
H   -1.3293089363   3.3777997888  -3.8871977682
H   -1.2244130374   1.4847626775  -0.0226087991
H   -0.9353250922  -0.6544749618  -0.4456339418
H    2.1535844877  -2.5458714132  -2.9467051970
H    0.8255660103  -3.6436766997  -3.3456054327
H    2.2478381956  -4.8796692806  -1.8847530010
H    0.8754899613  -4.3815447470  -0.8611519851
H    3.2986513965  -5.1129511282   0.2259671491
H    2.2027969651  -4.1673585545   1.2678835317
H    5.0751239159  -3.3954367622   0.4866388268
H    4.5750842371  -4.2113192372   1.9887277660
H    5.9142646593  -1.7732247538   2.3709564939
H    4.9653469625  -2.6993099326   3.5654594504
H    5.0902448010  -0.5012994578   4.4212580035
H    3.4275776915  -0.7050868002   3.8036284975
H    4.5022946449   1.8214518792   4.2244389133
H    3.0432072760   1.6255105557   3.2169709466
H    5.6967566439   2.9438508171   2.4019933342
H    4.1876069393   3.7748945241   2.8661758913
H    5.3213104333   4.4312435660   0.5651267635
H    3.5745891557   4.7508257644   0.6995071571
H    4.9827756491   3.0650448864  -1.4456511085
H    4.4951498032   4.7608760408  -1.6438378279
H    2.3963958861   5.1955577728  -2.3299338506
H    1.6848575204   4.7383741717  -0.7595625785
H    1.0929414488   3.3551818222  -3.4308746319
H    0.1093166204   4.6471586613  -2.6771233393
H   -1.1026795691  -4.1603712432  -2.9277237011
H   -3.4542192376  -4.4672206837  -2.3304309682
H   -3.6265869548  -0.2943560275   2.9969484344
H   -5.0790508490  -1.3942913723   4.6736820628
H   -6.7036561741  -3.1368676407   3.9522935324
H   -6.7783998922  -3.8493744018   1.5827776909
H    1.8555794031   1.1173674920  -0.9100447571
C    2.0052172574   0.2583983315  -0.2530376102
C    1.3006253901   0.4692981423   1.0587330943
C    0.9256465033  -0.6289303888   1.8382196043
C    0.2228318683  -0.4431952048   3.0252382312
H   -0.0704434137  -1.3037030320   3.6206631428
C   -0.1182137490   0.8436816697   3.4391946744
H   -0.6757448913   0.9887844631   4.3606901025
C    0.2525031478   1.9424330547   2.6668603070
H   -0.0152948540   2.9468820057   2.9837652672
H    1.1773733353  -1.6326609001   1.5031956932
C    0.9615074569   1.7559793205   1.4831663415
H    1.2445792787   2.6087421236   0.8727665624
H    1.6435582267  -0.6498744733  -0.7418290204
N    3.4932066061   0.0861874979  -0.0684823740
H    3.6607027837  -0.5648340721   0.7177341031
H    3.8894409383   0.9971870287   0.2161911596
C    4.2033652678  -0.4953482159  -1.2739723004
C    3.9341456606   0.2961238221  -2.5461154433
H    3.7779910990  -1.4990461528  -1.3746305190
C    5.6841253745  -0.6271006792  -0.9945065119
C    6.3389249835  -1.7854664991  -1.4213897562
H    5.7667769014  -2.5785450215  -1.8981417396
C    7.7124458636  -1.9281125850  -1.2480767531
H    8.2078853164  -2.8335370044  -1.5879167815
C    8.4470014387  -0.9160496804  -0.6348364238
C    7.8013538086   0.2411181587  -0.2065618455
H    8.3673515888   1.0365825698   0.2706317916
H    9.5182888555  -1.0277562094  -0.4928269499
C    6.4292503355   0.3899919077  -0.3916919337
H    5.9512101018   1.3075245391  -0.0563986539
H    4.3251072171   1.3138162139  -2.4806129083
H    2.8683744483   0.3396164042  -2.7875277155
H    4.4446992353  -0.2141237516  -3.3680506147
  119
G(CENSO)=       -3429.46537315  G(xTB)=        -178.78206211        Conformer 43
C   -5.4263624372   1.4271061790  -0.7849253619
C   -6.4011966850   1.7268646703   0.1704992943
C   -7.6314171312   2.2515784773  -0.2113935683
C   -7.8969388535   2.4996637545  -1.5567891942
C   -6.9137257665   2.2778455314  -2.5149770681
C   -5.6772280716   1.7665824416  -2.1228543841
S   -4.3715399120   1.5581475885  -3.3142635572
C   -3.0081367435   2.0189121726  -2.2585786655
C   -1.9861558319   2.8043239450  -2.7922605723
C   -0.9408861215   3.2211892620  -1.9901577918
C   -0.9138683492   2.8623062617  -0.6389547896
C   -1.9215244462   2.0606799784  -0.0952017729
C   -2.9720817699   1.6194176185  -0.9107043526
C   -4.1217521727   0.7980285892  -0.4503003127
C   -4.0397386394  -0.4903023058  -0.0443865733
C   -2.7862036029  -1.2525793716   0.1873739569
C   -2.0039897067  -1.0957089418   1.3337894364
C   -0.9673263624  -1.9909900298   1.6036221427
O   -0.2847182452  -1.8180601234   2.7775241626
C    0.0064552419  -3.0045671322   3.5546796088
C    1.4827118939  -3.2470200808   3.7236194384
O    2.0720818191  -3.6372989724   2.4875809204
C    3.4678386904  -3.8867165936   2.6401541903
C    4.0902421489  -4.2283785197   1.3122247512
O    3.9698247338  -3.1232749750   0.4128231255
C    4.9258542248  -3.1482654075  -0.6499452023
C    6.1102458594  -2.2559265275  -0.3643054121
O    5.6982490075  -0.8845889622  -0.4162775146
C    6.8001468107   0.0010093093  -0.2000862642
C    6.3680982372   1.4260811146  -0.4192865955
O    5.3845244571   1.7787234684   0.5520869411
C    5.1080292323   3.1782535270   0.5448694169
C    4.0192687229   3.4920050660   1.5347816801
O    2.7608928256   2.9961383638   1.0616375015
C    1.6772352588   3.4681980334   1.8657027706
C    0.3821924169   2.8704499688   1.3861709999
O    0.1483997421   3.3541233614   0.0586865804
C   -0.6551601365  -3.0075740655   0.6965228837
C   -1.4406966748  -3.1778536069  -0.4366078076
C   -2.5203046943  -2.3302432171  -0.6740467094
S   -3.6660593576  -2.6735761937  -1.9999700695
C   -5.1638426985  -2.4316061079  -1.0533548032
C   -5.2148133178  -1.4066996337  -0.0900790460
C   -6.3411812509  -1.3289912660   0.7319838922
C   -7.4270647984  -2.1766077720   0.5332339405
C   -7.3958555467  -3.1279615671  -0.4833043233
C   -6.2549499828  -3.2721210605  -1.2658723130
H   -6.1876310887   1.5488154495   1.2192010510
H   -8.3831904304   2.4666845281   0.5424279859
H   -8.8587637378   2.9034143176  -1.8599645950
H   -7.0955700543   2.5239117579  -3.5575217079
H   -2.0213348862   3.1068235341  -3.8349700930
H   -0.1459302092   3.8437128280  -2.3897842102
H   -1.9196268204   1.7889798181   0.9535156395
H   -2.2436883037  -0.3240769300   2.0593798952
H   -0.4871347772  -3.8761123599   3.1098286595
H   -0.4238675645  -2.8360707802   4.5501840478
H    1.6007033022  -4.0470944687   4.4756378311
H    1.9754629961  -2.3420153916   4.1145148276
H    3.6314261228  -4.7351088676   3.3266426485
H    3.9639087734  -3.0012164378   3.0698663553
H    3.6099833787  -5.1192702223   0.8755074919
H    5.1483754870  -4.4675634851   1.5001686378
H    4.4209949483  -2.8064126242  -1.5625192443
H    5.2843109618  -4.1710705643  -0.8333055220
H    6.8887833289  -2.4341833563  -1.1243276057
H    6.5379994472  -2.4878372273   0.6254653992
H    7.6103832944  -0.2269958021  -0.9111051985
H    7.1937779474  -0.1268676423   0.8217357484
H    5.9640799690   1.5589898006  -1.4368407053
H    7.2573238084   2.0692624196  -0.3166360053
H    4.8100475704   3.5074133768  -0.4641936536
H    6.0111051013   3.7397350755   0.8352616494
H    3.9640327793   4.5855460580   1.6487262778
H    4.2509130929   3.0526608229   2.5188110878
H    1.6285299088   4.5669251274   1.8091833716
H    1.8247769825   3.1826122293   2.9185189288
H   -0.4226735489   3.1848817679   2.0662671127
H    0.4276839289   1.7728836409   1.3794036483
H    0.1744494247  -3.6785120362   0.8950853257
H   -1.2340086845  -3.9996454205  -1.1164698775
H   -6.3664798796  -0.6011834964   1.5342168408
H   -8.2984224612  -2.0922495364   1.1761621944
H   -8.2440780555  -3.7868331459  -0.6456014290
H   -6.2023397325  -4.0497447222  -2.0230134440
H    1.2177285480  -0.2892581500   1.3172166842
C    2.2795953074  -0.5318531966   1.3044177154
C    2.9315095327  -0.1122219006   2.5950442182
C    4.2943221188  -0.3351916594   2.8119116294
C    4.8875536242   0.0387266720   4.0132369655
H    5.9484914139  -0.1379178553   4.1683480857
C    4.1230031119   0.6323375061   5.0161394102
H    4.5862634164   0.9220780564   5.9553825365
C    2.7634001400   0.8517268432   4.8097602856
H    2.1607172651   1.3129324540   5.5875818706
H    4.8956620801  -0.8047762366   2.0367890426
C    2.1721925703   0.4829863545   3.6035890152
H    1.1100677086   0.6502185628   3.4445512926
H    2.4009518916  -1.6031919114   1.1216811211
N    2.9045539284   0.1922298296   0.1436669753
H    3.9234113136   0.0330636896   0.1550603945
H    2.7802331310   1.2087052695   0.2989283901
C    2.4130839260  -0.2105895825  -1.2361268546
C    0.8970505559  -0.1583210423  -1.3242801725
H    2.7604802446  -1.2393092052  -1.3760889470
C    3.0833287814   0.6902560734  -2.2504127391
C    3.9553504789   0.1553882701  -3.1988560657
H    4.1654490965  -0.9110022734  -3.1920827535
C    4.5587863310   0.9794501151  -4.1458752751
H    5.2358558694   0.5518909068  -4.8803133539
C    4.3009106051   2.3479065282  -4.1461118469
C    3.4306649441   2.8878111318  -3.2009210336
H    3.2213555951   3.9542222070  -3.1980109523
H    4.7743505706   2.9924700892  -4.8816816215
C    2.8215767007   2.0637332373  -2.2596512158
H    2.1390278284   2.4988439583  -1.5318688872
H    0.6024793673  -0.3909710087  -2.3518524287
H    0.5219244883   0.8402958319  -1.0867290104
H    0.4202392691  -0.8876438182  -0.6645606597
  119
G(CENSO)=       -3429.46533626  G(xTB)=        -178.78593205        Conformer 44
C   -5.0308381210   1.3224871118   0.4720374847
C   -5.3151842586   1.7130117005   1.7828244903
C   -6.4916304364   2.3918655499   2.0855070625
C   -7.3966489933   2.7082948732   1.0759744171
C   -7.1020142546   2.3917178188  -0.2461572498
C   -5.9173362002   1.7229965748  -0.5491999345
S   -5.5240179543   1.3785661030  -2.2614981132
C   -3.7686464668   1.6850696814  -2.1628916780
C   -3.0909506300   2.3707384031  -3.1656269043
C   -1.7527655492   2.7222376405  -2.9985820540
C   -1.1102268538   2.4264133288  -1.7917970025
C   -1.7735077298   1.6872688037  -0.8097853637
C   -3.0862722614   1.2742213415  -1.0076767066
C   -3.8522637492   0.5344343151   0.0233058244
C   -3.6933474075  -0.7908478066   0.2724513639
C   -2.8943531689  -1.6868437219  -0.5988111104
C   -1.5590444003  -1.4779050305  -0.9352512471
C   -0.9025615484  -2.3096371809  -1.8423210419
O    0.3674044040  -1.9209610955  -2.1687624807
C    1.3164921908  -2.9035898203  -2.6085050603
C    1.7197734431  -3.8577686784  -1.5081574502
O    2.1499527803  -3.1198944201  -0.3646428531
C    2.7087068919  -3.9823596304   0.6263454012
C    2.7308679672  -3.3134790829   1.9739872489
O    3.6373078545  -2.2063061434   1.9863264638
C    3.7864593773  -1.6774765226   3.3091825267
C    4.9357830499  -0.7091210461   3.3522099010
O    4.6210386536   0.4523029194   2.5887132168
C    5.6884899325   1.3967540847   2.6116033693
C    5.2810546921   2.6437075276   1.8730657597
O    5.0824441349   2.3252551639   0.4903303800
C    5.2006659760   3.4400607665  -0.4001430593
C    3.9727648931   4.3144061090  -0.4908805766
O    2.9404239508   3.6267156100  -1.1987786106
C    1.8538792526   4.5037431154  -1.4838852216
C    0.7922502435   3.8085141747  -2.2931977866
O    0.1531356928   2.8230592391  -1.4674223674
C   -1.5597748198  -3.4100565376  -2.3926191450
C   -2.8798366278  -3.6542833782  -2.0304154397
C   -3.5498309006  -2.8079886669  -1.1499793357
S   -5.2649524402  -3.1429685424  -0.8001696625
C   -5.3177503794  -2.5838897535   0.8849752623
C   -4.5077512345  -1.5074537343   1.2801058682
C   -4.4686447459  -1.1752005853   2.6386909458
C   -5.2941128479  -1.8154940488   3.5557239001
C   -6.1623634840  -2.8180393674   3.1277358540
C   -6.1592709286  -3.2210919274   1.7972077237
H   -4.6059248742   1.4915134168   2.5706081916
H   -6.6965755091   2.6770177461   3.1133738246
H   -8.3170894672   3.2359214006   1.3088842028
H   -7.7788831421   2.6841488105  -1.0442698211
H   -3.6086295037   2.6633427028  -4.0749490590
H   -1.2459828269   3.2575478125  -3.7934933871
H   -1.2572117093   1.4563066962   0.1179487453
H   -1.0075475589  -0.6546136505  -0.5016873049
H    2.1753678307  -2.3158610607  -2.9456332512
H    0.9453772894  -3.4737343651  -3.4698505445
H    2.5328482467  -4.4925212053  -1.8987858205
H    0.8823860451  -4.5176917033  -1.2286825887
H    3.7247242139  -4.2918637600   0.3300562655
H    2.0946330523  -4.8916532441   0.7285208692
H    3.0620447175  -4.0629832033   2.7106206146
H    1.7194907711  -2.9833315677   2.2564939370
H    4.0052809840  -2.4962836965   4.0124037675
H    2.8528412801  -1.1883841802   3.6313172223
H    5.8504679294  -1.1874149112   2.9635596495
H    5.1154056091  -0.4346783429   4.4050976869
H    6.5921281082   0.9623290948   2.1510530945
H    5.9318717742   1.6736499807   3.6510816468
H    6.0929938621   3.3791635378   1.9724600452
H    4.3677836723   3.0712076456   2.3130269889
H    5.4177707203   3.0183977891  -1.3879437807
H    6.0561857769   4.0612396058  -0.0968083097
H    4.2533306660   5.2321924753  -1.0351756856
H    3.6211108792   4.6170299009   0.5101797640
H    2.2111333262   5.3644413484  -2.0740597405
H    1.4141317303   4.8921737769  -0.5501174916
H    1.2195063551   3.3336954274  -3.1879100873
H    0.0651653622   4.5694924365  -2.6057565698
H   -1.0668867304  -4.0809574225  -3.0874466079
H   -3.3935987458  -4.5177958131  -2.4439605806
H   -3.7711192699  -0.4144590285   2.9727955463
H   -5.2580224392  -1.5326857854   4.6037189365
H   -6.8176600621  -3.3159725982   3.8367379140
H   -6.7924581971  -4.0416743077   1.4708884085
H    1.8580130455   1.1159120192  -0.9468774760
C    1.9859605210   0.2863451168  -0.2489193497
C    1.3914696097   0.6416883400   1.0842264324
C    1.5751354681   1.9189969081   1.6198714229
C    1.0059841656   2.2567558079   2.8429003718
H    1.1543067535   3.2525703267   3.2520169748
C    0.2340326356   1.3243525370   3.5359826941
H   -0.2188640381   1.5921108267   4.4868056797
C    0.0386145178   0.0526894099   3.0028073706
H   -0.5682127630  -0.6758390761   3.5341680186
H    2.1573151139   2.6492306425   1.0623862293
C    0.6199257512  -0.2872393865   1.7830933677
H    0.4653765757  -1.2772095620   1.3621598892
H    1.5275048764  -0.6170324208  -0.6569887298
N    3.4638408062   0.0199247048  -0.1336249720
H    3.6093650551  -0.6587400650   0.6315016741
H    3.9605189346   0.8888706379   0.1454056812
C    4.1213126742  -0.5291055231  -1.3949535217
C    3.7188957159   0.2835479842  -2.6116949983
H    3.7306718409  -1.5493429241  -1.4816590666
C    5.6141204603  -0.5989632773  -1.1317281980
C    6.5196209528   0.2747434839  -1.7355792902
H    6.1776218106   1.0154275493  -2.4510579041
C    7.8766437411   0.2071416048  -1.4280102989
H    8.5698376741   0.8939006820  -1.9062314103
C    8.3443820384  -0.7319961858  -0.5133086733
C    7.4483917934  -1.6163580528   0.0838073639
H    7.8045206485  -2.3618367389   0.7896942580
H    9.4027835533  -0.7804462350  -0.2724595516
C    6.0943699492  -1.5521527215  -0.2282398936
H    5.4013897847  -2.2459383865   0.2415461807
H    3.9371476704   1.3496358750  -2.4867433577
H    2.6528059361   0.1736948968  -2.8256431815
H    4.2696629100  -0.0862973282  -3.4811006381
  119
G(CENSO)=       -3429.46531668  G(xTB)=        -178.78501697        Conformer 45
C   -5.4630408324   1.4987541782   0.1207278582
C   -5.7110047518   1.9808328420   1.4087944484
C   -6.9335553069   2.5624255690   1.7295528440
C   -7.9246629224   2.6868880686   0.7592038156
C   -7.6742377532   2.2795290148  -0.5466795932
C   -6.4431967635   1.7097092672  -0.8684843551
S   -6.1162688745   1.2449069597  -2.5621362520
C   -4.3863306298   1.6775630569  -2.6051221823
C   -3.8329601232   2.2928418248  -3.7301774907
C   -2.5138185296   2.7160089370  -3.7129050817
C   -1.7448420858   2.5598661559  -2.5537627277
C   -2.2837013725   1.9195872821  -1.4376144717
C   -3.5965438733   1.4391771597  -1.4746528180
C   -4.2343878524   0.7807170053  -0.3092782229
C   -3.9160363207  -0.4650230012   0.1206210237
C   -3.0090820577  -1.3841636002  -0.6132138845
C   -1.6513859468  -1.1657995990  -0.8235156462
C   -0.8817306993  -2.0765863697  -1.5539230042
O    0.4218670358  -1.7094518719  -1.7351682111
C    1.3631042387  -2.6577541458  -2.2636994510
C    1.8306258785  -3.6644826368  -1.2387617520
O    2.4612207135  -2.9909703155  -0.1477886540
C    3.0558983430  -3.9210468005   0.7581294850
C    3.4483165353  -3.2459892595   2.0452506323
O    4.4850178513  -2.2771792452   1.8256005386
C    5.1174758866  -1.9034526348   3.0603555593
C    6.1620523148  -0.8495617664   2.8113616418
O    5.5246887123   0.3920530590   2.5131422452
C    6.4660966583   1.4451683916   2.3143837977
C    5.7372313156   2.7516886285   2.1574428265
O    4.9658709054   2.7633879878   0.9475805150
C    4.3739865223   4.0561341202   0.7528410073
C    3.6614407173   4.1534869348  -0.5694444327
O    2.4353647231   3.4261200634  -0.5224087047
C    1.6512091003   3.5990726499  -1.7001321185
C    0.3111636332   2.9490953039  -1.4154443152
O   -0.4819727172   3.0737624875  -2.5995383087
C   -1.4621730148  -3.2403832262  -2.0599111087
C   -2.8108060345  -3.4841820439  -1.8186247269
C   -3.5817789057  -2.5780168510  -1.0991978249
S   -5.3031305690  -2.9431962494  -0.8030461715
C   -5.4115179984  -2.3038063434   0.8557980207
C   -4.6739116852  -1.1572501509   1.1922870831
C   -4.6528666069  -0.7510167463   2.5295918550
C   -5.4296748264  -1.4009899870   3.4828986676
C   -6.2282554015  -2.4811233494   3.1125413504
C   -6.2053900862  -2.9493951074   1.8030566597
H   -4.9367885609   1.9074070682   2.1630930382
H   -7.1089683436   2.9212486446   2.7396469957
H   -8.8825928417   3.1354802509   1.0064367889
H   -8.4242970533   2.4235195145  -1.3195747550
H   -4.4415520685   2.4667133887  -4.6132130835
H   -2.0802837433   3.2110481174  -4.5768273353
H   -1.7163868193   1.8039641700  -0.5230305965
H   -1.1650184479  -0.2882499933  -0.4154316839
H    2.2018392341  -2.0463704781  -2.6094866752
H    0.9574599657  -3.1811127643  -3.1377782701
H    2.5413344764  -4.3433687930  -1.7399349023
H    0.9900332453  -4.2707726277  -0.8646722586
H    3.9332690733  -4.3976477768   0.2905276979
H    2.3352131514  -4.7151639335   1.0139514815
H    3.8184879506  -4.0272164982   2.7266187288
H    2.5782447991  -2.7625442923   2.5142036807
H    5.6048219354  -2.7875817006   3.4985617599
H    4.3648271300  -1.5320455282   3.7743590508
H    6.8254688768  -1.1548686890   1.9845422956
H    6.7756717602  -0.7491413647   3.7214074851
H    7.0906448294   1.2410128965   1.4298391114
H    7.1307515372   1.5322872712   3.1896345817
H    6.4849507959   3.5602011147   2.1266046525
H    5.0802409792   2.9278575376   3.0249108334
H    5.1674951610   4.8199431155   0.7660097196
H    3.6737903655   4.2794408479   1.5741453879
H    4.3061680884   3.7854339807  -1.3845750991
H    3.4549661809   5.2193154928  -0.7596933119
H    2.1361320981   3.1298282661  -2.5713884677
H    1.5120905634   4.6699841633  -1.9186353515
H   -0.1763442661   3.4545762677  -0.5699476795
H    0.4394162923   1.8869419352  -1.1666913655
H   -0.8892602043  -3.9735623300  -2.6152291558
H   -3.2574276929  -4.4036553828  -2.1867305445
H   -4.0147489906   0.0769992659   2.8197179119
H   -5.4096878106  -1.0642263268   4.5152760441
H   -6.8434703658  -2.9867606194   3.8513874546
H   -6.7824078942  -3.8265456102   1.5233366428
H    2.1470691065   1.2113870776  -0.1834969375
C    2.3127032431   0.2263991868   0.2550217782
C    1.7941537922   0.1891653299   1.6657207832
C    0.8173902425  -0.7444579981   2.0188097584
C    0.2909685789  -0.7615785837   3.3085925768
H   -0.4728605892  -1.4892051632   3.5699755441
C    0.7523927885   0.1427038055   4.2614509179
H    0.3499432618   0.1241253204   5.2706369755
C    1.7280071022   1.0771575725   3.9153578388
H    2.0869347297   1.7887527263   4.6540553880
H    0.4762114986  -1.4639560264   1.2788960062
C    2.2365795456   1.1087129971   2.6211696668
H    2.9865482764   1.8468643946   2.3495169771
H    1.8250652826  -0.5387913608  -0.3492826192
N    3.7974145705  -0.0128133504   0.1804456536
H    4.0513121972  -0.7837227685   0.8295261127
H    4.2882332757   0.8331086465   0.5066524224
C    4.3037889637  -0.3978634585  -1.2008797084
C    3.8186166926   0.5805877231  -2.2571572707
H    3.8675181667  -1.3853969052  -1.3747490186
C    5.8084506192  -0.5495191861  -1.1407340496
C    6.6607346018   0.5540904703  -1.2318122555
H    6.2504507423   1.5547906987  -1.3340582645
C    8.0413099058   0.3809198080  -1.1881687531
H    8.6947704536   1.2458112527  -1.2636814183
C    8.5845369739  -0.8942260428  -1.0481590229
C    7.7409101286  -1.9983217674  -0.9529473144
H    8.1569619012  -2.9964319385  -0.8469237025
H    9.6625417401  -1.0269318564  -1.0176206601
C    6.3606084503  -1.8250119483  -0.9998976126
H    5.7012934871  -2.6866440141  -0.9296213934
H    2.7303405911   0.5525097315  -2.3607713170
H    4.2556209381   0.2995569307  -3.2196913461
H    4.1225218670   1.6062101055  -2.0303148544
  119
G(CENSO)=       -3429.46498359  G(xTB)=        -178.78635305        Conformer 46
C   -5.1376774595   1.3371826268   0.4916019806
C   -5.4374782679   1.7367924018   1.7961861535
C   -6.6406018547   2.3721149504   2.0889688332
C   -7.5581449820   2.6349491782   1.0753790355
C   -7.2506049687   2.3104228483  -0.2418107834
C   -6.0395936497   1.6857069837  -0.5348476092
S   -5.6341145092   1.3269241500  -2.2406115117
C   -3.8892380809   1.6899392384  -2.1488114008
C   -3.2385341565   2.3796899478  -3.1663885831
C   -1.9101927099   2.7715908012  -3.0147708180
C   -1.2488781153   2.5106955695  -1.8100946544
C   -1.8844052697   1.7671225161  -0.8114087443
C   -3.1888263827   1.3176211334  -0.9907452744
C   -3.9336903004   0.5786325211   0.0576050068
C   -3.7410492808  -0.7361061835   0.3358470972
C   -2.9124385834  -1.6306302087  -0.5081842317
C   -1.5762562847  -1.4031872033  -0.8216429383
C   -0.8817569114  -2.2463094754  -1.6901501785
O    0.3925196442  -1.8449048067  -1.9796329176
C    1.3360521781  -2.7925071672  -2.5011676301
C    1.8195554126  -3.7632574164  -1.4512180443
O    2.4143252263  -3.0433665836  -0.3715229408
C    2.9557496308  -3.9361659012   0.6027170920
C    3.3641330820  -3.1904745789   1.8468245266
O    4.4095091301  -2.2614647063   1.5360110014
C    5.1593973165  -1.8320258276   2.6837405251
C    4.6212749495  -0.5715918126   3.3200859655
O    4.9481415594   0.5339599346   2.4791240399
C    4.4300399228   1.7658511415   2.9732931009
C    4.9293657478   2.8908220952   2.1042477459
O    4.5341985242   2.6591863264   0.7468546325
C    4.8589553157   3.7456483145  -0.1335507067
C    3.6711204529   4.6355549529  -0.4058925730
O    2.7211863869   3.9222601477  -1.1980924370
C    1.5957435153   4.7368284673  -1.5117906904
C    0.5907152068   3.9704465142  -2.3308844020
O    0.0067797604   2.9468960860  -1.5075562296
C   -1.5077942896  -3.3712342642  -2.2277863065
C   -2.8331744735  -3.6284777264  -1.8914178607
C   -3.5373353933  -2.7755962537  -1.0461950357
S   -5.2517712676  -3.1334540053  -0.7135581548
C   -5.3277152383  -2.5555874756   0.9653981217
C   -4.5440388752  -1.4562850761   1.3509495830
C   -4.5162334945  -1.1082501634   2.7057247098
C   -5.3288272283  -1.7581837012   3.6276803065
C   -6.1723790640  -2.7852114791   3.2085180191
C   -6.1567977775  -3.2021705083   1.8822446902
H   -4.7206743448   1.5553883393   2.5875455934
H   -6.8575877578   2.6641899519   3.1124100256
H   -8.5002350799   3.1265267803   1.3006708772
H   -7.9393441572   2.5614688629  -1.0438482075
H   -3.7707345695   2.6434922834  -4.0761180286
H   -1.4245953574   3.3095275869  -3.8210605451
H   -1.3546094252   1.5678405052   0.1161365689
H   -1.0486390442  -0.5619943038  -0.3939088277
H    2.1651005944  -2.1791394980  -2.8675578884
H    0.9288155971  -3.3439273449  -3.3575112012
H    2.5542486185  -4.4369652662  -1.9241441403
H    0.9880592034  -4.3812904546  -1.0746331246
H    3.8225817455  -4.4722757054   0.1820483134
H    2.2001520069  -4.6842655076   0.8947993871
H    3.7307606641  -3.9366448810   2.5676536234
H    2.5029210959  -2.6753418732   2.2976685193
H    6.1842712467  -1.6514429718   2.3366136475
H    5.1865394702  -2.6348651399   3.4329127418
H    5.0870086848  -0.4421541428   4.3115994132
H    3.5290729005  -0.6395301076   3.4648366891
H    4.7775151857   1.9503918495   4.0035023517
H    3.3293432573   1.7388001273   2.9814734409
H    6.0272241575   2.9604144977   2.1597771834
H    4.5011418393   3.8337778672   2.4777704907
H    5.2159469346   3.3127585638  -1.0754680256
H    5.6740064593   4.3478991533   0.2902422759
H    4.0184449774   5.5330524468  -0.9461473709
H    3.2105506764   4.9671653361   0.5403348562
H    1.9132188048   5.6138982412  -2.1011684819
H    1.1169850354   5.1042065234  -0.5886577167
H    1.0589480494   3.5198112949  -3.2172466568
H   -0.1798361471   4.6809708429  -2.6567338504
H   -0.9897826953  -4.0560186331  -2.8894475818
H   -3.3208055418  -4.5114956974  -2.2952483372
H   -3.8378072884  -0.3274654046   3.0331790138
H   -5.3016605658  -1.4640132173   4.6728145852
H   -6.8169444466  -3.2913522988   3.9215621995
H   -6.7693925357  -4.0412302531   1.5637397866
H    2.3517324235   1.4330233556  -1.0395904739
C    2.3048867000   0.4826099307  -0.5037260430
C    1.5101308956   0.6417875241   0.7643755616
C    0.9358783135  -0.4751704510   1.3767045961
C    0.1527734964  -0.3293722304   2.5186971234
H   -0.2992798164  -1.2041316746   2.9791461522
C   -0.0694893313   0.9379866140   3.0539153932
H   -0.6887712974   1.0542475512   3.9394104994
C    0.4962695484   2.0563289097   2.4445568668
H    0.3197358350   3.0473355909   2.8545171915
H    1.0851414483  -1.4570980299   0.9343384688
C    1.2833542519   1.9089900060   1.3058452905
H    1.7190472061   2.7756161495   0.8180954878
H    1.8541730775  -0.2837647681  -1.1394907554
N    3.7264037294   0.0503270703  -0.2324119185
H    3.7507018823  -0.7100510960   0.4694815213
H    4.2215595365   0.8545483561   0.1915846992
C    4.4775718797  -0.4606339443  -1.4469961288
C    4.4684244758   0.5548388164  -2.5793022837
H    3.9342291528  -1.3617283190  -1.7479456158
C    5.8761963623  -0.8557952589  -1.0282782564
C    6.3211171517  -2.1570046961  -1.2636723028
H    5.6521860045  -2.8754866924  -1.7318747435
C    7.6077881187  -2.5410323910  -0.8967493059
H    7.9419795320  -3.5579491369  -1.0835585746
C    8.4596979024  -1.6267978402  -0.2814711505
C    8.0234318963  -0.3242058351  -0.0487270947
H    8.6834137929   0.3943031303   0.4298011810
H    9.4604387204  -1.9279793207   0.0157644896
C    6.7405129809   0.0621927485  -0.4260496426
H    6.4153125614   1.0830107523  -0.2362946829
H    5.0461773091   0.1437178560  -3.4121079470
H    4.9363288897   1.4964967303  -2.2763606893
H    3.4561615038   0.7580426535  -2.9401533656
  119
G(CENSO)=       -3429.46495768  G(xTB)=        -178.78486670        Conformer 47
C   -4.5649210170   1.4013787838   0.6380820287
C   -4.5853999477   1.5758096227   2.0247193883
C   -5.6107571181   2.2876146454   2.6380392432
C   -6.6246189825   2.8528981743   1.8674814567
C   -6.5783426816   2.7624325494   0.4803122980
C   -5.5378648320   2.0623000165  -0.1289947742
S   -5.4106996644   2.0212816918  -1.9057937091
C   -3.6305609682   2.0936167512  -2.0195211258
C   -3.0413052839   2.8818409810  -3.0016018192
C   -1.6569970926   2.9948987281  -3.0857936782
C   -0.8604586084   2.3108976182  -2.1656445159
C   -1.4475058764   1.5046074804  -1.1870093614
C   -2.8307044403   1.3726589213  -1.1095273294
C   -3.5433474599   0.5885655347  -0.0702287808
C   -3.4754216367  -0.7585152726   0.0531011775
C   -2.5945421026  -1.6379633260  -0.7523064095
C   -1.2174825073  -1.6978888123  -0.5661427086
C   -0.4490512794  -2.6404149898  -1.2522119729
O    0.8837082353  -2.6448288821  -0.9599479004
C    1.6115862071  -3.8687429321  -1.1651471333
C    2.9130151785  -3.7649647982  -0.4120572016
O    2.6442661806  -3.7323987190   0.9882363358
C    3.7971620670  -3.9319783652   1.8060238438
C    4.8520138190  -2.8465495944   1.6916682264
O    4.3803028296  -1.5638007771   2.1355919587
C    4.7541953767  -1.2656287198   3.4868062631
C    4.0793354878  -0.0013582858   3.9469868669
O    4.4957457032   1.1007572303   3.1396911487
C    3.9674465328   2.3309983628   3.6363941955
C    4.3398520547   3.4631654801   2.7183030625
O    3.6103779878   3.3530326451   1.4898654047
C    3.8568232412   4.4712733338   0.6287919320
C    2.8839119133   4.4671405195  -0.5233612686
O    3.0859549635   3.2849743793  -1.2932550446
C    2.6265095583   3.3538504555  -2.6392467311
C    1.1289481286   3.4776371853  -2.8096951787
O    0.5048735342   2.3691726147  -2.1450281798
C   -1.0518648041  -3.5117581343  -2.1627629735
C   -2.4339405980  -3.4745110507  -2.3295155946
C   -3.2068964006  -2.5670025246  -1.6114403585
S   -4.9894301254  -2.6216498542  -1.6962314039
C   -5.3053887356  -2.4099544966   0.0501942953
C   -4.4839540533  -1.5516696163   0.8046111058
C   -4.6556983245  -1.5225516391   2.1908813646
C   -5.6867111189  -2.2340342359   2.7958941690
C   -6.5528540983  -3.0026057436   2.0220988886
C   -6.3500136349  -3.1111183267   0.6501740105
H   -3.7842213635   1.1551616242   2.6222285565
H   -5.6167660645   2.4002748021   3.7183193005
H   -7.4332952056   3.4012327218   2.3421742213
H   -7.3324743365   3.2544101581  -0.1277951850
H   -3.6638903049   3.4367929198  -3.6978565020
H   -1.2264795452   3.6318420406  -3.8497649033
H   -0.8077969375   1.0168414830  -0.4618205649
H   -0.7337652836  -1.0550072125   0.1606127500
H    1.8287046275  -4.0170228963  -2.2325020325
H    1.0170963224  -4.7166982491  -0.7984503874
H    3.4515842751  -2.8621569708  -0.7356587325
H    3.5290530441  -4.6427523819  -0.6690547540
H    4.2761980752  -4.8957808504   1.5592205970
H    3.4217209909  -3.9906153576   2.8344147307
H    5.1724287135  -2.7294962119   0.6514143548
H    5.7336651033  -3.1508287011   2.2740069838
H    5.8488980644  -1.1643784517   3.5515468277
H    4.4403949012  -2.0780517662   4.1598991242
H    4.3637294665   0.1663492771   4.9991811363
H    2.9843536712  -0.1103208922   3.9014210407
H    4.3811929400   2.5431811650   4.6358884755
H    2.8704138371   2.2663251842   3.7263831018
H    5.4243830962   3.4636107899   2.5221547994
H    4.0807209593   4.4104683955   3.2164774957
H    4.8933547522   4.4418022017   0.2561640323
H    3.7189622424   5.4088582155   1.1899532400
H    3.0782901181   5.3652803048  -1.1314402589
H    1.8490429892   4.5198199434  -0.1510751105
H    2.9702907627   2.4276856034  -3.1155246740
H    3.0931269492   4.2029150015  -3.1651453813
H    0.9232531551   3.4609417426  -3.8892439209
H    0.7402734817   4.4189609366  -2.3960521510
H   -0.4684284892  -4.2416219088  -2.7136875994
H   -2.9101698639  -4.1849934708  -2.9994424316
H   -3.9686920744  -0.9456894621   2.7985351548
H   -5.8106086899  -2.1881412057   3.8740020781
H   -7.3644575381  -3.5531385145   2.4890920406
H   -6.9849625316  -3.7578009751   0.0508390292
H    2.0426516122   0.9777058969  -0.8133670086
C    2.3581229308   0.2569502611  -0.0541451609
C    1.4664029764   0.3341917132   1.1583495008
C    1.1892239878  -0.8138611657   1.9052158904
C    0.3204925356  -0.7521487142   2.9914629877
H    0.1040324203  -1.6534149886   3.5594811533
C   -0.2786818265   0.4559854687   3.3419831230
H   -0.9636303922   0.5009668794   4.1847514162
C   -0.0046755286   1.6050397090   2.6020607671
H   -0.4764934399   2.5481661695   2.8648405018
H    1.6456716788  -1.7586859659   1.6210950695
C    0.8639548841   1.5437051551   1.5154317739
H    1.0653613531   2.4358579058   0.9286584514
H    2.3461304598  -0.7504284952  -0.4739367621
N    3.7816187009   0.5889048289   0.3014615060
H    4.1216550697  -0.1094904116   0.9901272637
H    3.7824017298   1.5071465375   0.7797270104
C    4.7728307378   0.6944510625  -0.8495126576
C    6.0936299050   1.1543930739  -0.2504288727
H    4.3714188073   1.4901226698  -1.4811009983
C    4.8443185216  -0.5726425205  -1.6746249561
C    5.8587450991  -1.5172860675  -1.5007288806
H    6.6184644997  -1.3739322224  -0.7384619215
C    5.9232883863  -2.6466033849  -2.3142636238
H    6.7229792368  -3.3677242929  -2.1682935986
C    4.9751099628  -2.8473531179  -3.3129568031
C    3.9641385961  -1.9071520174  -3.5013638317
H    3.2264545922  -2.0476454628  -4.2867265895
H    5.0301800618  -3.7261636285  -3.9497147939
C    3.9060155190  -0.7764719915  -2.6936302001
H    3.1272539059  -0.0363739370  -2.8625296213
H    6.4790684911   0.4481711581   0.4923835094
H    5.9682799210   2.1264880420   0.2379276132
H    6.8384330746   1.2656267962  -1.0430126719
  119
G(CENSO)=       -3429.46494790  G(xTB)=        -178.78486879        Conformer 48
C   -4.5679753187   1.4289391290   0.5886671571
C   -4.6024681351   1.6384025503   1.9701297713
C   -5.6373587551   2.3600933090   2.5553635999
C   -6.6467333445   2.9000802024   1.7611930417
C   -6.5865282965   2.7752593203   0.3772342319
C   -5.5366590815   2.0656588588  -0.2043314486
S   -5.3924329571   1.9821046485  -1.9788737518
C   -3.6116465422   2.0645559655  -2.0758096662
C   -3.0145808669   2.8401887012  -3.0634474988
C   -1.6301987321   2.9653957783  -3.1273952128
C   -0.8418669435   2.3067126218  -2.1820261346
C   -1.4363537996   1.5116393875  -1.1992021770
C   -2.8193986278   1.3673819334  -1.1416855657
C   -3.5386710121   0.6025781260  -0.0929464449
C   -3.4699253406  -0.7414988468   0.0586862642
C   -2.5979452895  -1.6383445309  -0.7375318199
C   -1.2179111079  -1.6919710950  -0.5730024100
C   -0.4584084504  -2.6463719017  -1.2531642115
O    0.8781285960  -2.6444664188  -0.9802958012
C    1.6105715017  -3.8621323859  -1.2050983798
C    2.9197920980  -3.7595083850  -0.4655820773
O    2.6660035704  -3.7481056031   0.9378713795
C    3.8283875166  -3.9546741969   1.7404328811
C    4.8727572681  -2.8584510625   1.6357248584
O    4.3939637802  -1.5885724354   2.1083854838
C    4.7789613173  -1.3112112600   3.4608663380
C    4.0938251693  -0.0637938030   3.9505888676
O    4.4907070510   1.0579943257   3.1607990489
C    3.9462750348   2.2713898577   3.6807701908
C    4.3047604710   3.4263856881   2.7859250708
O    3.5789257461   3.3319009546   1.5541085610
C    3.8121330754   4.4714967242   0.7176328898
C    2.8493910779   4.4737744112  -0.4431259186
O    3.0776468162   3.3099768564  -1.2332450066
C    2.6391029751   3.3990354321  -2.5849490142
C    1.1430238004   3.5061400344  -2.7788067769
O    0.5226021528   2.3800702986  -2.1405802295
C   -1.0740165400  -3.5353935810  -2.1376410251
C   -2.4587511826  -3.5044569919  -2.2817863663
C   -3.2223500729  -2.5856824778  -1.5683227988
S   -5.0059554579  -2.6469181290  -1.6270349464
C   -5.2993985450  -2.3945421257   0.1174561615
C   -4.4698003905  -1.5167558007   0.8391683786
C   -4.6224452945  -1.4533549336   2.2265525875
C   -5.6434285095  -2.1512205841   2.8632930922
C   -6.5180417671  -2.9408094344   2.1206406667
C   -6.3339073827  -3.0829043676   0.7491580400
H   -3.8050719972   1.2369392648   2.5854289983
H   -5.6543342988   2.5002017049   3.6322913802
H   -7.4628823670   3.4556572558   2.2141458410
H   -7.3370848392   3.2480435296  -0.2502714524
H   -3.6312895965   3.3767521900  -3.7790532895
H   -1.1934498152   3.5929109703  -3.8957115264
H   -0.8042923806   1.0440552692  -0.4541033175
H   -0.7242018610  -1.0342635903   0.1332548981
H    1.8153696513  -3.9984033599  -2.2765181900
H    1.0256478965  -4.7171709269  -0.8397461498
H    3.4494358281  -2.8491910142  -0.7829622671
H    3.5381727890  -4.6299359872  -0.7412388479
H    4.3121787880  -4.9097441510   1.4701613517
H    3.4638010810  -4.0357197815   2.7711893798
H    5.1801122697  -2.7190448077   0.5944534314
H    5.7634676768  -3.1649923574   2.2028318235
H    5.8730361632  -1.1982242729   3.5161477699
H    4.4819080150  -2.1396148307   4.1219018203
H    4.3850685334   0.0876160478   5.0033680544
H    2.9997438127  -0.1847458458   3.9118388892
H    4.3566138687   2.4694240632   4.6846011082
H    2.8501176510   2.1908744320   3.7686503696
H    5.3895120418   3.4454104141   2.5919558637
H    4.0323783139   4.3597938130   3.3029310692
H    4.8519960032   4.4677646457   0.3532729683
H    3.6532014708   5.3949968230   1.2964272599
H    3.0347110896   5.3864865766  -1.0319271938
H    1.8103347777   4.5027954904  -0.0799984536
H    3.0026981436   2.4865967435  -3.0729022267
H    3.1031115436   4.2637478147  -3.0870661363
H    0.9569654719   3.5030247866  -3.8619030219
H    0.7344183673   4.4358432221  -2.3581545168
H   -0.4984756218  -4.2740586753  -2.6848959199
H   -2.9439582488  -4.2285316277  -2.9303813577
H   -3.9279859013  -0.8600753628   2.8094871210
H   -5.7530227324  -2.0783426227   3.9414536663
H   -7.3219221487  -3.4810619233   2.6123189993
H   -6.9755580033  -3.7456599429   0.1750622109
H    2.0298681278   0.9886527074  -0.7904012022
C    2.3498655682   0.2569001670  -0.0436736383
C    1.4590968842   0.3085863707   1.1709610063
C    1.1933788265  -0.8528157283   1.9012261197
C    0.3233461840  -0.8156099599   2.9875496109
H    0.1153770272  -1.7271746871   3.5421538056
C   -0.2888123677   0.3810645197   3.3547218632
H   -0.9754654641   0.4067308895   4.1969290085
C   -0.0258418725   1.5434307099   2.6317944288
H   -0.5072378679   2.4779178579   2.9078364263
H    1.6590926870  -1.7888868728   1.6035726430
C    0.8443769568   1.5066577197   1.5452506830
H    1.0382078272   2.4094237239   0.9722455952
H    2.3418670583  -0.7433751573  -0.4804179422
N    3.7723080954   0.5891895084   0.3156901600
H    4.1159314451  -0.1180765262   0.9936208468
H    3.7694844394   1.5001402519   0.8075624152
C    4.7629616415   0.7170842780  -0.8336808951
C    6.0818609531   1.1720686147  -0.2266686963
H    4.3585738535   1.5217356454  -1.4514491582
C    4.8393649475  -0.5348642464  -1.6809676844
C    5.8593612710  -1.4768112280  -1.5260489933
H    6.6193383897  -1.3431959012  -0.7622780874
C    5.9290199063  -2.5905174734  -2.3604481105
H    6.7329459470  -3.3097112732  -2.2289953818
C    4.9807709768  -2.7778939730  -3.3616619221
C    3.9643782764  -1.8399668008  -3.5314044735
H    3.2268044172  -1.9695571560  -4.3187235671
H    5.0401303805  -3.6441476328  -4.0150024068
C    3.9009633779  -0.7248891665  -2.7025794071
H    3.1180327401   0.0139713795  -2.8571465505
H    6.8259766303   1.3015992889  -1.0171365207
H    6.4707614793   0.4542808134   0.5031035745
H    5.9517630390   2.1343927698   0.2795108079
  119
G(CENSO)=       -3429.46486806  G(xTB)=        -178.78631523        Conformer 49
C   -5.1276537901   1.3358521071   0.5179733463
C   -5.4163182160   1.7228076477   1.8288919910
C   -6.6166385943   2.3556782370   2.1380100038
C   -7.5424187149   2.6288770634   1.1346770088
C   -7.2458343879   2.3175762315  -0.1882127931
C   -6.0375091404   1.6954165193  -0.4975001205
S   -5.6449334506   1.3550529222  -2.2099665546
C   -3.8993291927   1.7171827490  -2.1273295830
C   -3.2562873135   2.4177228018  -3.1424400242
C   -1.9265050976   2.8074799299  -2.9972380074
C   -1.2559358662   2.5335341459  -1.8006272878
C   -1.8841799145   1.7797868642  -0.8049052270
C   -3.1899816612   1.3323924634  -0.9787550166
C   -3.9269513955   0.5819318202   0.0670467283
C   -3.7316335701  -0.7355257021   0.3302447820
C   -2.9042504619  -1.6197361025  -0.5258124172
C   -1.5687769275  -1.3875948478  -0.8387084899
C   -0.8743882299  -2.2211270218  -1.7164816291
O    0.3994315892  -1.8158125415  -2.0024033230
C    1.3427058091  -2.7562502379  -2.5368842297
C    1.8285318700  -3.7403523240  -1.5004891307
O    2.4207759077  -3.0350510690  -0.4096593237
C    2.9659960902  -3.9411960855   0.5501075206
C    3.3546550476  -3.2187129182   1.8139084503
O    4.3922294132  -2.2710666065   1.5360780302
C    5.1044077249  -1.8399204942   2.7077199786
C    4.5496402373  -0.5754217547   3.3204999764
O    4.9108767880   0.5276038865   2.4902294938
C    4.3976936051   1.7640418696   2.9785950259
C    4.9109119301   2.8850663357   2.1129068940
O    4.5229051575   2.6565832276   0.7529032839
C    4.8519892991   3.7463691995  -0.1217934949
C    3.6672140282   4.6409538820  -0.3927963878
O    2.7170280027   3.9347482246  -1.1911492213
C    1.5930860614   4.7533034267  -1.5000793010
C    0.5846258905   3.9933356231  -2.3211459483
O    0.0022660446   2.9652953552  -1.5025988545
C   -1.5000582275  -3.3408599886  -2.2652421242
C   -2.8247205650  -3.6030478372  -1.9297154431
C   -3.5285533509  -2.7599045258  -1.0745009170
S   -5.2415353691  -3.1237130938  -0.7411160161
C   -5.3135696564  -2.5641938004   0.9443041266
C   -4.5301826244  -1.4682263606   1.3400105604
C   -4.4991883085  -1.1355024440   2.6985790937
C   -5.3087172750  -1.7965454254   3.6152990063
C   -6.1522188127  -2.8197996592   3.1869105237
C   -6.1394748468  -3.2219746686   1.8560748725
H   -4.6928159294   1.5333862108   2.6122238915
H   -6.8249395756   2.6377140166   3.1660701814
H   -8.4823722668   3.1185662538   1.3726737150
H   -7.9409469016   2.5772265801  -0.9819758168
H   -3.7955650910   2.6914985673  -4.0450485104
H   -1.4470520586   3.3535167682  -3.8017622700
H   -1.3474634637   1.5711010414   0.1164921012
H   -1.0412371775  -0.5506417355  -0.4027644823
H    2.1707651691  -2.1379468330  -2.8971362584
H    0.9346170760  -3.2972454673  -3.3994920685
H    2.5653918293  -4.4048796513  -1.9829027237
H    0.9988573185  -4.3662062829  -1.1331118166
H    3.8422010232  -4.4583504478   0.1252280025
H    2.2174903057  -4.7042511561   0.8206126613
H    3.7233501369  -3.9773712466   2.5206509492
H    2.4834794574  -2.7240665635   2.2688984969
H    6.1420423673  -1.6655006898   2.3969820155
H    5.1014035713  -2.6394536798   3.4608024271
H    4.9808883708  -0.4460277259   4.3275714873
H    3.4525558557  -0.6377803619   3.4261383816
H    4.7381290911   1.9464760853   4.0115632689
H    3.2969637741   1.7446234915   2.9777711472
H    6.0088566074   2.9476084284   2.1756863881
H    4.4866330340   3.8306840079   2.4842146409
H    5.2097752026   3.3170203980  -1.0647995841
H    5.6677055179   4.3447087944   0.3063241989
H    4.0185583368   5.5401974382  -0.9275109347
H    3.2050396067   4.9691231453   0.5538413499
H    1.9119030858   5.6323057673  -2.0858419248
H    1.1164498895   5.1175352289  -0.5746118272
H    1.0491006463   3.5477036818  -3.2119986269
H   -0.1856297034   4.7074371800  -2.6398075894
H   -0.9822029467  -4.0181287714  -2.9347200495
H   -3.3118314219  -4.4824464292  -2.3419729138
H   -3.8205971871  -0.3579657944   3.0331801967
H   -5.2791362226  -1.5140173366   4.6635836441
H   -6.7944250233  -3.3345566473   3.8959120672
H   -6.7517771318  -4.0582780103   1.5298254856
H    2.3860576728   1.4491241509  -1.0382979186
C    2.3257704906   0.4919789211  -0.5158980636
C    1.5222635355   0.6412385115   0.7481678889
C    1.2805922456   1.9052847383   1.2902867197
C    0.4834626256   2.0437443259   2.4231613405
H    0.2949996404   3.0325273092   2.8332084111
C   -0.0772763411   0.9195200317   3.0261959649
H   -0.7047424326   1.0288199649   3.9068141267
C    0.1603079059  -0.3449200088   2.4904953358
H   -0.2880531992  -1.2244093925   2.9455531614
H    1.7125583471   2.7763330783   0.8073272295
C    0.9530839403  -0.4817290537   1.3541326812
H    1.1131769201  -1.4612931305   0.9103033056
H    1.8728332215  -0.2611925663  -1.1657517400
N    3.7405065374   0.0424433858  -0.2386967482
H    3.7518303363  -0.7253157156   0.4557110917
H    4.2376975259   0.8377760764   0.1986588766
C    4.4989869838  -0.4622108144  -1.4514268049
C    4.5154386317   0.5662388975  -2.5715074003
H    3.9485327256  -1.3530353937  -1.7694676851
C    5.8873257224  -0.8790834448  -1.0194792444
C    6.3213333377  -2.1816805028  -1.2668119791
H    5.6526858506  -2.8854786271  -1.7572998393
C    7.5961619076  -2.5868100359  -0.8817603371
H    7.9214871298  -3.6049601001  -1.0773648261
C    8.4474002820  -1.6923088479  -0.2373235207
C    8.0227311643  -0.3878363778   0.0061146457
H    8.6822866199   0.3155853912   0.5070846532
H    9.4384148157  -2.0103303259   0.0745894654
C    6.7516242476   0.0195927900  -0.3887082443
H    6.4356653746   1.0417139162  -0.1900689160
H    5.0947359485   0.1559883820  -3.4037067472
H    4.9953930609   1.4965332938  -2.2532423708
H    3.5097182862   0.7890718535  -2.9390820750
