# Supplementary material for: Chiral Induction and Memory via Supramolecular Deracemization
Source: Angew Chem Int Ed Engl. 2025 Aug 5;64(38):e202510584. doi: 10.1002/anie.202510584 (PMC12435425; doi:10.1002/anie.202510584)
Supplement: Supplementary file 2 — Supporting Information [file ANIE-64-e202510584-s001.zip › BTX-24c8-anti.xyz]

  92
G(CENSO)=       -2946.57079608  G(xTB)=        -145.49275771        Conformer 1
C    3.8244229509   0.1915702852  -1.4734758860
C    4.6882435910  -0.7513927312  -2.0448163353
C    5.5252309127  -0.4053302651  -3.0962768179
C    5.5056845689   0.8941272038  -3.6051558069
C    4.6168275091   1.8301586623  -3.0916258493
C    3.7661121226   1.4728123306  -2.0435394809
S    2.6104763513   2.6698112229  -1.4097252650
C    1.2756992075   1.5640787724  -0.9922153874
C   -0.0446181955   2.0068287281  -1.1219666706
C   -1.0961172237   1.1683056402  -0.8015274276
C   -0.8368292854  -0.1451740957  -0.3838376071
C    0.4746109461  -0.5980932020  -0.2681814409
C    1.5432984188   0.2724973180  -0.5236991607
C    2.9540126086  -0.1312763575  -0.3201507785
C    3.4176039659  -0.7228275810   0.8123552436
C    2.5541247911  -1.0916914070   1.9566575006
C    1.6194243369  -0.1987083234   2.4945166636
C    0.7440858181  -0.6184898209   3.4911351250
O   -0.2551294814   0.1554838789   3.9989582446
C   -0.6294327358   1.3280301136   3.2588000171
C   -2.0664255135   1.6321852817   3.6315864256
O   -2.4616547662   2.7456339189   2.8448859721
C   -3.8748715994   2.9237507698   2.8252700526
C   -4.2302063193   4.0019100195   1.8353689261
O   -3.8490353575   3.5816867903   0.5307526543
C   -4.3838549449   4.4147633893  -0.4894051031
C   -3.6961950600   4.0875407611  -1.7984394989
O   -3.7821440463   2.7200061852  -2.1877362523
C   -5.0661282967   2.3183892901  -2.6524313930
C   -4.9250772302   0.8725117654  -3.0895307438
O   -6.1564993785   0.4894032633  -3.6992005684
C   -6.1137736269  -0.7901598639  -4.3326957146
C   -6.5723411119  -1.9246053459  -3.4442067534
O   -5.6919346143  -2.0470164579  -2.3335303603
C   -5.9261505058  -3.2280370105  -1.5744798276
C   -5.2234401475  -3.1109531472  -0.2469066731
O   -3.8217688134  -2.9978699992  -0.4622462139
C   -3.0985923101  -2.7796870075   0.7416668208
C   -1.7409205333  -2.2237935657   0.4055841506
O   -1.9353609153  -0.8919314204  -0.0952528855
C    0.8487705983  -1.9115032449   4.0204159976
C    1.8242701336  -2.7721431677   3.5480284701
C    2.6777577801  -2.3693990449   2.5164883311
S    3.9030274089  -3.5092327707   1.9027044488
C    5.1846452674  -2.3411515008   1.4981640496
C    4.8428444078  -1.0678514857   1.0168444020
C    5.8736085154  -0.1485617868   0.7826303199
C    7.2031759981  -0.5116916665   0.9440366610
C    7.5282431429  -1.8051047816   1.3551525886
C    6.5213384559  -2.7162079714   1.6482767892
H    4.7070443172  -1.7597760061  -1.6412007365
H    6.1938957093  -1.1484328383  -3.5210073726
H    6.1618288420   1.1714684447  -4.4252692091
H    4.5671686439   2.8295486187  -3.5154003285
H   -0.2491429723   3.0113936424  -1.4824345059
H   -2.1235809849   1.5081319561  -0.9016270139
H    0.6950607084  -1.6073032709   0.0584456309
H    1.5672314399   0.8051522097   2.0904942785
H   -0.5753997041   1.1321826186   2.1801050346
H    0.0369434421   2.1662550191   3.5050010618
H   -2.1611498345   1.8499618990   4.7087332789
H   -2.6894862662   0.7517894511   3.4031208786
H   -4.2463487712   3.2167451595   3.8222545858
H   -4.3685486057   1.9803839934   2.5387654070
H   -3.7264677418   4.9486298018   2.0951207841
H   -5.3193035313   4.1705000740   1.8915646799
H   -4.1926282117   5.4803676904  -0.2719242399
H   -5.4770954698   4.2832824892  -0.5570540326
H   -2.6240630602   4.2960465003  -1.7021471868
H   -4.1069071324   4.7420982877  -2.5856395075
H   -5.3816698882   2.9429434830  -3.5052545457
H   -5.8291778063   2.4015587554  -1.8628252865
H   -4.6891079137   0.2340232502  -2.2260399994
H   -4.0982850921   0.7915182165  -3.8142365223
H   -5.1005498480  -0.9935312579  -4.7120398696
H   -6.7953528718  -0.7421270959  -5.1923156434
H   -6.5772444899  -2.8503613878  -4.0475005150
H   -7.6029749684  -1.7441710429  -3.0930230035
H   -7.0036943878  -3.3612002281  -1.3790772104
H   -5.5689369496  -4.1134546207  -2.1272193072
H   -5.4594135760  -4.0030791336   0.3593539923
H   -5.5953161109  -2.2236641459   0.2922965674
H   -2.9697340632  -3.7216405146   1.3016808883
H   -3.6323640262  -2.0678918319   1.3924469347
H   -1.2420969100  -2.8452162017  -0.3516739058
H   -1.1220939841  -2.2027994993   1.3150003854
H    0.1670854052  -2.2224812004   4.8065010242
H    1.9214067272  -3.7643878531   3.9801167390
H    5.6181523959   0.8554265606   0.4560476333
H    7.9880664873   0.2135288622   0.7500134330
H    8.5673764202  -2.0965188598   1.4786452804
H    6.7692990390  -3.7096505796   2.0120086317
  92
G(CENSO)=       -2946.56868191  G(xTB)=        -145.49424186        Conformer 2
C    3.7773240050   0.1583878476  -1.4346875393
C    4.5957737835  -0.7869973420  -2.0642101049
C    5.3585960832  -0.4411599269  -3.1711204479
C    5.3097299838   0.8597594336  -3.6740775318
C    4.4645852914   1.7996991412  -3.0967941752
C    3.6865109317   1.4429918822  -1.9941066884
S    2.5817487385   2.6430770200  -1.2763893424
C    1.2643132869   1.5390197341  -0.8010422021
C   -0.0620701157   1.9792474637  -0.8566784775
C   -1.0927011871   1.1228351642  -0.5166490977
C   -0.8101013643  -0.1989994389  -0.1433224400
C    0.5089514245  -0.6393584683  -0.0724644025
C    1.5582801824   0.2440116218  -0.3610140632
C    2.9792291926  -0.1557064569  -0.2290357792
C    3.4993498193  -0.7251108514   0.8899330915
C    2.6845396278  -1.0222199553   2.0873804852
C    1.7936830571  -0.0778915033   2.6088591924
C    0.9294858402  -0.4232408786   3.6418884775
O   -0.0480042916   0.4018098702   4.1129177407
C   -0.4028120733   1.5289667871   3.2952868848
C   -1.8534563679   1.8592940666   3.5855933486
O   -2.2136136850   2.8767612389   2.6625641752
C   -3.6116756670   3.1475650416   2.6577827457
C   -3.9410384025   4.0608860122   1.5058198102
O   -3.7813853945   3.3583671348   0.2778345666
C   -4.1612868290   4.1469003175  -0.8420222375
C   -4.0008046355   3.3372844009  -2.1133543349
O   -4.7445829053   2.1235595333  -2.1533696945
C   -6.1587533710   2.3089284442  -2.1031971129
C   -6.8584708170   0.9966561464  -2.3863444934
O   -6.8710478727   0.6246687013  -3.7683083330
C   -5.7185130935  -0.0760268964  -4.2462015685
C   -5.7520290744  -1.5675508118  -3.9912170036
O   -5.4752925043  -1.8298771410  -2.6187414899
C   -5.4271313613  -3.2202449748  -2.3237011431
C   -4.9389390017  -3.4015761142  -0.9093646801
O   -3.5746833716  -3.0063356272  -0.8456675765
C   -3.0525547830  -3.0038791933   0.4740588188
C   -1.6941212485  -2.3547301181   0.4394945239
O   -1.8938393019  -0.9636039664   0.1500111349
C    1.0231118515  -1.6873493923   4.2391089415
C    1.9675657297  -2.5945122790   3.7876450431
C    2.7960552368  -2.2712685347   2.7081610486
S    3.9631735876  -3.4739195920   2.1042741127
C    5.2480986736  -2.3698061730   1.5538090641
C    4.9213674049  -1.1096667045   1.0265552903
C    5.9676368868  -0.2440188095   0.6817211819
C    7.2910688852  -0.6499184361   0.7773192452
C    7.5957502637  -1.9334071391   1.2325733864
C    6.5781156872  -2.7880640054   1.6368721437
H    4.6379480989  -1.7959918904  -1.6637370267
H    5.9921633320  -1.1859773163  -3.6439461777
H    5.9070734914   1.1359058774  -4.5383649153
H    4.3910439671   2.8010560901  -3.5125191253
H   -0.2877075231   2.9930960473  -1.1771380571
H   -2.1246170062   1.4609284121  -0.5412055603
H    0.7516083080  -1.6467382279   0.2456069879
H    1.7623139721   0.9059662203   2.1572349420
H   -0.3147840825   1.2727704352   2.2323293328
H    0.2559677297   2.3805435790   3.5142494215
H   -1.9905980474   2.1959994478   4.6269934476
H   -2.4676975621   0.9566615809   3.4306313855
H   -3.9144472669   3.6376676724   3.5985894901
H   -4.1812316685   2.2084371917   2.5623116297
H   -3.2910466544   4.9522805521   1.5291753297
H   -4.9848791214   4.3999858044   1.6201225994
H   -3.5184842845   5.0406693345  -0.9305833453
H   -5.1989683813   4.5021886131  -0.7242435505
H   -2.9519539971   3.0421479552  -2.2338179039
H   -4.2747525136   3.9873956956  -2.9625140775
H   -6.4731229185   3.0714054073  -2.8365590487
H   -6.4722054972   2.6486708843  -1.1014790487
H   -7.9126109630   1.1183164985  -2.1063782172
H   -6.4309153844   0.1991879988  -1.7648054805
H   -4.7962607110   0.3559052789  -3.8360126515
H   -5.7128357030   0.0738813617  -5.3331885242
H   -4.9861689410  -2.0458380960  -4.6282288770
H   -6.7354720133  -1.9808495984  -4.2754918434
H   -6.4273216053  -3.6763368336  -2.4210642710
H   -4.7482627759  -3.7379502527  -3.0226698177
H   -5.0549567105  -4.4607514179  -0.6212961865
H   -5.5487544063  -2.7925086627  -0.2209451856
H   -2.9450752007  -4.0316842173   0.8614187311
H   -3.7173081818  -2.4497033756   1.1574155240
H   -1.0743185867  -2.8197854678  -0.3393419301
H   -1.1953299913  -2.4747838609   1.4124317851
H    0.3568192125  -1.9423753767   5.0579837266
H    2.0552161429  -3.5641697308   4.2703956361
H    5.7281289457   0.7526911120   0.3227290857
H    8.0869318238   0.0342311569   0.4976015232
H    8.6295259632  -2.2592930684   1.3042019342
H    6.8138375697  -3.7711575895   2.0354516287
  92
G(CENSO)=       -2946.56854105  G(xTB)=        -145.49959176        Conformer 3
C    4.7381338720   0.8014373672  -0.7575971774
C    5.8893511616   0.1440319186  -1.2091554632
C    7.0086615614   0.8610773220  -1.6076914086
C    6.9936989844   2.2560949072  -1.5706962063
C    5.8435554986   2.9302643189  -1.1796503467
C    4.7146512101   2.2047054020  -0.7940694055
S    3.2368469959   3.0799983168  -0.3216110252
C    2.0298506313   1.9231167598  -0.9387552399
C    0.8193279539   2.3988213207  -1.4519146447
C   -0.1238653393   1.5141334437  -1.9434922105
C    0.1493012306   0.1385827611  -1.9632975603
C    1.3558593870  -0.3386637982  -1.4582216281
C    2.2851224156   0.5476480201  -0.8986159553
C    3.5433597513   0.0694219087  -0.2818074359
C    3.5955902196  -0.9306775383   0.6369534776
C    2.4004742753  -1.6679888364   1.1038007893
C    1.2363354889  -0.9989448189   1.5014155997
C    0.1000341845  -1.7194242075   1.8542829699
O   -1.0872631701  -1.1451601689   2.1926317876
C   -1.2198719651   0.2687559682   1.9869873396
C   -2.6905339899   0.5942771179   2.2025869550
O   -2.9429586437   1.9882659542   2.0883788118
C   -2.8305527650   2.4864475073   0.7515659734
C   -3.5090098783   3.8347159829   0.6450441505
O   -4.9339093400   3.7855825456   0.6431822884
C   -5.5298873064   3.7177906406   1.9426128985
C   -7.0304515486   3.8610565774   1.8172992270
O   -7.6541304423   2.7130105664   1.2403699948
C   -7.8269270172   2.7901564987  -0.1743751001
C   -8.2157629438   1.4203044047  -0.6904071908
O   -7.2076655680   0.4243992175  -0.5453822458
C   -6.0808139047   0.6246119378  -1.3932893308
C   -5.2024623459  -0.5988670771  -1.3493263104
O   -5.8706622028  -1.6712472274  -2.0128672581
C   -5.2882181981  -2.9551958755  -1.8089930310
C   -4.0963886534  -3.2470961738  -2.6959409486
O   -2.9427586249  -2.5645911509  -2.2071119361
C   -1.8273759049  -2.7312009407  -3.0716387617
C   -0.6198168550  -2.0706261253  -2.4667130345
O   -0.8237776786  -0.6491428801  -2.4929580318
C    0.1321271477  -3.1206501677   1.8668858697
C    1.3008617858  -3.7856549502   1.5400793486
C    2.4389703929  -3.0658388736   1.1631122316
S    3.9293178904  -3.9440229860   0.7365373715
C    5.1210708340  -2.7684320660   1.3439983847
C    4.8528197762  -1.3924121300   1.2669619787
C    5.7796543644  -0.5041978616   1.8275693580
C    6.9703673112  -0.9648256269   2.3712383814
C    7.2534552031  -2.3313489567   2.3750828559
C    6.3237357587  -3.2357021909   1.8777446377
H    5.9011758056  -0.9420069552  -1.2289237295
H    7.8948661905   0.3330038030  -1.9475677822
H    7.8686628508   2.8221971108  -1.8773901033
H    5.8124558829   4.0164794516  -1.1925475642
H    0.6196295023   3.4667318307  -1.4744550141
H   -1.0683052208   1.8742453990  -2.3411221947
H    1.5864095133  -1.3971667735  -1.4544151108
H    1.2350675700   0.0843092419   1.4946941869
H   -0.9050884836   0.5225980215   0.9648326469
H   -0.5967874529   0.8250788032   2.7022973195
H   -2.9875874834   0.3071454845   3.2176196298
H   -3.3056288315   0.0266010747   1.4850573264
H   -3.2904688501   1.7765879496   0.0425133682
H   -1.7719671272   2.6153015502   0.4690961734
H   -3.2200701414   4.2737912616  -0.3181915410
H   -3.1468611291   4.5013675661   1.4449852424
H   -5.1456016142   4.5377203599   2.5767000875
H   -5.2891129969   2.7645865634   2.4355365529
H   -7.2869423212   4.7716809263   1.2530125155
H   -7.4397936909   3.9662653868   2.8308675799
H   -6.9107139356   3.1491585048  -0.6624122612
H   -8.6403664008   3.4952882278  -0.4233712728
H   -8.5085833547   1.5191835550  -1.7499979598
H   -9.0822557514   1.0519157603  -0.1286487753
H   -5.4827303554   1.4902301927  -1.0645253482
H   -6.4090966914   0.8117471786  -2.4305915004
H   -4.9929301958  -0.8722661511  -0.3020147257
H   -4.2439199480  -0.3662522253  -1.8372752368
H   -5.0101450716  -3.0921599326  -0.7505993002
H   -6.0725069234  -3.6829589755  -2.0509286317
H   -4.3194750082  -2.9337810833  -3.7306401902
H   -3.9143099253  -4.3374534827  -2.7038662820
H   -2.0382028341  -2.3000198566  -4.0644603970
H   -1.5974124738  -3.8014621727  -3.2085953579
H    0.2675020885  -2.3379452974  -3.0571594775
H   -0.4755094504  -2.4097269453  -1.4308924632
H   -0.7592234991  -3.6718369979   2.1519459644
H    1.3325121311  -4.8710881474   1.5819955905
H    5.5607129462   0.5596448217   1.8185300612
H    7.6793266677  -0.2585254112   2.7934294895
H    8.1853893688  -2.6975441947   2.7963022692
H    6.5188808586  -4.3037935550   1.9213031374
  92
G(CENSO)=       -2946.56835513  G(xTB)=        -145.50110694        Conformer 4
C    4.6935352018   0.6493911175  -0.9274547968
C    5.8319212525  -0.1318845468  -1.1600397594
C    7.0622975292   0.4610612788  -1.4071506010
C    7.1733300438   1.8518279562  -1.4357433261
C    6.0460730737   2.6460289263  -1.2623015480
C    4.8075175027   2.0456564671  -1.0279361205
S    3.3617801687   3.0709872177  -0.8264047452
C    2.1638180652   1.9909278664  -1.5881556242
C    1.0968640796   2.5292387285  -2.3126132359
C    0.1917792170   1.6916613032  -2.9417851956
C    0.3607181927   0.3000386655  -2.8848181871
C    1.4015080944  -0.2396671191  -2.1327770120
C    2.2860409958   0.6042517069  -1.4518113247
C    3.3736323552   0.0617366583  -0.6091784323
C    3.1703354371  -0.8604579636   0.3653136642
C    1.8373751868  -1.4074293825   0.7111565351
C    0.7335432075  -0.5673012464   0.9145575252
C   -0.4963909212  -1.1019361357   1.2908129608
O   -1.6154528381  -0.3677077118   1.5232278691
C   -1.5243166267   1.0649633647   1.4289652505
C   -2.7758120025   1.6505205977   2.0280871583
O   -2.7251043295   1.4319170486   3.4358091853
C   -3.6625580210   2.1839989017   4.2017726418
C   -5.1024784204   1.7323918192   4.0759111051
O   -5.7016162891   2.3282129911   2.9263909383
C   -7.0522536532   1.9086829995   2.7537089941
C   -7.7100604339   2.7098850443   1.6528105471
O   -7.1904198277   2.4297656550   0.3544829193
C   -6.1181089935   3.2920066701  -0.0396530417
C   -5.6139735106   2.8739742997  -1.4040010535
O   -4.7194109448   1.7619583899  -1.4002847886
C   -5.3190139925   0.5228763266  -1.0259340885
C   -4.4060355729  -0.5837657631  -1.5155886774
O   -4.8696294467  -1.7920753672  -0.9130078875
C   -4.4675732658  -2.9858765868  -1.5804559319
C   -2.9783951519  -3.2548416617  -1.5532014526
O   -2.3404479785  -2.4924551256  -2.5750722302
C   -0.9246666334  -2.6117134428  -2.5356290087
C   -0.3539730632  -1.8506947888  -3.7082652613
O   -0.5379477370  -0.4267279367  -3.6040591047
C   -0.6333195921  -2.4876406813   1.4636015171
C    0.4578821339  -3.3184675618   1.2855823668
C    1.6975259372  -2.7837746992   0.9221698222
S    3.1053467364  -3.8647797368   0.7449676893
C    4.3486254302  -2.7831148454   1.4248038268
C    4.2606940306  -1.3984741211   1.2114487542
C    5.1956854104  -0.5696130787   1.8444105248
C    6.2337317933  -1.1075473973   2.5922614235
C    6.3498730208  -2.4911363640   2.7317006828
C    5.3993026234  -3.3300217374   2.1635374633
H    5.7431257528  -1.2140821770  -1.1262808201
H    7.9369672839  -0.1600088468  -1.5772823723
H    8.1347561671   2.3209720550  -1.6243449408
H    6.1237092294   3.7280557389  -1.3269631539
H    0.9856291075   3.6062795488  -2.4044701651
H   -0.6331929769   2.1012541592  -3.5171549859
H    1.5434409746  -1.3094628640  -2.0378073778
H    0.8629124663   0.4988563878   0.7727301208
H   -1.4297068929   1.3660395971   0.3754100493
H   -0.6505969631   1.4263072565   1.9874542849
H   -3.6703227456   1.1926666501   1.5798176698
H   -2.7936443451   2.7297769159   1.8036069883
H   -3.5912210420   3.2570367195   3.9552617280
H   -3.3492748711   2.0505284816   5.2434205099
H   -5.6538771514   2.0418524891   4.9810939193
H   -5.1457541811   0.6312972469   4.0142413499
H   -7.6239407783   2.0679608036   3.6860262076
H   -7.0915317864   0.8326401684   2.5124755652
H   -7.6421308462   3.7871130344   1.8740871938
H   -8.7731002288   2.4363366779   1.6336114574
H   -5.2965409616   3.2602642260   0.6900637082
H   -6.4839723443   4.3318633503  -0.1023025794
H   -5.0385063109   3.7050108132  -1.8279535844
H   -6.4714063450   2.6727179315  -2.0682114974
H   -6.3168608090   0.4227832427  -1.4805908874
H   -5.4401966929   0.4519973231   0.0655948117
H   -3.3652828350  -0.3687067099  -1.2243360735
H   -4.4410584630  -0.6557269772  -2.6130801849
H   -4.9783348368  -3.7979746344  -1.0510557163
H   -4.8178335636  -2.9798623797  -2.6263467527
H   -2.8007055619  -4.3318280401  -1.7203869988
H   -2.5694579092  -2.9934207431  -0.5634247147
H   -0.6176700830  -3.6688975150  -2.6279024897
H   -0.5344553889  -2.2299501620  -1.5773299703
H   -0.8908115223  -2.1332902152  -4.6192708323
H    0.7067959708  -2.0933579068  -3.8472029343
H   -1.5931958448  -2.8913503840   1.7712439410
H    0.3533053461  -4.3866908229   1.4547083794
H    5.1072240357   0.5070875421   1.7318804249
H    6.9524937437  -0.4480996134   3.0700728038
H    7.1628817967  -2.9176742514   3.3123460203
H    5.4575582204  -4.4049819338   2.3110114628
  92
G(CENSO)=       -2946.56813417  G(xTB)=        -145.49872484        Conformer 5
C    3.5789484564   0.4084506756  -1.2749840373
C    4.5574994296  -0.4217524662  -1.8362327230
C    5.4112454559   0.0498924707  -2.8235631144
C    5.2955904908   1.3646520590  -3.2765471442
C    4.2926508471   2.1870422910  -2.7785702203
C    3.4245428404   1.7023946001  -1.7984193775
S    2.1078996847   2.7490770902  -1.2050947764
C    0.8750800388   1.4873472777  -0.9420529697
C   -0.4667855262   1.7593677615  -1.2236582188
C   -1.4307094418   0.7832961448  -1.0424115419
C   -1.0551480432  -0.4917762101  -0.5955048547
C    0.2802264156  -0.7680789346  -0.3134880162
C    1.2527966603   0.2306528219  -0.4563157437
C    2.6832462583  -0.0438337384  -0.1850698478
C    3.1239394356  -0.6731050216   0.9339683073
C    2.2187452810  -1.1191042129   2.0162335911
C    1.3035580862  -0.2433212415   2.6112774117
C    0.4129815461  -0.7130559134   3.5723708233
O   -0.5229526660   0.0500154726   4.2034894687
C   -0.4681100173   1.4804096388   4.0716977253
C   -1.1658466287   1.9838955974   2.8160184041
O   -1.3920154874   3.3746221377   3.0346381674
C   -1.4187845643   4.1555765398   1.8391564838
C   -2.5180654512   3.7890596624   0.8704305690
O   -3.7911755916   4.1051074874   1.4353359751
C   -4.8687308813   3.3277005066   0.9176541260
C   -5.2426211823   3.6163465880  -0.5210688752
O   -4.2572068391   3.0613126409  -1.3918060888
C   -4.5912304501   3.1557165639  -2.7760045427
C   -5.5285739112   2.0634911714  -3.2418835678
O   -4.8661021921   0.8115686753  -3.1061821853
C   -5.7126247003  -0.2922325501  -3.4022648863
C   -4.9158633417  -1.5460267466  -3.1072175109
O   -5.8056011802  -2.6526815332  -3.2482699528
C   -5.1780095573  -3.9297539043  -3.1373049642
C   -4.6592524381  -4.2516993422  -1.7510131051
O   -3.3904829626  -3.6258031586  -1.5670464181
C   -2.9820569612  -3.5675660972  -0.2076873362
C   -1.7224710345  -2.7484222289  -0.1295625415
O   -2.0638305489  -1.3949245266  -0.4724868966
C    0.4434891305  -2.0627053223   3.9519459837
C    1.3920869230  -2.9155180141   3.4137421878
C    2.2978291525  -2.4432250924   2.4604039662
S    3.5442289709  -3.5323783322   1.7967072073
C    4.8504183373  -2.3399031813   1.5650173723
C    4.5393593594  -1.0248584463   1.1826099636
C    5.5820847943  -0.0970432220   1.0746175947
C    6.9011816659  -0.4858625478   1.2636473459
C    7.2000237172  -1.8129257828   1.5747414156
C    6.1768365407  -2.7381201094   1.7414576663
H    4.6496896259  -1.4430618613  -1.4786401665
H    6.1674723862  -0.6077038526  -3.2423486056
H    5.9649352883   1.7409360061  -4.0448912880
H    4.1675789756   3.1947200816  -3.1655175398
H   -0.7573138206   2.7361867358  -1.6007360967
H   -2.4738618815   0.9886214070  -1.2688923976
H    0.5908328967  -1.7475999060   0.0295892661
H    1.2912999552   0.7880581012   2.2795449300
H    0.5707520348   1.8312896992   4.1218289179
H   -1.0048558475   1.8633233990   4.9454190964
H   -2.1134073977   1.4384056218   2.6781781651
H   -0.5517150049   1.8287738706   1.9161631445
H   -0.4544144027   4.0654273845   1.3084907643
H   -1.5343256121   5.1947514934   2.1684094037
H   -2.4693557994   2.7206603648   0.6202978575
H   -2.3548150940   4.3487750657  -0.0636502546
H   -5.7326309695   3.5668375047   1.5488094996
H   -4.6493604467   2.2516962660   1.0257646794
H   -5.3249954667   4.7047349472  -0.6836632250
H   -6.2329226370   3.1691398403  -0.7085191052
H   -3.6433549294   3.0758984079  -3.3236474531
H   -5.0371510225   4.1374591200  -3.0058869334
H   -5.7968653117   2.2523534071  -4.2963717323
H   -6.4626843948   2.0646153683  -2.6558654527
H   -6.0363328905  -0.2682654330  -4.4563392922
H   -6.6145976557  -0.2700454241  -2.7678300081
H   -4.5083859055  -1.4854098874  -2.0890619606
H   -4.0676114192  -1.6418338460  -3.8047115645
H   -5.9537233150  -4.6579850726  -3.3996609774
H   -4.3567582053  -4.0210437202  -3.8679689007
H   -4.5639705154  -5.3456339054  -1.6393514436
H   -5.3803151317  -3.8959561375  -0.9967354900
H   -2.7724098630  -4.5754555972   0.1900053308
H   -3.7696043275  -3.1123718042   0.4157988819
H   -0.9732511178  -3.1373871602  -0.8335816818
H   -1.3126594887  -2.7916017345   0.8904320449
H   -0.2560786646  -2.4178378237   4.7027936054
H    1.4400287664  -3.9471930149   3.7515299984
H    5.3455423869   0.9325562098   0.8217152249
H    7.6986033191   0.2452368882   1.1674646528
H    8.2311300412  -2.1233596278   1.7177978107
H    6.4047226938  -3.7617423399   2.0259413311
  92
G(CENSO)=       -2946.56807700  G(xTB)=        -145.49831734        Conformer 6
C    5.2877591967   0.5050965057  -0.4828798524
C    6.2116893514  -0.4182158076  -0.9868464170
C    7.5622533803  -0.1060263373  -1.0565115535
C    8.0127056742   1.1436794765  -0.6290030327
C    7.1053179930   2.0961757269  -0.1805579014
C    5.7462858162   1.7825140439  -0.1292431403
S    4.5727927564   3.0132756313   0.4042760015
C    3.2288053430   2.5609801625  -0.6794614721
C    2.4426631807   3.5610710422  -1.2540834119
C    1.4287016558   3.2259347498  -2.1348330078
C    1.2039238340   1.8848190635  -2.4689013013
C    1.9654091398   0.8801152104  -1.8758384880
C    2.9727950619   1.2114894418  -0.9613399653
C    3.8468825584   0.1859796303  -0.3465818853
C    3.4053976384  -0.9345086334   0.2782523615
C    1.9817999371  -1.3180315252   0.4019373720
C    1.0096743303  -0.4202163323   0.8633216888
C   -0.3203492458  -0.8229191331   0.9623674475
O   -1.3390647079  -0.0202669700   1.3712909820
C   -1.0477819170   1.3606157007   1.6378327039
C   -2.3521143741   2.0833523304   1.8444396134
O   -3.0323342622   2.1686280848   0.5945733376
C   -4.0798892055   3.1338425304   0.5722797612
C   -5.3498293355   2.6438417268   1.2557127579
O   -6.3096839347   3.6859652683   1.0815790765
C   -7.5336220756   3.5092529692   1.7923480552
C   -8.4684514567   2.4882438516   1.1798500678
O   -8.0413586446   1.1751609707   1.5276230199
C   -8.7747495760   0.1680779766   0.8414842718
C   -8.2165983018  -1.1839795787   1.2003480933
O   -6.8953073957  -1.2901850563   0.6874304998
C   -6.3106449087  -2.5590085799   0.9506457783
C   -4.9191547001  -2.5821582392   0.3751908028
O   -5.0107472151  -2.5614628960  -1.0488870993
C   -3.7522520447  -2.4336356342  -1.7004867039
C   -3.2353034167  -1.0028175703  -1.6510972341
O   -2.0894244616  -0.9334282610  -2.4977925240
C   -1.4487353240   0.3293865832  -2.4024071570
C   -0.4066127111   0.4058060718  -3.5031865976
O    0.2585140257   1.6762695345  -3.4333844218
C   -0.6834347368  -2.1353859387   0.6297592308
C    0.2789858349  -3.0357570670   0.2118011660
C    1.6140238648  -2.6366428467   0.1050652014
S    2.8426501416  -3.8232676534  -0.4084289777
C    4.1823916335  -3.2758125374   0.6301245193
C    4.3272227160  -1.9085338273   0.9077897946
C    5.3317310861  -1.5131605336   1.7996134056
C    6.2174581298  -2.4405620796   2.3299106093
C    6.1080354810  -3.7876711499   1.9819883174
C    5.0818042655  -4.2107296566   1.1460080252
H    5.8590046189  -1.3940060224  -1.3088232853
H    8.2657116546  -0.8372653572  -1.4440814633
H    9.0695397759   1.3905233372  -0.6760037089
H    7.4463387297   3.0864743351   0.1086253170
H    2.6371960928   4.6058054193  -1.0278266952
H    0.8217529713   3.9963785142  -2.6009696666
H    1.8063342812  -0.1657481660  -2.1129379531
H    1.3180868480   0.5833586333   1.1310910465
H   -0.5048480515   1.8041585092   0.7911362911
H   -0.4315736250   1.4466503967   2.5444032233
H   -2.1236208480   3.0917306110   2.2261440975
H   -2.9575725882   1.5594856372   2.6003686198
H   -4.2956168708   3.3261538642  -0.4853607029
H   -3.7452559977   4.0781951581   1.0316249658
H   -5.1815650585   2.4596608835   2.3298150772
H   -5.6849548149   1.7030985287   0.7955181985
H   -8.0303443211   4.4863196737   1.7666211369
H   -7.3358027025   3.2515859684   2.8461501662
H   -8.4806937598   2.6135105278   0.0834801695
H   -9.4932659588   2.6678973033   1.5519804457
H   -8.7088089536   0.3224490671  -0.2488981664
H   -9.8411147666   0.2007795447   1.1253259427
H   -8.8678844967  -1.9594523468   0.7612326451
H   -8.2187850116  -1.3193586452   2.2957244141
H   -6.9194238508  -3.3655129271   0.5067303234
H   -6.2459971580  -2.7399664747   2.0376044443
H   -4.4057107891  -3.4989019431   0.7114507836
H   -4.3576003906  -1.7148128597   0.7548880769
H   -3.0109726715  -3.1261155318  -1.2683833064
H   -3.9147181849  -2.7198577015  -2.7464083328
H   -2.9627550663  -0.7045367894  -0.6278134856
H   -4.0203413840  -0.3157447395  -2.0102915707
H   -0.9729270657   0.4520258786  -1.4147309595
H   -2.1757472351   1.1479607288  -2.5332242190
H   -0.8861644263   0.3869556223  -4.4862150854
H    0.2971755971  -0.4332596491  -3.4522292564
H   -1.7213329877  -2.4389960153   0.7255756596
H   -0.0039639742  -4.0595850704  -0.0170366461
H    5.4212731341  -0.4618686289   2.0585537252
H    6.9957193054  -2.1138305640   3.0134915684
H    6.8035252999  -4.5167816832   2.3878641363
H    4.9653271402  -5.2649640844   0.9097712641
  92
G(CENSO)=       -2946.56802730  G(xTB)=        -145.50118753        Conformer 7
C    3.8034550272   1.1460551238  -0.8012328990
C    5.0729198395   0.5962723007  -1.0230432058
C    6.1689751412   1.4093469450  -1.2744403856
C    6.0138072322   2.7954690884  -1.3199544462
C    4.7544958748   3.3598704606  -1.1622754393
C    3.6516065839   2.5368279149  -0.9246268423
S    2.0421811181   3.2811857685  -0.7563622862
C    1.0573329646   1.9757420264  -1.4638169829
C   -0.1082218849   2.2936895864  -2.1691481727
C   -0.9015438096   1.2893306247  -2.6949289161
C   -0.5121004530  -0.0518451449  -2.5644177420
C    0.6701577308  -0.3684138839  -1.9021687209
C    1.4300205162   0.6382944073  -1.2927762148
C    2.6239951186   0.3113911312  -0.4828478913
C    2.6291046354  -0.6691191597   0.4574914811
C    1.4489912295  -1.5123220934   0.7558524715
C    0.1976447782  -0.9561332747   1.0457977958
C   -0.9073092576  -1.7819746193   1.2325477986
O   -2.1736866226  -1.3380072045   1.4734977093
C   -2.3708199698   0.0289611980   1.8789155167
C   -1.9094581069   0.2265110060   3.3207710177
O   -2.3911619208   1.4693349024   3.8270198791
C   -1.4000655044   2.4823620094   3.9958080134
C   -0.8766122440   3.0689685411   2.7036864722
O   -1.9573525000   3.6675488840   2.0025662173
C   -1.5482097032   4.2609966245   0.7743840934
C   -2.7613867410   4.6239779158  -0.0545969734
O   -3.3742015055   3.4972621055  -0.6809895944
C   -4.3187558892   2.8062002622   0.1364977198
C   -4.6454694734   1.5117850543  -0.5822714314
O   -5.5291576445   0.7755774584   0.2605949295
C   -6.1777108357  -0.3111640804  -0.3943982509
C   -5.2171968640  -1.4408027388  -0.7401528000
O   -6.0126829199  -2.4916375337  -1.2906353635
C   -5.3328855565  -3.7371837170  -1.4281217743
C   -4.3780617215  -3.8132486568  -2.6004196231
O   -3.1855790511  -3.0911149581  -2.3018359069
C   -2.2208653216  -3.1803280970  -3.3431386559
C   -1.0213912241  -2.3620206744  -2.9518721359
O   -1.3554663052  -0.9718670149  -3.1043655858
C   -0.7640980948  -3.1735760014   1.1417984953
C    0.4849315837  -3.7292895070   0.9236667657
C    1.5993802631  -2.9038626748   0.7522979529
S    3.2102119030  -3.6287839809   0.5098555883
C    4.1920201895  -2.3887296352   1.3316848563
C    3.8173751806  -1.0374043988   1.2568519301
C    4.5719036207  -0.0954636869   1.9662553370
C    5.7087977378  -0.4768661518   2.6654559360
C    6.1068356171  -1.8144233107   2.6744761306
C    5.3430080302  -2.7742098015   2.0213560594
H    5.1937948488  -0.4824090005  -0.9842916413
H    7.1459525085   0.9630999983  -1.4363848506
H    6.8689027338   3.4374503250  -1.5116546061
H    4.6209489909   4.4351889946  -1.2446693191
H   -0.3969021081   3.3321637307  -2.3064103173
H   -1.8166621936   1.5296102506  -3.2284176876
H    1.0067415679  -1.3932380436  -1.8070026781
H    0.1089039231   0.1240524804   1.0872587986
H   -3.4521147752   0.1825169923   1.8171821104
H   -1.8866578430   0.7266940833   1.1830402298
H   -0.8157561977   0.1615565802   3.4064611780
H   -2.3437567926  -0.5772736415   3.9317326463
H   -0.5476435459   2.0982148284   4.5785801751
H   -1.8876225370   3.2710988594   4.5802968038
H   -0.3940522165   2.2965960154   2.0779583835
H   -0.1041354108   3.8190640378   2.9517986714
H   -0.9191865717   3.5566416046   0.2046910540
H   -0.9519154498   5.1714718344   0.9672548651
H   -2.4327513219   5.2845039684  -0.8663166806
H   -3.4914955067   5.1762064080   0.5585472322
H   -5.2305450577   3.4132518127   0.2686639470
H   -3.9011933987   2.5853370531   1.1280017504
H   -3.7115274890   0.9572096501  -0.7705518565
H   -5.1225033208   1.7195304633  -1.5550915248
H   -6.6886527980   0.0391084035  -1.3067756330
H   -6.9363348649  -0.6792180602   0.3060193771
H   -4.6980305888  -1.7858576165   0.1699403773
H   -4.4574314975  -1.1110115898  -1.4622634984
H   -4.7974052514  -3.9869996559  -0.4965847785
H   -6.1174568615  -4.4871781941  -1.5833527560
H   -4.8599858106  -3.4064901456  -3.5059746206
H   -4.1400672911  -4.8753552716  -2.7897544855
H   -2.6377650702  -2.8194751148  -4.2975490726
H   -1.9010758760  -4.2262506326  -3.4845457381
H   -0.1660788420  -2.6129754034  -3.5934707283
H   -0.7616647035  -2.5782808164  -1.9072382921
H   -1.6356403695  -3.8063791037   1.2824569673
H    0.5973208479  -4.8100738343   0.9045990131
H    4.2642907229   0.9463280145   1.9479168064
H    6.2870059858   0.2685867062   3.2037861274
H    6.9980927053  -2.1174359028   3.2167702668
H    5.6273241404  -3.8223141718   2.0619701129
  92
G(CENSO)=       -2946.56783790  G(xTB)=        -145.49675478        Conformer 8
C    4.6661487434   0.9143026317  -1.0014127198
C    5.6805913715   0.2064925076  -1.6589427493
C    6.7712014779   0.8674222951  -2.2065618630
C    6.8627100935   2.2570245505  -2.1157993363
C    5.8402542087   2.9847088737  -1.5202324261
C    4.7374027750   2.3170676159  -0.9833954155
S    3.4257275001   3.2705746774  -0.2453829704
C    2.0469452831   2.2224408650  -0.6682662698
C    0.7950480461   2.7948853890  -0.9190671348
C   -0.2872861055   1.9944147862  -1.2394473067
C   -0.1197516910   0.6065239560  -1.3547516821
C    1.1266383461   0.0346162083  -1.1166046009
C    2.2074050200   0.8343619090  -0.7201510642
C    3.5162679247   0.2425572667  -0.3566059331
C    3.6395027092  -0.8076781960   0.4974583595
C    2.4712879813  -1.4545028351   1.1346496823
C    1.4876529626  -0.6987928759   1.7834636303
C    0.3242342858  -1.3105285504   2.2384130565
O   -0.7226962126  -0.6430973562   2.7952010030
C   -0.5554196643   0.7592682043   3.0832935561
C   -1.8923368857   1.3252919239   3.5224009083
O   -2.6730795174   1.8760769712   2.4678785570
C   -3.0634498671   0.9374049829   1.4632819352
C   -4.1032082759   1.5735771534   0.5779443506
O   -3.5089723348   2.6247682732  -0.1937735011
C   -4.4039625655   3.6655167025  -0.5748871144
C   -5.3011462160   3.3332236549  -1.7484664022
O   -6.1810296814   2.2788073704  -1.3790638394
C   -7.2141208405   2.0312066737  -2.3296315179
C   -7.8123171530   0.6606219396  -2.0936989990
O   -8.5817301227   0.5353820875  -0.8905437118
C   -7.8424136678   0.3694942175   0.3271129991
C   -7.2760747082  -1.0167140555   0.5500598793
O   -6.1503561787  -1.2380240362  -0.2988771753
C   -5.5600241000  -2.5173707981  -0.1000157342
C   -4.5396657990  -2.7725979227  -1.1771363883
O   -3.3770083442  -1.9690860613  -0.9711725347
C   -2.4553404655  -2.1358047742  -2.0459611749
C   -1.1212680398  -1.5348543182  -1.7009971800
O   -1.2336958942  -0.1024320626  -1.6907869688
C    0.1661184921  -2.6982714191   2.1045479017
C    1.1792638914  -3.4606896749   1.5488605622
C    2.3404199520  -2.8447265295   1.0705285670
S    3.6377809101  -3.8320611396   0.3500015440
C    5.0408654004  -2.8347035861   0.8149895337
C    4.9270325024  -1.4352170060   0.8649598826
C    6.0316613355  -0.6928861460   1.3012778201
C    7.2344362019  -1.3164288919   1.6026165053
C    7.3519195511  -2.7018577280   1.4816218132
C    6.2537994821  -3.4640863405   1.1032873027
H    5.6108448461  -0.8756085746  -1.7226215925
H    7.5516371657   0.2999151546  -2.7052283220
H    7.7167541993   2.7792510672  -2.5375482041
H    5.8864015107   4.0699950666  -1.4888601649
H    0.6668393730   3.8726277854  -0.8630311116
H   -1.2713342920   2.4232972041  -1.4024725991
H    1.2790024999  -1.0350181432  -1.1901304467
H    1.6332763327   0.3712582571   1.8648263101
H   -0.2058338677   1.3048401009   2.1960378673
H    0.1914021977   0.8706916409   3.8821866594
H   -1.7083312596   2.1594521154   4.2077947682
H   -2.4572422117   0.5499212448   4.0672057560
H   -3.5073652037   0.0389277064   1.9260955534
H   -2.1977114018   0.6153295288   0.8629777857
H   -4.9126389951   1.9805878043   1.2038491729
H   -4.5336164886   0.8019563185  -0.0740517373
H   -3.7745785579   4.5179100165  -0.8619412149
H   -5.0205679546   3.9701455168   0.2871866782
H   -4.6966752232   3.0360997491  -2.6236087901
H   -5.8666773370   4.2439198359  -2.0179480423
H   -6.8040626093   2.0437236434  -3.3550049663
H   -7.9880174352   2.8153436010  -2.2642964087
H   -7.0217738105  -0.0987798116  -2.1310875965
H   -8.5205320082   0.4654599798  -2.9092379790
H   -8.5700555516   0.5555104193   1.1267921630
H   -7.0449149017   1.1171071772   0.4059810507
H   -8.0497081150  -1.7818743468   0.3626365681
H   -6.9729695738  -1.0946698004   1.6102963501
H   -5.0925591078  -2.5798119841   0.8986507768
H   -6.3282168515  -3.3075865150  -0.1633313481
H   -4.9861831678  -2.5561574273  -2.1624711943
H   -4.2630396890  -3.8410021186  -1.1574379127
H   -2.8530974612  -1.6827925391  -2.9703806547
H   -2.2880318638  -3.2095833568  -2.2414903629
H   -0.3910749826  -1.8475198742  -2.4613257890
H   -0.7843888071  -1.8907956482  -0.7162065586
H   -0.7450175279  -3.1661050938   2.4659756880
H    1.0686730313  -4.5401653267   1.4898038434
H    5.9386482732   0.3858756247   1.3890820939
H    8.0821280522  -0.7232322451   1.9332123218
H    8.2921105200  -3.1948130853   1.7124763630
H    6.3313812098  -4.5468759382   1.0510930228
  92
G(CENSO)=       -2946.56777517  G(xTB)=        -145.49694349        Conformer 9
C    4.6264543231   0.7815898183  -1.0739380084
C    5.5558190796  -0.0066287558  -1.7639299720
C    6.6752601569   0.5642544381  -2.3531587486
C    6.8814233990   1.9419750154  -2.2706492609
C    5.9442353410   2.7503807516  -1.6395475302
C    4.8111235258   2.1745906674  -1.0610794814
S    3.6075817957   3.2316333182  -0.2786412367
C    2.1340341710   2.3048616306  -0.6633056864
C    0.9241718557   2.9745746107  -0.8767438920
C   -0.2224077130   2.2617115936  -1.1821726720
C   -0.1622048366   0.8670224154  -1.3249367148
C    1.0388092674   0.1980537249  -1.1104218385
C    2.1828174559   0.9091468453  -0.7261285110
C    3.4450520175   0.2109252524  -0.3917825437
C    3.4933351274  -0.8391191161   0.4694401456
C    2.2875131465  -1.3502706424   1.1579315698
C    1.4114654329  -0.4826764702   1.8216330359
C    0.2162943503  -0.9624147855   2.3468992541
O   -0.7309020231  -0.1791832838   2.9310319079
C   -0.4396509221   1.2216518082   3.1019989954
C   -1.6875960913   1.9181952842   3.6116939684
O   -2.5424501048   2.4224805911   2.5911042375
C   -3.0783802833   1.4198697852   1.7277244171
C   -4.1903413203   2.0059024215   0.8986000585
O   -3.6633819732   2.9882230803   0.0029637143
C   -4.6623710015   3.6966897591  -0.7288770440
C   -5.1449247047   2.9836135751  -1.9737988595
O   -5.8813083847   1.8219949551  -1.6109298902
C   -6.3949171977   1.1120887754  -2.7352066170
C   -6.7861245614  -0.2874198963  -2.3164357792
O   -7.9192433347  -0.3201791611  -1.4384818013
C   -7.6083735898  -0.3872928195  -0.0444572539
C   -7.3761139422  -1.8062707195   0.4531395613
O   -6.1482990107  -2.3897407262   0.0036779823
C   -5.0208361864  -1.9984239360   0.7856040901
C   -3.7574314090  -2.2453670812   0.0001246077
O   -3.7184978804  -1.3233255814  -1.0858169004
C   -2.7428394300  -1.6180234801  -2.0760574761
C   -1.3409919128  -1.1827550815  -1.7119949742
O   -1.3259602336   0.2524157045  -1.6682517172
C   -0.0815742793  -2.3316048322   2.2682329376
C    0.8224994485  -3.2048292040   1.6880795737
C    2.0136872612  -2.7208278522   1.1372729987
S    3.1659654922  -3.8502365519   0.3818744469
C    4.6847846735  -2.9990256797   0.7648456726
C    4.7218341754  -1.5944995599   0.7968844258
C    5.9180159807  -0.9701133645   1.1718248057
C    7.0608631719  -1.7150075487   1.4275632551
C    7.0257231926  -3.1060503786   1.3228077530
C    5.8362810245  -3.7508491532   1.0076913433
H    5.3964742634  -1.0794596912  -1.8218373336
H    7.3884738127  -0.0643490117  -2.8784673367
H    7.7579845949   2.3933044114  -2.7265489774
H    6.0793154306   3.8282986308  -1.6132731624
H    0.8802090493   4.0581406762  -0.8064930629
H   -1.1717954934   2.7682989301  -1.3303859285
H    1.1064146690  -0.8797414850  -1.1974204324
H    1.6685585616   0.5683400420   1.8678157425
H   -0.1321855742   1.6759830497   2.1492600120
H    0.3802973429   1.3303756803   3.8259726405
H   -1.3807300964   2.7959889173   4.1908253307
H   -2.2382795015   1.2367552650   4.2830336011
H   -3.4953100200   0.5868700990   2.3197118512
H   -2.2961948623   1.0083158519   1.0685317878
H   -4.9480935292   2.4660361391   1.5557410390
H   -4.6655050833   1.1893312744   0.3388337916
H   -4.1998869133   4.6409361329  -1.0443034870
H   -5.5180623077   3.9378774918  -0.0770407200
H   -4.2815903027   2.7044716054  -2.6027434001
H   -5.7758493401   3.6821880824  -2.5535134114
H   -5.6220285906   1.0259333060  -3.5202010677
H   -7.2561604997   1.6523454250  -3.1653527151
H   -5.9242475879  -0.7912355978  -1.8630935329
H   -7.0733432973  -0.8409188555  -3.2212962701
H   -8.4875213595   0.0097484732   0.4809618452
H   -6.7568775380   0.2631304632   0.1965950249
H   -8.1773870579  -2.4542090005   0.0764600546
H   -7.4235229882  -1.8122462506   1.5561723745
H   -5.0754419427  -0.9331877230   1.0559242045
H   -4.9839237178  -2.5834111043   1.7208323708
H   -3.7415869006  -3.2815648489  -0.3776843572
H   -2.8927115878  -2.1128562116   0.6724771012
H   -3.0585393297  -1.0905496982  -2.9850538009
H   -2.7225325043  -2.6982036148  -2.2950423856
H   -0.6457723075  -1.5481366187  -2.4826271393
H   -1.0320232818  -1.5925050654  -0.7386623250
H   -1.0110399271  -2.6989056862   2.6931465233
H    0.6043202678  -4.2691469247   1.6678210111
H    5.9452545973   0.1129973632   1.2474523839
H    7.9811444754  -1.2115044716   1.7090680621
H    7.9183639963  -3.6934562816   1.5179623795
H    5.7945033011  -4.8360704364   0.9690763142
  92
G(CENSO)=       -2946.56772717  G(xTB)=        -145.50123313        Conformer 10
C    3.6866168941  -0.2985545574  -1.5805643735
C    4.5388358058  -1.3442419727  -1.9546675991
C    5.3523505987  -1.2320335002  -3.0736983096
C    5.3198004633  -0.0702281185  -3.8460277291
C    4.4429585324   0.9584738679  -3.5231484503
C    3.6159973671   0.8362844235  -2.4049414507
S    2.4872548403   2.1570022381  -2.0034069138
C    1.1490326180   1.1790823820  -1.3439054459
C   -0.1680927688   1.5965993409  -1.5149882430
C   -1.2229293669   0.8288762947  -1.0308501724
C   -0.9515915502  -0.3982725181  -0.4132685341
C    0.3683019078  -0.8035539153  -0.2164955085
C    1.4260535299  -0.0008671886  -0.6346446823
C    2.8375243479  -0.3580209770  -0.3712387411
C    3.3042738906  -0.6741513515   0.8632846066
C    2.4450088453  -0.7101038824   2.0685835497
C    1.5749474913   0.3301650479   2.3855733951
C    0.7431897177   0.2508734610   3.5021972595
O   -0.0880078784   1.3130106749   3.6863154599
C   -0.9070371411   1.3370351264   4.8684603831
C   -1.7471495714   2.5976112141   4.8489471016
O   -2.9585906471   2.4930420387   4.1082264681
C   -2.7924221143   2.3880935267   2.6957722517
C   -4.1667846683   2.6004924462   2.0914007529
O   -4.0698167540   2.3737676224   0.6918166045
C   -5.3207619051   2.5684552247   0.0361969528
C   -5.2077372464   2.1720411832  -1.4119256384
O   -4.3589317843   3.0939662557  -2.0955578198
C   -4.3544869480   2.9365108046  -3.5131714860
C   -3.4870997953   1.8070696352  -4.0262675636
O   -4.1357762380   0.5497242812  -3.8352583366
C   -3.3078399915  -0.5388269244  -4.2377649529
C   -4.0903590695  -1.8329346333  -4.2175508011
O   -4.4603767835  -2.2731006026  -2.9096996954
C   -5.7533856110  -1.8278607862  -2.4913226595
C   -6.1004755589  -2.4435060521  -1.1528029640
O   -5.4950107727  -1.8258538114  -0.0147122875
C   -4.1115986451  -2.1168319264   0.1877101697
C   -3.2780126401  -0.9246676559  -0.2438557260
O   -1.9066353923  -1.2570770411   0.0332979721
C    0.7990113125  -0.8696892667   4.3389154889
C    1.7090110221  -1.8844543216   4.0579564018
C    2.5349762981  -1.8086789578   2.9400222513
S    3.6936026519  -3.1224465527   2.6056066239
C    5.0145146720  -2.1465520435   1.9141631267
C    4.7182769627  -1.0148441232   1.1374847852
C    5.7820878496  -0.2281087375   0.6779369195
C    7.0980892906  -0.6008666435   0.9135550444
C    7.3758656831  -1.7685887030   1.6253650821
C    6.3368097548  -2.5335805432   2.1405858851
H    4.5671019771  -2.2431293655  -1.3451500824
H    6.0128225248  -2.0503459783  -3.3455746886
H    5.9573211729   0.0244433742  -4.7205156808
H    4.3858141274   1.8463197671  -4.1470514078
H   -0.3830609996   2.5247424895  -2.0381075999
H   -2.2388711052   1.1858401251  -1.1598536688
H    0.5639467213  -1.7423693415   0.2932921375
H    1.5156034750   1.2074816307   1.7484553510
H   -0.2617110278   1.3397702371   5.7590623938
H   -1.5596031472   0.4529621574   4.9047039113
H   -1.1387937839   3.4426575640   4.4867481747
H   -2.0560252906   2.8132395315   5.8775852719
H   -2.4080853818   1.3960162445   2.4114808175
H   -2.0844409340   3.1481526540   2.3279946344
H   -4.5178601075   3.6253951475   2.2979305618
H   -4.8839809089   1.8971135212   2.5487055026
H   -5.6369734685   3.6215543789   0.1233210740
H   -6.0973429500   1.9389661785   0.5042032856
H   -6.2188145802   2.1885733458  -1.8536966357
H   -4.8214739131   1.1471739260  -1.4933223538
H   -3.9512394210   3.8740661716  -3.9143453078
H   -5.3843048164   2.8180695468  -3.8905263038
H   -2.5125535285   1.8218345359  -3.5106636136
H   -3.3011408507   1.9693452924  -5.1030076556
H   -2.4270378936  -0.6152787899  -3.5765811633
H   -2.9410349128  -0.3793313910  -5.2677023900
H   -3.4446797824  -2.6142522603  -4.6394252282
H   -4.9816932131  -1.7451265125  -4.8585975607
H   -5.7928794357  -0.7308615289  -2.4228920760
H   -6.5109119178  -2.1537613334  -3.2249301056
H   -5.8719533441  -3.5212794300  -1.1692087013
H   -7.1798435737  -2.3251941094  -1.0007539900
H   -3.8089695825  -3.0167778870  -0.3641383225
H   -3.9641959504  -2.3020126071   1.2605414237
H   -3.5725118600  -0.0270722375   0.3171898620
H   -3.4108778223  -0.7430237160  -1.3177322473
H    0.1692481142  -0.9546588472   5.2168323081
H    1.7779029040  -2.7362529575   4.7291433935
H    5.5641622969   0.6779606451   0.1197549725
H    7.9091004191   0.0192355142   0.5427406204
H    8.4039263030  -2.0681594073   1.8083000408
H    6.5493220110  -3.4179694190   2.7351622138
  92
G(CENSO)=       -2946.56767130  G(xTB)=        -145.50357173        Conformer 11
C    4.9720150165   0.6503610088  -0.5217310472
C    6.0041728393  -0.1483079801  -1.0307560571
C    7.3008392047   0.3371249411  -1.1233089344
C    7.5883428676   1.6409197457  -0.7169547975
C    6.5699895230   2.4701026293  -0.2638649791
C    5.2638022226   1.9819601396  -0.1850469694
S    3.9667301897   3.0636563193   0.3833806743
C    2.6199352079   2.4219058380  -0.5926471875
C    1.6055011860   3.2851935438  -1.0193320834
C    0.5492917439   2.8004539605  -1.7699342864
C    0.5167782959   1.4491040852  -2.1457136366
C    1.5368485865   0.5920885814  -1.7422266268
C    2.5627162645   1.0609669799  -0.9110996608
C    3.5895643686   0.1492801581  -0.3576620610
C    3.2857935209  -1.0220124707   0.2611382431
C    1.9017490119  -1.5233028660   0.4229511967
C    0.8790465104  -0.7076637537   0.9245332202
C   -0.4262874510  -1.1846788283   0.9869275449
O   -1.4891596010  -0.4448841956   1.4076973686
C   -1.2646935027   0.9403156785   1.7051639557
C   -2.6327666465   1.5639572148   1.8880205158
O   -2.3976474453   2.9382873315   2.1792968593
C   -3.5671727084   3.6899847614   2.5068895639
C   -4.4249569352   4.0534588149   1.3148421568
O   -5.1899700205   2.9193454850   0.9163628897
C   -5.8649647489   3.1157203472  -0.3252751538
C   -6.6322104522   1.8645748012  -0.6915812510
O   -7.8700315169   1.7062808165   0.0108222366
C   -7.7849220304   1.1519242582   1.3286581739
C   -7.6668784802  -0.3562184718   1.3690001972
O   -6.3224725390  -0.7600962777   1.1041334441
C   -6.1500467152  -2.1672294733   1.2627817937
C   -4.6926567215  -2.5389235923   1.0906705670
O   -4.2548637945  -2.6611757985  -0.2624745080
C   -4.0995508113  -1.4210049733  -0.9491415927
C   -3.2355165803  -1.6975301318  -2.1626479249
O   -3.0746544880  -0.4643557823  -2.8621833874
C   -2.0452197513  -0.5209091552  -3.8496617611
C   -0.6659218808  -0.3140348948  -3.2667411839
O   -0.5563808976   1.0697048090  -2.8898903313
C   -0.7163823123  -2.4979728512   0.5920393359
C    0.3033830499  -3.3289232818   0.1619214069
C    1.6151060071  -2.8502278957   0.0842143335
S    2.9186226298  -3.9366833455  -0.4652652423
C    4.2420865390  -3.3018094833   0.5464006394
C    4.3034287610  -1.9296413097   0.8372815701
C    5.3092815851  -1.4770217576   1.7004524223
C    6.2710497228  -2.3486154607   2.1914736327
C    6.2380325036  -3.6972740686   1.8346202636
C    5.2163383522  -4.1795070304   1.0259315505
H    5.7783143600  -1.1648624662  -1.3399454392
H    8.0894800779  -0.3004914715  -1.5120884480
H    8.6026219972   2.0243371017  -0.7821220500
H    6.7840305847   3.4994896873   0.0104633911
H    1.6442364710   4.3411757476  -0.7662725018
H   -0.2485886600   3.4615314324  -2.0951324833
H    1.5417088019  -0.4537417069  -2.0238250805
H    1.1243371329   0.3028468396   1.2281914662
H   -0.7425126826   1.4300417615   0.8707922037
H   -0.6586084876   1.0431625824   2.6163172835
H   -3.1763985422   1.0762149231   2.7145104074
H   -3.2230629517   1.4407248676   0.9700944194
H   -3.1999480232   4.6162560670   2.9639236914
H   -4.1733523614   3.1530154322   3.2552297434
H   -3.7811879247   4.3953447254   0.4862895286
H   -5.0934490266   4.8879988572   1.5913505154
H   -5.1282978550   3.3230786034  -1.1224550225
H   -6.5502154455   3.9790110576  -0.2629055410
H   -5.9898691855   0.9837951360  -0.5615054956
H   -6.9069538277   1.9361945459  -1.7512161455
H   -8.7312849011   1.4226895241   1.8137288502
H   -6.9639740295   1.6077677832   1.8984714352
H   -8.3585382512  -0.8112594477   0.6394792462
H   -7.9634016536  -0.7001647164   2.3763549868
H   -6.7701932003  -2.7210470282   0.5370032797
H   -6.4685666752  -2.4674450739   2.2769210847
H   -4.5378178366  -3.5298677873   1.5337048395
H   -4.0620685239  -1.8142154049   1.6328261732
H   -5.0735762990  -1.0151577165  -1.2588840093
H   -3.6042200970  -0.6798849035  -0.3023766654
H   -3.7129242333  -2.4470758377  -2.8158364904
H   -2.2667834388  -2.1025177167  -1.8318698380
H   -2.2614392832   0.2718003203  -4.5759117180
H   -2.0664253693  -1.4865083809  -4.3795074560
H    0.1016490249  -0.5596592489  -4.0158103451
H   -0.5181602010  -0.9574280353  -2.3884920310
H   -1.7416830957  -2.8536239429   0.6439916479
H    0.0797946141  -4.3569758893  -0.1094620578
H    5.3354004332  -0.4256425855   1.9720945221
H    7.0475456272  -1.9778356638   2.8542753254
H    6.9906647207  -4.3831007704   2.2129099730
H    5.1622077043  -5.2375104241   0.7843884327
  92
G(CENSO)=       -2946.56732819  G(xTB)=        -145.50435747        Conformer 12
C    4.6306849476   0.6542579040  -0.8059329546
C    5.4166107868  -0.2050968192  -1.5831522675
C    6.6890961681   0.1705656294  -1.9915971716
C    7.1955446620   1.4213052269  -1.6359032234
C    6.4102880489   2.3123207214  -0.9143485696
C    5.1254252501   1.9359597568  -0.5195024450
S    4.1080345643   3.0915799698   0.3804376187
C    2.5257772935   2.6268310084  -0.3010508911
C    1.5668576972   3.6108114207  -0.5548845808
C    0.3566940772   3.2677003473  -1.1302843158
C    0.0989229012   1.9353388532  -1.4828405326
C    1.0407401705   0.9459220859  -1.2072435435
C    2.2529112428   1.2839131830  -0.5894168028
C    3.2943791849   0.2697123957  -0.2949622679
C    3.0631803540  -0.8816779813   0.3850939724
C    1.7378701073  -1.2562817483   0.9258056064
C    0.9861491928  -0.3575262502   1.6919604317
C   -0.2734455283  -0.7209095234   2.1637061628
O   -1.0871593260   0.0829094252   2.9049849490
C   -0.5675918705   1.3406870819   3.3810595973
C   -0.5873893508   2.4562605033   2.3516446216
O   -1.8794501789   3.0046193726   2.1117758074
C   -2.7042980861   2.2212678171   1.2496489076
C   -3.7767606319   3.1500464700   0.7176669323
O   -4.6286484914   2.3837421888  -0.1215759260
C   -5.7290151001   3.1436276665  -0.6129469288
C   -6.5746149520   2.2583758255  -1.4890625338
O   -7.1575624240   1.2466207622  -0.6768416215
C   -7.7784571128   0.2044677019  -1.4214720792
C   -8.0480540850  -0.9706654575  -0.5066232400
O   -6.8787428484  -1.7120005320  -0.1598817736
C   -6.1035336142  -1.1366504700   0.8985547115
C   -4.9393427536  -2.0439181195   1.2252558982
O   -3.8546762547  -1.9724794077   0.2997766044
C   -4.0586066551  -2.7057627314  -0.9102696239
C   -2.7559216643  -2.7959949686  -1.6760791374
O   -2.4286104816  -1.6360411953  -2.4423119271
C   -2.0211569136  -0.5046268888  -1.6777931988
C   -1.3846254280   0.4448922220  -2.6805011145
O   -1.0995492534   1.7263024159  -2.0972534043
C   -0.7781141601  -1.9994514558   1.8891033461
C   -0.0124170452  -2.9110741594   1.1840600733
C    1.2520025860  -2.5505467031   0.7101442769
S    2.2431196003  -3.7435656577  -0.1694447811
C    3.8478638694  -3.2441035995   0.4262789997
C    4.1122056346  -1.8871518690   0.6726367852
C    5.3525375727  -1.5420552729   1.2247903601
C    6.3267841662  -2.5051366937   1.4460258100
C    6.0739523738  -3.8398752252   1.1263580856
C    4.8306863734  -4.2141994128   0.6320418060
H    5.0232876713  -1.1825206331  -1.8479602062
H    7.2885709944  -0.5121028118  -2.5868678847
H    8.1928752133   1.7176115124  -1.9482355435
H    6.7852345358   3.3037804564  -0.6753376485
H    1.7767999378   4.6515633821  -0.3239746955
H   -0.3893778928   4.0260781945  -1.3487969017
H    0.8573929791  -0.0944989684  -1.4504987005
H    1.4071549742   0.6211292586   1.8858717371
H    0.4520430913   1.2017508213   3.7666456302
H   -1.2176478469   1.6093145684   4.2202147564
H   -0.1379242144   2.1317423882   1.4018143582
H    0.0198639977   3.2794062537   2.7501433188
H   -3.1658915236   1.3804890245   1.7901436869
H   -2.1115939718   1.8105649066   0.4173392612
H   -3.3138163748   3.9773590124   0.1533322026
H   -4.3452465498   3.5857002842   1.5567226601
H   -5.3733446299   4.0033125742  -1.2059731216
H   -6.3298210810   3.5327580172   0.2266424079
H   -5.9490140272   1.8052557326  -2.2764252784
H   -7.3522814723   2.8693671375  -1.9797520253
H   -7.1254020768  -0.1200706553  -2.2487236461
H   -8.7320744630   0.5530703271  -1.8575308022
H   -8.7042731581  -1.6720609763  -1.0368959774
H   -8.5736097202  -0.6310693993   0.4016347302
H   -6.7321543117  -1.0291743053   1.8001722744
H   -5.7302677999  -0.1415129994   0.6211093444
H   -5.2839332531  -3.0866684198   1.3293973022
H   -4.5250047602  -1.7217335551   2.1888234751
H   -4.3966955929  -3.7286770914  -0.6703178632
H   -4.8300224869  -2.2345529683  -1.5369516550
H   -2.8444687531  -3.6059312239  -2.4095785308
H   -1.9324465909  -3.0398111620  -0.9853469123
H   -1.3088732749  -0.8023259019  -0.8913901865
H   -2.8790551767  -0.0152048784  -1.1929164789
H   -2.1007602099   0.6497347911  -3.4830897106
H   -0.4819774203   0.0111451580  -3.1286411408
H   -1.7634088652  -2.2710052861   2.2537696611
H   -0.3922647122  -3.9152289880   1.0168814692
H    5.5495132353  -0.5016696029   1.4671100079
H    7.2847828997  -2.2165813946   1.8689996339
H    6.8348127508  -4.5971016133   1.2931254562
H    4.6150037203  -5.2593801246   0.4276068474
