# Supplementary material for: Chiral Induction and Memory via Supramolecular Deracemization
Source: Angew Chem Int Ed Engl. 2025 Aug 5;64(38):e202510584. doi: 10.1002/anie.202510584 (PMC12435425; doi:10.1002/anie.202510584)
Supplement: Supplementary file 2 — Supporting Information [file ANIE-64-e202510584-s001.zip › BTX-24c8-M-anti-R-MDBA.xyz]

  126
G(CENSO)=       -3583.23437994  G(xTB)=        -189.13731261        Conformer 1
C    6.5500261714   1.3205870733  -0.3078893438
C    7.3963879309   0.8891138829  -1.3375511465
C    8.6846569663   1.3901983981  -1.4589556285
C    9.1493640362   2.3466989286  -0.5553105756
C    8.3067202040   2.8359159344   0.4347982704
C    7.0062540296   2.3390652570   0.5433135386
S    5.9250334156   3.0005053079   1.7947206004
C    4.3827669931   2.8721762494   0.9109685057
C    3.4027247548   3.8510134437   1.1000346635
C    2.2008953152   3.7741632205   0.4190447319
C    1.9755343612   2.7262066928  -0.4835899934
C    2.9457470502   1.7477967695  -0.6739145398
C    4.1467331385   1.7957398727   0.0469173088
C    5.1924133771   0.7606631087  -0.1161103631
C    4.9400526264  -0.5735491983  -0.1025195277
C    3.5879914581  -1.1556034079   0.0540010767
C    2.7309081968  -0.7653619951   1.0915153399
C    1.4557860006  -1.3162403464   1.1873911812
O    0.5536172920  -1.0023989176   2.1567218549
C    0.9273133289  -0.0192134251   3.1325620399
C   -0.1642930709   0.0621410160   4.1643288845
O   -1.3485181491   0.5935526130   3.5801843069
C   -2.3660075779   0.8137813373   4.5553358813
C   -3.5981328452   1.3314970879   3.8535987146
O   -4.2523332334   0.3143533008   3.0793361398
C   -5.2726897034  -0.3670222362   3.8190033635
C   -5.6761413446  -1.6184126079   3.0872632362
O   -6.1320005081  -1.2714149813   1.7813336612
C   -6.6563156025  -2.4025146441   1.0874004046
C   -7.0846821773  -2.0007802604  -0.2963846454
O   -5.9364608280  -1.7580507883  -1.1207236229
C   -6.3188295306  -1.5267891998  -2.4821736941
C   -5.1207763674  -1.5939180498  -3.3880509491
O   -4.2478482882  -0.4919106263  -3.1476537289
C   -3.2803111600  -0.3611415252  -4.1914045590
C   -2.4810793286   0.8989463091  -3.9994661526
O   -1.5302244034   0.7131183715  -2.9505796211
C   -0.9357758992   1.9399596610  -2.5360487131
C    0.3836733028   1.5939516876  -1.8746072231
O    0.7770841954   2.7550809236  -1.1329610451
C    1.0310709223  -2.2697603282   0.2505320380
C    1.8909307569  -2.6903643938  -0.7477244910
C    3.1765746350  -2.1497198537  -0.8412637871
S    4.2877757689  -2.7322381808  -2.1087255639
C    5.8075818182  -2.6401482548  -1.1820739608
C    5.9941313028  -1.6019225484  -0.2562531812
C    7.1616083618  -1.6008820297   0.5167849003
C    8.1461204367  -2.5587410005   0.3184393741
C    7.9766207121  -3.5427078723  -0.6564324079
C    6.8025839031  -3.5949911568  -1.3977428681
H    7.0357611841   0.1400738994  -2.0367257555
H    9.3284367102   1.0353119437  -2.2584941209
H    10.1589855167   2.7381190340  -0.6413972212
H    8.6490748000   3.6156138164   1.1098267581
H    3.5869806129   4.6836241634   1.7733507556
H    1.4357726360   4.5327066675   0.5560749337
H    2.7909607174   0.9264905918  -1.3631935198
H    3.0791435742  -0.0191052564   1.7956488536
H    1.0790684550   0.9557022786   2.6455745025
H    1.8588044508  -0.3145851854   3.6358892318
H    0.1908920499   0.7160486021   4.9786447602
H   -0.3572913666  -0.9365139515   4.5911163203
H   -2.0306668300   1.5642382734   5.2925450499
H   -2.5889246064  -0.1186968432   5.1017860413
H   -3.3066787995   2.1306356195   3.1638688158
H   -4.2952766308   1.7558426406   4.5896863666
H   -6.1387210868   0.3009701130   3.9530055028
H   -4.9046794972  -0.6585529781   4.8144158840
H   -6.4807975938  -2.1085724485   3.6600884450
H   -4.8280518497  -2.3176571787   3.0174403817
H   -7.5359149675  -2.7956021830   1.6227197913
H   -5.9036715422  -3.2070674837   1.0313625123
H   -7.7251036419  -1.1044402405  -0.2580253926
H   -7.6727455798  -2.8254894217  -0.7283643800
H   -6.8213747874  -0.5507854934  -2.5746451339
H   -7.0244301696  -2.3094855332  -2.8014318294
H   -5.4907546641  -1.5618410576  -4.4259788476
H   -4.5880375909  -2.5494199071  -3.2487389703
H   -2.6097183960  -1.2365827112  -4.2145128067
H   -3.7927044279  -0.3013951796  -5.1653598809
H   -3.1590782281   1.7358060679  -3.7665989195
H   -1.9578310297   1.1384976648  -4.9386959126
H   -1.5915860375   2.4685073855  -1.8251773135
H   -0.7633687132   2.6025834042  -3.3974725360
H    1.1299856299   1.3393543321  -2.6376949950
H    0.2631066613   0.7365559412  -1.1945189483
H    0.0362670126  -2.6944152578   0.3395247962
H    1.5685583827  -3.4576450968  -1.4464959678
H    7.2951124013  -0.8278177263   1.2683848639
H    9.0479754081  -2.5390232431   0.9232798596
H    8.7465540918  -4.2915291984  -0.8190145605
H    6.6483237962  -4.3867112709  -2.1258179093
C   -8.4406516860   2.3890215409  -1.3364761922
C   -8.0405012312   2.0201630773  -0.0536411147
H   -8.7724269945   1.9491600885   0.7463536222
C   -6.7014811270   1.7480636748   0.2113873417
H   -6.4049251116   1.4732433513   1.2209099329
C   -5.7505628097   1.8248704273  -0.8099505277
C   -6.1584242723   2.1930300999  -2.0931592425
H   -5.4229992015   2.2483950973  -2.8915140945
C   -4.2836659333   1.5752591136  -0.5423761187
C   -3.6673800026   2.6738583686   0.3119745543
H   -3.7608675760   1.5007073195  -1.5005490178
N   -4.1003137410   0.2169587041   0.1054633866
H   -4.4771466183   0.2171442348   1.0675438043
C   -2.6605466211  -0.2447560068   0.1748904309
H   -2.1790583594   0.2947843466   0.9942208399
H   -2.1997086196   0.0320380008  -0.7786233608
C   -2.5831145726  -1.7287475091   0.3941041166
C   -2.6394054348  -2.5968355491  -0.6995609118
H   -2.7435391488  -2.1850206093  -1.7005648818
C   -2.5531616375  -3.9724103723  -0.5109477332
H   -2.5938170079  -4.6406515380  -1.3669804348
C   -2.4028786435  -4.4906359166   0.7748551485
C   -2.3385638641  -3.6288334808   1.8677869478
H   -2.2105772086  -4.0295071793   2.8701079260
H   -2.3274216980  -5.5646125604   0.9230543493
C   -2.4302986819  -2.2523107214   1.6788289186
H   -2.3660926269  -1.5708281633   2.5225776456
H   -4.6614826773  -0.4778102723  -0.4229453942
H   -9.4856535892   2.6055477146  -1.5407157565
C   -7.4952128711   2.4809693897  -2.3545907067
H   -7.7986931759   2.7685447365  -3.3575468726
H   -3.7467649802   3.6199886304  -0.2312820708
H   -2.6087913841   2.4927430028   0.5220135297
H   -4.2114964762   2.7827037066   1.2550698303
  126
G(CENSO)=       -3583.23419248  G(xTB)=        -189.13804275        Conformer 2
C    6.4344465987   1.4132826065  -0.3767744197
C    7.2698347200   1.0548305666  -1.4420868514
C    8.5011996184   1.6702166309  -1.6186271425
C    8.9170600256   2.6666392516  -0.7345897318
C    8.0805710244   3.0775305621   0.2960925616
C    6.8363461499   2.4661306138   0.4600885298
S    5.7493336753   3.0252960197   1.7581586489
C    4.1980088881   2.8024588783   0.9066331298
C    3.1617587957   3.7193723128   1.1053906007
C    1.9700314265   3.5810277161   0.4168117076
C    1.8086135986   2.5325123827  -0.4996935623
C    2.8253436270   1.6003886905  -0.6807670930
C    4.0205809091   1.7161824941   0.0423963622
C    5.1312230555   0.7528507019  -0.1348167697
C    4.9725768461  -0.5946267222  -0.0928980408
C    3.6659315188  -1.2515576976   0.1307490604
C    2.8278317525  -0.8765392243   1.1890423077
C    1.5819710543  -1.4787211743   1.3401882104
O    0.6962922469  -1.1704833721   2.3261524951
C    1.0492904412  -0.1243941908   3.2426495357
C   -0.0809103890   0.0511921452   4.2193992592
O   -1.2140536558   0.5932084418   3.5489114215
C   -2.2554953780   0.9372319572   4.4597382358
C   -3.4248718223   1.4745011113   3.6700855624
O   -4.1125586218   0.4499030949   2.9368122634
C   -5.1552487417  -0.1670086244   3.7017905355
C   -5.6180203116  -1.4182873966   3.0071095599
O   -6.0928309758  -1.0843232585   1.7051138209
C   -6.6650240574  -2.2135114764   1.0485561970
C   -7.1333812873  -1.8237247737  -0.3252191813
O   -6.0098953284  -1.6026682917  -1.1884553326
C   -6.4328430924  -1.3785534644  -2.5390150335
C   -5.2734473574  -1.4964549572  -3.4887791199
O   -4.3472238916  -0.4284474168  -3.2956114011
C   -3.4306265136  -0.3441924946  -4.3907724160
C   -2.5450119826   0.8615999841  -4.2336755148
O   -1.5426014227   0.6043309372  -3.2489539149
C   -0.9274556529   1.8040662233  -2.7925602055
C    0.3284824714   1.4167869095  -2.0333495002
O    0.6234900542   2.5236626558  -1.1720559689
C    1.1715718406  -2.4765080061   0.4435438868
C    2.0201935524  -2.8885335645  -0.5682997049
C    3.2749914765  -2.2907858513  -0.7210182524
S    4.3649075751  -2.8497412593  -2.0160797624
C    5.9212716118  -2.6217498092  -1.1783176002
C    6.0851595974  -1.5512583792  -0.2849466878
C    7.2948747784  -1.4460024491   0.4129462247
C    8.3373162971  -2.3285998707   0.1676070411
C    8.1836437883  -3.3439450763  -0.7772800098
C    6.9723966084  -3.5032227486  -1.4390416362
H    6.9465310115   0.2750066655  -2.1257989847
H    9.1381893215   1.3750828390  -2.4473925967
H    9.8812390540   3.1492793282  -0.8667362228
H    8.3814245052   3.8852845309   0.9577713799
H    3.2958466854   4.5563705072   1.7851012650
H    1.1646204649   4.2968364223   0.5522899412
H    2.7169055364   0.7697871506  -1.3681388364
H    3.1672543626  -0.1012057588   1.8656011740
H    1.2307926028   0.8123000323   2.6957305850
H    1.9594980739  -0.3950386910   3.7971075416
H    0.2626212252   0.7372401773   5.0118588710
H   -0.3329734390  -0.9138532155   4.6902882235
H   -1.9085341182   1.7184755443   5.1581812094
H   -2.5529679754   0.0594127630   5.0580054340
H   -3.0544855126   2.2004420284   2.9386400044
H   -4.1234867782   1.9919462028   4.3431877412
H   -5.9905944904   0.5410039662   3.8247286454
H   -4.7915555727  -0.4472129752   4.7015903787
H   -6.4252489448  -1.8678251574   3.6090801351
H   -4.7956435572  -2.1476968342   2.9350469261
H   -7.5326312922  -2.5818219739   1.6199668341
H   -5.9322684325  -3.0345917173   0.9780555243
H   -7.7643252364  -0.9209867043  -0.2771103392
H   -7.7430617447  -2.6480011357  -0.7270508653
H   -6.9105786054  -0.3902086224  -2.6278246894
H   -7.1722975633  -2.1439486828  -2.8218433985
H   -5.6839680778  -1.4582026585  -4.5116146951
H   -4.7726598676  -2.4709755975  -3.3626396290
H   -2.8191995581  -1.2596973921  -4.4586001111
H   -3.9918986440  -0.2417898626  -5.3339685536
H   -3.1564212390   1.7328106276  -3.9463231248
H   -2.0690235090   1.0875894190  -5.2012815298
H   -1.6102336006   2.3581802475  -2.1281863817
H   -0.6727943881   2.4596331662  -3.6395968849
H    1.1537150991   1.2294437880  -2.7312616701
H    0.1565515801   0.5091977778  -1.4355497996
H    0.1976199220  -2.9389687442   0.5745403803
H    1.7122646611  -3.6898769668  -1.2346001064
H    7.4141017797  -0.6487399012   1.1411123312
H    9.2716361614  -2.2248759572   0.7116379335
H    8.9983844857  -4.0338528031  -0.9777945764
H    6.8358995600  -4.3206476811  -2.1419347970
C   -8.4843094245   2.5916774178  -0.8833968566
C   -7.8925188616   2.3152385713   0.3481668629
H   -8.4875413000   2.3390104159   1.2569855225
C   -6.5361757272   2.0155425803   0.4198104888
H   -6.0829588177   1.8139583058   1.3881936510
C   -5.7604577682   1.9710571412  -0.7425511965
C   -6.3592700693   2.2455654843  -1.9725738346
H   -5.7599515149   2.2093338933  -2.8788181746
C   -4.2788821701   1.6774209916  -0.6782763729
C   -3.5170802735   2.7660129254   0.0637946539
H   -3.8950677858   1.5716624459  -1.6974035310
N   -4.0640305484   0.3179151828  -0.0393912557
H   -4.3354696982   0.3406280546   0.9583206453
C   -2.6447143069  -0.1952239713  -0.1316678470
H   -2.0384589397   0.3887019433   0.5656746430
H   -2.3153591001  -0.0117989084  -1.1591504703
C   -2.5800714390  -1.6601873187   0.1991120565
C   -2.7083524550  -2.6096911715  -0.8184446272
H   -2.8455141556  -2.2761024723  -1.8441162629
C   -2.6632257765  -3.9685311130  -0.5222400108
H   -2.7626347303  -4.7003966873  -1.3191261880
C   -2.4845477342  -4.3886084005   0.7949648402
C   -2.3451094221  -3.4458938495   1.8106777772
H   -2.1921359910  -3.7697766579   2.8367482194
H   -2.4467564200  -5.4495717206   1.0273942246
C   -2.3903389241  -2.0860570235   1.5151010155
H   -2.2639490754  -1.3461145660   2.3008325751
H   -4.7014546088  -0.3602126792  -0.4995718958
H   -9.5425040280   2.8322391742  -0.9373172705
C   -7.7141220265   2.5617341368  -2.0425433563
H   -8.1683146962   2.7785248560  -3.0055747728
H   -3.6332371754   3.7029131411  -0.4890429483
H   -2.4471624304   2.5517839016   0.1396237548
H   -3.9277204707   2.9168683713   1.0663342649
  126
G(CENSO)=       -3583.23400561  G(xTB)=        -189.13502752        Conformer 3
C    5.7777573266   1.8470303490  -0.3230903894
C    6.8256836286   1.6032321005  -1.2184645074
C    8.0000635579   2.3407951042  -1.1556314570
C    8.1434523915   3.3453864191  -0.1980357551
C    7.0932882836   3.6437846265   0.6619257385
C    5.9083446215   2.9106945950   0.5842503230
S    4.5492128094   3.3235458984   1.6642266156
C    3.2146915095   2.9784220150   0.5313595717
C    2.0939814915   3.8033404744   0.4993083233
C    1.0749136089   3.5776637617  -0.4207699756
C    1.1913458073   2.5203282026  -1.3309054675
C    2.3007068637   1.6744459265  -1.2792359158
C    3.3097099640   1.8811439290  -0.3406136625
C    4.5326095922   1.0458965067  -0.3110463539
C    4.5125119342  -0.3091034674  -0.2801999574
C    3.2635724341  -1.0964579044  -0.2020198294
C    2.2967259332  -0.8220328852   0.7730122358
C    1.1384409566  -1.5881198771   0.8402571533
O    0.1532541091  -1.3911496894   1.7707400459
C    0.4751211426  -0.5417544009   2.8895604653
C   -0.6141067783  -0.6662872993   3.9175846961
O   -1.8122507864  -0.0874592874   3.4057582268
C   -2.8405134473  -0.0189159783   4.3957217008
C   -4.0090238150   0.7710876399   3.8720932910
O   -4.7305257037   0.0047509507   2.9008237868
C   -5.9223461327   0.6741599849   2.4725461131
C   -6.8038302001  -0.2892097075   1.7277112510
O   -6.2017325911  -0.6425269646   0.4834098628
C   -7.0190187799  -1.5643228921  -0.2419773234
C   -6.6449220703  -1.5620981157  -1.7009549991
O   -5.3238742186  -2.0731697144  -1.8636551132
C   -5.0294799878  -2.5035935262  -3.1934945858
C   -5.0271412158  -1.4097163714  -4.2372848725
O   -3.9281410314  -0.5274315103  -4.0274152490
C   -4.0128128293   0.6077960136  -4.8874644877
C   -2.6807566304   1.2988084357  -5.0122447586
O   -2.2812410482   1.8666588009  -3.7659556424
C   -1.3218297634   2.9052779776  -3.9439062678
C   -0.6907953363   3.2580794229  -2.6232724412
O    0.2873427209   2.2492178832  -2.3107081212
C    0.9325189404  -2.6306323894  -0.0720706117
C    1.9039565264  -2.9300681521  -1.0116675378
C    3.0820540360  -2.1811192328  -1.0658124564
S    4.3624705266  -2.6162281145  -2.2261977761
C    5.7763627926  -2.2366509690  -1.2066062869
C    5.7259971743  -1.1557913657  -0.3115554741
C    6.8186847582  -0.9438573871   0.5377854450
C    7.9581535372  -1.7300526751   0.4398048848
C    8.0218103250  -2.7525604631  -0.5077196010
C    6.9268290999  -3.0188273315  -1.3204951775
H    6.7162981943   0.8141995689  -1.9570258067
H    8.8059520277   2.1318146625  -1.8530821397
H    9.0628486803   3.9210456174  -0.1408469297
H    7.1834249822   4.4565913984   1.3774171665
H    2.0207143578   4.6493280219   1.1773569897
H    0.2201208471   4.2437639625  -0.4359680198
H    2.3796136100   0.8618014102  -1.9958456228
H    2.4761555424  -0.0019077655   1.4578921130
H    0.5720893227   0.5020132975   2.5581212066
H    1.4247345626  -0.8641746561   3.3374726184
H   -0.2879076841  -0.1272625835   4.8215182041
H   -0.7754353301  -1.7230308221   4.1847648332
H   -2.4567772529   0.4924326037   5.2926878662
H   -3.1641481811  -1.0306199355   4.6902840924
H   -3.6643940037   1.7217082394   3.4342963704
H   -4.6751089851   1.0026737164   4.7174988989
H   -5.6673333807   1.5382695545   1.8389790492
H   -6.4773377666   1.0381508593   3.3506691502
H   -7.7765489911   0.1992122369   1.5512036050
H   -6.9831179216  -1.1868302428   2.3430453603
H   -8.0773996218  -1.2650548672  -0.1710126407
H   -6.9232931355  -2.5773721156   0.1828957158
H   -6.7247726057  -0.5379907118  -2.0974221578
H   -7.3696217378  -2.1954118653  -2.2392963503
H   -5.7553204348  -3.2723063567  -3.5068568833
H   -4.0372290751  -2.9670844753  -3.1427208142
H   -5.9789036333  -0.8537201376  -4.2231538603
H   -4.9454761456  -1.8883851017  -5.2289657262
H   -4.3125808043   0.2951846490  -5.9018667586
H   -4.7735621995   1.3123833668  -4.5111853838
H   -2.7944529852   2.0885410466  -5.7731202692
H   -1.9131683404   0.5918580988  -5.3685757679
H   -1.8124489221   3.8047940716  -4.3517230896
H   -0.5355566691   2.5966700082  -4.6515457636
H   -1.4524653056   3.3115021230  -1.8322316950
H   -0.1969492264   4.2351387625  -2.7137427969
H    0.0267550387  -3.2250821788  -0.0113782881
H    1.7581199483  -3.7688685769  -1.6864653836
H    6.7704641605  -0.1417808443   1.2686740771
H    8.7992012075  -1.5457905711   1.1017943644
H    8.9137295712  -3.3666750653  -0.5926148009
H    6.9549023280  -3.8442007675  -2.0267364838
C   -3.3337189963   3.9838099963   0.5642595167
C   -4.2826357082   3.3617985441  -0.2437002267
H   -5.1256871909   3.9278977032  -0.6306480378
C   -4.1608616743   2.0082147717  -0.5473966452
H   -4.9091872832   1.5178290859  -1.1647720406
C   -3.0802285854   1.2682653847  -0.0647483105
C   -2.1189402301   1.9040899345   0.7255309718
H   -1.2597891636   1.3484965388   1.0932682048
C   -2.9470400654  -0.1909530170  -0.4365337314
C   -1.6892645447  -0.4702959600  -1.2442876303
H   -3.8334242967  -0.5043137171  -0.9973792394
N   -2.9663715343  -1.0253424002   0.8338576271
H   -2.1104578184  -0.8608825824   1.3813545335
C   -3.1265392036  -2.5080040085   0.6115324781
H   -2.2555488739  -2.8530660487   0.0511685847
H   -4.0220613805  -2.6316020641  -0.0037715415
C   -3.2410630911  -3.2358213439   1.9231379435
C   -4.4758947851  -3.3284479593   2.5706944953
H   -5.3554238197  -2.8860533243   2.1106479997
C   -4.5838572784  -3.9829036344   3.7936034932
H   -5.5491202082  -4.0492623681   4.2880507262
C   -3.4571402338  -4.5577812669   4.3791391495
C   -2.2248251664  -4.4782500935   3.7349548146
H   -1.3445176410  -4.9313329731   4.1827485760
H   -3.5411694159  -5.0723293067   5.3325203394
C   -2.1171069241  -3.8179891206   2.5137091948
H   -1.1535845448  -3.7497296685   2.0166471982
H   -3.7354282464  -0.6888305723   1.4453760878
H   -3.4333996914   5.0372906798   0.8114378634
C   -2.2524578755   3.2508284212   1.0496101941
H   -1.5042127114   3.7306908561   1.6746456400
H   -1.6532445770  -1.5048211297  -1.5974771993
H   -0.7878283435  -0.2615795373  -0.6586566104
H   -1.6912136305   0.1868974101  -2.1177474913
  126
G(CENSO)=       -3583.23376978  G(xTB)=        -189.13750618        Conformer 4
C    6.2445918061   1.6825246848  -0.3270591002
C    7.2486451667   1.4120835692  -1.2643956408
C    8.4564275774   2.0951411928  -1.2290015372
C    8.6779052129   3.0716005417  -0.2572251750
C    7.6749140472   3.3947054483   0.6485131973
C    6.4556973030   2.7162822408   0.6011603690
S    5.1715782489   3.1617752927   1.7578733216
C    3.7528584036   2.8747717462   0.7175833868
C    2.6073882836   3.6655215631   0.8499908257
C    1.5222533928   3.4661319047   0.0115869457
C    1.5868196306   2.4979565882  -1.0011149574
C    2.7163964224   1.6936460045  -1.1183642011
C    3.7847114457   1.8462972505  -0.2279716365
C    4.9609267525   0.9519398846  -0.2915528237
C    4.8395675295  -0.3996873245  -0.2966948339
C    3.5297988314  -1.0755378426  -0.1643609012
C    2.6440681436  -0.7286045804   0.8633562406
C    1.4061294652  -1.3554562150   0.9620903657
O    0.4960506848  -1.0960590426   1.9429146142
C    0.8674484808  -0.1461853324   2.9554220122
C   -0.1793455349  -0.1528482299   4.0340450947
O   -1.4037555426   0.3701625230   3.5314422971
C   -2.3812162829   0.4881120634   4.5637005532
C   -3.6491272359   1.0511029546   3.9740462069
O   -4.3078535008   0.1096433110   3.1134505359
C   -5.3806795418  -0.5799280054   3.7661985790
C   -5.9371772966  -1.6340740052   2.8485245279
O   -6.3574551435  -1.0144710900   1.6356221297
C   -7.1238549558  -1.9006834639   0.8245887463
C   -7.3267668340  -1.2841952262  -0.5301877141
O   -6.0953811889  -1.3229278397  -1.2614700492
C   -6.2635049008  -0.8371814638  -2.5975706688
C   -5.1238636589  -1.2912812633  -3.4656013335
O   -3.8940832768  -0.7135559309  -3.0309704505
C   -2.8675151810  -0.9433478208  -3.9962969380
C   -1.5644359257  -0.3278553171  -3.5573273551
O   -1.7027297680   1.0904288152  -3.4384725741
C   -0.5628805576   1.8172572060  -3.8925708846
C    0.6739139214   1.6544851406  -3.0385348861
O    0.5058396594   2.4109246408  -1.8264933212
C    1.0400023179  -2.3319309662   0.0240505891
C    1.9358922302  -2.7160586860  -0.9599104724
C    3.1923344265  -2.1075959945  -1.0440805870
S    4.3670727271  -2.6404375870  -2.2745234594
C    5.8669106150  -2.4068787260  -1.3354058243
C    5.9710405760  -1.3427482421  -0.4238146821
C    7.1324485310  -1.2417525945   0.3520118926
C    8.1892932657  -2.1225308126   0.1686994557
C    8.0988016749  -3.1310480563  -0.7912626303
C    6.9338633452  -3.2855640682  -1.5327282677
H    7.0762295183   0.6468991883  -2.0157330336
H    9.2267093089   1.8670468019  -1.9599601726
H    9.6230749146   3.6057592608  -0.2228525086
H    7.8290480168   4.1852649556   1.3777458616
H    2.5714356766   4.4540602724   1.5969460019
H    0.6355800179   4.0870460208   0.0999677552
H    2.7851447234   0.9199013308  -1.8738169364
H    2.9456280078   0.0444819194   1.5596943482
H    0.9646160887   0.8557205215   2.5129093242
H    1.8278116794  -0.4312562170   3.4068267513
H    0.1932847190   0.4710988337   4.8637226844
H   -0.3222265315  -1.1765621162   4.4194668462
H   -2.0194008667   1.1704002498   5.3519778329
H   -2.5743223542  -0.4938221253   5.0282791166
H   -3.4159816664   1.9402189578   3.3770565053
H   -4.3236972486   1.3596628645   4.7841640364
H   -6.1666925701   0.1424293865   4.0366310041
H   -5.0239913666  -1.0691552757   4.6855701597
H   -6.7885990399  -2.1126339160   3.3600941671
H   -5.1854355853  -2.4096604959   2.6335888491
H   -8.1080103235  -2.0825274825   1.2862354358
H   -6.6100025694  -2.8703796269   0.7199906314
H   -7.6850428858  -0.2464147301  -0.4325061824
H   -8.0907741364  -1.8636373292  -1.0706654907
H   -6.3422296396   0.2606085212  -2.5952322093
H   -7.1908560377  -1.2468449501  -3.0271867948
H   -5.3473426638  -0.9755173512  -4.4982651894
H   -5.0512220177  -2.3918758746  -3.4565124680
H   -2.7090468367  -2.0266353919  -4.1352068683
H   -3.1692542679  -0.5146972076  -4.9661246532
H   -0.8134858285  -0.5835776600  -4.3202432570
H   -1.2283643557  -0.7640296030  -2.6047012389
H   -0.8607589700   2.8714229175  -3.9160628892
H   -0.3047917566   1.5095812111  -4.9187689912
H    1.5429715979   2.0408176085  -3.5911345879
H    0.8527817358   0.5945995108  -2.8087932657
H    0.0703378905  -2.8145930899   0.1095075684
H    1.6663287433  -3.5094170249  -1.6517367954
H    7.2024646768  -0.4527566162   1.0950685584
H    9.0848181910  -2.0241718442   0.7753559645
H    8.9246814079  -3.8204848629  -0.9413019793
H    6.8442190346  -4.0985792544  -2.2481259464
C   -7.2135866886   3.4686570110  -0.7773267243
C   -6.8535333605   2.9168581903   0.4503450537
H   -7.4953863810   3.0498334498   1.3169407111
C   -5.6690794134   2.1962443552   0.5750951542
H   -5.4022481968   1.7793466078   1.5436973552
C   -4.8406248177   2.0048789385  -0.5344347780
C   -5.2049671798   2.5634091720  -1.7609707912
H   -4.5622725950   2.4177088955  -2.6260624331
C   -3.5334916827   1.2523601617  -0.4308554646
C   -2.4658888125   2.0582545533   0.2963697540
H   -3.1868056986   1.0042801750  -1.4385563071
N   -3.7788485084  -0.0833570704   0.2452016464
H   -4.1257619885   0.0515114790   1.2120488172
C   -2.5604969791  -0.9685531452   0.3161436494
H   -1.8447398606  -0.4929289192   0.9884802871
H   -2.1466701057  -1.0062640091  -0.6951698501
C   -2.9055581492  -2.3436710123   0.8156840078
C   -3.5855420576  -3.2494676364  -0.0025730746
H   -3.8766030432  -2.9536727767  -1.0079333152
C   -3.8909130767  -4.5241255285   0.4653321089
H   -4.4211883203  -5.2226079523  -0.1762502100
C   -3.5059837870  -4.9084528373   1.7488998939
C   -2.8170229195  -4.0132510929   2.5637633162
H   -2.5108371614  -4.3097060023   3.5633710543
H   -3.7382034457  -5.9064712053   2.1104739708
C   -2.5225921563  -2.7340257015   2.1005777251
H   -1.9910050662  -2.0262516820   2.7298938608
H   -4.5354208605  -0.5661519395  -0.2736951250
H   -8.1379709105   4.0317994287  -0.8721673763
C   -6.3824960514   3.2970810928  -1.8812141488
H   -6.6548791579   3.7263452158  -2.8415461880
H   -2.3559538290   3.0164411388  -0.2185464014
H   -1.4916851633   1.5628102987   0.2845708404
H   -2.7549792564   2.2606910687   1.3314727285
  126
G(CENSO)=       -3583.23372893  G(xTB)=        -189.13782606        Conformer 5
C    6.1410356314   1.6441646789  -0.2920841296
C    7.1252420863   1.4496106525  -1.2682806692
C    8.3017938613   2.1858627998  -1.2474530949
C    8.5111694073   3.1398273853  -0.2509912524
C    7.5248675785   3.3872939546   0.6960474065
C    6.3362863538   2.6562128579   0.6632457451
S    5.0703101178   3.0069051584   1.8727442792
C    3.6354533316   2.6992086713   0.8601274860
C    2.4661878636   3.4431604233   1.0437841780
C    1.3713135845   3.2351040532   0.2196951183
C    1.4493251706   2.3055800042  -0.8274845232
C    2.6000107722   1.5391981572  -0.9891378912
C    3.6823828390   1.7017704395  -0.1174179482
C    4.8915388620   0.8571221925  -0.2393300039
C    4.8231703114  -0.4978542298  -0.2766518987
C    3.5435892490  -1.2200862646  -0.1051032982
C    2.6910112362  -0.9130634037   0.9618585417
C    1.4671498343  -1.5612676064   1.0916389919
O    0.5800542103  -1.3142396484   2.0950908476
C    0.9847379065  -0.3798151524   3.1093388986
C   -0.1006477854  -0.2814764122   4.1437589574
O   -1.2319448023   0.3755783580   3.5824577942
C   -2.1948602412   0.7277932310   4.5741595302
C   -3.3560726525   1.3989708720   3.8838990952
O   -4.1299943569   0.4700402845   3.1107229804
C   -5.2323533188  -0.0708190693   3.8481907614
C   -5.7953821753  -1.2534512944   3.1096104372
O   -6.1838439442  -0.8386360454   1.8031782836
C   -6.8810403318  -1.8684704169   1.1056527138
C   -7.2154538545  -1.3939308275  -0.2800794225
O   -6.0354109741  -1.3915055902  -1.0927458624
C   -6.3394702684  -1.0315006437  -2.4448254289
C   -5.2127664210  -1.4299543069  -3.3548397891
O   -4.0198121735  -0.7191123929  -3.0254801066
C   -3.0364732884  -0.9040502002  -4.0459510207
C   -1.7090213001  -0.3332775643  -3.6235361341
O   -1.8223832806   1.0772289997  -3.4212973551
C   -0.6507105095   1.8041089862  -3.7857197029
C    0.5551980842   1.5566111587  -2.9090682466
O    0.3616039875   2.2198844240  -1.6458696122
C    1.0931061850  -2.5387723095   0.1572730093
C    1.9629295945  -2.8903054836  -0.8620495291
C    3.1988868211  -2.2472855855  -0.9868476565
S    4.3365879299  -2.7260691102  -2.2724609440
C    5.8686705795  -2.4498942942  -1.3989064128
C    5.9801299722  -1.3963292561  -0.4751968234
C    7.1748511603  -1.2664754929   0.2440496688
C    8.2515694084  -2.1058912959  -0.0057340516
C    8.1489383027  -3.1026069036  -0.9766643818
C    6.9547323231  -3.2867573492  -1.6625476763
H    6.9635462125   0.7014863400  -2.0389437742
H    9.0573628887   2.0173050191  -2.0092786269
H    9.4319042879   3.7156905547  -0.2284061760
H    7.6672824772   4.1604262686   1.4461039621
H    2.4197445654   4.2059079530   1.8165194108
H    0.4676101281   3.8248508735   0.3432150737
H    2.6753185872   0.7888412015  -1.7676225499
H    3.0044664896  -0.1488460819   1.6623108609
H    1.1667142475   0.6079720415   2.6622545226
H    1.9083801299  -0.7291704767   3.5920626208
H    0.2989257011   0.3004845231   4.9906223529
H   -0.3736532579  -1.2823281200   4.5174199287
H   -1.7510349892   1.4287403734   5.3016779368
H   -2.5310353817  -0.1657955833   5.1269026872
H   -2.9723255125   2.1580344850   3.1936102226
H   -3.9935362731   1.9017465096   4.6241865339
H   -6.0016758800   0.7062539883   3.9809491417
H   -4.9067753771  -0.4098575296   4.8429290620
H   -6.6649402203  -1.6299905035   3.6732305133
H   -5.0497466138  -2.0620602550   3.0455293219
H   -7.8186632255  -2.1115189172   1.6318723273
H   -6.2694424978  -2.7855969312   1.0563973278
H   -7.6565451887  -0.3847518164  -0.2407151410
H   -7.9570172991  -2.0787842326  -0.7184939808
H   -6.5369401864   0.0487496118  -2.5139899871
H   -7.2413530094  -1.5679574046  -2.7780698963
H   -5.5221426690  -1.1991970427  -4.3877349985
H   -5.0342813427  -2.5163576529  -3.2891505484
H   -2.8952585690  -1.9794637204  -4.2489852182
H   -3.3752329558  -0.4222024354  -4.9778234138
H   -0.9884596128  -0.5530934439  -4.4267432210
H   -1.3520802750  -0.8320799143  -2.7093426234
H   -0.9247334090   2.8642272673  -3.7467935139
H   -0.3651727143   1.5591951737  -4.8216022147
H    1.4423950596   1.9745382990  -3.4064992807
H    0.7188729809   0.4806812418  -2.7564374072
H    0.1374291310  -3.0434223274   0.2682242467
H    1.6881065672  -3.6832422483  -1.5523696595
H    7.2546642712  -0.4880088591   0.9970347100
H    9.1721610696  -1.9847152547   0.5577234952
H    8.9896444801  -3.7600491485  -1.1788588791
H    6.8581217124  -4.0919467890  -2.3858923497
C   -7.6269540155   3.2138028301  -1.0470870238
C   -7.1941599539   2.8312847616   0.2212193693
H   -7.8421691380   2.9677468307   1.0825699015
C   -5.9286099431   2.2787742170   0.3913578818
H   -5.6013473137   1.9977207542   1.3903053890
C   -5.0889555181   2.0849360761  -0.7094838109
C   -5.5270998290   2.4727304982  -1.9766474985
H   -4.8778741392   2.3228489125  -2.8358456010
C   -3.7010174310   1.5096897127  -0.5460216320
C   -2.7655225238   2.4717640374   0.1714366781
H   -3.2937858610   1.2613415890  -1.5315503827
N   -3.7946881932   0.1804573429   0.1820690125
H   -4.1897620132   0.3047699470   1.1292759479
C   -2.4726469631  -0.5392930728   0.3336334059
H   -1.9349172569  -0.0700921524   1.1605338438
H   -1.9200518538  -0.3841646830  -0.5967905782
C   -2.6808447493  -2.0032063704   0.5993467745
C   -2.9597602654  -2.8755712298  -0.4560691139
H   -3.0446316575  -2.4799013629  -1.4654841446
C   -3.1292930107  -4.2351712075  -0.2165766352
H   -3.3419007600  -4.9077577379  -1.0426344774
C   -3.0179529693  -4.7340334026   1.0802108465
C   -2.7370334417  -3.8688249941   2.1344285598
H   -2.6424111519  -4.2548017753   3.1454393158
H   -3.1432235590  -5.7970636812   1.2669073446
C   -2.5695081463  -2.5072784369   1.8950606032
H   -2.3351965603  -1.8264528565   2.7086232459
H   -4.4663428229  -0.4165975415  -0.3340684853
H   -8.6146254755   3.6473625901  -1.1780391732
C   -6.7875527552   3.0413833373  -2.1441774497
H   -7.1176784246   3.3396629236  -3.1354334156
H   -2.6772899309   3.3754996978  -0.4388914178
H   -1.7621241752   2.0560682692   0.2960531599
H   -3.1660956526   2.7621164064   1.1471595719
  126
G(CENSO)=       -3583.23355113  G(xTB)=        -189.13926768        Conformer 6
C    6.1903225991   1.5910728591  -0.2671133383
C    7.1397751928   1.4076755082  -1.2792003217
C    8.2697504759   2.2110226669  -1.3468439579
C    8.4649635650   3.2226054017  -0.4058480994
C    7.5087661530   3.4573769115   0.5747303202
C    6.3667956674   2.6567973041   0.6319890006
S    5.1371524370   2.9879062868   1.8837028496
C    3.6810043443   2.5567203091   0.9500313815
C    2.4820777254   3.2478198448   1.1475592108
C    1.3709030424   2.9514575522   0.3735601102
C    1.4605531542   1.9823476498  -0.6348931906
C    2.6384742965   1.2591508109  -0.8001138703
C    3.7437607959   1.5166264978   0.0183469727
C    4.9944255963   0.7358349615  -0.1178807693
C    5.0075541955  -0.6211718365  -0.0848780983
C    3.7824559555  -1.4030283391   0.1859044355
C    2.9574702734  -1.0749661184   1.2677703718
C    1.7690933752  -1.7654227910   1.4791023152
O    0.8968148291  -1.4819820992   2.4852269648
C    1.2302035756  -0.3899760368   3.3570817830
C    0.0782709154  -0.1476864219   4.2921060789
O   -0.9998219571   0.4265920155   3.5608716895
C   -2.0362190704   0.9045795151   4.4142473175
C   -3.1399225801   1.4690238389   3.5511505618
O   -3.8836186933   0.4525917010   2.8655649053
C   -4.9469236214  -0.0799858065   3.6632639246
C   -5.5357208078  -1.2792419460   2.9745535761
O   -6.0575585512  -0.8766682222   1.7116289539
C   -6.7840472556  -1.9253421109   1.0780272408
C   -7.2815137176  -1.4499849626  -0.2579159179
O   -6.1860618930  -1.3594232281  -1.1769317936
C   -6.6415286817  -1.0855698861  -2.5062702088
C   -5.5406695844  -1.3300946360  -3.4992799047
O   -4.5141398734  -0.3499072129  -3.3612470547
C   -3.5678255982  -0.4535895805  -4.4261581622
C   -2.6342025994   0.7270752645  -4.4418575132
O   -1.6611000690   0.6193005670  -3.4024934748
C   -0.5598393233   1.4960033747  -3.6351103573
C    0.5806588838   1.1885051851  -2.7018123270
O    0.3584307711   1.8174609681  -1.4246243075
C    1.4151226210  -2.8213169075   0.6255669663
C    2.2655981129  -3.1956662641  -0.4014914725
C    3.4585386501  -2.4979280070  -0.6188416038
S    4.5617063152  -2.9896562863  -1.9283692230
C    6.1138378743  -2.5687209651  -1.1561201406
C    6.2059511668  -1.4600003111  -0.2967973214
C    7.4256112216  -1.2187532779   0.3480943234
C    8.5393263989  -2.0031403876   0.0829629717
C    8.4506024751  -3.0558491241  -0.8285143439
C    7.2364775104  -3.3506826518  -1.4357574989
H    6.9890139274   0.6147777379  -2.0060296270
H    8.9997585629   2.0496370678  -2.1347227607
H    9.3491526073   3.8517692512  -0.4536810140
H    7.6371482390   4.2726629101   1.2814673032
H    2.4255073634   4.0424090709   1.8867135292
H    0.4453872044   3.5050809694   0.5023571582
H    2.7186847308   0.4735583795  -1.5430512766
H    3.2599510356  -0.2587229168   1.9119678938
H    1.4211620359   0.5193664022   2.7693636908
H    2.1298340138  -0.6348993622   3.9396431569
H    0.4231957684   0.5455162547   5.0773961967
H   -0.2346753883  -1.0864920494   4.7788152962
H   -1.6516034883   1.7057017589   5.0688174117
H   -2.4111323226   0.0939718948   5.0608122697
H   -2.6927029234   2.1075306010   2.7816456439
H   -3.8148167619   2.0858209327   4.1625449487
H   -5.7169093749   0.6933835984   3.8173846897
H   -4.5756983510  -0.3967848269   4.6490329411
H   -6.3374953660  -1.6853417134   3.6133638001
H   -4.7720751194  -2.0624193412   2.8409645152
H   -7.6508691856  -2.2134369731   1.6952545128
H   -6.1447067325  -2.8149910511   0.9478633611
H   -7.7811352428  -0.4725393835  -0.1564578404
H   -8.0168290422  -2.1757760233  -0.6374223900
H   -7.0069836772  -0.0495193710  -2.5785944591
H   -7.4735285372  -1.7626956510  -2.7543705527
H   -5.9820760644  -1.2717919898  -4.5081875870
H   -5.1289414292  -2.3450678257  -3.3700184670
H   -2.9905728163  -1.3892321390  -4.3409053004
H   -4.1016625679  -0.4709668402  -5.3904728564
H   -3.2020950000   1.6683692591  -4.3508298388
H   -2.1289967598   0.7342811975  -5.4214291623
H   -0.8634195203   2.5507583393  -3.5309935601
H   -0.1896532085   1.3511140054  -4.6631258638
H    1.5027241881   1.5922200006  -3.1410881843
H    0.6929036384   0.1015039574  -2.5824339253
H    0.4885784391  -3.3602849088   0.8005584298
H    2.0062672374  -4.0426649887  -1.0309105402
H    7.4937980975  -0.3973330423   1.0550411093
H    9.4781617032  -1.7953090120   0.5880398321
H    9.3202911070  -3.6702303100  -1.0431899901
H    7.1528930619  -4.1990333429  -2.1096488620
C   -8.0621958487   3.1403896577  -0.6192559919
C   -7.3892354251   2.8061376544   0.5548272192
H   -7.8760964696   2.9349499108   1.5176882372
C   -6.0895106958   2.3127701730   0.4995620759
H   -5.5726317878   2.0645155189   1.4242155056
C   -5.4535686454   2.1342852382  -0.7326319028
C   -6.1336150986   2.4687128997  -1.9044246947
H   -5.6443574004   2.3266898138  -2.8647034014
C   -4.0299453000   1.6317439498  -0.8140583486
C   -3.0350774337   2.6250330004  -0.2343693575
H   -3.7842943483   1.4237703573  -1.8590003951
N   -3.9397119238   0.2848073221  -0.1211770386
H   -4.1279406318   0.3796832205   0.8922636142
C   -2.6138439227  -0.4183260690  -0.2910561559
H   -1.8662599380   0.1516079189   0.2656058015
H   -2.3751007000  -0.3801838061  -1.3578960091
C   -2.6915101128  -1.8320557708   0.2151860348
C   -3.2065911478  -2.8434853119  -0.6007788413
H   -3.5427256239  -2.6013210905  -1.6057154331
C   -3.2881346910  -4.1513055463  -0.1329076264
H   -3.6904373042  -4.9314427093  -0.7734981276
C   -2.8458737772  -4.4604441370   1.1529571997
C   -2.3228014631  -3.4576466648   1.9655780050
H   -1.9660386409  -3.6954967833   2.9645104473
H   -2.9028273236  -5.4829478836   1.5166558321
C   -2.2495153291  -2.1464170852   1.5014738845
H   -1.8414461757  -1.3641116950   2.1362280139
H   -4.6945073557  -0.3164817464  -0.5034932156
H   -9.0754532195   3.5301258379  -0.5746065509
C   -7.4299751479   2.9752950053  -1.8484956052
H   -7.9479642662   3.2344786598  -2.7679233804
H   -2.0028005586   2.2784324932  -0.3321652619
H   -3.2537897904   2.8377381148   0.8163213537
H   -3.1265485816   3.5621460587  -0.7916443116
  126
G(CENSO)=       -3583.23341395  G(xTB)=        -189.13661352        Conformer 7
C    6.4069349240   1.3878898718  -0.4697226922
C    7.3400655046   0.9281778333  -1.4073597942
C    8.5483550853   1.5861132251  -1.5901061818
C    8.8419280900   2.7270764038  -0.8422880421
C    7.9069093769   3.2343901452   0.0516074676
C    6.6868870361   2.5774839071   0.2209981933
S    5.4764476116   3.2546022631   1.3421897075
C    4.0062181454   2.8013301432   0.4393162879
C    2.9078558933   3.6657228967   0.4253291863
C    1.7819139755   3.3469555680  -0.3123823574
C    1.7485035875   2.1663324039  -1.0691686884
C    2.8249438702   1.2844204891  -1.0282922919
C    3.9540354694   1.5873856787  -0.2546536740
C    5.1287382207   0.6861225829  -0.2122143904
C    5.0435978750  -0.6467681443   0.0267885261
C    3.7645027486  -1.3437650489   0.2851294969
C    2.8564996551  -0.8730775699   1.2424191045
C    1.6501762228  -1.5371114079   1.4462254999
O    0.7149323298  -1.1634085598   2.3619385549
C    1.0131101667  -0.0323649024   3.1957662214
C   -0.0766350033   0.1066062227   4.2219540878
O   -1.2835750878   0.5307182640   3.5966394532
C   -2.3157542629   0.7635754983   4.5528233839
C   -3.5386901824   1.2676764590   3.8271251748
O   -4.1606163287   0.2514240614   3.0266282720
C   -5.1498518784  -0.4933951404   3.7476692269
C   -5.5501843666  -1.6950519064   2.9369075017
O   -6.0626807367  -1.2522307351   1.6827086650
C   -6.6004705448  -2.3263958056   0.9154223581
C   -7.1150452989  -1.8015098042  -0.3953255419
O   -6.0193257542  -1.4659850392  -1.2590190380
C   -6.4876906095  -1.1364252053  -2.5727256824
C   -5.3449211389  -1.0654585185  -3.5466864414
O   -4.5030378038   0.0465587278  -3.2481916461
C   -3.6339385570   0.3535173505  -4.3417247349
C   -2.8318522598   1.5905323726  -4.0139950501
O   -1.8145907356   1.3628284581  -3.0345556688
C   -0.5719323823   0.9859494998  -3.6229711739
C    0.4718915797   0.7700055565  -2.5605641587
O    0.6329618780   1.9961078117  -1.8309783799
C    1.3422745717  -2.6768470986   0.6888370165
C    2.2587532937  -3.1729970516  -0.2210141799
C    3.4811995214  -2.5227447634  -0.4124654640
S    4.6760876309  -3.1997163432  -1.5501896243
C    6.1620118195  -2.7559330999  -0.6697968717
C    6.2143958128  -1.5520023245   0.0508314410
C    7.3670572306  -1.2717916995   0.7953894256
C    8.4626046281  -2.1228490075   0.7576101476
C    8.4206631034  -3.2804528349  -0.0204871888
C    7.2668889075  -3.6076341502  -0.7222360475
H    7.1121669883   0.0362846249  -1.9841067297
H    9.2630933419   1.2104324525  -2.3165376102
H    9.7879604936   3.2433441390  -0.9784232547
H    8.1135293087   4.1492294394   0.6003365078
H    2.9429882912   4.6032421361   0.9735570125
H    0.9327791773   4.0232644839  -0.3472730858
H    2.8178685097   0.3543906219  -1.5838278224
H    3.1139354712   0.0190894089   1.8007668639
H    1.0894902177   0.8784996998   2.5833853282
H    1.9668229624  -0.1904334413   3.7191308561
H    0.2521645349   0.8534438313   4.9642595911
H   -0.2274529524  -0.8510184552   4.7477944399
H   -1.9962960979   1.5293392838   5.2808570645
H   -2.5395780754  -0.1601997389   5.1124839791
H   -3.2421598146   2.0742111867   3.1480596756
H   -4.2590649598   1.6767726334   4.5501741559
H   -6.0229095550   0.1491595113   3.9457498820
H   -4.7505691668  -0.8424190803   4.7115734328
H   -6.3203865092  -2.2521176132   3.4956999630
H   -4.6867975099  -2.3616796768   2.7820924889
H   -7.4388902227  -2.7932906179   1.4574287161
H   -5.8350732120  -3.1004650222   0.7392496681
H   -7.7558395564  -0.9198174653  -0.2302623196
H   -7.7239287825  -2.5864455433  -0.8701377472
H   -7.0346463801  -0.1807159412  -2.5511212481
H   -7.1780312357  -1.9206607632  -2.9209838980
H   -5.7793802374  -0.9503254997  -4.5536865672
H   -4.7663613565  -2.0043857495  -3.5338898579
H   -2.9677968909  -0.4984454709  -4.5581982759
H   -4.2340190469   0.5498407167  -5.2463245922
H   -3.4991022906   2.3630484449  -3.6107721908
H   -2.3876769042   1.9847879352  -4.9403451930
H   -0.2345108683   1.7748774241  -4.3148447536
H   -0.6662205693   0.0482514921  -4.1950007555
H    1.4007391959   0.4910018131  -3.0746028656
H    0.1938156965  -0.0375186872  -1.8668222024
H    0.3974640545  -3.1849964781   0.8549474005
H    2.0314842412  -4.0837640100  -0.7685178594
H    7.3996415960  -0.3667146505   1.3952376505
H    9.3510090733  -1.8851729691   1.3355211789
H    9.2768666886  -3.9480321931  -0.0565489875
H    7.2160512175  -4.5312637333  -1.2924344442
C   -8.6836835533   2.5489497240  -0.2227767713
C   -7.9689438036   2.2265203463   0.9297000902
H   -8.4788215795   2.1638747566   1.8872897665
C   -6.6001287328   1.9879874953   0.8594748448
H   -6.0519469460   1.7473662103   1.7676571789
C   -5.9340038556   2.0543613945  -0.3677885276
C   -6.6555308930   2.3748704803  -1.5186002959
H   -6.1418800668   2.4238423086  -2.4756138021
C   -4.4434217725   1.8170020849  -0.4605724869
C   -3.6365824013   2.8905356353   0.2528249134
H   -4.1580325609   1.7743834625  -1.5144914585
N   -4.1341798238   0.4312829658   0.0744428425
H   -4.4044847727   0.3515552701   1.0699945843
C   -2.6846302804   0.0137819515  -0.0476773035
H   -2.1320132136   0.5153745907   0.7507403967
H   -2.3340526342   0.3693250627  -1.0215506849
C   -2.5588780044  -1.4801622161   0.0623180650
C   -2.6797796191  -2.2710058926  -1.0843220845
H   -2.8445131675  -1.7907227258  -2.0461410401
C   -2.5919156323  -3.6565827370  -0.9966397790
H   -2.6867255081  -4.2635183384  -1.8930364095
C   -2.3796252035  -4.2632218085   0.2407179711
C   -2.2467111988  -3.4789426337   1.3843880625
H   -2.0606479240  -3.9478626995   2.3472262927
H   -2.3076245221  -5.3453809725   0.3107289752
C   -2.3316992861  -2.0913393442   1.2966456627
H   -2.2090854952  -1.4734387045   2.1823696687
H   -4.7299259258  -0.2415017909  -0.4436470371
H   -9.7521294589   2.7385032433  -0.1660118431
C   -8.0236720558   2.6273274582  -1.4460912331
H   -8.5742731815   2.8796335878  -2.3482984902
H   -3.8636097499   3.8531844064  -0.2150134306
H   -2.5589174762   2.7219995914   0.1663830440
H   -3.9100502034   2.9593927611   1.3095154112
  126
G(CENSO)=       -3583.23281057  G(xTB)=        -189.13683130        Conformer 8
C    6.2426394880   1.3908526628  -0.5587980278
C    7.2081664234   0.9549436066  -1.4741608163
C    8.3334684500   1.7229789260  -1.7396881924
C    8.5090209749   2.9497831388  -1.0983814110
C    7.5358384013   3.4278044486  -0.2292051268
C    6.3981314910   2.6593292898   0.0221674687
S    5.1287254713   3.2955271253   1.1024614324
C    3.7141523276   2.6220433951   0.2487071126
C    2.5410159231   3.3740597093   0.1425450106
C    1.4691377435   2.8878590743  -0.5842769367
C    1.5635935686   1.6483419290  -1.2350701400
C    2.7090716864   0.8703746419  -1.0851724527
C    3.7880214089   1.3500412136  -0.3291851671
C    5.0500981793   0.5836254097  -0.2135775138
C    5.1074251273  -0.7208342532   0.1520793108
C    3.9135602427  -1.5126367086   0.5196369612
C    2.9922893595  -1.0449042761   1.4658611960
C    1.8779668983  -1.8129800209   1.7940757130
O    0.9369109033  -1.4469354202   2.7070295507
C    1.1649660740  -0.2382539529   3.4484024727
C    0.0515035061  -0.0696810580   4.4453817115
O   -1.1422303299   0.3074510452   3.7671050289
C   -2.2180832164   0.5404062304   4.6729575336
C   -3.3843086447   1.1128594346   3.9013472487
O   -3.9920668614   0.1699446372   3.0086518768
C   -4.9588494770  -0.6625879076   3.6586386995
C   -5.3399036126  -1.7934948297   2.7435921764
O   -5.9308004396  -1.2622771523   1.5598267547
C   -6.4219030285  -2.2945431001   0.7072526460
C   -7.0451730386  -1.6888053385  -0.5195210355
O   -6.0270227285  -1.1616758954  -1.3765505437
C   -6.5747191498  -0.6901211491  -2.6114946061
C   -5.4597448603  -0.3601727103  -3.5681588998
O   -4.6747508476   0.6982706861  -3.0216775673
C   -3.9181803471   1.4212645129  -3.9924132675
C   -2.6842289491   0.7053143817  -4.4933488966
O   -1.7703198905   0.5452894151  -3.4123755085
C   -0.4752281068   0.1659570777  -3.8567608184
C    0.4704962063   0.0584309965  -2.6878915746
O    0.4953318435   1.3250257917  -2.0138000868
C    1.6805760652  -3.0573190713   1.1779953932
C    2.6102404677  -3.5400625291   0.2744722551
C    3.7392289583  -2.7807663648  -0.0446137273
S    4.9610042729  -3.4359265007  -1.1658649025
C    6.4182661688  -2.7618453068  -0.3907366047
C    6.3651362628  -1.4984450985   0.2193255678
C    7.5030747260  -1.0352780632   0.8910697937
C    8.6810264962  -1.7692360670   0.8839005112
C    8.7389311015  -2.9898656895   0.2100473647
C    7.6053553173  -3.4961994617  -0.4138831332
H    7.0733403269  -0.0035490306  -1.9672444772
H    9.0753444035   1.3659300358  -2.4480674204
H    9.3897744066   3.5527272537  -1.3001720629
H    7.6462275201   4.4039358213   0.2351602209
H    2.4788489615   4.3563768610   0.6026320471
H    0.5648963549   3.4780163899  -0.7008207403
H    2.8012308357  -0.1042541061  -1.5499888880
H    3.1702643464  -0.0785780646   1.9228706070
H    1.1981918594   0.6259125047   2.7691220150
H    2.1216605878  -0.3053438324   3.9857945846
H    0.3491006478   0.7176170640   5.1582496297
H   -0.0979444481  -1.0033679513   5.0125480714
H   -1.9195871531   1.2765203530   5.4393496716
H   -2.4936508484  -0.3917046700   5.1933785785
H   -3.0198165008   1.9410719421   3.2850106771
H   -4.1325057954   1.5093174071   4.6044762982
H   -5.8445840577  -0.0637003936   3.9265571975
H   -4.5459569706  -1.0966922170   4.5812593926
H   -6.0568316767  -2.4421801633   3.2737761460
H   -4.4526635694  -2.3951357107   2.4888847359
H   -7.1911176826  -2.8833434477   1.2337286554
H   -5.6060998972  -2.9792960948   0.4200672790
H   -7.7570660361  -0.8959012961  -0.2368866483
H   -7.6007299197  -2.4759267257  -1.0528045525
H   -7.2033252914   0.1968389671  -2.4327794638
H   -7.2004404103  -1.4745937175  -3.0662125005
H   -5.9131306534  -0.0492280976  -4.5229240077
H   -4.8457642882  -1.2545874160  -3.7568666568
H   -4.5537391764   1.6762382844  -4.8557880794
H   -3.6135963853   2.3557075838  -3.5052784016
H   -2.2358474712   1.3278287741  -5.2863743001
H   -2.9338616931  -0.2725867583  -4.9387914918
H   -0.0914792146   0.9104152229  -4.5742309855
H   -0.4998617531  -0.8142031871  -4.3636194176
H    1.4569555450  -0.1966977672  -3.0949858612
H    0.1634072133  -0.7266043755  -1.9815856940
H    0.8139308247  -3.6516530296   1.4473032014
H    2.4721663707  -4.5245394200  -0.1642536164
H    7.4573263140  -0.0807197282   1.4074446483
H    9.5562168833  -1.3902721913   1.4036700270
H    9.6600372953  -3.5655375887   0.1972098993
H    7.6338855050  -4.4677700142  -0.8996690882
C   -8.8400673866   2.6180258999  -0.2772768333
C   -8.2092330658   2.1072955080   0.8556877987
H   -8.7950100469   1.8285336441   1.7274274183
C   -6.8259796744   1.9577869864   0.8780504247
H   -6.3461832363   1.5700241243   1.7738314353
C   -6.0605634456   2.2993128153  -0.2404764706
C   -6.6982112454   2.8111338823  -1.3715646152
H   -6.1072654908   3.0730760144  -2.2454515083
C   -4.5545974391   2.1645016155  -0.2248410052
C   -3.9104668814   3.1034729520   0.7843538274
H   -4.1698673052   2.3702862649  -1.2268457549
N   -4.1821817148   0.7195233055   0.0518035140
H   -4.3993908156   0.4734344929   1.0320947053
C   -2.7302481752   0.3829179273  -0.2034692801
H   -2.1353981219   0.8912008983   0.5590849984
H   -2.4827239086   0.7758261073  -1.1938638333
C   -2.5203540687  -1.1062294293  -0.1493949270
C   -2.7649877682  -1.8827595197  -1.2864099027
H   -3.0716293803  -1.3918377346  -2.2051591609
C   -2.6029738872  -3.2636371337  -1.2433329740
H   -2.7925475142  -3.8588166609  -2.1327156462
C   -2.1947814665  -3.8811333730  -0.0616473191
C   -1.9415783279  -3.1102411280   1.0702323866
H   -1.6174931638  -3.5864267230   1.9918233721
H   -2.0679455133  -4.9600361161  -0.0261405105
C   -2.0983017486  -1.7266409003   1.0281514220
H   -1.8947238228  -1.1272581082   1.9119407646
H   -4.7775169801   0.1109224945  -0.5402848256
H   -9.9198506246   2.7384468458  -0.2921589011
C   -8.0808463575   2.9773114245  -1.3876914201
H   -8.5654888367   3.3797166847  -2.2731158350
H   -4.1605946392   4.1308614541   0.5043059596
H   -2.8202317622   3.0148585038   0.7961555056
H   -4.3021540325   2.9259381104   1.7901455546
  126
G(CENSO)=       -3583.23147644  G(xTB)=        -189.13474883        Conformer 9
C    5.7691807421   1.8855041128  -0.5012492013
C    6.8055279016   1.5117429270  -1.3655189380
C    7.8980314539   2.3437056533  -1.5679211524
C    7.9689864835   3.5744440612  -0.9144142960
C    6.9240735822   3.9917119721  -0.0990364512
C    5.8192661911   3.1595675579   0.0896091197
S    4.4691198850   3.7332737061   1.1083502940
C    3.1254352121   2.9665679096   0.2214771012
C    1.8946496367   3.6184993959   0.0969872953
C    0.8771819736   3.0496882867  -0.6516636445
C    1.0904160387   1.8296169740  -1.3086086701
C    2.2969158892   1.1569840450  -1.1488124478
C    3.3126422292   1.7101836209  -0.3596163316
C    4.6099748091   1.0146106878  -0.2115275194
C    4.6898436776  -0.2940538109   0.1346198006
C    3.4951800804  -1.0792288166   0.5136358801
C    2.6253578398  -0.6193359514   1.5088682352
C    1.5010375048  -1.3641399776   1.8539554194
O    0.6315063673  -1.0131421019   2.8413321751
C    1.0075678503   0.0968227934   3.6781658674
C    0.0609798210   0.1738933494   4.8438708226
O   -1.1951578599   0.6759735732   4.4097384554
C   -2.1461155605   0.7129729593   5.4685703036
C   -3.4175784722   1.3565386047   4.9590885869
O   -3.9855383032   0.6747658583   3.8428338582
C   -4.6871756477  -0.5214239789   4.1708525969
C   -4.6612279043  -1.4262900683   2.9600190860
O   -5.2264744294  -0.8096537041   1.7974839515
C   -6.6533507007  -0.8955369558   1.7347954433
C   -7.1218072621  -0.1447306325   0.5177783574
O   -6.4930813522  -0.7181848798  -0.6230290844
C   -6.9149389344  -0.1199621963  -1.8437481750
C   -6.2309654581  -0.8235314455  -2.9814165397
O   -4.8395031915  -0.4754035093  -3.0115062702
C   -4.1403033843  -1.2328813276  -4.0085046068
C   -2.9232697891  -0.4904436843  -4.4815697098
O   -1.9534401072  -0.3629978016  -3.4398743820
C   -0.7303500425   0.1335301543  -3.9847462435
C    0.3410497067   0.2461330627  -2.9380897500
O    0.0729659651   1.3855356794  -2.1021227517
C    1.2248760169  -2.5624240370   1.1779667373
C    2.1112399702  -3.0430900158   0.2275498819
C    3.2670112656  -2.3208895943  -0.0843382817
S    4.4593536927  -2.9706398823  -1.2404203124
C    5.9456815773  -2.3391499604  -0.4772807216
C    5.9357051152  -1.0885235600   0.1635360631
C    7.0985770651  -0.6637141165   0.8167867399
C    8.2603698081  -1.4212334535   0.7629758209
C    8.2754770084  -2.6267483260   0.0605968352
C    7.1166054199  -3.0957908399  -0.5461614499
H    6.7505428093   0.5517686559  -1.8702873365
H    8.6956518175   2.0335817416  -2.2367728778
H    8.8240966483   4.2270691119  -1.0654380464
H    6.9542075519   4.9702857722   0.3722721743
H    1.7409363726   4.5891305051   0.5604548530
H   -0.0712635819   3.5643764159  -0.7770829042
H    2.4797073645   0.1988546030  -1.6202167960
H    2.8490962394   0.3264037641   1.9881046559
H    0.9818013679   1.0330733990   3.1021742852
H    2.0258615715  -0.0597052357   4.0591851632
H    0.5044078693   0.8466818416   5.5976111272
H   -0.0514430233  -0.8220112969   5.3041966216
H   -1.7693628154   1.3170900537   6.3127520305
H   -2.3304584962  -0.3054935027   5.8493439689
H   -3.1949437575   2.3701982761   4.6052605082
H   -4.1390772859   1.4329733517   5.7884288827
H   -5.7173895384  -0.2819070979   4.4801518894
H   -4.2089570421  -1.0646009424   4.9997099425
H   -5.1826750798  -2.3688088646   3.1864725635
H   -3.6205373783  -1.6580295617   2.7044449896
H   -7.1165131865  -0.4478802652   2.6261822667
H   -6.9569474223  -1.9531954729   1.6778934877
H   -6.8665063403   0.9237171078   0.5993450409
H   -8.2185742832  -0.2337191013   0.4477884664
H   -6.6756589620   0.9575420464  -1.8534405705
H   -8.0048313099  -0.2300370365  -1.9688944099
H   -6.7012967537  -0.5196543182  -3.9290204782
H   -6.3474593653  -1.9132370562  -2.8703319619
H   -3.8712635906  -2.2222992177  -3.6076914997
H   -4.7889943674  -1.3820798864  -4.8842346796
H   -3.2086770714   0.5057726330  -4.8576590566
H   -2.4960494422  -1.0606930446  -5.3235199820
H   -0.8912508396   1.1155514751  -4.4592205177
H   -0.3631889205  -0.5595110492  -4.7596589600
H    1.2986033184   0.3878398902  -3.4568560087
H    0.4015569609  -0.6681273510  -2.3294081835
H    0.3399890857  -3.1335229446   1.4440027678
H    1.9178019459  -3.9996621322  -0.2505615815
H    7.0853271508   0.2792240229   1.3554439527
H    9.1561799555  -1.0723910376   1.2685085097
H    9.1838662134  -3.2201211884   0.0105575932
H    7.1147536545  -4.0561120517  -1.0545171437
C   -5.6095628450   4.0573450394  -0.6823020100
C   -5.4347380940   3.4398862742   0.5542287202
H   -6.0370578470   3.7472823083   1.4051534284
C   -4.4901641231   2.4287267461   0.7087965052
H   -4.3685322243   1.9475177301   1.6765058165
C   -3.7093262566   2.0276449803  -0.3788767000
C   -3.8896859104   2.6495462563  -1.6166647890
H   -3.2810421247   2.3385581781  -2.4629213251
C   -2.6709181440   0.9370156419  -0.2475088326
C   -1.8923339829   0.9718936234   1.0582311744
H   -1.9818468630   1.0048675484  -1.0947032195
N   -3.3609061915  -0.4109739348  -0.4258146214
H   -4.1067205759  -0.5119447662   0.2885518367
C   -2.4105570538  -1.5738543906  -0.3374715925
H   -2.1661086878  -1.7081887901   0.7209566758
H   -1.5005311840  -1.2885702081  -0.8717291196
C   -2.9801800786  -2.8368260620  -0.9230768539
C   -4.2799183067  -3.2604429752  -0.6364973412
H   -4.9218531870  -2.6641198595   0.0056791295
C   -4.7691513745  -4.4419431601  -1.1864521335
H   -5.7848799641  -4.7574767783  -0.9645622973
C   -3.9613446019  -5.2201067817  -2.0120266563
C   -2.6597835638  -4.8096144958  -2.2878796795
H   -2.0231511020  -5.4102440419  -2.9310193739
H   -4.3449487082  -6.1429464167  -2.4380801212
C   -2.1751089180  -3.6198453807  -1.7522924345
H   -1.1641589712  -3.2921555125  -1.9815413637
H   -3.8389415667  -0.4221068235  -1.3472870602
H   -6.3449795396   4.8489753267  -0.7969363659
C   -4.8352356340   3.6596401917  -1.7696377380
H   -4.9635268115   4.1392952792  -2.7360047707
H   -1.5044818381   1.9840929620   1.2053360238
H   -1.0365847684   0.2916733446   1.0354393005
H   -2.5142340893   0.7216581017   1.9235030204
  126
G(CENSO)=       -3583.23133375  G(xTB)=        -189.13494681        Conformer 10
C    6.1896621974   1.5199480636  -0.2369278594
C    7.1601689418   1.2834654256  -1.2177455896
C    8.3188412683   2.0458417828  -1.2689915549
C    8.5228564875   3.0690264053  -0.3424682463
C    7.5484226852   3.3566235223   0.6055404210
C    6.3775915259   2.5974342968   0.6458573212
S    5.1276076125   2.9969234503   1.8566591794
C    3.6807253402   2.5897160799   0.8982052481
C    2.4956200943   3.3134240459   1.0603466323
C    1.3917614839   3.0304510043   0.2703892262
C    1.4776070845   2.0440679238  -0.7215820687
C    2.6416629530   1.2937437358  -0.8548076405
C    3.7347161916   1.5336628183  -0.0158232359
C    4.9606626045   0.7100695087  -0.1087538441
C    4.9226798137  -0.6460498987  -0.0615060383
C    3.6623545468  -1.3824617543   0.1754007387
C    2.8161913120  -1.0239468189   1.2315851434
C    1.6002377676  -1.6755321709   1.4075044260
O    0.7091935591  -1.3695372889   2.3901309127
C    1.0513724201  -0.2946265711   3.2779550263
C   -0.0886592852  -0.0681227838   4.2318524924
O   -1.1797725996   0.5242814915   3.5358880576
C   -2.1995749276   0.9721348143   4.4238383561
C   -3.3269150020   1.5458999703   3.6001098398
O   -4.0430278756   0.5329433563   2.8803504691
C   -5.1319475461  -0.0158516444   3.6317940216
C   -5.6831890215  -1.2179396996   2.9134247327
O   -6.1245273455  -0.8150789261   1.6222201137
C   -6.8064281810  -1.8546198895   0.9264010441
C   -7.2876104168  -1.3009358823  -0.3941772678
O   -6.2356875694  -1.0052474437  -1.3186989505
C   -5.6881162225  -2.1595196804  -1.9687907530
C   -5.1460532710  -1.7513238490  -3.3131841792
O   -4.1507554865  -0.7393411169  -3.1634331917
C   -3.5497514301  -0.4456196717  -4.4240186571
C   -2.6896432974   0.7858172292  -4.3455239062
O   -1.5842063440   0.5685196342  -3.4710383563
C   -0.5371586635   1.5047080056  -3.7176996156
C    0.6240096399   1.2440968843  -2.7967453173
O    0.3863930618   1.8849665148  -1.5271735400
C    1.2349350068  -2.7166478722   0.5411102638
C    2.1010055583  -3.1195267067  -0.4615515401
C    3.3246319021  -2.4651816865  -0.6403096852
S    4.4492806095  -2.9945588433  -1.9171798453
C    5.9907476428  -2.6345845506  -1.0935778288
C    6.0955809280  -1.5291867183  -0.2315901842
C    7.3001525987  -1.3330584514   0.4552100747
C    8.3913959053  -2.1603541072   0.2295333216
C    8.2941431089  -3.2100907763  -0.6844832435
C    7.0918316615  -3.4588514508  -1.3345789692
H    7.0009331478   0.4822860610  -1.9335752824
H    9.0641490649   1.8435038094  -2.0327145950
H    9.4295342719   3.6662383406  -0.3771527899
H    7.6857481926   4.1813229791   1.2995346352
H    2.4439418828   4.1208308128   1.7859284607
H    0.4769338490   3.6065649672   0.3748479054
H    2.7181963079   0.4971807440  -1.5861406867
H    3.1250574997  -0.2155195767   1.8828113863
H    1.2433377675   0.6237147586   2.7039882297
H    1.9539125183  -0.5523597742   3.8507830249
H    0.2711312743   0.6063608280   5.0270106090
H   -0.3943383020  -1.0171621085   4.7032875949
H   -1.8081526455   1.7581136386   5.0929289609
H   -2.5581589184   0.1412128971   5.0546038607
H   -2.9131574373   2.2348121104   2.8547451932
H   -4.0136200102   2.1112105311   4.2466655322
H   -5.9149354664   0.7493573215   3.7564749763
H   -4.7952641069  -0.3326013508   4.6301528064
H   -6.5243663596  -1.6147505633   3.5060451013
H   -4.9200407418  -2.0086677919   2.8314574552
H   -7.6818071489  -2.1926112400   1.5063608205
H   -6.1415172658  -2.7236825054   0.7813840537
H   -7.8085714614  -0.3514637729  -0.2199737119
H   -7.9969757064  -2.0084154582  -0.8489915713
H   -6.4707436451  -2.9146467509  -2.1350448376
H   -4.8995503464  -2.6118764817  -1.3514356972
H   -5.9634394880  -1.3741793592  -3.9502235916
H   -4.7192247612  -2.6459925760  -3.7982104560
H   -2.9481973329  -1.3052021316  -4.7643447920
H   -4.3301553966  -0.2585206583  -5.1808273341
H   -3.2787771705   1.6577938060  -4.0149869279
H   -2.3302477906   0.9957219504  -5.3665788734
H   -0.8937400609   2.5398100850  -3.5904219807
H   -0.1829762444   1.3926246574  -4.7551075676
H    1.5339788461   1.6666302403  -3.2434524542
H    0.7646920985   0.1619394058  -2.6641121596
H    0.2843077354  -3.2212611540   0.6874884919
H    1.8296411725  -3.9550327853  -1.1014592419
H    7.3749134195  -0.5127076632   1.1628959797
H    9.3192617889  -1.9880647153   0.7671385652
H    9.1465576193  -3.8577449954  -0.8683617679
H    7.0000734076  -4.3037678481  -2.0117288609
C   -8.2142683359   2.9814045764  -0.1897274605
C   -7.3458035582   2.9064752067   0.8976529438
H   -7.6974264136   3.1594764687   1.8941175805
C   -6.0253495802   2.5093168632   0.7113592885
H   -5.3572884423   2.4532336167   1.5679464161
C   -5.5628101601   2.1712340061  -0.5634870767
C   -6.4380269691   2.2470226374  -1.6474028434
H   -6.0848537970   1.9801895508  -2.6404014284
C   -4.1310149434   1.7381663146  -0.7875563997
C   -3.1128599009   2.7789484546  -0.3486200360
H   -3.9955093398   1.5071957244  -1.8484714916
N   -3.9041885183   0.4112152195  -0.0836979914
H   -4.1191739420   0.4944195398   0.9263309647
C   -2.5043753221  -0.1428120749  -0.2425188105
H   -1.8616128285   0.4291890509   0.4333304351
H   -2.2030289509   0.0442204793  -1.2771679153
C   -2.4466338156  -1.6112426785   0.0789140193
C   -2.4897945068  -2.0532920566   1.4034648701
H   -2.5353556499  -1.3237094135   2.2077142184
C   -2.4473675869  -3.4144357666   1.6902713913
H   -2.4786067266  -3.7491257269   2.7238985796
C   -2.3419356863  -4.3453202178   0.6583775755
C   -2.2702755275  -3.9091511668  -0.6626225828
H   -2.1741660435  -4.6295735132  -1.4705730857
H   -2.3001896857  -5.4074226415   0.8847998844
C   -2.3257593119  -2.5477855940  -0.9511450497
H   -2.2854870723  -2.2021827815  -1.9808580513
H   -4.6033024026  -0.2466667998  -0.4708972619
H   -9.2444934104   3.2948121300  -0.0441890071
C   -7.7565340766   2.6546478315  -1.4637694910
H   -8.4278358558   2.7123224200  -2.3163063164
H   -2.0939456134   2.4908104314  -0.6228950118
H   -3.1580717830   2.9553783433   0.7306398678
H   -3.3446463102   3.7204898363  -0.8549475839
  126
G(CENSO)=       -3583.23082427  G(xTB)=        -189.13145679        Conformer 11
C    5.2053595928   2.5554035455  -0.5699988866
C    6.4355015031   2.4817315932  -1.2362634241
C    7.2762776802   3.5837688671  -1.3049184177
C    6.8972802447   4.7888917119  -0.7128549916
C    5.6554524993   4.9030142612  -0.1004264185
C    4.8048907965   3.7972713209  -0.0508095727
S    3.1871708408   3.9773002420   0.6808305514
C    2.2996350236   2.8663233393  -0.3950512949
C    1.0065234277   3.1891809827  -0.8163705492
C    0.3253588167   2.3473324859  -1.6773213691
C    0.9356483122   1.1735199962  -2.1408696193
C    2.2271855257   0.8524658138  -1.7311798796
C    2.9075770022   1.6843542148  -0.8315379991
C    4.3017611030   1.3885223468  -0.4321399257
C    4.7168446743   0.1638136862  -0.0272424040
C    3.8191738511  -1.0047656663   0.1345797035
C    2.7260392651  -0.9924121236   0.9975230095
C    1.9411906856  -2.1373320889   1.1634361220
O    0.9618082577  -2.0496483066   2.1067277083
C    0.1167185782  -3.1932162188   2.3113785751
C   -0.7473492143  -2.9391475548   3.5160880402
O   -1.6349875624  -1.8427001159   3.2943363308
C   -2.4470491476  -1.6172869046   4.4490971683
C   -3.1109484205  -0.2708293216   4.3838909028
O   -4.0987638716  -0.2440546871   3.3489352824
C   -4.8591920363   0.9692204004   3.4002932287
C   -6.0785731546   0.8792224052   2.5227779710
O   -5.7232529477   1.0408110515   1.1444933528
C   -6.8771669123   1.1108341143   0.2999809524
C   -6.4661183204   1.5658303016  -1.0721192419
O   -5.6947914099   0.5511516671  -1.7173653561
C   -5.2230958171   0.9991279244  -2.9928336367
C   -4.9501565036  -0.1637116716  -3.9077466366
O   -3.8751712739  -0.9521572706  -3.4066805448
C   -3.4134699887  -1.8874279544  -4.3784822617
C   -2.3716329858  -2.7890424946  -3.7521587407
O   -1.2596461751  -2.0969087302  -3.1920755590
C   -0.3411910260  -1.5919335312  -4.1567070581
C    0.7396100185  -0.8381929502  -3.4300011469
O    0.1848399756   0.4089848912  -2.9780576100
C    2.2090159400  -3.2842884697   0.4075631579
C    3.3273900169  -3.3106822283  -0.4216385200
C    4.1518249086  -2.1963089479  -0.5313215320
S    5.6554808017  -2.2715529563  -1.4920475937
C    6.6855929200  -1.2856894730  -0.4148636178
C    6.1315506177  -0.1779405942   0.2463625502
C    6.9338784661   0.5398511136   1.1393373345
C    8.2718126045   0.2090097093   1.3108001846
C    8.8264622267  -0.8525088645   0.5951483272
C    8.0327894597  -1.6115626823  -0.2575223472
H    6.7319442150   1.5423828200  -1.6935907796
H    8.2282849918   3.5040481371  -1.8215953752
H    7.5540283148   5.6529585015  -0.7585327458
H    5.3350943464   5.8542626185   0.3156023031
H    0.5370093634   4.1102993709  -0.4822179520
H   -0.6781388416   2.5913845867  -2.0118742337
H    2.7333383995  -0.0325224286  -2.0975299861
H    2.4875526765  -0.0960843138   1.5636401923
H    0.7243545868  -4.0846448242   2.5197967908
H   -0.4907423208  -3.3811358549   1.4146461311
H   -0.1109805820  -2.7302161837   4.3911725432
H   -1.3146354532  -3.8622474090   3.7221766419
H   -1.8214942097  -1.6306082209   5.3561050410
H   -3.2019639474  -2.4150926516   4.5464781179
H   -2.3618674000   0.5194809323   4.2200041002
H   -3.5940789662  -0.0872510300   5.3568389279
H   -4.2341939291   1.8279179447   3.1042681263
H   -5.2028322105   1.1370226810   4.4330312167
H   -6.7647180568   1.6896176209   2.8115665268
H   -6.5955320248  -0.0810414188   2.6789056794
H   -7.5886975104   1.8456038998   0.7071393070
H   -7.3786641457   0.1314007022   0.2559103462
H   -5.8892388596   2.5019244042  -0.9964987719
H   -7.3774365233   1.7741163238  -1.6561210722
H   -4.3145513984   1.6104793359  -2.8679220638
H   -5.9880013874   1.6251849469  -3.4784632564
H   -4.6915781370   0.2467369192  -4.8984335265
H   -5.8568854062  -0.7810661813  -4.0229289499
H   -4.2419182808  -2.5245839230  -4.7337439867
H   -3.0133467622  -1.3495122419  -5.2533571612
H   -2.0399014205  -3.5170891338  -4.5114122553
H   -2.8217191557  -3.3454077346  -2.9216994204
H   -0.8346037264  -0.9257219577  -4.8802334783
H    0.1226086970  -2.4218314301  -4.7156377892
H    1.5841142954  -0.6489299046  -4.1073227115
H    1.0934469343  -1.4287242240  -2.5729848678
H    1.5957416734  -4.1740448423   0.4882658737
H    3.5685225744  -4.2242125350  -0.9582694712
H    6.5013171828   1.3749460027   1.6831906424
H    8.8849420422   0.7803777060   2.0016384444
H    9.8738441685  -1.1108164052   0.7226436919
H    8.4523979279  -2.4641937646  -0.7843870422
C   -2.0050851071   3.9068665361   1.8334213417
C   -1.3320170573   2.7998245381   2.3455795235
H   -0.7177972946   2.9008004373   3.2363367079
C   -1.4356213768   1.5622616264   1.7158647170
H   -0.8990123664   0.7089318106   2.1215023742
C   -2.2136515352   1.4211351616   0.5645185759
C   -2.8875841972   2.5341680821   0.0596438148
H   -3.4865001714   2.4304324090  -0.8414304445
C   -2.3364934845   0.0893258238  -0.1456495293
C   -1.0843122488  -0.7654498893  -0.0711457667
H   -2.6306609738   0.2586549855  -1.1884740377
N   -3.5049516170  -0.6594105664   0.4778859572
H   -3.3209472537  -0.7955607332   1.4846481605
C   -3.8280219789  -1.9818301102  -0.1669914566
H   -2.9621908471  -2.6323448011  -0.0221104122
H   -3.9676858809  -1.7849487039  -1.2337255778
C   -5.0570342853  -2.5787791544   0.4579516674
C   -6.2914516191  -2.4916281120  -0.1878564399
H   -6.3536143092  -1.9969544588  -1.1533108226
C   -7.4326262302  -3.0268446984   0.4044386297
H   -8.3885667497  -2.9618850888  -0.1080590396
C   -7.3484520600  -3.6431720703   1.6500906922
C   -6.1181962907  -3.7318402713   2.3000612258
H   -6.0483013908  -4.2178994996   3.2690600838
H   -8.2391609001  -4.0590700429   2.1127512165
C   -4.9766619348  -3.2070686014   1.7035523401
H   -4.0138125921  -3.2805405836   2.2051696307
H   -4.3470327139  -0.0534761755   0.4560371275
H   -1.9157997638   4.8734501269   2.3218268550
C   -2.7855299208   3.7714995387   0.6874541740
H   -3.3084032475   4.6310741254   0.2772025091
H   -0.9627413885  -1.1816198639   0.9301412057
H   -0.2146216937  -0.1381069312  -0.2764699110
H   -1.1026124822  -1.5667516712  -0.8124811857
  126
G(CENSO)=       -3583.23064827  G(xTB)=        -189.13265999        Conformer 12
C    5.9452714540   1.6724991829  -0.4293459168
C    6.9910028055   1.3534106063  -1.3042376530
C    8.1100093284   2.1686472644  -1.4027972765
C    8.1987605557   3.3287755119  -0.6327781566
C    7.1481804082   3.6948096910   0.1995914321
C    6.0178889488   2.8799676572   0.2858064089
S    4.6663412417   3.3838214751   1.3378091818
C    3.3175559688   2.7478891749   0.3610825458
C    2.1016739039   3.4361057165   0.3028427178
C    1.0758322955   2.9713384334  -0.5039014291
C    1.2680246985   1.8257536300  -1.2895097891
C    2.4606643160   1.1145921001  -1.2001316926
C    3.4815365020   1.5558485091  -0.3496277737
C    4.7567437264   0.8115174780  -0.2498790547
C    4.7976935757  -0.5253103596  -0.0216900470
C    3.5786730725  -1.3165309741   0.2557102761
C    2.6727355673  -0.9118252851   1.2439808616
C    1.5377265585  -1.6732279783   1.5065784735
O    0.6315151540  -1.3811055051   2.4793935771
C    0.9343175491  -0.2874840461   3.3602846830
C    0.0044541744  -0.3386003172   4.5404711243
O   -1.3138278198   0.0378783764   4.1601944865
C   -2.1882366900   0.0246607404   5.2872011950
C   -3.5498140619   0.5261474613   4.8915078557
O   -4.1788202485  -0.4276442462   4.0432996575
C   -5.4699184242  -0.0012684352   3.6309269485
C   -6.0903873773  -1.0666160556   2.7669526618
O   -5.2970117170  -1.2526321864   1.5928648148
C   -5.7139414293  -2.3593073646   0.7862699154
C   -6.6860353120  -1.9594449026  -0.2966895232
O   -6.0285552091  -1.0172940399  -1.1390961170
C   -6.6800941760  -0.8285896456  -2.3888645512
C   -6.0824714676   0.3964134951  -3.0466098164
O   -4.6525238422   0.3793924652  -3.0934020801
C   -4.1205176477  -0.6018988158  -3.9923133434
C   -2.8257187969  -0.1037054042  -4.5746628639
O   -1.8230419549  -0.0252639119  -3.5626587340
C   -0.5936544688   0.4401484161  -4.1115600858
C    0.4924144723   0.4371284027  -3.0731871792
O    0.2452752958   1.4924837294  -2.1280515493
C    1.2869231137  -2.8333648262   0.7581380147
C    2.2014708782  -3.2570423433  -0.1909137896
C    3.3640124115  -2.5168346397  -0.4266860831
S    4.5825462943  -3.0993478902  -1.5904943739
C    6.0479229546  -2.5466309395  -0.7344241658
C    6.0307488290  -1.3421048993  -0.0104491663
C    7.1730230418  -0.9869484284   0.7174046668
C    8.3220547469  -1.7635823074   0.6615369413
C    8.3463917655  -2.9195531963  -0.1192991138
C    7.2069979728  -3.3212511271  -0.8055842865
H    6.9225010111   0.4466546727  -1.8979531599
H    8.9145265611   1.9001305193  -2.0812527095
H    9.0738584569   3.9683104364  -0.7040935119
H    7.1946637710   4.6211760747   0.7656297401
H    1.9675074664   4.3550841682   0.8668875885
H    0.1391058791   3.5165560441  -0.5770582108
H    2.6255731713   0.2086634154  -1.7710701081
H    2.8805545831   0.0029426458   1.7864143245
H    0.8378619669   0.6684237319   2.8243560366
H    1.9628129676  -0.3818462300   3.7349309655
H    0.3930374541   0.3569754010   5.3040031812
H    0.0088611614  -1.3525155647   4.9744585786
H   -1.7929483184   0.6801627555   6.0818736562
H   -2.2673499157  -0.9960487296   5.6980638761
H   -3.4611884143   1.5004204742   4.3809694590
H   -4.1457592478   0.6783739996   5.8079808536
H   -5.4037117933   0.9563556599   3.0880395776
H   -6.1279641777   0.1572999052   4.5031101946
H   -7.1181720432  -0.7623904800   2.5117225953
H   -6.1409856465  -2.0133394339   3.3269215614
H   -6.1566143549  -3.1474236788   1.4122827521
H   -4.8079192096  -2.7615669786   0.3187998196
H   -7.6075110505  -1.5193484541   0.1197065416
H   -6.9647704218  -2.8640451112  -0.8627862748
H   -7.7601653757  -0.6506790629  -2.2533965382
H   -6.5634880400  -1.7291446854  -3.0145503952
H   -6.3446749923   1.2888871667  -2.4731195765
H   -6.4965397123   0.4989114993  -4.0620480152
H   -3.9705416810  -1.5609260088  -3.4735581798
H   -4.8184398655  -0.7696778338  -4.8260082940
H   -2.9815850572   0.8871995273  -5.0325060671
H   -2.5070025848  -0.8010635576  -5.3682184973
H   -0.7157836970   1.4554582473  -4.5236745069
H   -0.2703646021  -0.2219865509  -4.9324517185
H    1.4484185266   0.6125847817  -3.5851877570
H    0.5420502809  -0.5330088323  -2.5565324349
H    0.3938506966  -3.4158609270   0.9636590611
H    2.0244793420  -4.1834965867  -0.7305497764
H    7.1541225867  -0.0839856659   1.3205535484
H    9.2003029199  -1.4690156238   1.2286222490
H    9.2441857273  -3.5290253499  -0.1686910580
H    7.2082555038  -4.2456887024  -1.3767167867
C   -7.3587289131   3.6005801191  -1.1408005813
C   -7.2579196536   2.6162829524  -0.1597496641
H   -8.1464293507   2.2752873545   0.3648121764
C   -6.0193624846   2.0648486029   0.1528406108
H   -5.9598762869   1.2927204506   0.9150880133
C   -4.8692793366   2.4833725098  -0.5208202806
C   -4.9762484229   3.4679662767  -1.5036700698
H   -4.0855794264   3.7943499898  -2.0356170712
C   -3.5052898044   1.9374845057  -0.1639336237
C   -3.0555261375   2.4134128274   1.2125364342
H   -2.7851899657   2.2498008697  -0.9286973914
N   -3.5182193482   0.4198385154  -0.2293402247
H   -4.1291206519   0.0265009940   0.5079046756
C   -2.1410518574  -0.1979319354  -0.1121456506
H   -1.6588119264   0.2446518681   0.7610880878
H   -1.5978619166   0.0938266810  -1.0142558187
C   -2.2193333871  -1.6888705397   0.0471287995
C   -2.3220956971  -2.2436304532   1.3252354596
H   -2.3389125402  -1.5919080765   2.1953298386
C   -2.4007150795  -3.6234202055   1.4818004094
H   -2.4783042168  -4.0498870362   2.4784969933
C   -2.3698184555  -4.4576099410   0.3654274979
C   -2.2580720917  -3.9086783791  -0.9105885339
H   -2.2234009528  -4.5566077246  -1.7821699158
H   -2.4250624656  -5.5357971604   0.4902322097
C   -2.1822629416  -2.5273655682  -1.0693866564
H   -2.0837415862  -2.0910435454  -2.0606396268
H   -3.9437231512   0.1426566118  -1.1319415746
H   -8.3261337428   4.0315067856  -1.3837226592
C   -6.2143600470   4.0270458742  -1.8104406409
H   -6.2852744808   4.7919296663  -2.5788317532
H   -2.0109007687   2.1703265854   1.4219799213
H   -3.6905376408   1.9859358872   1.9961377782
H   -3.1580125065   3.5014917026   1.2509751977
  126
G(CENSO)=       -3583.23060106  G(xTB)=        -189.13388688        Conformer 13
C    6.1438014428   1.8294793607  -0.3775398113
C    7.2266896704   1.5320128071  -1.2143264147
C    8.3801204548   2.3032400418  -1.1876248718
C    8.4679788658   3.3978155694  -0.3266710375
C    7.3838174990   3.7471295265   0.4688556768
C    6.2193013572   2.9781550855   0.4276780229
S    4.8262914825   3.4638902119   1.4311527383
C    3.5158347643   2.9463562213   0.3392904550
C    2.3294991258   3.6833313633   0.2678789857
C    1.3255159323   3.3050387620  -0.6075176292
C    1.5104719345   2.1996751548  -1.4510535671
C    2.6804946445   1.4512388495  -1.3659366675
C    3.6748798732   1.7998748508  -0.4442512704
C    4.9168730732   1.0045506287  -0.3347275787
C    4.9085514894  -0.3467637518  -0.2175000639
C    3.6610072887  -1.1367256551  -0.1135307195
C    2.6843340698  -0.8233163864   0.8390012404
C    1.5259261756  -1.5903974116   0.9319319204
O    0.5549254840  -1.3888653928   1.8685345049
C    0.8843127439  -0.5174964105   2.9657341732
C   -0.0542478827  -0.7727269179   4.1114137853
O   -1.3401614041  -0.2139170400   3.8555740050
C   -2.1769565174  -0.3408010412   5.0053937848
C   -3.4556788940   0.4319605728   4.8337939391
O   -4.3190263061  -0.2222680686   3.9044474136
C   -5.6460642705   0.2980982236   3.9650061316
C   -6.6029193153  -0.6492819287   3.2987114551
O   -6.4628706691  -0.6120933175   1.8751350315
C   -7.3502415699  -1.5614235105   1.2732610862
C   -7.4609240948  -1.3316647934  -0.2070411086
O   -6.2102595281  -1.5983175957  -0.8298182692
C   -6.3154903496  -1.6134917845  -2.2517388724
C   -4.9398050949  -1.8765518098  -2.8088485584
O   -4.0374444802  -0.8075685458  -2.4969180144
C   -4.0655238971   0.2791623004  -3.4390610756
C   -2.8125151392   0.3016704560  -4.2753924612
O   -1.7016748255   0.5262551742  -3.4136119236
C   -0.5000809522   0.7435025327  -4.1388025836
C    0.6616173964   0.7980305917  -3.1871863009
O    0.5040745046   1.9402186748  -2.3298437433
C    1.3194757750  -2.6550934045   0.0434901274
C    2.3017922759  -2.9913356297  -0.8735850667
C    3.4887028556  -2.2554856955  -0.9339628245
S    4.7944451961  -2.7437360375  -2.0465466160
C    6.1886702330  -2.3158639360  -1.0167049712
C    6.1238185975  -1.1885248873  -0.1813270648
C    7.2013745074  -0.9289247628   0.6737595287
C    8.3414970859  -1.7197340947   0.6398464594
C    8.4199244552  -2.7938670993  -0.2474510201
C    7.3398324060  -3.1036837603  -1.0652516794
H    7.1592628667   0.6764369715  -1.8799712674
H    9.2124311344   2.0514668788  -1.8384444315
H    9.3703775668   4.0017830624  -0.2980164588
H    7.4318389830   4.6267566492   1.1050207279
H    2.1992691036   4.5680253388   0.8850701223
H    0.4077412839   3.8815527561  -0.6797075076
H    2.8478238852   0.5851989339  -1.9943564664
H    2.8549943230   0.0285948972   1.4865968448
H    0.8354695640   0.5334500280   2.6455778922
H    1.9029537199  -0.7354500080   3.3132520324
H    0.3837111145  -0.3014451821   5.0072812616
H   -0.1307401007  -1.8558701642   4.3025222849
H   -1.6560139493   0.0661416042   5.8881363271
H   -2.3996843451  -1.4024893397   5.2036946092
H   -3.2417610186   1.4642563856   4.5121554991
H   -3.9444596663   0.4804848559   5.8202952927
H   -5.7016477862   1.2977338522   3.5018880900
H   -5.9614022930   0.3990214621   5.0162031212
H   -7.6297060027  -0.3563799092   3.5709181096
H   -6.4302522521  -1.6726842829   3.6702636159
H   -8.3567185989  -1.4537222285   1.7078608077
H   -6.9961560301  -2.5850831264   1.4755260296
H   -7.7869025076  -0.2992432584  -0.4185439901
H   -8.2350336642  -2.0152470976  -0.5942096831
H   -6.7103916907  -0.6499364226  -2.6180239600
H   -7.0034466846  -2.4115977775  -2.5785003690
H   -4.9949770274  -2.0347157242  -3.8946679772
H   -4.5238995877  -2.7803476656  -2.3493851999
H   -4.9421425301   0.2068881634  -4.0958570203
H   -4.1439339085   1.2129951909  -2.8720536649
H   -2.9011032317   1.1146896391  -5.0170250518
H   -2.6872011897  -0.6482705085  -4.8231501427
H   -0.5637286685   1.6781314309  -4.7209505715
H   -0.3126514250  -0.0835716407  -4.8444863871
H    1.5868993567   0.8870348339  -3.7735123316
H    0.7100700406  -0.1183031869  -2.5805274842
H    0.4102578762  -3.2442328279   0.1210290024
H    2.1596576118  -3.8519258634  -1.5215297984
H    7.1410066177  -0.0876155002   1.3582740181
H    9.1709951514  -1.4992122851   1.3054195645
H    9.3118923829  -3.4129211248  -0.2808094770
H    7.3809406829  -3.9667486482  -1.7241557314
C   -6.2210441756   3.8720476994  -1.7989432752
C   -6.6472799976   2.8580613024  -0.9455088494
H   -7.7091094731   2.6931896313  -0.7833300533
C   -5.7178618693   2.0555437706  -0.2865150478
H   -6.0743446007   1.2827857672   0.3900923577
C   -4.3513519082   2.2508984283  -0.4932557573
C   -3.9284956197   3.2732568794  -1.3467142962
H   -2.8640445933   3.4267762617  -1.5129486516
C   -3.3009209754   1.4320022998   0.2209198737
C   -3.0053213666   1.9965649441   1.6037403051
H   -2.3860788663   1.4309072026  -0.3837608007
N   -3.7142707866  -0.0242887583   0.3038993386
H   -4.5025357835  -0.1526214566   0.9580571889
C   -2.5769275163  -0.9327364186   0.7154871520
H   -2.2654606841  -0.6391208833   1.7209442942
H   -1.7616983398  -0.7431999547   0.0114366256
C   -2.9991810472  -2.3731180445   0.6843562237
C   -2.6405592601  -3.1916652636  -0.3874569406
H   -2.0488851791  -2.7799751985  -1.2019247304
C   -3.0372615473  -4.5264006180  -0.4154996218
H   -2.7503334378  -5.1582280420  -1.2516868381
C   -3.8025709282  -5.0480013524   0.6246607061
C   -4.1593731434  -4.2352146273   1.6997569027
H   -4.7479732461  -4.6420986259   2.5177332217
H   -4.1148122466  -6.0885214632   0.6019601477
C   -3.7535959236  -2.9048703132   1.7341666982
H   -4.0233257689  -2.2696961574   2.5752531499
H   -4.0485350793  -0.3305664802  -0.6317924423
H   -6.9481152009   4.4975644163  -2.3093277277
C   -4.8573075543   4.0829273124  -1.9921297621
H   -4.5155407703   4.8728285769  -2.6552585233
H   -2.6973324480   3.0399509497   1.4885148424
H   -2.2018087290   1.4587124598   2.1129510712
H   -3.9051110748   1.9741533008   2.2260829550
  126
G(CENSO)=       -3583.23043596  G(xTB)=        -189.13582749        Conformer 14
C    6.7596905896   1.1513806338  -0.9219499593
C    7.5840005921   0.3849969115  -1.7552043385
C    8.8447933599   0.8369661858  -2.1193305111
C    9.3025835894   2.0728629671  -1.6609441108
C    8.4793197690   2.8752283953  -0.8806347488
C    7.2052235594   2.4243429050  -0.5314524653
S    6.1403020019   3.4802042550   0.4330338811
C    4.5818201602   3.0119863506  -0.2961128588
C    3.5846327245   3.9739658579  -0.4808242859
C    2.3925724068   3.6308560393  -1.0933593743
C    2.1913688649   2.3211501474  -1.5538446994
C    3.1664976262   1.3512432954  -1.3392621371
C    4.3605625352   1.6871667064  -0.6859952637
C    5.4290517694   0.6849186477  -0.4720548811
C    5.2058883974  -0.5394737653   0.0659550918
C    3.8731622320  -0.9878355559   0.5246050283
C    3.1004934258  -0.2278144849   1.3981912931
C    1.8309294979  -0.6596171893   1.7801987645
O    1.1622232840   0.1603749741   2.6390441613
C   -0.1972311770  -0.1755345195   2.9408324977
C   -0.7636935956   0.9751348269   3.7611680944
O   -2.1749613352   0.8388104066   3.9129957952
C   -2.5659293763  -0.0421918675   4.9691532836
C   -4.0604845521  -0.2230733053   4.9350995360
O   -4.4276619784  -0.9914461280   3.7888225117
C   -5.7896135578  -1.4102340035   3.8411872449
C   -6.0646386842  -2.4373950514   2.7756040126
O   -6.1747421759  -1.8357662310   1.4777618204
C   -6.4369134585  -2.8375545142   0.4826305796
C   -6.9014428544  -2.2140339122  -0.8047193886
O   -5.8187343242  -1.5440604524  -1.4474798580
C   -6.2303779760  -0.9276533792  -2.6674958741
C   -5.0285656687  -0.3151416114  -3.3393120400
O   -4.4694559439   0.6825569989  -2.4764020596
C   -3.9024195530   1.8117311439  -3.1474262886
C   -2.6435429895   1.5110621238  -3.9259198949
O   -1.5813226545   1.2339769477  -3.0177193174
C   -0.3835849167   0.8833127179  -3.7030047660
C    0.7669348306   0.7922755642  -2.7371570171
O    1.0226137688   2.1061415660  -2.2175214292
C    1.3216574267  -1.8653976391   1.2858198982
C    2.1162623063  -2.6540594762   0.4590067931
C    3.3915248374  -2.2345452442   0.0936986386
S    4.4155115678  -3.2736026741  -0.9322128361
C    5.9989862550  -2.8756703178  -0.2137558746
C    6.2531992123  -1.5702612767   0.2359346372
C    7.4794870814  -1.3056862413   0.8565559560
C    8.4516448971  -2.2911741553   0.9571749490
C    8.2091636994  -3.5661133601   0.4450929483
C    6.9788639424  -3.8656336687  -0.1272907146
H    7.2289350075  -0.5798525165  -2.1056113025
H    9.4722489028   0.2260141322  -2.7617573953
H    10.2904056376   2.4292260102  -1.9387756987
H    8.8139272770   3.8586907663  -0.5618926379
H    3.7521842917   5.0006760225  -0.1670549404
H    1.6216170739   4.3769467952  -1.2616292450
H    3.0281874851   0.3273453885  -1.6657751917
H    3.4736620806   0.7205617698   1.7732202203
H   -0.2404129135  -1.1251877246   3.4907631218
H   -0.7667111656  -0.2787312810   2.0099397764
H   -0.5966932190   1.9155587542   3.2236649593
H   -0.2654231784   1.0421746402   4.7399636848
H   -2.2855472916   0.3907718280   5.9427943728
H   -2.0746834981  -1.0220833577   4.8748296105
H   -4.5665943595   0.7563647387   4.9249005977
H   -4.3612193593  -0.7518539606   5.8542847143
H   -6.4717375456  -0.5500725154   3.7331787424
H   -5.9979870020  -1.8820059653   4.8155656223
H   -7.0156596891  -2.9373735122   3.0168705383
H   -5.2692130597  -3.1992730732   2.7740355127
H   -7.2365204251  -3.5035163608   0.8404528387
H   -5.5329546595  -3.4436853428   0.3138380085
H   -7.7294207583  -1.5117554952  -0.6149574935
H   -7.2823883945  -3.0198039953  -1.4539242208
H   -6.9896336268  -0.1540079069  -2.4630211783
H   -6.6717049322  -1.6758402679  -3.3466683958
H   -5.3553966683   0.1354768933  -4.2874215868
H   -4.2787082502  -1.0888684766  -3.5607689461
H   -4.6465190628   2.2491344969  -3.8308966462
H   -3.6783729159   2.5442239347  -2.3638964453
H   -2.3989887286   2.3954400807  -4.5387638631
H   -2.7968832133   0.6630860839  -4.6142518620
H   -0.1537098692   1.6332083471  -4.4774564974
H   -0.4946671598  -0.0953610189  -4.1998276339
H    1.6392823306   0.4201599722  -3.2914122855
H    0.5480420727   0.0987887085  -1.9111152614
H    0.3356119580  -2.2223485609   1.5619901385
H    1.7388257118  -3.6138099216   0.1170807568
H    7.6675102694  -0.3101963502   1.2482582673
H    9.4000208175  -2.0665264660   1.4362566304
H    8.9682791546  -4.3395240471   0.5182021737
H    6.7716376952  -4.8692058613  -0.4885094858
C   -8.8567235107   2.3937696189  -1.2187520452
C   -8.7094632924   1.4190725109  -0.2342666893
H   -9.5585823268   0.8069579138   0.0571298362
C   -7.4770757729   1.2276051942   0.3839144846
H   -7.3794332760   0.4646060560   1.1526252637
C   -6.3755514488   2.0043659575   0.0155685547
C   -6.5303450171   2.9810990053  -0.9690948586
H   -5.6781807081   3.5908507655  -1.2584094442
C   -5.0292951918   1.8125841873   0.6789399743
C   -5.0667140009   2.0783636597   2.1753751238
H   -4.2994062368   2.4724560501   0.1962620191
N   -4.5399350064   0.4062563463   0.3878205435
H   -5.1401635477  -0.2987813738   0.8511534844
C   -3.1059830852   0.1449283727   0.7684760299
H   -3.0337806264   0.2306124470   1.8542752573
H   -2.5102560714   0.9340310283   0.2979697668
C   -2.6673183981  -1.2191621875   0.3058935462
C   -2.2009824992  -1.4085657178  -0.9972422172
H   -2.1541311859  -0.5626341281  -1.6795845438
C   -1.7893111021  -2.6702888731  -1.4174378050
H   -1.4212934646  -2.8075580926  -2.4309331798
C   -1.8394704269  -3.7519322231  -0.5402044250
C   -2.2966933786  -3.5656475139   0.7627936690
H   -2.3253916448  -4.4028739460   1.4552028080
H   -1.5124474632  -4.7351235276  -0.8676818392
C   -2.7072397218  -2.3037889504   1.1852974038
H   -3.0555998340  -2.1508369680   2.2035371389
H   -4.6354823593   0.2568863623  -0.6305654225
H   -9.8201291909   2.5437545403  -1.6981120534
C   -7.7649550314   3.1780607683  -1.5817717394
H   -7.8722486309   3.9433161896  -2.3455964838
H   -5.4261221822   3.0989704138   2.3362369476
H   -4.0795603936   1.9857698419   2.6353401093
H   -5.7579672246   1.3926887131   2.6750106995
  126
G(CENSO)=       -3583.23027931  G(xTB)=        -189.13368435        Conformer 15
C    6.4170312332   1.3972455704  -0.4082208534
C    7.3874530111   0.9114234352  -1.2933906683
C    8.6160291015   1.5443604106  -1.4200003129
C    8.8935799564   2.6866387213  -0.6681538335
C    7.9240964112   3.2205564526   0.1717995242
C    6.6841605123   2.5889974176   0.2846698765
S    5.4342891890   3.3039529443   1.3358804613
C    3.9998418347   2.8644741669   0.3720681923
C    2.9170043931   3.7454216193   0.2958057173
C    1.8190460935   3.4317538511  -0.4854370591
C    1.8001520100   2.2393474733  -1.2238280781
C    2.8620687996   1.3448321289  -1.1263063085
C    3.9599208377   1.6423034649  -0.3074341971
C    5.1150540295   0.7225456148  -0.2061530542
C    4.9874032089  -0.6065314714   0.0326859402
C    3.6817816995  -1.2675096895   0.2488760946
C    2.7680487255  -0.7892107399   1.1972646788
C    1.5425960794  -1.4279934616   1.3652239024
O    0.6032113046  -1.0642511555   2.2795628361
C    0.9053699337   0.0256930562   3.1612696849
C   -0.1837823913   0.1152420119   4.1952546220
O   -1.3999448097   0.5382025313   3.5896638458
C   -2.4391939559   0.6935143089   4.5520783094
C   -3.6822051837   1.1746562531   3.8447353151
O   -4.2655115192   0.1614594324   3.0126620331
C   -5.2986393885  -0.5787786428   3.6743499305
C   -5.7458166512  -1.7148343981   2.7925973863
O   -6.2090595931  -1.1773436921   1.5587525769
C   -6.7845636547  -2.1639404292   0.7065148438
C   -7.2812753991  -1.4760192026  -0.5444504114
O   -6.2390268427  -0.9930342314  -1.3994749052
C   -5.6247928545  -2.0010254800  -2.2134714870
C   -5.1030822419  -1.3617089805  -3.4753779740
O   -4.1728451236  -0.3282366427  -3.1589230905
C   -3.5742949217   0.2064385411  -4.3398739327
C   -2.8342036597   1.4802982366  -4.0040852618
O   -1.7506539397   1.2895562076  -3.0941772913
C   -0.5240953426   0.9698469417  -3.7421852529
C    0.5725846650   0.8168295714  -2.7212584165
O    0.7135643834   2.0627698072  -2.0242968644
C    1.2154652781  -2.5363095271   0.5709180494
C    2.1350853311  -3.0390793238  -0.3318254052
C    3.3820198893  -2.4245340482  -0.4776810826
S    4.5915465527  -3.1170970237  -1.5902135281
C    6.0609331533  -2.7378910474  -0.6528224330
C    6.1279702349  -1.5469362398   0.0880180717
C    7.2633758688  -1.3122195005   0.8725137739
C    8.3322076796  -2.1976990438   0.8577134537
C    8.2787830674  -3.3432233370   0.0627560291
C    7.1393237682  -3.6238726073  -0.6815100575
H    7.1718793840   0.0191762245  -1.8740943231
H    9.3589548983   1.1482568085  -2.1062033722
H    9.8552447735   3.1833544881  -0.7603406948
H    8.1192873470   4.1369707076   0.7221359842
H    2.9432297899   4.6899401136   0.8323972223
H    0.9818106322   4.1188873919  -0.5659958247
H    2.8668310042   0.4091814863  -1.6725680049
H    3.0376548426   0.0852703127   1.7782042625
H    0.9829857180   0.9637827043   2.5918943753
H    1.8588113071  -0.1557041851   3.6776825431
H    0.1369723259   0.8412327802   4.9616413298
H   -0.3162730425  -0.8625475845   4.6880086793
H   -2.1507093027   1.4425498872   5.3099515193
H   -2.6298667805  -0.2595598257   5.0743989237
H   -3.4196369303   2.0161862878   3.1937202925
H   -4.4151495656   1.5302414572   4.5826679559
H   -6.1458716315   0.0904009141   3.8939936601
H   -4.9299759962  -0.9968625035   4.6233213706
H   -6.5556089760  -2.2537150636   3.3120643815
H   -4.9213996703  -2.4240335640   2.6179797268
H   -7.6411466016  -2.6474893463   1.2057817664
H   -6.0468537071  -2.9487160900   0.4663148943
H   -7.8681288747  -0.5936146317  -0.2611052917
H   -7.9341406206  -2.1631834225  -1.1025285663
H   -6.3635974945  -2.7635723345  -2.5016684620
H   -4.8126454087  -2.4989283373  -1.6653411956
H   -5.9398566922  -0.9427052528  -4.0588636548
H   -4.6216907152  -2.1468486678  -4.0835763640
H   -2.9012093650  -0.5395384522  -4.7952806647
H   -4.3508826977   0.4530281642  -5.0839218838
H   -3.5226876133   2.1895739756  -3.5287617171
H   -2.4780423264   1.9388257792  -4.9396504507
H   -0.2576853434   1.7678209956  -4.4545069952
H   -0.5956431199   0.0228515055  -4.3016151951
H    1.4936825714   0.5627815318  -3.2630216147
H    0.3510227293   0.0130275139  -2.0024680165
H    0.2514608276  -3.0170124126   0.7062349747
H    1.8922911632  -3.9284266379  -0.9073716064
H    7.3053779281  -0.4150768896   1.4836312111
H    9.2089269635  -1.9956457380   1.4661557983
H    9.1140807055  -4.0374914616   0.0453613368
H    7.0778155780  -4.5370962101  -1.2672171943
C   -8.6238178422   2.6257888640   0.2411957846
C   -7.7566722083   2.4938845347   1.3242352317
H   -8.1337383000   2.5910057415   2.3386431297
C   -6.4053249497   2.2400239299   1.1110199125
H   -5.7382246076   2.1386732831   1.9639140903
C   -5.9092843481   2.1038359217  -0.1884011101
C   -6.7828340240   2.2376426782  -1.2681513630
H   -6.4027287617   2.1287920370  -2.2808081914
C   -4.4439546380   1.8281694018  -0.4424566136
C   -3.5272978798   2.8915399533   0.1420766952
H   -4.2848257115   1.7518166413  -1.5219450584
N   -4.1073973881   0.4413544408   0.0799505668
H   -4.3529319062   0.3584676742   1.0832165598
C   -2.6620149861   0.0410614073  -0.1071641614
H   -2.0885556329   0.5511122739   0.6728340384
H   -2.3525974599   0.4065541986  -1.0903127653
C   -2.4839699091  -1.4501981374  -0.0152693278
C   -2.5473956076  -2.1026608217   1.2185803871
H   -2.6921832355  -1.5177043842   2.1227467817
C   -2.4088265250  -3.4853533972   1.2897891667
H   -2.4618495683  -3.9846515801   2.2536340459
C   -2.1794700948  -4.2271817433   0.1319974644
C   -2.0796150401  -3.5787838966  -1.0964368973
H   -1.8840101991  -4.1494611969  -2.0002185532
H   -2.0629465700  -5.3060815053   0.1904850613
C   -2.2365731662  -2.1966894699  -1.1702062727
H   -2.1821989802  -1.6881195441  -2.1293889104
H   -4.7338814762  -0.2127818881  -0.4232708782
H   -9.6785654766   2.8262614345   0.4087752845
C   -8.1332108794   2.5021605625  -1.0562163890
H   -8.8030587359   2.6064562010  -1.9054107054
H   -2.4803890451   2.7229340702  -0.1253738569
H   -3.6131079003   2.9454590949   1.2311960367
H   -3.8255941189   3.8607420159  -0.2679920915
  126
G(CENSO)=       -3583.23024182  G(xTB)=        -189.13466462        Conformer 16
C    6.3871172860   1.4315916882  -0.5314314396
C    7.0926659673   1.0598101525  -1.6835531481
C    8.3845052168   1.5143653744  -1.9062653150
C    8.9948819654   2.3629046619  -0.9815065132
C    8.2922934847   2.7944695114   0.1363359782
C    6.9869644664   2.3459127084   0.3470838490
S    6.0832627257   2.9353857097   1.7631603767
C    4.4511754949   2.9598082891   1.0489525348
C    3.5561444858   3.9581727167   1.4378722412
C    2.2729143527   3.9854120735   0.9146399286
C    1.8908258219   3.0310072542  -0.0319593658
C    2.7892806135   2.0545939107  -0.4486309476
C    4.0633254504   1.9791463074   0.1228185415
C    5.0272827026   0.9189175167  -0.2441598280
C    4.7147646713  -0.4011100363  -0.3179736296
C    3.3554360115  -0.9604839347  -0.1259487602
C    2.5618194791  -0.6530313427   0.9895510356
C    1.2840856063  -1.1970839871   1.1061971692
O    0.4285802017  -0.9588317296   2.1376359806
C    0.8057209133  -0.0016748965   3.1381257608
C   -0.2631487585   0.0104562533   4.1984919997
O   -1.4804511629   0.5241253933   3.6648944831
C   -2.4990627788   0.6055826237   4.6630715326
C   -3.7579290529   1.1547862916   4.0368546432
O   -4.3919222485   0.2028791535   3.1660061981
C   -5.5191747115  -0.4389538836   3.7747137734
C   -5.9240274139  -1.6410531380   2.9647248179
O   -6.2554470402  -1.2362637204   1.6364456045
C   -6.7289877185  -2.3366410259   0.8575970184
C   -7.0125536922  -1.8932982941  -0.5517862650
O   -5.7817660714  -1.6820380833  -1.2562794563
C   -6.0015787291  -1.3368607292  -2.6307099281
C   -4.7405377187  -1.5567795255  -3.4220966467
O   -3.7367080236  -0.6142357413  -3.0430798448
C   -2.5275421365  -0.8314748464  -3.7770702539
C   -1.6503943868   0.3904609545  -3.7255453618
O   -1.1708849065   0.5829991742  -2.3972867048
C   -0.3552709293   1.7433220227  -2.2674079560
C   -0.0872151893   1.9000552360  -0.7836506819
O    0.6170627882   3.1273170874  -0.5217129467
C    0.7960352744  -2.0651586302   0.1191691398
C    1.5884783600  -2.3999720479  -0.9619121079
C    2.8724842431  -1.8623068576  -1.0834172531
S    3.8852931510  -2.3419984839  -2.4710336408
C    5.4593858272  -2.3771336080  -1.6392889829
C    5.7255220680  -1.4379565603  -0.6325467453
C    6.9380959879  -1.5315168064   0.0616570889
C    7.8870779603  -2.4806462911  -0.2916908097
C    7.6353133919  -3.3620484381  -1.3441577431
C    6.4159966103  -3.3235149499  -2.0095805422
H    6.6187546556   0.3933285394  -2.3986459018
H    8.9172287871   1.2074440395  -2.8016279624
H    10.0083855236   2.7168251166  -1.1473313946
H    8.7458702710   3.4933945570   0.8338865026
H    3.8629979148   4.7146798943   2.1547840599
H    1.5629635836   4.7471829041   1.2224953890
H    2.5072608258   1.3308701933  -1.2059457791
H    2.9564991441   0.0240934985   1.7382815255
H    0.9206988529   0.9927673480   2.6818318820
H    1.7563314803  -0.2899576871   3.6083844413
H    0.0902226019   0.6445198733   5.0288434431
H   -0.4138897141  -1.0094444864   4.5905160320
H   -2.1787052772   1.2819103720   5.4742396857
H   -2.6881012345  -0.3879575112   5.1048251338
H   -3.5089860807   2.0408991450   3.4434046079
H   -4.4522290766   1.4663682912   4.8286512179
H   -6.3541989127   0.2756979715   3.8509225094
H   -5.2680102408  -0.7873611172   4.7882332213
H   -6.7962400883  -2.1058033187   3.4535174503
H   -5.1091364208  -2.3810648279   2.9395273572
H   -7.6626765547  -2.7277211567   1.2932772960
H   -5.9858164968  -3.1513752972   0.8530207714
H   -7.6201092648  -0.9746954869  -0.5540578004
H   -7.5848118523  -2.6870401278  -1.0557685743
H   -6.3415631172  -0.2925852631  -2.7103031420
H   -6.7806666581  -1.9890055817  -3.0537544712
H   -4.9831472335  -1.4374007152  -4.4910805502
H   -4.3807213184  -2.5883659271  -3.2705260703
H   -1.9900392899  -1.7076509965  -3.3768947206
H   -2.7598349129  -1.0307733586  -4.8353168197
H   -2.2145720728   1.2770186623  -4.0588690619
H   -0.8055582554   0.2421286945  -4.4184219104
H   -0.8812828886   2.6343370344  -2.6485412018
H    0.5846618506   1.6289052623  -2.8329308462
H    0.4676299120   1.0395379356  -0.3920556681
H   -1.0381061287   1.9698236355  -0.2462803632
H   -0.1979492356  -2.4869687824   0.2291731321
H    1.2165090426  -3.0988752889  -1.7062317736
H    7.1352735525  -0.8356917105   0.8724479670
H    8.8255377128  -2.5342926275   0.2524605013
H    8.3772845998  -4.1029604712  -1.6277969036
H    6.1983969685  -4.0362393354  -2.8003510711
C   -7.7408565646   2.5699454408  -2.1609586024
C   -7.7113818181   2.0547719632  -0.8666802279
H   -8.6349473686   1.9356113283  -0.3065362956
C   -6.4994309419   1.6974910884  -0.2818067443
H   -6.4937261340   1.3076182918   0.7337461615
C   -5.3060316272   1.8330337061  -0.9964744434
C   -5.3422721449   2.3479783196  -2.2930264472
H   -4.4157460864   2.4529701140  -2.8519257134
C   -3.9720620044   1.4931088857  -0.3729964242
C   -3.5932397320   2.5059661920   0.6996906125
H   -3.2114718327   1.4571197797  -1.1599950831
N   -4.0037841147   0.0927566803   0.2082637281
H   -4.4913562137   0.0928899710   1.1177002933
C   -2.6377962125  -0.5191600406   0.4208055148
H   -2.1482152364   0.0269245847   1.2309707907
H   -2.0872964870  -0.3712787857  -0.5128430314
C   -2.7370244609  -1.9827564654   0.7542959560
C   -2.5549079359  -2.4288371688   2.0638290204
H   -2.3752433809  -1.6991947945   2.8477508466
C   -2.5831069176  -3.7910606580   2.3523883610
H   -2.4326712361  -4.1301072355   3.3740273474
C   -2.7976440905  -4.7174731423   1.3345706445
C   -2.9800689535  -4.2780022294   0.0238585035
H   -3.1364327039  -4.9965310884  -0.7761982773
H   -2.8143084152  -5.7805160583   1.5594935947
C   -2.9445158472  -2.9175459308  -0.2635704770
H   -3.0666041011  -2.5716980879  -1.2864581164
H   -4.5607469774  -0.5230597097  -0.4160881248
H   -8.6871856953   2.8529581960  -2.6135757763
C   -6.5522672289   2.7224204101  -2.8707491104
H   -6.5669294230   3.1245398456  -3.8801063056
H   -3.4302255514   3.4772790781   0.2231646504
H   -2.6766004892   2.2291740478   1.2288874621
H   -4.4047829764   2.6158797270   1.4259463580
  126
G(CENSO)=       -3583.23020834  G(xTB)=        -189.13621985        Conformer 17
C    5.7562622892   2.2566662216  -0.4221932391
C    6.8464495112   2.1779781613  -1.2986863081
C    7.8069655130   3.1789523247  -1.3339752724
C    7.6899504265   4.2885443937  -0.4959668094
C    6.5876834062   4.4163549342   0.3395979478
C    5.6151310969   3.4145870823   0.3610221285
S    4.1928030502   3.6207895627   1.4169304531
C    2.9770813305   2.8048356747   0.4017436607
C    1.6522663064   3.2539695392   0.4003097335
C    0.7031152909   2.6243133635  -0.3876252121
C    1.0794889548   1.5580490140  -1.2160920388
C    2.3996699661   1.1252679124  -1.2342953343
C    3.3456853696   1.7092844141  -0.3844934115
C    4.7307829645   1.1947052481  -0.3310761827
C    5.0074533242  -0.1310756808  -0.2275770013
C    3.9511311478  -1.1647886423  -0.1272328426
C    2.9335775157  -1.0833529796   0.8309138526
C    1.9135060688  -2.0314352154   0.8502698306
O    0.8947592406  -2.0333310760   1.7565536211
C    1.0880280298  -1.2495066503   2.9491105873
C    0.0908618401  -1.6754755098   3.9916657946
O   -1.1801251284  -1.0762417161   3.7474114615
C   -2.1100621438  -1.4064245608   4.7811790204
C   -3.2355078606  -0.4085018222   4.8368759042
O   -4.1701706794  -0.6145400506   3.7763984672
C   -5.3458643141   0.1651021191   3.9932559460
C   -6.4521475291  -0.2407439475   3.0586515863
O   -6.2819315939   0.3301263974   1.7523147131
C   -7.5112242294   0.2428826056   1.0167521702
C   -7.3712615683   0.9120704715  -0.3199146115
O   -6.5009527893   0.1335271702  -1.1349752521
C   -6.2653651155   0.7259615128  -2.4111431727
C   -5.5967408897  -0.2942206149  -3.2902147548
O   -4.3622102469  -0.7057977700  -2.6960684235
C   -3.6976970409  -1.6850777219  -3.4971403787
C   -2.5434885981  -2.2757464522  -2.7220837942
O   -1.5840402439  -1.3208553993  -2.2722012225
C   -0.8299027113  -0.7318510861  -3.3319537093
C    0.4336450910  -0.1505863730  -2.7623977133
O    0.0894976038   0.9966516119  -1.9661955333
C    1.8998648711  -3.0647650347  -0.0968292666
C    2.9402175564  -3.1852135107  -1.0031088723
C    3.9834100884  -2.2543203015  -1.0034522412
S    5.3487146752  -2.4444097286  -2.1341394632
C    6.6464943505  -1.7679678733  -1.1133044880
C    6.3718035963  -0.6997584961  -0.2436741016
C    7.3969684781  -0.2347227725   0.5886015968
C    8.6765891181  -0.7656233504   0.5028178044
C    8.9509335356  -1.7811033736  -0.4142317041
C    7.9355742924  -2.2946133286  -1.2122713677
H    6.9365315458   1.3137492280  -1.9502295749
H    8.6470565997   3.0965271320  -2.0174514068
H    8.4408714659   5.0732053843  -0.5163076398
H    6.4685592583   5.3018617966   0.9580999490
H    1.3635077673   4.1052951521   1.0108040025
H   -0.3273915250   2.9677196476  -0.3949506739
H    2.7182552563   0.3125383157  -1.8747388543
H    2.9452750681  -0.2522168247   1.5270054693
H    0.9793950495  -0.1779775870   2.7288105331
H    2.0992161249  -1.4299745996   3.3382523179
H    0.4697126801  -1.3466507573   4.9734769132
H    0.0127273144  -2.7749440764   4.0097772105
H   -1.6015259482  -1.3777122040   5.7587392514
H   -2.5054301997  -2.4255279871   4.6342618433
H   -2.8318856720   0.6175586753   4.8063336705
H   -3.7477434041  -0.5406992326   5.8043571280
H   -5.1295548553   1.2415107777   3.8844497508
H   -5.7075390901   0.0006236698   5.0217926491
H   -7.3979604127   0.1277526305   3.4848893331
H   -6.5137760631  -1.3387935205   2.9899314332
H   -8.3099546301   0.7496574435   1.5804827025
H   -7.8015174488  -0.8125364231   0.8860961843
H   -6.9808902440   1.9346263170  -0.1997022075
H   -8.3693242754   0.9783974042  -0.7834836004
H   -5.6421799988   1.6263758889  -2.3031193074
H   -7.2163499933   1.0176237449  -2.8859955424
H   -5.4139905473   0.1512424030  -4.2813771882
H   -6.2522299996  -1.1706679947  -3.4181575621
H   -4.3897368346  -2.5060583254  -3.7478027955
H   -3.3647397191  -1.2276213137  -4.4423467160
H   -2.0610606503  -3.0397176802  -3.3539424833
H   -2.9204591976  -2.7687114507  -1.8187218360
H   -1.4104540039   0.0454576082  -3.8524710263
H   -0.5445936904  -1.4988607088  -4.0696316200
H    1.1033223541   0.1489768391  -3.5809066171
H    0.9379944344  -0.9033512416  -2.1406059999
H    1.0954506302  -3.7944374582  -0.0775535173
H    2.9546267913  -4.0217157368  -1.6967583507
H    7.1804012133   0.5626070641   1.2938416369
H    9.4625666800  -0.3877591448   1.1502715894
H    9.9519181002  -2.1964845974  -0.4885393090
H    8.1382770037  -3.1141411817  -1.8965164326
C   -4.5754403334   4.3257407904  -1.9542273886
C   -4.9969075603   4.0134677780  -0.6630461954
H   -5.7691338828   4.6090681334  -0.1836298373
C   -4.4283886913   2.9421061160   0.0201755222
H   -4.7619323029   2.7126307810   1.0288276737
C   -3.4342344545   2.1684037289  -0.5844816684
C   -3.0216933394   2.4819425026  -1.8814042194
H   -2.2438399708   1.8855896813  -2.3497885970
C   -2.7617014846   1.0309666990   0.1528078687
C   -2.3374947465   1.4049920078   1.5664175542
H   -1.8960915442   0.7000366067  -0.4316740515
N   -3.6909327254  -0.1814885629   0.1769613029
H   -4.5577783776   0.0487532337   0.6965560804
C   -3.0407011213  -1.3893180150   0.7728730653
H   -2.8084142632  -1.1598708267   1.8155686226
H   -2.0969619007  -1.5352853664   0.2340319245
C   -3.8834536661  -2.6363045850   0.7085249308
C   -3.3102813517  -3.8125377877   1.2062785187
H   -2.3006219530  -3.7862090064   1.6126017350
C   -4.0153439482  -5.0095295014   1.1765885827
H   -3.5548948918  -5.9153650879   1.5619270682
C   -5.3073123213  -5.0492930070   0.6513563709
C   -5.8816729352  -3.8826602133   0.1589629705
H   -6.8867014926  -3.9011413384  -0.2545873928
H   -5.8587709566  -5.9852802245   0.6259491351
C   -5.1749950036  -2.6790876123   0.1841936275
H   -5.6490215863  -1.7898664931  -0.2212507127
H   -3.9725546414  -0.3829931489  -0.8003987130
H   -5.0152650020   5.1674987999  -2.4823442928
C   -3.5868649149   3.5568263472  -2.5628805824
H   -3.2516060110   3.7946013932  -3.5688793985
H   -1.7996710977   2.3563027723   1.5268807880
H   -1.6739418224   0.6585899612   2.0089170980
H   -3.2055707677   1.5310527584   2.2222242651
  126
G(CENSO)=       -3583.23012561  G(xTB)=        -189.13258095        Conformer 18
C    5.9903976190   1.8834619393  -0.1564770936
C    7.0014525665   1.8153842778  -1.1232423242
C    8.0893964986   2.6755023157  -1.0775570622
C    8.1812264417   3.6318529275  -0.0655881306
C    7.1630557498   3.7547774312   0.8714151111
C    6.0626836477   2.8969714782   0.8144430508
S    4.7549726477   3.0927947555   2.0116195109
C    3.3727931349   2.6291453758   0.9878289612
C    2.1227491048   3.2266468918   1.1814694358
C    1.0529017234   2.8887439787   0.3684400818
C    1.2335740440   1.9745621042  -0.6788021452
C    2.4718965456   1.3698892015  -0.8643907649
C    3.5364699970   1.6571698373  -0.0028432880
C    4.8348707699   0.9621790508  -0.1446907826
C    4.9244489156  -0.3891125179  -0.2560785908
C    3.7341374686  -1.2644560346  -0.1848152657
C    2.8058287198  -1.1292048376   0.8530458999
C    1.6434423004  -1.8931589114   0.8603381933
O    0.6834464232  -1.7960675673   1.8244069217
C    1.0281104989  -1.0248809936   2.9876916344
C   -0.0537742473  -1.1456132282   4.0243464325
O   -1.1542203327  -0.2970982137   3.7029020582
C   -1.9784404734  -0.0903554634   4.8486977173
C   -3.1154621143   0.8424637261   4.5317689057
O   -4.0919435453   0.1733611260   3.7357542443
C   -5.3780127825   0.7766800715   3.8390762093
C   -6.4234541281  -0.1416712040   3.2703591035
O   -6.3866034385  -0.1417510685   1.8423016432
C   -7.3923499800  -1.0102692587   1.3155895535
C   -7.6856287633  -0.6560812031  -0.1232853744
O   -6.5738115847  -0.7620527917  -1.0038947210
C   -6.0867946024  -2.0935695134  -1.1600662040
C   -5.3918535670  -2.1927249849  -2.4913767828
O   -4.3576656423  -1.2078760457  -2.5721995114
C   -3.6075681270  -1.3450622707  -3.7801375925
C   -2.8291229981  -0.0932002099  -4.0674131232
O   -1.8049792563   0.0924238209  -3.0899601723
C   -0.8069500901   0.9952458246  -3.5627064022
C    0.4004293084   0.9704837060  -2.6691701538
O    0.1510406107   1.7347675982  -1.4767931665
C    1.4141475445  -2.8238862790  -0.1631996312
C    2.3660602795  -3.0121525754  -1.1521241460
C    3.5376939173  -2.2479942387  -1.1579612242
S    4.7746611558  -2.5118659120  -2.4126408162
C    6.2281563385  -2.1320661887  -1.4507769226
C    6.1835467080  -1.1349408803  -0.4613916764
C    7.3271020165  -0.9181413294   0.3173510455
C    8.5002009437  -1.6166947407   0.0689279143
C    8.5479724910  -2.5572602782  -0.9607912750
C    7.4107462701  -2.8271063066  -1.7117177959
H    6.9300919539   1.0680263835  -1.9079893621
H    8.8665331316   2.6035073756  -1.8329275090
H    9.0315045075   4.3065672263  -0.0242165019
H    7.2092949260   4.5279443498   1.6336176967
H    1.9915665429   3.9742919282   1.9590334721
H    0.0846867437   3.3613239309   0.5049389034
H    2.6339700957   0.6412081263  -1.6486485801
H    3.0032482887  -0.3899228595   1.6191573719
H    1.1663578771   0.0326593857   2.7202965557
H    1.9667975106  -1.4097855771   3.4105301153
H    0.3852469742  -0.8358694160   4.9869442151
H   -0.3824951094  -2.1931215998   4.1242548936
H   -1.3791236881   0.3597780620   5.6583320512
H   -2.3790755487  -1.0501644140   5.2162420849
H   -2.7455466406   1.7478357298   4.0233344930
H   -3.5629347482   1.1527268956   5.4894098398
H   -5.4049203567   1.7545908619   3.3285400768
H   -5.6260877590   0.9470377535   4.8996441922
H   -7.4120093762   0.2088307401   3.6091440827
H   -6.2725809758  -1.1621855140   3.6601247618
H   -8.3319313074  -0.8872341873   1.8790521081
H   -7.0795218659  -2.0620626041   1.4229546773
H   -8.0145157930   0.3873481029  -0.1851223402
H   -8.5114728100  -1.3007715527  -0.4694563312
H   -6.9133859299  -2.8221327808  -1.1546083812
H   -5.3971867750  -2.3552323953  -0.3431554613
H   -6.1099869974  -2.0276032757  -3.3099688045
H   -4.9694006273  -3.2051344021  -2.5973417435
H   -2.9329472504  -2.2135812965  -3.7093194233
H   -4.2947383053  -1.5129183733  -4.6240035538
H   -3.5021837275   0.7791650924  -4.0969432354
H   -2.3787259119  -0.2087721132  -5.0666908292
H   -1.2026792938   2.0206122061  -3.6485634294
H   -0.4730576178   0.6817694857  -4.5651357194
H    1.2418621070   1.4170295283  -3.2167116185
H    0.6547428112  -0.0677763631  -2.4108274230
H    0.5076224199  -3.4220608734  -0.1462957413
H    2.2069072479  -3.7709405066  -1.9136101869
H    7.2881177059  -0.1823582467   1.1152192162
H    9.3788906785  -1.4300139892   0.6793956570
H    9.4641833857  -3.1055809467  -1.1602142187
H    7.4322588817  -3.5901176711  -2.4851247373
C   -6.3984298650   3.6686410716  -2.4045930670
C   -6.6618109413   3.0766485821  -1.1704001552
H   -7.6570750626   3.1405327608  -0.7388866459
C   -5.6537862332   2.4076158763  -0.4839680942
H   -5.8751705580   1.9487890831   0.4772401289
C   -4.3709192401   2.3174693079  -1.0313470257
C   -4.1121234788   2.9155249686  -2.2649194684
H   -3.1117605995   2.8595700846  -2.6857052572
C   -3.2473584397   1.6334770195  -0.2871424089
C   -2.9458094683   2.3024075174   1.0464208235
H   -2.3512447995   1.6250335880  -0.9165948148
N   -3.5902725197   0.1673069506  -0.0840092268
H   -4.4322881596   0.0774816525   0.5059154078
C   -2.4652293062  -0.6410813798   0.5263523597
H   -2.2781889231  -0.2532628989   1.5295379438
H   -1.5874283881  -0.4721531467  -0.1054496634
C   -2.8402233080  -2.0926479078   0.5842661662
C   -3.5274957458  -2.5864594800   1.6961946256
H   -3.7496967538  -1.9168194588   2.5245568998
C   -3.9254272841  -3.9199610456   1.7356390627
H   -4.4593229599  -4.3000555555   2.6025354011
C   -3.6363381285  -4.7665431458   0.6670154197
C   -2.9400560094  -4.2798674928  -0.4381288235
H   -2.7059374222  -4.9404667369  -1.2686020265
H   -3.9465407644  -5.8074878353   0.6984342219
C   -2.5441881506  -2.9462550561  -0.4798855835
H   -2.0055945459  -2.5610557070  -1.3424973965
H   -3.8357417177  -0.2514259470  -1.0023496854
H   -7.1873285702   4.1932897614  -2.9364990204
C   -5.1200197773   3.5898002464  -2.9497463683
H   -4.9046680550   4.0532234680  -3.9086729801
H   -2.0525379203   1.8904942615   1.5230576000
H   -3.7934269748   2.2084438493   1.7325628973
H   -2.7720436117   3.3667703598   0.8651775972
  126
G(CENSO)=       -3583.22999246  G(xTB)=        -189.13714722        Conformer 19
C    6.0793838003   1.5437268836  -0.2361783084
C    7.0618215833   1.3249917099  -1.2090782821
C    8.2041427240   2.1124117448  -1.2547476649
C    8.3797225482   3.1426260112  -0.3302544463
C    7.3911752087   3.4139126321   0.6079018460
C    6.2364107879   2.6305689044   0.6413370376
S    4.9635896359   3.0149637986   1.8337223117
C    3.5394007142   2.5720796770   0.8568296445
C    2.3444282348   3.2874615902   0.9785305175
C    1.2604361122   2.9774940788   0.1720915764
C    1.3741432907   1.9679259276  -0.7941979602
C    2.5460023151   1.2222687333  -0.8828850769
C    3.6230244144   1.4976831648  -0.0327232445
C    4.8702820090   0.7034123840  -0.1048590798
C    4.8665859715  -0.6521484121  -0.0402526642
C    3.6262655652  -1.4134526953   0.2207575701
C    2.7924777740  -1.0636331077   1.2891786024
C    1.5984754841  -1.7456513136   1.4986481982
O    0.7214944112  -1.4534990055   2.4976848105
C    1.0753370606  -0.3879777918   3.3935066005
C   -0.0669450749  -0.1492009428   4.3410529857
O   -1.1355287808   0.4690080385   3.6331342414
C   -2.1406600904   0.9778561162   4.5044758713
C   -3.2194125788   1.6009487475   3.6530646678
O   -3.9747024585   0.6103967009   2.9401299178
C   -5.1396717191   0.1868293345   3.6582595791
C   -5.6899407780  -1.0623538900   3.0278920230
O   -5.9937563460  -0.7966132922   1.6628622137
C   -6.6967059211  -1.8763394802   1.0543060000
C   -6.7967216714  -1.6313599090  -0.4262212542
O   -5.4898215395  -1.7631463295  -1.0068820954
C   -5.5119657819  -2.1230879164  -2.3950087710
C   -5.7815340354  -0.9451855390  -3.3082919521
O   -4.6630929959  -0.0564228005  -3.3954617524
C   -3.7442062952  -0.4430343788  -4.4187299564
C   -2.6691307196   0.5963709038  -4.5805999991
O   -1.7225071549   0.5228791858  -3.5126076204
C   -0.5568650409   1.2862086581  -3.8196355782
C    0.5393992955   1.0296637928  -2.8220267835
O    0.3027853627   1.7919809266  -1.6225573527
C    1.2425198611  -2.8046084627   0.6500006011
C    2.0982008839  -3.1961054799  -0.3663434648
C    3.3016931609  -2.5141150748  -0.5754887342
S    4.4220331905  -3.0323372618  -1.8610906742
C    5.9654296207  -2.6284594358  -1.0601756454
C    6.0565730055  -1.5123073151  -0.2102732182
C    7.2640116778  -1.2843305995   0.4614074708
C    8.3704178992  -2.0898096564   0.2302257813
C    8.2857046063  -3.1493286814  -0.6736690030
C    7.0813760868  -3.4306604456  -1.3067027573
H    6.9266635665   0.5173475215  -1.9225855421
H    8.9593745698   1.9237809787  -2.0122177967
H    9.2740804952   3.7584604168  -0.3594990473
H    7.5049560581   4.2446039644   1.2990733289
H    2.2696116172   4.1100568213   1.6846290495
H    0.3400576488   3.5500176577   0.2422151693
H    2.6464664464   0.4095859367  -1.5928899525
H    3.0952075579  -0.2409108232   1.9252422774
H    1.2768029214   0.5325332872   2.8274354684
H    1.9748128897  -0.6614415292   3.9637175560
H    0.2974412113   0.5141705182   5.1432456131
H   -0.3966916498  -1.0944108413   4.8035059007
H   -1.7158549032   1.7481380158   5.1714406656
H   -2.5554722994   0.1740790698   5.1362009441
H   -2.7516571020   2.2524890050   2.9063339627
H   -3.8855769005   2.2158852128   4.2743965065
H   -5.8933028228   0.9905902535   3.6444752369
H   -4.8897133090  -0.0361221233   4.7060972288
H   -6.5977950687  -1.3556220733   3.5810888093
H   -4.9630288387  -1.8879783010   3.1005996540
H   -7.7128076548  -1.9554418736   1.4757753457
H   -6.1720643313  -2.8286414520   1.2379043717
H   -7.2151300815  -0.6317209747  -0.6235914848
H   -7.4749800949  -2.3814620444  -0.8580449894
H   -6.2686939197  -2.9049510861  -2.5603289743
H   -4.5272108659  -2.5523708029  -2.6105968636
H   -6.6248439735  -0.3557131992  -2.9277265841
H   -6.0541177948  -1.3129576277  -4.3100360186
H   -3.2863341435  -1.4210977783  -4.1992401922
H   -4.2796788870  -0.5278242446  -5.3784067930
H   -3.1158646297   1.6032867131  -4.6354588657
H   -2.1589936814   0.4012833418  -5.5382773089
H   -0.7904757612   2.3629751557  -3.8590749748
H   -0.1734081888   0.9877459994  -4.8093462165
H    1.4888256310   1.3522402012  -3.2702048320
H    0.6049438518  -0.0430261161  -2.5880911904
H    0.3087011851  -3.3325734260   0.8208204416
H    1.8352728491  -4.0456665540  -0.9910717142
H    7.3291429591  -0.4562686325   1.1609729386
H    9.3003344575  -1.8929792900   0.7557820469
H    9.1500642153  -3.7795867157  -0.8623004208
H    7.0003855013  -4.2837887585  -1.9748398466
C   -8.0525099267   2.9812287211  -0.3146077875
C   -7.2415163411   2.8720284146   0.8138955656
H   -7.6447387455   3.0945292668   1.7981250556
C   -5.9123094824   2.4836224369   0.6844127812
H   -5.2885428358   2.4060226791   1.5718774079
C   -5.3823240667   2.1860651161  -0.5749098921
C   -6.1986055183   2.2995666600  -1.7013473864
H   -5.7879590881   2.0684496505  -2.6805284570
C   -3.9368804111   1.7690552145  -0.7332827558
C   -2.9570879027   2.8102983381  -0.2155955558
H   -3.7370168679   1.5624473653  -1.7891798488
N   -3.7325889130   0.4324514340  -0.0386539912
H   -3.9986182593   0.4993875027   0.9598384795
C   -2.3200294180  -0.1068472538  -0.1295518424
H   -1.7219686930   0.4194698308   0.6202036367
H   -1.9519751528   0.1373391368  -1.1296579735
C   -2.3148249874  -1.5916904686   0.1008237462
C   -2.4902118292  -2.1108015155   1.3859488271
H   -2.5744613960  -1.4299609967   2.2298714069
C   -2.5428469284  -3.4872145956   1.5818003999
H   -2.6794451010  -3.8859313083   2.5836732880
C   -2.4063175735  -4.3545855196   0.4985034049
C   -2.2075601836  -3.8411316274  -0.7809614625
H   -2.0863414058  -4.5138493815  -1.6258138563
H   -2.4425476214  -5.4295299508   0.6540842614
C   -2.1649962772  -2.4634227590  -0.9789714792
H   -2.0165319945  -2.0575183034  -1.9772609254
H   -4.3764560278  -0.2638962703  -0.4614520721
H   -9.0898724032   3.2881004519  -0.2124175555
C   -7.5270620115   2.6994443550  -1.5725660142
H   -8.1522086940   2.7875087594  -2.4570556604
H   -1.9219542093   2.5260064958  -0.4227172108
H   -3.0774136612   2.9797318235   0.8586154506
H   -3.1561854264   3.7542944458  -0.7312942285
  126
G(CENSO)=       -3583.22997273  G(xTB)=        -189.13159479        Conformer 20
C    5.3410119954   2.5568136106  -0.5035451657
C    6.6363642091   2.4294322521  -1.0207595619
C    7.5250178026   3.4952146894  -0.9879075094
C    7.1295405882   4.7175787994  -0.4442113647
C    5.8306986896   4.8854050601   0.0193238408
C    4.9349344984   3.8156006317  -0.0298030713
S    3.2585078234   4.0651733680   0.5267350073
C    2.4377389360   2.9819834208  -0.6261429740
C    1.1923994633   3.3369233554  -1.1536427189
C    0.5627630367   2.5097374193  -2.0671923409
C    1.1814566508   1.3205408088  -2.4829016830
C    2.4271612333   0.9717593643  -1.9704949968
C    3.0468730139   1.7834041846  -1.0107198814
C    4.3786755104   1.4317729128  -0.4713038691
C    4.6842288151   0.1888353789  -0.0257791826
C    3.7039688389  -0.9191761203   0.0435445268
C    2.5259506541  -0.8206172569   0.7793089573
C    1.6491946699  -1.9042372013   0.8585395121
O    0.5792927422  -1.7323827728   1.6900224845
C   -0.2956084635  -2.8471988592   1.9200571522
C   -1.0290568081  -2.6294336727   3.2148363012
O   -1.9181328058  -1.5137367995   3.1371608107
C   -2.5493441054  -1.2904918111   4.4047185450
C   -3.4268720113  -0.0717012510   4.3535693456
O   -4.5195850281  -0.3057520077   3.4679164693
C   -5.5048512547   0.7202785258   3.5625538738
C   -6.5606351935   0.4985338391   2.5157359541
O   -6.0026925801   0.7417238626   1.2183453523
C   -7.0175913446   0.8276798079   0.2104060351
C   -6.4480004757   1.3639890970  -1.0747839786
O   -5.7080854141   0.3608515764  -1.7709346703
C   -5.1812775117   0.8791958126  -2.9957034971
C   -4.8256638487  -0.2284027901  -3.9516013076
O   -3.6960162518  -0.9650242983  -3.4903604656
C   -3.1972297513  -1.8304030971  -4.5099280073
C   -2.0929825012  -2.7023143881  -3.9523770114
O   -0.9751821263  -1.9823930468  -3.4410803365
C   -0.0758220958  -1.4982067543  -4.4346644702
C    1.0109938230  -0.7178140310  -3.7407101321
O    0.4810685918   0.5675078770  -3.3734445641
C    1.9116468356  -3.0724684313   0.1347566002
C    3.1136600886  -3.1889347163  -0.5594160568
C    4.0258306317  -2.1388427356  -0.5736491649
S    5.6183625150  -2.3275349545  -1.3579018227
C    6.5865858017  -1.3851057821  -0.1883430408
C    6.0373029220  -0.2333634528   0.3982027389
C    6.7832860264   0.4480391463   1.3653644848
C    8.0720630882   0.0391471966   1.6820257906
C    8.6318651295  -1.0658358336   1.0399098714
C    7.8869221256  -1.7895194437   0.1155276151
H    6.9458507986   1.4775649005  -1.4416815705
H    8.5275905079   3.3734685982  -1.3875874921
H    7.8227290500   5.5533255022  -0.4121784023
H    5.5031159629   5.8502107770   0.3967421999
H    0.7186117106   4.2682673050  -0.8556172012
H   -0.4042501216   2.7785713309  -2.4825293080
H    2.9427358050   0.0769312847  -2.2976194790
H    2.2909408700   0.0970256979   1.3119399520
H    0.2832454802  -3.7725620851   2.0328225329
H   -0.9867849285  -2.9660265527   1.0727563292
H   -0.3015428543  -2.4632735769   4.0247685774
H   -1.5908714771  -3.5497576786   3.4457295669
H   -1.7799727904  -1.1313986454   5.1764275733
H   -3.1429069543  -2.1752883774   4.6875341842
H   -2.8520631854   0.8109613931   4.0274161597
H   -3.7951550902   0.1186136481   5.3751576971
H   -5.0421385332   1.7118976185   3.4236467402
H   -5.9817860429   0.6999722276   4.5564235095
H   -7.3852317729   1.2042024092   2.7004245095
H   -6.9633138894  -0.5259619453   2.5765301239
H   -7.7971645400   1.5268462342   0.5499732048
H   -7.4866917321  -0.1555073301   0.0495353610
H   -5.8127713519   2.2405958593  -0.8630746085
H   -7.2885468605   1.7032882511  -1.7024757890
H   -4.3003067148   1.5128963503  -2.7972284767
H   -5.9407563046   1.5052069651  -3.4915104680
H   -4.6010476799   0.2379283915  -4.9259811057
H   -5.6897009700  -0.9006563906  -4.0905424786
H   -3.9966918034  -2.4963486111  -4.8788349738
H   -2.8431979839  -1.2330112092  -5.3663642364
H   -1.7781398670  -3.4079859530  -4.7392052111
H   -2.4821519794  -3.2867236198  -3.1096205412
H   -0.5843708938  -0.8573343897  -5.1711567817
H    0.3856408369  -2.3418128457  -4.9745914313
H    1.8715429745  -0.5887448507  -4.4120753675
H    1.3347851258  -1.2658922049  -2.8446411530
H    1.2229176673  -3.9092123265   0.1328515810
H    3.3447051184  -4.1209769319  -1.0679440595
H    6.3475904196   1.3156623025   1.8528257429
H    8.6426477413   0.5828621629   2.4293644595
H    9.6417740407  -1.3852822603   1.2808808842
H    8.3056899717  -2.6752382527  -0.3542749057
C   -1.4865673215   3.5403175709   2.7460712977
C   -0.7095870312   2.3897863385   2.6254668914
H    0.1987664361   2.2806859932   3.2124277838
C   -1.0893993627   1.3759162082   1.7517376807
H   -0.4783114897   0.4823245690   1.6729042287
C   -2.2485099359   1.5053091023   0.9803727344
C   -3.0235184284   2.6601886872   1.1075387770
H   -3.9228219488   2.7686983212   0.5064275475
C   -2.6508344065   0.4311368570  -0.0091733075
C   -1.4771372800  -0.1999194851  -0.7317390003
H   -3.3447514315   0.8622324470  -0.7397740302
N   -3.4701591087  -0.6277648075   0.7104453583
H   -2.9703426494  -0.9296115817   1.5639953605
C   -3.8042044090  -1.8350757247  -0.1277974293
H   -2.8885656956  -2.4252080815  -0.2212944912
H   -4.0985517409  -1.4732785489  -1.1155118354
C   -4.9052336790  -2.6382705732   0.5067697371
C   -6.1615631703  -2.6976784078  -0.0986629161
H   -6.3305411676  -2.1569993010  -1.0263211949
C   -7.1873941936  -3.4407990021   0.4815327817
H   -8.1607397816  -3.4857116560   0.0005271241
C   -6.9661534322  -4.1219118030   1.6757832930
C   -5.7133377943  -4.0657420168   2.2850796071
H   -5.5340389844  -4.6015245691   3.2131238719
H   -7.7658288239  -4.7017140618   2.1285099255
C   -4.6874150296  -3.3312092984   1.7008273405
H   -3.7093869631  -3.2918238154   2.1753436651
H   -4.3567688767  -0.1885295732   1.0181680617
H   -1.1852857509   4.3329698057   3.4256318581
C   -2.6467643529   3.6725299364   1.9872427760
H   -3.2558680694   4.5682358371   2.0732276260
H   -0.8617409501  -0.8080417740  -0.0622661747
H   -0.8508456883   0.6029491975  -1.1214380319
H   -1.7968988039  -0.8053622398  -1.5800515060
  126
G(CENSO)=       -3583.22996351  G(xTB)=        -189.13586453        Conformer 21
C    5.7259431353   2.2617686363  -0.2738225087
C    6.8743046628   2.2110960503  -1.0743168901
C    7.8437786039   3.2009550250  -0.9934780227
C    7.6770133746   4.2714039514  -0.1142454647
C    6.5194080173   4.3733314915   0.6468510138
C    5.5393281775   3.3833012039   0.5526107216
S    4.0475893931   3.5574186517   1.5157449838
C    2.8998699484   2.8068880391   0.3780631973
C    1.5865089647   3.2802319127   0.2885293356
C    0.6989651952   2.7091983886  -0.6082218954
C    1.1274267036   1.6766059963  -1.4546799949
C    2.4338057239   1.2089152115  -1.3717858352
C    3.3146958494   1.7386868255  -0.4217147945
C    4.6891239274   1.2075457668  -0.2934728195
C    4.9390839650  -0.1245142693  -0.2214925333
C    3.8541064963  -1.1306741276  -0.1781725122
C    2.8276616429  -1.0475334915   0.7686612264
C    1.7908802400  -1.9766912421   0.7598767343
O    0.7757822037  -1.9821974000   1.6721962888
C    1.0286657410  -1.2903974386   2.9107697764
C    0.0406610964  -1.7424174485   3.9514477290
O   -1.2010852207  -1.0615679159   3.7879039655
C   -2.1224246966  -1.4001601036   4.8256010465
C   -3.1877878504  -0.3455896794   4.9573872371
O   -4.1522561073  -0.4433123351   3.9076136708
C   -5.2265975326   0.4685782640   4.1350373521
C   -6.4211322910   0.1273572868   3.2885837056
O   -6.2332919954   0.5241359415   1.9240838300
C   -7.4814214297   0.4666323206   1.2200504792
C   -7.3055941366   0.9293988229  -0.1977630960
O   -6.5173398254  -0.0261255762  -0.8985818840
C   -6.2869998718   0.3455949441  -2.2547212947
C   -5.5830196284  -0.7911234873  -2.9447476687
O   -4.3550333826  -1.0615329836  -2.2624372082
C   -3.5868872214  -2.1135310888  -2.8611757477
C   -2.5788447000  -1.5838463424  -3.8502190550
O   -1.5392627346  -0.9337057583  -3.1240638756
C   -0.5735044869  -0.3439558977  -3.9862562519
C    0.6089188508   0.0992913654  -3.1719474974
O    0.2034500513   1.1894804471  -2.3289208434
C    1.7616962739  -2.9823559798  -0.2159155026
C    2.8103520370  -3.1047371094  -1.1141989451
C    3.8766728260  -2.2015639471  -1.0763966101
S    5.2683004204  -2.3984993571  -2.1736075103
C    6.5533731169  -1.7878715729  -1.0941031402
C    6.2856937475  -0.7327767129  -0.2054383413
C    7.2961419323  -0.3264145361   0.6738512850
C    8.5587456462  -0.9005695362   0.6177023603
C    8.8297375635  -1.9013008136  -0.3162126273
C    7.8260619692  -2.3572693811  -1.1625534251
H    7.0038273580   1.3769891085  -1.7574484716
H    8.7298677032   3.1401316781  -1.6186232021
H    8.4340669263   5.0473578901  -0.0451968769
H    6.3647882300   5.2306280738   1.2964383040
H    1.2607528092   4.1083307499   0.9122840738
H   -0.3206583308   3.0750793533  -0.6902984459
H    2.7917299078   0.4173832335  -2.0181574071
H    2.8513510854  -0.2343077690   1.4853585829
H    0.9598121506  -0.2024879446   2.7679633329
H    2.0411237952  -1.5374041097   3.2579076932
H    0.4627108618  -1.5036673554   4.9417054140
H   -0.0947566042  -2.8351692122   3.8949661252
H   -1.5914910922  -1.4515266626   5.7898589911
H   -2.5752136619  -2.3877607987   4.6363997124
H   -2.7242145697   0.6551882298   4.9678902189
H   -3.6902071713  -0.4950474725   5.9275136854
H   -4.9049217368   1.5066623611   3.9453000910
H   -5.5471792401   0.4048288290   5.1879827914
H   -7.2870137342   0.6677589739   3.7021924870
H   -6.6345473602  -0.9523702569   3.3453951350
H   -8.2128561515   1.1237615444   1.7162168232
H   -7.8791219512  -0.5615785013   1.2375853019
H   -6.8256976561   1.9204291195  -0.2233469948
H   -8.3025969847   1.0190113786  -0.6602381947
H   -5.6852546428   1.2668036010  -2.3020249629
H   -7.2407719996   0.5302636936  -2.7760601121
H   -5.3953553100  -0.5090285998  -3.9920819423
H   -6.2137537434  -1.6940106144  -2.9329987120
H   -3.0654600467  -2.6337393400  -2.0475527604
H   -4.2535315949  -2.8344722450  -3.3548115932
H   -3.0586354379  -0.8829583249  -4.5543168215
H   -2.1676142807  -2.4244844027  -4.4353020744
H   -1.0084668780   0.5065828970  -4.5381181866
H   -0.2138156332  -1.0789720881  -4.7258066327
H    1.4127797536   0.4227199607  -3.8484819277
H    0.9740506874  -0.7359599547  -2.5569277699
H    0.9426175219  -3.6957865768  -0.2223193450
H    2.8133469475  -3.9246270706  -1.8275587821
H    7.0831273892   0.4586493727   1.3935528788
H    9.3337986418  -0.5683893521   1.3023190478
H    9.8174361255  -2.3506796402  -0.3663275870
H    8.0238285753  -3.1662613459  -1.8605270286
C   -4.5399817308   4.0663901287  -2.1986542138
C   -4.8649621887   3.9519708969  -0.8486722510
H   -5.5660483627   4.6481748310  -0.3963017942
C   -4.2897489680   2.9500097290  -0.0710861351
H   -4.5464509318   2.8776263579   0.9824781146
C   -3.3859256991   2.0496051132  -0.6398659405
C   -3.0733427454   2.1619838461  -1.9970012883
H   -2.3751296714   1.4560484629  -2.4387819156
C   -2.7080186683   0.9750209867   0.1819307383
C   -2.2158688765   1.4545386733   1.5388004705
H   -1.8700119828   0.5782140310  -0.4032753288
N   -3.6551233803  -0.2069222592   0.3517526335
H   -4.4673079916   0.0831776366   0.9224538483
C   -2.9852156262  -1.4045345019   0.9550741688
H   -2.7842829303  -1.1789290857   2.0055164068
H   -2.0221704154  -1.5207443708   0.4460849409
C   -3.7897883356  -2.6711001737   0.8309784054
C   -5.1793308119  -2.6840917037   0.7015446912
H   -5.7415589151  -1.7574396358   0.6441635475
C   -5.8663643791  -3.8938733628   0.6179973169
H   -6.9475361158  -3.8873298798   0.5073329201
C   -5.1763071756  -5.1010165001   0.6738751587
C   -3.7891210515  -5.0934591711   0.8107637468
H   -3.2395495034  -6.0299731270   0.8511920480
H   -5.7142005683  -6.0426420769   0.6071809583
C   -3.1008290051  -3.8871508370   0.8828772773
H   -2.0167115077  -3.8854282071   0.9756765577
H   -4.0251727012  -0.4679373923  -0.5860290939
H   -4.9834332569   4.8549917135  -2.8006233622
C   -3.6436155512   3.1676951673  -2.7721171383
H   -3.3857955254   3.2497081804  -3.8247109821
H   -1.6179509132   2.3585857846   1.3953904952
H   -1.5896977387   0.7057477073   2.0302787404
H   -3.0494332900   1.6990770821   2.2055909810
  126
G(CENSO)=       -3583.22994352  G(xTB)=        -189.13312769        Conformer 22
C    6.1883865574   1.5082636268  -0.2436408305
C    7.1401948442   1.3177090656  -1.2523255799
C    8.2798538490   2.1078679886  -1.3119603125
C    8.4833084809   3.1127745093  -0.3656182756
C    7.5257987755   3.3548718803   0.6118359223
C    6.3737239233   2.5683188118   0.6603912606
S    5.1419749987   2.9107839575   1.9068088779
C    3.6849977390   2.4984084343   0.9656874925
C    2.4929006069   3.2016010008   1.1627769246
C    1.3786731842   2.9146491820   0.3900549352
C    1.4582372305   1.9437738411  -0.6178371682
C    2.6305335557   1.2130351742  -0.7869322210
C    3.7384475725   1.4598374323   0.0317626545
C    4.9812373870   0.6668122103  -0.1051084564
C    4.9783286225  -0.6903844995  -0.0840621425
C    3.7421184985  -1.4612098086   0.1679188741
C    2.9154141700  -1.1431717437   1.2518891168
C    1.7161356557  -1.8215713052   1.4405150087
O    0.8401503502  -1.5530969135   2.4473260168
C    1.2020624027  -0.5186796162   3.3748516223
C    0.0703980586  -0.3100798661   4.3424414742
O   -1.0050435358   0.3418490422   3.6765195356
C   -1.9825236260   0.8329449415   4.5892842194
C   -3.0550681276   1.5425316589   3.7969947338
O   -3.8681441088   0.6359458352   3.0434299821
C   -4.9884064772   0.1561782293   3.7884057502
C   -5.5337944836  -1.0852899535   3.1378738527
O   -5.9684644369  -0.7805901949   1.8118972565
C   -6.5720376595  -1.9185150471   1.1871870726
C   -7.3046469286  -1.4851015721  -0.0610233063
O   -6.4638022207  -1.0440225850  -1.1268550685
C   -5.8141333117  -2.1103623781  -1.8200699493
C   -5.3290567012  -1.6014736903  -3.1502071702
O   -4.3707686813  -0.5555548637  -2.9668011434
C   -3.8021630822  -0.1850704634  -4.2237953602
C   -2.8522756465   0.9733931144  -4.0940681563
O   -1.7316166981   0.6231269161  -3.2826539699
C   -0.6042277674   1.4467606487  -3.5792859695
C    0.5448357076   1.1211144246  -2.6640460854
O    0.3507057510   1.7861076686  -1.4003651156
C    1.3516106512  -2.8503529086   0.5596413588
C    2.2016036349  -3.2153294795  -0.4707929376
C    3.4081167697  -2.5335451471  -0.6626468961
S    4.5151972601  -3.0145374804  -1.9734950722
C    6.0669019470  -2.6335328590  -1.1789068572
C    6.1672345903  -1.5417209280  -0.2991250515
C    7.3834260813  -1.3297527854   0.3621322028
C    8.4875581366  -2.1271092206   0.0953056193
C    8.3921237099  -3.1624724683  -0.8351706145
C    7.1803911281  -3.4276027981  -1.4608290252
H    6.9825201733   0.5302028532  -1.9835448358
H    9.0108432139   1.9416095511  -2.0979122868
H    9.3752186146   3.7314085200  -0.4069779086
H    7.6612128009   4.1654549835   1.3226478318
H    2.4435653490   3.9961347885   1.9025363355
H    0.4574795112   3.4748521387   0.5202429065
H    2.7035943058   0.4278791065  -1.5309610847
H    3.2247370617  -0.3432702957   1.9132750473
H    1.4019184065   0.4198671410   2.8381136900
H    2.1055583504  -0.8124827461   3.9287410766
H    0.4490612669   0.3194128380   5.1650534711
H   -0.2575345934  -1.2710319235   4.7727672508
H   -1.5212336098   1.5498151292   5.2907942944
H   -2.4105060275   0.0081229275   5.1839880853
H   -2.5748588245   2.2177643892   3.0795092561
H   -3.6775021643   2.1490618338   4.4715227140
H   -5.7642902728   0.9378658320   3.8413229192
H   -4.6984650019  -0.1065176443   4.8172453378
H   -6.3848343737  -1.4450612594   3.7390102153
H   -4.7701105250  -1.8790173493   3.1171013026
H   -7.3100400871  -2.3679772773   1.8713412763
H   -5.8083600634  -2.6826947877   0.9679597109
H   -7.9562898002  -0.6377297918   0.1800690772
H   -7.9357994972  -2.3214655343  -0.4019802169
H   -6.5207460358  -2.9343294519  -2.0090287588
H   -4.9731365267  -2.5106499105  -1.2326893219
H   -6.1775539678  -1.2253508071  -3.7451678288
H   -4.8716416789  -2.4433478099  -3.6959853784
H   -3.2749275925  -1.0503382628  -4.6586306377
H   -4.6010564513   0.1125120223  -4.9237059422
H   -3.3573223140   1.8623347411  -3.6847045925
H   -2.5203135764   1.2229160510  -5.1151505266
H   -0.8626950207   2.5142618483  -3.4867672093
H   -0.2787579056   1.2645497188  -4.6165371036
H    1.4715349459   1.4868043835  -3.1261793668
H    0.6260303550   0.0339039072  -2.5186504112
H    0.4135161165  -3.3749056572   0.7152711572
H    1.9314957007  -4.0425545562  -1.1218623449
H    7.4562148755  -0.5209188184   1.0831172689
H    9.4240486001  -1.9429477658   0.6137298610
H    9.2544577455  -3.7867042635  -1.0511432875
H    7.0918318254  -4.2624462428  -2.1507772738
C   -8.4257757770   2.5977160507  -1.3603000922
C   -8.0012690495   2.3668239310  -0.0529809669
H   -8.7256869606   2.3317886445   0.7562435448
C   -6.6505771506   2.1778877086   0.2211650708
H   -6.3337930188   1.9873013647   1.2436900955
C   -5.7098535869   2.2123961653  -0.8112412544
C   -6.1411378675   2.4439378030  -2.1177366072
H   -5.4146465930   2.4669032026  -2.9254893618
C   -4.2371653589   2.0094719279  -0.5306281813
C   -3.6941117541   2.9610748417   0.5222442361
H   -3.6773945323   2.1326081950  -1.4635600055
N   -4.0091721953   0.5561268266  -0.1407541892
H   -4.5369001661   0.3158551129   0.7159927892
C   -2.5559554797   0.1643844629   0.0270908221
H   -2.1938424108   0.6367827045   0.9426719687
H   -2.0266716539   0.5701830337  -0.8397187605
C   -2.4167572290  -1.3316822183   0.1007703874
C   -2.5100752889  -1.9883932665   1.3303153288
H   -2.6250463617  -1.4000285949   2.2367025940
C   -2.4333805424  -3.3771514281   1.3907182305
H   -2.5045099894  -3.8807697105   2.3513437344
C   -2.2476270315  -4.1190240519   0.2257652044
C   -2.1200169970  -3.4662051862  -0.9987179462
H   -1.9537858253  -4.0391290840  -1.9071433054
H   -2.1830931113  -5.2028084967   0.2747620915
C   -2.2050738242  -2.0782857463  -1.0624334636
H   -2.1156733895  -1.5649356845  -2.0154172923
H   -4.4195757751  -0.0110975073  -0.8953880272
H   -9.4809271624   2.7468428621  -1.5727746607
C   -7.4920307122   2.6389494545  -2.3923344529
H   -7.8147729052   2.8205128535  -3.4139061609
H   -2.6133364267   2.8526849543   0.6485002464
H   -4.1847555487   2.8096668234   1.4874025663
H   -3.8923458210   3.9847642345   0.1914614007
  126
G(CENSO)=       -3583.22994269  G(xTB)=        -189.13226253        Conformer 23
C    5.9485439231   1.9234271104  -0.1487564338
C    6.9714325425   1.8766261678  -1.1043099302
C    8.0359146661   2.7653020013  -1.0516846955
C    8.0919333691   3.7285419394  -0.0436012740
C    7.0604492302   3.8300445090   0.8814713128
C    5.9832174169   2.9439279649   0.8169844771
S    4.6555940406   3.1133159575   1.9969602439
C    3.2988647025   2.6129068839   0.9560420799
C    2.0322874957   3.1819923719   1.1257732634
C    0.9845617660   2.8150379841   0.2965354224
C    1.2037504067   1.9004780978  -0.7430715126
C    2.4580610855   1.3230403301  -0.9036804472
C    3.5004224354   1.6397098012  -0.0260127869
C    4.8159854810   0.9742637314  -0.1455456917
C    4.9362254705  -0.3752978791  -0.2481817183
C    3.7631465510  -1.2740800904  -0.1874082716
C    2.8206718348  -1.1527325428   0.8387169090
C    1.6703700661  -1.9348491622   0.8342475183
O    0.7012412326  -1.8525978399   1.7911378981
C    1.0384269830  -1.0920220893   2.9652595823
C   -0.0358969807  -1.2402723113   4.0054524320
O   -1.1460472062  -0.3956702736   3.7056694624
C   -1.9606574950  -0.2088742112   4.8618297121
C   -3.0789886606   0.7573479390   4.5820158609
O   -4.0765218300   0.1388846815   3.7708968654
C   -5.3383214647   0.7899642642   3.8877673362
C   -6.4196625907  -0.0672451479   3.2919962303
O   -6.3835203607  -0.0258194416   1.8639853213
C   -7.4352360781  -0.8247732095   1.3162662787
C   -7.6930162565  -0.4335155276  -0.1193422959
O   -6.5838193459  -0.6071490191  -0.9935900279
C   -6.1809561875  -1.9672635611  -1.1477082457
C   -5.5020471446  -2.1160777644  -2.4820371405
O   -4.4072270233  -1.1998916137  -2.5736062485
C   -3.6691267914  -1.4023358076  -3.7799815583
C   -2.8279767668  -0.2007794694  -4.1012919121
O   -1.7898112946  -0.0388219294  -3.1347303352
C   -0.7720779800   0.8256446109  -3.6350186862
C    0.4193447924   0.8342010677  -2.7218129202
O    0.1416731566   1.6333436927  -1.5587330049
C    1.4659002476  -2.8674624266  -0.1927541860
C    2.4336333468  -3.0428084870  -1.1692758457
C    3.5949802876  -2.2627595208  -1.1605947080
S    4.8523979143  -2.5096634355  -2.3986609501
C    6.2886602806  -2.0901040980  -1.4270437042
C    6.2127476859  -1.0931681615  -0.4394617712
C    7.3447716702  -0.8462212724   0.3469363228
C    8.5379896071  -1.5121264533   0.1051004821
C    8.6173295345  -2.4494718208  -0.9256401819
C    7.4917282130  -2.7515141156  -1.6819403858
H    6.9272246564   1.1238442494  -1.8858843172
H    8.8223104053   2.7101632953  -1.7988292391
H    8.9239100553   4.4253518858   0.0032613382
H    7.0782834014   4.6084958177   1.6394674205
H    1.8695103196   3.9292895288   1.8976479531
H    0.0032953012   3.2646876931   0.4149992828
H    2.6518099230   0.5943277409  -1.6805229627
H    2.9964554595  -0.4081875334   1.6049709693
H    1.1616216510  -0.0292754826   2.7114252377
H    1.9838298523  -1.4706741013   3.3783414163
H    0.4069140047  -0.9411727448   4.9697531730
H   -0.3541755073  -2.2921831389   4.0915156263
H   -1.3486903261   0.2057270239   5.6810270085
H   -2.3771788098  -1.1716920158   5.2030640720
H   -2.6914645812   1.6709049948   4.1016438520
H   -3.5142975312   1.0453453253   5.5522955297
H   -5.3234178441   1.7823163542   3.4053732084
H   -5.5821191150   0.9402863499   4.9523828695
H   -7.3927664828   0.3139702376   3.6419638724
H   -6.3123758209  -1.1047798348   3.6500116640
H   -8.3701973769  -0.6530737017   1.8746746293
H   -7.1861509765  -1.8948827345   1.4105501135
H   -7.9476169013   0.6309683395  -0.1711620605
H   -8.5587167077  -1.0149184271  -0.4794047856
H   -7.0509219640  -2.6432176647  -1.1336984219
H   -5.5030351934  -2.2677065951  -0.3340108917
H   -6.2130513175  -1.9092807143  -3.2973872200
H   -5.1459191923  -3.1541169824  -2.5846655173
H   -3.0425660063  -2.3043671101  -3.6912060527
H   -4.3672333675  -1.5519991012  -4.6183440276
H   -3.4549544287   0.7046760850  -4.1530717187
H   -2.3893906031  -0.3661558984  -5.0992901199
H   -1.1543447528   1.8498878393  -3.7777031507
H   -0.4259081872   0.4587268202  -4.6153272799
H    1.2662992067   1.2695571198  -3.2699564963
H    0.6774937440  -0.1928654805  -2.4251226471
H    0.5685598256  -3.4796507030  -0.1880675334
H    2.2944858161  -3.8039627363  -1.9324004073
H    7.2806866675  -0.1121538588   1.1448468377
H    9.4078065761  -1.3017266731   0.7205856448
H    9.5500815188  -2.9703668038  -1.1219206653
H    7.5391523198  -3.5128973231  -2.4557576571
C   -6.2001257845   3.7609779980  -2.4140370546
C   -6.5017873780   3.1993376174  -1.1743349109
H   -7.4950867369   3.3208683824  -0.7507290404
C   -5.5345552792   2.4867640104  -0.4732888512
H   -5.7842092122   2.0488033095   0.4908564752
C   -4.2551383931   2.3226246241  -1.0112145043
C   -3.9581004163   2.8887909739  -2.2512960120
H   -2.9604827495   2.7716738043  -2.6662012102
C   -3.1729227585   1.5904349476  -0.2519266323
C   -2.8655463704   2.2384371221   1.0907461193
H   -2.2688755925   1.5462211417  -0.8688028382
N   -3.5782318620   0.1376500472  -0.0596758111
H   -4.4228442759   0.0796348806   0.5307488967
C   -2.4846180215  -0.7195429620   0.5427410617
H   -2.2766524708  -0.3419844217   1.5457324047
H   -1.6043379335  -0.5839415773  -0.0937420133
C   -2.9188644448  -2.1544083667   0.5987960447
C   -3.6349748768  -2.6184550876   1.7053738713
H   -3.8350863547  -1.9397219337   2.5320617114
C   -4.0902403347  -3.9335200839   1.7412716186
H   -4.6467158478  -4.2904256387   2.6038497990
C   -3.8265651090  -4.7924582457   0.6757219042
C   -3.1008403631  -4.3361827005  -0.4235636974
H   -2.8863343232  -5.0072222746  -1.2510135964
H   -4.1794199475  -5.8198188088   0.7051712043
C   -2.6492949215  -3.0201444040  -0.4626318251
H   -2.0890175911  -2.6569428087  -1.3210630018
H   -3.8406223692  -0.2631055599  -0.9803890783
H   -6.9568755870   4.3202895083  -2.9572831522
C   -4.9250111500   3.6067947855  -2.9507949745
H   -4.6803122042   4.0453335229  -3.9144047460
H   -1.9873224538   1.7992878043   1.5710664391
H   -3.7208363612   2.1590628201   1.7695308120
H   -2.6631766053   3.2999577382   0.9228498698
  126
G(CENSO)=       -3583.22987090  G(xTB)=        -189.13414420        Conformer 24
C    5.9316870310   2.0710808586  -0.0993789853
C    7.0231569880   2.0503817140  -0.9774689416
C    8.0624290018   2.9602027621  -0.8450090325
C    8.0252389992   3.9199911942   0.1672157400
C    6.9262544427   3.9971367384   1.0130394319
C    5.8746168314   3.0900154193   0.8669941965
S    4.4595872591   3.2365810400   1.9425342356
C    3.1963266154   2.7041142547   0.8053938136
C    1.9141215637   3.2603848367   0.8698709231
C    0.9324957784   2.8573632390  -0.0201244492
C    1.2317744069   1.9119287262  -1.0107435006
C    2.5078144099   1.3650159633  -1.0819156857
C    3.4851404065   1.7219859164  -0.1457195301
C    4.8245257416   1.0941979399  -0.1800543721
C    4.9891015084  -0.2495678646  -0.2955055734
C    3.8422781888  -1.1840869456  -0.3310234279
C    2.8473591416  -1.1420845347   0.6508551072
C    1.7286594823  -1.9645212504   0.5531760913
O    0.7198944084  -1.9756108844   1.4729852447
C    1.0337017077  -1.3943773634   2.7532884036
C   -0.0502278864  -1.7135645948   3.7472026271
O   -1.1181162810  -0.7729997459   3.6374662619
C   -1.9294999169  -0.7792940094   4.8112450796
C   -2.9025047943   0.3676202714   4.7914367262
O   -3.9982580100   0.0777768101   3.9262413821
C   -5.0470437793   1.0308571890   4.0740284578
C   -6.3287159705   0.4722846910   3.5262081289
O   -6.2940724355   0.3999923897   2.0993287758
C   -7.5029131879  -0.1892231670   1.6163999013
C   -7.6078587384  -0.0439422007   0.1263077233
O   -6.5744815806  -0.7932990395  -0.5075002937
C   -6.8352346519  -0.9541136844  -1.8989321994
C   -5.7641068573  -1.7989759600  -2.5253614583
O   -4.5487362945  -1.0451194397  -2.6361898774
C   -3.5908556054  -1.7170585992  -3.4677152678
C   -2.6315057258  -0.7416820169  -4.0909304860
O   -1.6513308779  -0.3062498690  -3.1500724756
C   -0.6407901957   0.4559631896  -3.8071568128
C    0.5452239771   0.6488034424  -2.9083376031
O    0.2203923428   1.5842212141  -1.8665352382
C    1.6012814772  -2.8412991122  -0.5330346661
C    2.6204961080  -2.9376683780  -1.4676819211
C    3.7572804890  -2.1306903123  -1.3559192181
S    5.0922494343  -2.2870967320  -2.5260867776
C    6.4555635024  -1.8829469265  -1.4474202068
C    6.2933432511  -0.9303478774  -0.4269584392
C    7.3665110151  -0.6910506919   0.4396331546
C    8.5881931907  -1.3212331021   0.2484825982
C    8.7551262093  -2.2134152693  -0.8113859728
C    7.6875240822  -2.5076418671  -1.6507329603
H    7.0520547008   1.3013700412  -1.7632232437
H    8.9017410374   2.9237038680  -1.5333853374
H    8.8375954381   4.6326457706   0.2773258506
H    6.8721615281   4.7738258354   1.7711803934
H    1.6873617942   4.0236795411   1.6092528044
H   -0.0609320583   3.2933098179   0.0175191995
H    2.7698152879   0.6326742248  -1.8343136691
H    2.9564242992  -0.4276916107   1.4579797129
H    1.1404965273  -0.3040145553   2.6671126591
H    1.9834039071  -1.8168613821   3.1090080642
H    0.3964187258  -1.6451965511   4.7521677434
H   -0.4141991392  -2.7448355959   3.6090414146
H   -1.2880881319  -0.6639047060   5.7006247101
H   -2.4738989057  -1.7339057588   4.9072179792
H   -2.3911839216   1.2956358142   4.4837174579
H   -3.2737673833   0.5118041623   5.8195661989
H   -4.7921962198   1.9832672842   3.5789277321
H   -5.2130182795   1.2466130495   5.1424203239
H   -7.1578978154   1.1276493867   3.8403357359
H   -6.5075116922  -0.5288397585   3.9527933188
H   -8.3727191200   0.3151761386   2.0685477544
H   -7.5417241934  -1.2543487089   1.8988570247
H   -7.5497231376   1.0164058873  -0.1685604775
H   -8.5959433917  -0.4277970622  -0.1768703263
H   -6.8851648580   0.0269356822  -2.4016793340
H   -7.8032714135  -1.4621712606  -2.0421776684
H   -6.1034144981  -2.0914034950  -3.5304659196
H   -5.5995457290  -2.7159304570  -1.9361120634
H   -3.0488491338  -2.4810864545  -2.8902470960
H   -4.1207635083  -2.2227621990  -4.2878370507
H   -3.1843548800   0.1182367996  -4.5052762465
H   -2.1319305981  -1.2576057452  -4.9280611558
H   -1.0356487707   1.4290329181  -4.1447381056
H   -0.2853460794  -0.0864603647  -4.6987347601
H    1.3757846430   1.0400288835  -3.5128313238
H    0.8463214643  -0.3139657649  -2.4699819385
H    0.7256420466  -3.4798268966  -0.6046283062
H    2.5426020865  -3.6616696128  -2.2744947454
H    7.2351221464   0.0094423788   1.2593552539
H    9.4123019760  -1.1175253957   0.9260011872
H    9.7107595124  -2.7056053826  -0.9678155734
H    7.8026687563  -3.2343951219  -2.4502887445
C   -5.5898054665   3.7889068940  -2.4093781639
C   -5.9369437844   3.4017452936  -1.1161738654
H   -6.8650217025   3.7536812396  -0.6736614312
C   -5.0961076655   2.5691697354  -0.3832367890
H   -5.3789523005   2.2758167588   0.6253175192
C   -3.9004868199   2.1101674935  -0.9427439800
C   -3.5591968156   2.4993440945  -2.2385006519
H   -2.6298256461   2.1422482256  -2.6722458268
C   -2.9592147820   1.2197456362  -0.1641634704
C   -2.5383695084   1.8142103682   1.1728950768
H   -2.0806195072   1.0088717928  -0.7836943318
N   -3.6259907706  -0.1293982737   0.0502331889
H   -4.4471206437  -0.0160315161   0.6636985258
C   -2.7066734918  -1.1785413479   0.6273002904
H   -2.3684856498  -0.8230919103   1.6041444303
H   -1.8497840607  -1.2510955081  -0.0489807834
C   -3.4191305250  -2.4950337016   0.7533698392
C   -3.1145549604  -3.5522397408  -0.1049235114
H   -2.3392162608  -3.4271333487  -0.8565612095
C   -3.7915237130  -4.7649978319   0.0048697426
H   -3.5434546159  -5.5847653868  -0.6637774727
C   -4.7832140638  -4.9243099366   0.9692068408
C   -5.0868924515  -3.8728766990   1.8333663008
H   -5.8534306235  -3.9971949880   2.5935651665
H   -5.3141962041  -5.8685727125   1.0533234286
C   -4.4035613572  -2.6657688488   1.7318154109
H   -4.6311855520  -1.8463959068   2.4109489726
H   -3.9885926783  -0.4645814228  -0.8633846092
H   -6.2456379816   4.4438761875  -2.9764365259
C   -4.3971670194   3.3379031336  -2.9686653873
H   -4.1168723144   3.6384969625  -3.9745949036
H   -2.1948474651   2.8385487104   1.0086741834
H   -1.7215112373   1.2503670906   1.6312525467
H   -3.3821351398   1.8440662214   1.8690567799
  126
G(CENSO)=       -3583.22980129  G(xTB)=        -189.13562621        Conformer 25
C    5.6852395682   2.2731725371  -0.6051595759
C    6.7269969067   2.1832690234  -1.5366052392
C    7.6256093328   3.2279677402  -1.7015557179
C    7.4920244982   4.3907614890  -0.9416718025
C    6.4326558566   4.5242606123  -0.0526329960
C    5.5227130622   3.4766098419   0.0983745882
S    4.1450226834   3.6698742918   1.2123658645
C    2.9350861148   2.7360640922   0.2949163833
C    1.6009319687   3.1519310169   0.2893124807
C    0.6590657500   2.4533394574  -0.4445756407
C    1.0473649064   1.3409561960  -1.2038421007
C    2.3722998953   0.9175052999  -1.1967464976
C    3.3195923481   1.5944882944  -0.4177976031
C    4.7337712625   1.1635981973  -0.3702673207
C    5.1218285887  -0.1159841206  -0.1383688978
C    4.1780804310  -1.2341554737   0.0896955927
C    3.1328870802  -1.1399970556   1.0191507330
C    2.2701661168  -2.2161887606   1.2119875267
O    1.2501576363  -2.2372015001   2.1127069165
C    0.9119821858  -1.0164148752   2.7856609163
C   -0.1201728538  -1.3300750131   3.8365724208
O   -1.2969704927  -1.8560811114   3.2295410860
C   -2.2753952165  -2.2694117947   4.1880945874
C   -3.2058456962  -1.1622105364   4.6334706578
O   -4.1921572690  -0.9349866781   3.6239749416
C   -5.1502527010   0.0366054754   4.0350725633
C   -6.3953027979  -0.0486249193   3.1942825525
O   -6.2017520894   0.5085157929   1.8859688499
C   -7.4610829094   0.5936567246   1.2029964592
C   -7.3065294509   1.3017986033  -0.1133661683
O   -6.5667035253   0.4760590783  -1.0088257246
C   -6.3340646227   1.1093104613  -2.2658411597
C   -5.7718583472   0.0977429745  -3.2272037282
O   -4.5489424637  -0.4408306462  -2.7156659751
C   -3.9276386319  -1.3220907846  -3.6570598798
C   -2.8568904987  -2.1392342026  -2.9720510473
O   -1.7880340299  -1.3767058985  -2.4123462997
C   -0.8628957886  -0.8921575056  -3.3844607815
C    0.3868566184  -0.4254148760  -2.6880662604
O    0.0566244433   0.7442043275  -1.9234890041
C    2.4393034207  -3.3929794698   0.4683315691
C    3.4928044169  -3.5041822396  -0.4206912719
C    4.3756900565  -2.4356458212  -0.6008317197
S    5.7539159497  -2.6153486925  -1.7172230190
C    6.9536083285  -1.6636354343  -0.8061074459
C    6.5414594783  -0.5326352674  -0.0846912576
C    7.4920339482   0.1448541703   0.6891908633
C    8.8245052078  -0.2426883350   0.6793268298
C    9.2307697471  -1.3261448562  -0.1007207062
C    8.2952581220  -2.0481731221  -0.8315326385
H    6.8340163574   1.2745513173  -2.1221118262
H    8.4315097190   3.1374827966  -2.4240571130
H    8.1952601284   5.2095070693  -1.0639354365
H    6.2976396409   5.4457347186   0.5071681389
H    1.3025336204   4.0372952424   0.8440635368
H   -0.3762773883   2.7797046168  -0.4707459213
H    2.6951186195   0.0587234256  -1.7731727573
H    3.0159089867  -0.2159288647   1.5729669718
H    0.5415713070  -0.2822079479   2.0546411239
H    1.7882725005  -0.5954070090   3.2981634135
H   -0.3292906959  -0.3995476064   4.3895321598
H    0.2916622814  -2.0625870704   4.5495236282
H   -1.7791846191  -2.6986043906   5.0710853061
H   -2.8666145735  -3.0626411507   3.7135044595
H   -2.6442364860  -0.2367428780   4.8451201675
H   -3.7028586496  -1.4740077429   5.5674809718
H   -4.7233169677   1.0530514127   3.9943709804
H   -5.4530929506  -0.1564809278   5.0775943218
H   -7.1853626071   0.5205597847   3.7087341158
H   -6.7261987456  -1.0964822173   3.1139923443
H   -8.1736131739   1.1632526265   1.8198380387
H   -7.8755109847  -0.4158770778   1.0474559412
H   -6.8011524925   2.2696285799   0.0274814116
H   -8.3119692991   1.4964248311  -0.5209840922
H   -5.6475329005   1.9601630501  -2.1416587207
H   -7.2791585551   1.4889183532  -2.6874838777
H   -5.5941006825   0.5971868335  -4.1930326975
H   -6.4932427500  -0.7195441399  -3.3870436638
H   -4.6727167655  -2.0256004015  -4.0629536101
H   -3.5230788499  -0.7382052961  -4.4986502731
H   -2.4672604174  -2.8727213037  -3.6964042713
H   -3.3029919549  -2.6926426253  -2.1374342153
H   -1.2938545332  -0.0669892249  -3.9725949326
H   -0.5828888192  -1.6992271451  -4.0803772149
H    1.1464683694  -0.1816967934  -3.4442206839
H    0.7783817424  -1.2108814085  -2.0246156013
H    1.7577755447  -4.2234437228   0.6272299185
H    3.6446103660  -4.4332795224  -0.9632442520
H    7.1754411070   0.9931216360   1.2894990466
H    9.5485847169   0.2996915143   1.2803205994
H    10.2732357568  -1.6309994044  -0.1154201576
H    8.5997826779  -2.9208532421  -1.4029459645
C   -4.2131947591   4.4564352785  -1.7832860226
C   -4.6161568955   4.1673564690  -0.4812903480
H   -5.2855378162   4.8431952523   0.0440744665
C   -4.1600942298   3.0159391311   0.1552534258
H   -4.4796084869   2.8054606374   1.1723303754
C   -3.2987044442   2.1385480337  -0.5079718367
C   -2.9077730157   2.4289974921  -1.8173251405
H   -2.2349671532   1.7499848554  -2.3331659001
C   -2.7469004082   0.9031076346   0.1699698413
C   -2.2944465358   1.1511915217   1.6006704530
H   -1.9143185075   0.5218149290  -0.4315325033
N   -3.7910568035  -0.2091978503   0.1253581215
H   -4.6040770663   0.0584221075   0.7088396330
C   -3.2453403657  -1.5271497888   0.5716348499
H   -2.9375896701  -1.4186468652   1.6124506723
H   -2.3500915968  -1.7180703988  -0.0307519363
C   -4.2178860662  -2.6703523387   0.4537965613
C   -3.7358677769  -3.9468989002   0.7663373134
H   -2.6949311443  -4.0701257005   1.0588868743
C   -4.5725425587  -5.0541076031   0.6996448095
H   -4.1828159361  -6.0385891815   0.9439157003
C   -5.9057872490  -4.9033922967   0.3182094930
C   -6.3873594060  -3.6382500567   0.0015151717
H   -7.4226327502  -3.5084635994  -0.3028251989
H   -6.5609145038  -5.7684373929   0.2653917152
C   -5.5491593429  -2.5244548671   0.0669533764
H   -5.9535309744  -1.5528717489  -0.1994749417
H   -4.1310445605  -0.2871660078  -0.8513595308
H   -4.5631320602   5.3604548527  -2.2742188528
C   -3.3588748961   3.5828866983  -2.4516343430
H   -3.0390134625   3.8008997938  -3.4670181136
H   -1.5972669201   1.9936120203   1.6020538041
H   -1.7792146146   0.2833969135   2.0177214825
H   -3.1360993697   1.4006937663   2.2533403683
  126
G(CENSO)=       -3583.22978942  G(xTB)=        -189.13686997        Conformer 26
C    5.7335285256   1.7808470988  -0.4344280509
C    6.7166605970   1.5434099223  -1.4023605792
C    7.8347137595   2.3609190391  -1.4942150308
C    7.9844121566   3.4403434986  -0.6226618265
C    6.9945732759   3.7269104299   0.3095026418
C    5.8648785853   2.9109693797   0.3893054915
S    4.5887182262   3.3051017067   1.5727260355
C    3.1752730859   2.7809023960   0.6218525107
C    1.9654305917   3.4721841704   0.7247873983
C    0.8818517784   3.0983817572  -0.0531975146
C    1.0087726661   2.0437715603  -0.9673999270
C    2.2004653329   1.3307857111  -1.0480972861
C    3.2801215885   1.6734280726  -0.2259262827
C    4.5484821947   0.9125156934  -0.2637005629
C    4.5993385295  -0.4372995691  -0.1295985095
C    3.3964950713  -1.2623251178   0.1219000825
C    2.4746915628  -0.9075908785   1.1158126133
C    1.3497108518  -1.6941656978   1.3444449832
O    0.4121069593  -1.4278590578   2.2963921322
C    0.6216375714  -0.2748484826   3.1255790866
C   -0.3507242932  -0.3063589709   4.2711486989
O   -1.6776870939  -0.0402455085   3.8229462120
C   -2.6061415744  -0.0183277504   4.9159856164
C   -3.0917371690  -1.4041501544   5.3140302801
O   -4.1036020928  -1.9027679291   4.4344006758
C   -5.4108131227  -1.5093899944   4.8530575182
C   -6.4200342676  -1.8823348663   3.8018026608
O   -6.2695172552  -1.0224655807   2.6784368897
C   -7.2132656183  -1.3055687991   1.6541865934
C   -6.8669969331  -0.4718840096   0.4436467342
O   -5.6085098709  -0.8504350997  -0.1247173471
C   -5.6630588543  -1.9781528940  -1.0087953670
C   -5.7222591447  -1.5413655775  -2.4537037550
O   -4.6226493724  -0.6654964993  -2.6912300333
C   -4.2627227946  -0.5768663523  -4.0629371714
C   -3.2897440931   0.5573065150  -4.2431404600
O   -2.1470003548   0.3571888095  -3.3972982502
C   -1.0367298961   1.1376741716  -3.8509059139
C    0.1376544463   0.9822612183  -2.9258621584
O   -0.0816840450   1.7849784007  -1.7511267055
C    1.1393458285  -2.8514577512   0.5805078906
C    2.0660871861  -3.2259803433  -0.3765993387
C    3.2051197224  -2.4450104989  -0.5992597536
S    4.4116189833  -2.9599572712  -1.8053155857
C    5.8829643319  -2.3947918670  -0.9720777306
C    5.8499784118  -1.2255910892  -0.1939270595
C    7.0027812392  -0.8703422401   0.5183850619
C    8.1738654156  -1.6038794568   0.3911604395
C    8.2116360911  -2.7183322640  -0.4475720322
C    7.0640470381  -3.1257692277  -1.1159705790
H    6.6011028598   0.6970934491  -2.0734060558
H    8.5914268452   2.1572377987  -2.2462436897
H    8.8594182456   4.0805820583  -0.6890340211
H    7.0876763101   4.5924544030   0.9597806199
H    1.8782882014   4.3247581377   1.3927044339
H   -0.0500035306   3.6529776501   0.0019716657
H    2.3125950496   0.4924691027  -1.7258923130
H    2.6607551674  -0.0073694741   1.6884353606
H    0.5060467213   0.6440023709   2.5309011818
H    1.6342797214  -0.2951882888   3.5515360927
H   -0.0376922002   0.4675703611   4.9918774770
H   -0.2857790868  -1.2826388108   4.7762263222
H   -3.4558986245   0.5919420638   4.5877166692
H   -2.1457465322   0.4809124051   5.7838768286
H   -3.4653172914  -1.3817160799   6.3503551492
H   -2.2622852875  -2.1203708818   5.2780962203
H   -5.4591006210  -0.4240778766   5.0372273632
H   -5.6721498729  -2.0233412259   5.7934909404
H   -7.4301319023  -1.7790959353   4.2345804042
H   -6.2851869367  -2.9357265133   3.5018262492
H   -8.2366842001  -1.0526796612   1.9837145495
H   -7.1990092807  -2.3797498825   1.4027212108
H   -6.7734700274   0.5796074949   0.7396639908
H   -7.6714427513  -0.5461152429  -0.3028250040
H   -6.5232646704  -2.6210232650  -0.7800202339
H   -4.7488769735  -2.5571431212  -0.8376768952
H   -6.6700011410  -1.0281954169  -2.6871714882
H   -5.6539406196  -2.4401535795  -3.0883907736
H   -3.8148337021  -1.5278050302  -4.3973649534
H   -5.1444858724  -0.3723664180  -4.6931781888
H   -3.7603844451   1.5234005190  -4.0040377980
H   -2.9779201252   0.5744917419  -5.2986471759
H   -1.3180487046   2.1998451164  -3.9281428989
H   -0.7333929957   0.7884085767  -4.8501295676
H    1.0372802819   1.3370319854  -3.4467206705
H    0.2816086653  -0.0733104359  -2.6519085201
H    0.2617539446  -3.4618985282   0.7708954889
H    1.9158879480  -4.1436189258  -0.9388704376
H    6.9745229477  -0.0001804866   1.1675943211
H    9.0590092308  -1.3074149838   0.9464451213
H    9.1274822591  -3.2922600511  -0.5562060134
H    7.0764241532  -4.0214181185  -1.7311753892
C   -4.9668536907   4.2093249142  -3.1848288685
C   -3.6326501791   4.4514138094  -2.8700693601
H   -3.0771004376   5.2200287628  -3.4005147428
C   -3.0032207108   3.7056704061  -1.8757672372
H   -1.9586275775   3.8888334755  -1.6383624337
C   -3.7043055337   2.7191216671  -1.1808591549
C   -5.0442842817   2.4813020644  -1.5011692417
H   -5.6029483516   1.7083468171  -0.9803368007
C   -3.0134477782   1.9347272886  -0.0878152147
C   -3.6741153108   2.1075704023   1.2738407922
H   -1.9640430594   2.2390086717  -0.0406926312
N   -2.9880098411   0.4651534167  -0.4723187294
H   -3.9340021327   0.0586477674  -0.3462816881
C   -1.9807128914  -0.3546321775   0.2990768044
H   -2.0705984625  -0.1000558446   1.3567457871
H   -0.9927524894  -0.0468580273  -0.0592775799
C   -2.2205289800  -1.8236094371   0.0969281539
C   -2.7465869510  -2.5852169875   1.1417064673
H   -2.9743155221  -2.1103033622   2.0940865450
C   -2.9725069066  -3.9484798510   0.9701174349
H   -3.3773375027  -4.5355022866   1.7904088431
C   -2.6772622160  -4.5572773189  -0.2481179624
C   -2.1553174193  -3.7991129837  -1.2953953412
H   -1.9196775103  -4.2715139843  -2.2452827979
H   -2.8512657501  -5.6216803609  -0.3814137535
C   -1.9250794957  -2.4376140810  -1.1229312319
H   -1.5118392466  -1.8486120950  -1.9387244996
H   -2.7760177673   0.3892001356  -1.4826326788
H   -5.4578984358   4.7884127521  -3.9621387741
C   -5.6701065484   3.2198946222  -2.4998315993
H   -6.7105374795   3.0226815087  -2.7435158863
H   -3.6768171710   3.1712353508   1.5279014359
H   -3.1337081446   1.5749930388   2.0620284858
H   -4.7123741523   1.7594773351   1.2577083887
  126
G(CENSO)=       -3583.22935818  G(xTB)=        -189.13700319        Conformer 27
C    6.1945561370   1.7782740444  -0.2833384357
C    7.2029543388   1.6015981154  -1.2379320292
C    8.3323189794   2.4087377502  -1.2358153167
C    8.4687931124   3.4164575102  -0.2804029135
C    7.4556724530   3.6442221555   0.6431261139
C    6.3140847292   2.8410640386   0.6287379283
S    5.0105794063   3.1664278568   1.8049093056
C    3.6139271367   2.7327111011   0.7854192581
C    2.4004742711   3.4142753860   0.9181067977
C    1.3321367909   3.1029265302   0.0919008795
C    1.4799265350   2.1303851826  -0.9076941882
C    2.6781511724   1.4320226557  -1.0232305993
C    3.7348149275   1.6973363243  -0.1452964941
C    4.9926152914   0.9211453593  -0.2120442412
C    5.0047447493  -0.4358042363  -0.1889487008
C    3.7687702016  -1.2278308078  -0.0039571941
C    2.8793940210  -0.9305693000   1.0360213765
C    1.6976776635  -1.6509219672   1.1752862382
O    0.7786246667  -1.4221915977   2.1541235847
C    1.0877543842  -0.4087782497   3.1249427449
C   -0.0225704933  -0.3508952642   4.1364467603
O   -1.1845663870   0.2170379579   3.5410411100
C   -2.2206261014   0.4194336252   4.4997516514
C   -3.4000630360   1.0666350268   3.8148015255
O   -4.1112536910   0.1621047264   2.9576418073
C   -5.1587678898  -0.5323068025   3.6464196820
C   -5.8181526415  -1.5136720738   2.7153811779
O   -6.3375676735  -0.8007414030   1.5970183580
C   -7.1791986800  -1.6057193150   0.7748398448
C   -7.5890167048  -0.7792788217  -0.4167843872
O   -6.4814897619  -0.5270127883  -1.2978511167
C   -6.5710580291  -1.2411386842  -2.5329929389
C   -5.4612420223  -0.7998599103  -3.4491905716
O   -4.2057203905  -1.1980505403  -2.8945639316
C   -3.1834845137  -1.4132160470  -3.8694372632
C   -2.4642735114  -0.1599803576  -4.3189556644
O   -1.5322341645   0.2348492922  -3.3110408320
C   -0.5914873687   1.1950474415  -3.7899442554
C    0.6439561733   1.1802117488  -2.9295361551
O    0.4066920877   1.9319786155  -1.7257888559
C    1.4019177071  -2.6883680934   0.2784030731
C    2.3094663921  -3.0260142107  -0.7117615030
C    3.5045597295  -2.3113200569  -0.8456030883
S    4.6899079224  -2.7712995461  -2.0943734926
C    6.1875202356  -2.3631925458  -1.2136042329
C    6.2175985326  -1.2689535793  -0.3319656670
C    7.3897174630  -1.0351870387   0.3979651474
C    8.5214447979  -1.8128524745   0.1960893032
C    8.4980148230  -2.8505909550  -0.7363638672
C    7.3288447180  -3.1380344087  -1.4297906493
H    7.0975847250   0.8123932174  -1.9767931887
H    9.1077822859   2.2539127931  -1.9804795380
H    9.3522203712   4.0485732071  -0.2728759811
H    7.5399274373   4.4564909322   1.3600174445
H    2.2967324303   4.2069485450   1.6541410820
H    0.3927141110   3.6407983371   0.1791079328
H    2.8104432684   0.6552821265  -1.7670293643
H    3.1284506417  -0.1163871126   1.7055260502
H    1.2000640445   0.5670540804   2.6307659030
H    2.0263683159  -0.6577853460   3.6402508595
H    0.3208801220   0.2745975499   4.9775394751
H   -0.2366233977  -1.3590496913   4.5302063841
H   -1.8659147983   1.0875813083   5.3035809739
H   -2.5130911367  -0.5382931860   4.9626235299
H   -3.0441241801   1.8934229333   3.1894844785
H   -4.0825681652   1.4812729349   4.5707624485
H   -5.8971580181   0.1983724222   4.0129440913
H   -4.7577350056  -1.0839870190   4.5104452731
H   -6.6287792447  -2.0146710120   3.2701667285
H   -5.1039535140  -2.2830287444   2.3823077605
H   -8.0797491296  -1.9106972193   1.3347667616
H   -6.6484630602  -2.5175470873   0.4522741184
H   -7.9679692129   0.1937575318  -0.0759239900
H   -8.3968985774  -1.2914398306  -0.9555137368
H   -7.5316733610  -1.0204278675  -3.0244833384
H   -6.5103427489  -2.3283525388  -2.3602597151
H   -5.5013574716   0.2907354415  -3.5949486947
H   -5.6186512078  -1.2826171202  -4.4261091567
H   -2.4559128971  -2.0948513964  -3.4100689282
H   -3.6106361547  -1.9153590290  -4.7511665251
H   -3.1785542086   0.6527127777  -4.5398176655
H   -1.9238785599  -0.3935702539  -5.2523085886
H   -1.0335537188   2.2049637352  -3.8215297893
H   -0.2778319185   0.9306199658  -4.8131695368
H    1.4747766473   1.6412537584  -3.4822269955
H    0.9085902563   0.1408129367  -2.6894500115
H    0.4778671434  -3.2473216521   0.3965442904
H    2.0966883068  -3.8618071485  -1.3727503662
H    7.4073979381  -0.2244995307   1.1203114707
H    9.4235296009  -1.6110970136   0.7663977741
H    9.3823516831  -3.4593572102  -0.9016599500
H    7.2941458612  -3.9748003691  -2.1221895130
C   -7.3404499023   3.7381973565  -0.5727505290
C   -6.8195416476   3.2289143325   0.6147669679
H   -7.3357453619   3.4026455706   1.5551668147
C   -5.6358988635   2.4963321321   0.6035957373
H   -5.2432067556   2.1089784330   1.5416475111
C   -4.9676424376   2.2553963134  -0.5995973768
C   -5.4881484923   2.7771964599  -1.7842086340
H   -4.9685458968   2.5954909520  -2.7226575752
C   -3.6706701205   1.4784326164  -0.6359096713
C   -2.5277978354   2.2533564272   0.0040568851
H   -3.4209587333   1.2351285204  -1.6752106342
N   -3.8710842216   0.1333291375   0.0374663598
H   -4.1207760165   0.2518122056   1.0362102757
C   -2.6688902762  -0.7767596886  -0.0323786871
H   -1.8775928522  -0.3171016243   0.5637042199
H   -2.3592154573  -0.8054389600  -1.0814973652
C   -2.9766924225  -2.1480836308   0.5069187546
C   -2.4287651065  -2.5466155218   1.7282004735
H   -1.8039256825  -1.8507159262   2.2809102371
C   -2.6792738881  -3.8213719863   2.2295756042
H   -2.2404801433  -4.1238189175   3.1769736249
C   -3.4915541455  -4.7037417799   1.5208588914
C   -4.0470224814  -4.3079675431   0.3051282417
H   -4.6778441477  -4.9938040058  -0.2543781907
H   -3.6887558920  -5.6983711243   1.9119721536
C   -3.7865615224  -3.0386024065  -0.2038746667
H   -4.2050559744  -2.7351420478  -1.1608698454
H   -4.6879778845  -0.3145777281  -0.4146302075
H   -8.2655092421   4.3083311224  -0.5623383313
C   -6.6680444019   3.5163477071  -1.7724306469
H   -7.0657107722   3.9144520328  -2.7020415142
H   -1.5694444937   1.7415653182  -0.1037246464
H   -2.7262946627   2.4440909418   1.0635475583
H   -2.4456680345   3.2183689615  -0.5047420698
  126
G(CENSO)=       -3583.22929030  G(xTB)=        -189.13596550        Conformer 28
C    6.2562215201   1.4169826247  -0.5354126491
C    7.2623619819   0.9359660292  -1.3824243632
C    8.4270785018   1.6625896099  -1.5874127121
C    8.6031753447   2.8931672955  -0.9536099827
C    7.5936876445   3.4165218694  -0.1547391121
C    6.4174697072   2.6894053705   0.0355568626
S    5.1078240869   3.3867891771   1.0259368689
C    3.7228485921   2.7372321052   0.1083471259
C    2.5775752807   3.5186107192  -0.0687815333
C    1.5257857302   3.0459692854  -0.8331973153
C    1.6145494711   1.7894588516  -1.4510196690
C    2.7339845465   0.9885522237  -1.2397315491
C    3.7898896195   1.4534409032  -0.4435663229
C    5.0202106702   0.6520285066  -0.2527824458
C    5.0143232489  -0.6509013708   0.1228490514
C    3.7771179978  -1.4037939020   0.4253125399
C    2.8223495027  -0.9089311059   1.3235449147
C    1.6760502629  -1.6497090235   1.6008846940
O    0.7109100503  -1.2698360610   2.4819926703
C    0.9367324453  -0.0756545942   3.2464479378
C   -0.1325686460   0.0314396151   4.2978504360
O   -1.3818603760   0.3728110324   3.7033350183
C   -2.3998034593   0.5072685278   4.6923126181
C   -3.6306750894   1.1283439052   4.0762818002
O   -4.3025710003   0.3131738862   3.1093466686
C   -5.0209288728  -0.7824157434   3.6909931473
C   -6.0491963065  -1.2901709760   2.7152296416
O   -5.3716283796  -1.8385774349   1.5881792800
C   -6.2176695044  -2.5833555999   0.7135376661
C   -6.8885029442  -1.7443261777  -0.3482637452
O   -5.8914684150  -1.2771297591  -1.2667180880
C   -6.4592206374  -0.8492199760  -2.5082830940
C   -5.3564990849  -0.5450703591  -3.4873968360
O   -4.6050715859   0.5702726334  -3.0115151723
C   -3.9400247623   1.3073340397  -4.0366964758
C   -2.6944506382   0.6455090973  -4.5789989870
O   -1.7307058174   0.5535306407  -3.5340240155
C   -0.4385565526   0.2196631175  -4.0228166433
C    0.5508521074   0.1754915591  -2.8881365987
O    0.5701048875   1.4668593785  -2.2614712219
C    1.4702362626  -2.8839600964   0.9675240650
C    2.4279373612  -3.3912388654   0.1077740323
C    3.5946868314  -2.6661333866  -0.1492470991
S    4.8567059019  -3.3582356568  -1.2023000409
C    6.2867865392  -2.7352078589  -0.3377102218
C    6.2394429895  -1.4691404232   0.2672196458
C    7.3480873136  -1.0436998306   1.0090711600
C    8.4970860793  -1.8193760086   1.0782521224
C    8.5540723913  -3.0440923782   0.4118048487
C    7.4456244354  -3.5115688718  -0.2837925716
H    7.1264007256  -0.0248333786  -1.8705798099
H    9.1993355151   1.2705908161  -2.2429289623
H    9.5146693398   3.4637053598  -1.1073382393
H    7.7070705894   4.3962309490   0.3014034163
H    2.5213064108   4.5114501769   0.3688906741
H    0.6436137644   3.6571196771  -1.0003603080
H    2.8221725638   0.0047791308  -1.6854387561
H    3.0014140984   0.0547623589   1.7860563772
H    0.9254206529   0.8053468785   2.5880452317
H    1.9126581555  -0.1312955120   3.7488570582
H    0.1725033975   0.8153730316   5.0112995430
H   -0.2117860791  -0.9186179402   4.8518814752
H   -2.0611731185   1.1810844303   5.4983067596
H   -2.6235007139  -0.4696592272   5.1518251547
H   -3.3424614942   2.0467445665   3.5549570798
H   -4.3309303335   1.3953539646   4.8832097373
H   -5.5389414078  -0.4460911924   4.6023085463
H   -4.3323383631  -1.5964951626   3.9615580153
H   -6.7325820319  -0.4781781271   2.4176908651
H   -6.6433885338  -2.0689636741   3.2215208263
H   -6.9895078725  -3.1188346482   1.2880622689
H   -5.5767484210  -3.3279576100   0.2242189510
H   -7.4366374931  -0.8929629515   0.0880992163
H   -7.6131324857  -2.3792661211  -0.8819577973
H   -7.0923375474   0.0392649433  -2.3550590683
H   -7.0835385946  -1.6543845000  -2.9263613734
H   -5.8196397308  -0.3107150659  -4.4589493476
H   -4.7133416246  -1.4295145053  -3.6176467094
H   -4.6305254512   1.5021929323  -4.8728278727
H   -3.6652422491   2.2700185173  -3.5880053940
H   -2.3106114657   1.2723431287  -5.4019076916
H   -2.9129590588  -0.3528070996  -4.9947803945
H   -0.1137679298   0.9639027825  -4.7688308794
H   -0.4420190828  -0.7712283603  -4.5087274544
H    1.5304082041  -0.0697776179  -3.3184755397
H    0.2853163846  -0.5912209701  -2.1456897197
H    0.5725866244  -3.4512667574   1.1909990278
H    2.2816070852  -4.3693031832  -0.3425820578
H    7.3035359690  -0.0863187729   1.5204244082
H    9.3501923057  -1.4702948401   1.6528197754
H    9.4525246803  -3.6527725545   0.4595662517
H    7.4706421662  -4.4852972565  -0.7653753317
C   -8.5537069285   2.7457322880   0.1824621754
C   -7.7935487964   2.3975017154   1.2972380224
H   -8.2653594270   2.3081202008   2.2722126271
C   -6.4264202067   2.1693298847   1.1696387997
H   -5.8435107132   1.9048371795   2.0487398180
C   -5.8063420150   2.2746535164  -0.0797134336
C   -6.5742594435   2.6230889607  -1.1923195940
H   -6.0986685169   2.7016655771  -2.1662276356
C   -4.3189373557   2.0497211579  -0.2413852471
C   -3.4799064682   3.0122174131   0.5846531075
H   -4.0631220804   2.1542920229  -1.2982488433
N   -3.9902541751   0.6026400430   0.0919569263
H   -4.1581400997   0.4182893723   1.0960264364
C   -2.5700710494   0.1988656246  -0.2458454411
H   -1.9132928991   0.6905897934   0.4766199190
H   -2.3660363817   0.5746323819  -1.2525359427
C   -2.4194083892  -1.2955367694  -0.1859787115
C   -2.4404571410  -2.0480366131  -1.3633518246
H   -2.5374764092  -1.5367127240  -2.3180053749
C   -2.3255740008  -3.4346584192  -1.3120316060
H   -2.3349226843  -4.0132668646  -2.2319189943
C   -2.2011681884  -4.0777012441  -0.0817097590
C   -2.1778183647  -3.3294138972   1.0938137910
H   -2.0701405861  -3.8273984976   2.0540994703
H   -2.1142749236  -5.1604017331  -0.0396316524
C   -2.2787020500  -1.9430088361   1.0426308296
H   -2.2429379000  -1.3547543610   1.9568515272
H   -4.6405506398  -0.0108793341  -0.4356510704
H   -9.6199291003   2.9284548643   0.2849784569
C   -7.9400820868   2.8627314482  -1.0617455481
H   -8.5252139344   3.1371063660  -1.9353203821
H   -2.4090065735   2.8816667500   0.4048763444
H   -3.6788842302   2.9067245458   1.6544374266
H   -3.7461224340   4.0326039974   0.2943835664
  126
G(CENSO)=       -3583.22928394  G(xTB)=        -189.13491247        Conformer 29
C    6.0673677712   1.5956607758  -0.5133915310
C    7.0877725149   1.1911524070  -1.3827685980
C    8.2218431223   1.9716949705  -1.5598621928
C    8.3514586263   3.1807602363  -0.8753032426
C    7.3252698746   3.6295264514  -0.0526142155
C    6.1796804952   2.8487884296   0.1106572866
S    4.8541710977   3.4523232423   1.1428980400
C    3.4806246779   2.7807601890   0.2240735956
C    2.2871224819   3.5010874232   0.1218451450
C    1.2425629800   3.0129174196  -0.6451218361
C    1.3886257486   1.8036475327  -1.3410574681
C    2.5591643041   1.0620530107  -1.2043111673
C    3.6032501509   1.5356376405  -0.3998576660
C    4.8645854333   0.7736565526  -0.2544202923
C    4.8974554948  -0.5408652354   0.0794802115
C    3.6756135782  -1.3164404074   0.3860031634
C    2.7288281728  -0.8395522761   1.3010528750
C    1.5763135405  -1.5743148908   1.5632592676
O    0.6147479094  -1.1942568423   2.4495800458
C    0.8514760209   0.0046991150   3.2073598351
C   -0.2263240890   0.1410816375   4.2457811731
O   -1.4625401906   0.4828426165   3.6275703286
C   -2.4992882788   0.6444908754   4.5939437710
C   -3.7567252928   1.0844501016   3.8883024050
O   -4.2562323083   0.0659400316   3.0095449557
C   -5.2810677810  -0.7305325978   3.6161652215
C   -5.5580531397  -1.9287871515   2.7533355192
O   -6.0264401451  -1.4873308826   1.4812168606
C   -6.1493983501  -2.5707714740   0.5616831340
C   -6.8170523804  -2.0853048124  -0.6932370893
O   -6.0262635285  -1.0683721628  -1.3182395994
C   -6.5786749285  -0.7010216658  -2.5862568078
C   -5.9647132198   0.5923863813  -3.0640688621
O   -4.5433661470   0.5650068594  -3.1873193706
C   -4.0735964954  -0.3100258568  -4.2150867458
C   -2.7312796762   0.1616175418  -4.7035432507
O   -1.7568909976   0.0475512518  -3.6667127834
C   -0.4667008171   0.4125023909  -4.1482613596
C    0.5565221354   0.3467910972  -3.0496872272
O    0.3451695078   1.4446855150  -2.1416580852
C    1.3615369486  -2.7947980786   0.9053089393
C    2.3188677428  -3.2921059625   0.0377922459
C    3.4886319272  -2.5673389804  -0.2095378235
S    4.7400791131  -3.2350683463  -1.2900164370
C    6.1828140279  -2.5987585883  -0.4555244899
C    6.1369516647  -1.3436440003   0.1732949653
C    7.2622629651  -0.9170336318   0.8895583269
C    8.4238516410  -1.6763377559   0.9082160787
C    8.4779458773  -2.8865709137   0.2155530016
C    7.3546423257  -3.3577540263  -0.4528947602
H    6.9877034896   0.2466485063  -1.9097435586
H    9.0067604789   1.6385293100  -2.2326801241
H    9.2390352268   3.7930709219  -1.0069362144
H    7.4028950395   4.5925582858   0.4446428500
H    2.1863165933   4.4639944862   0.6151574998
H    0.3264157343   3.5848361162  -0.7575193204
H    2.6868612966   0.1084781351  -1.7030454710
H    2.9142918226   0.1140174266   1.7805161836
H    0.8598626071   0.8786873974   2.5387387074
H    1.8217299000  -0.0620626913   3.7188156895
H    0.0802029991   0.9336208562   4.9493569253
H   -0.3232935696  -0.7983978179   4.8153106830
H   -2.2185898811   1.4143223669   5.3335879681
H   -2.6684206296  -0.3011360525   5.1368474947
H   -3.5525731824   1.9728814758   3.2803311593
H   -4.5190701695   1.3577033240   4.6310391107
H   -6.1927010457  -0.1242343741   3.7443309648
H   -4.9589343823  -1.0852847036   4.6067531251
H   -6.3194280019  -2.5537663339   3.2491699359
H   -4.6441478498  -2.5302208242   2.6335061396
H   -6.7746893243  -3.3724840637   0.9892603804
H   -5.1567066289  -2.9927994881   0.3383047209
H   -7.8160607301  -1.6816067583  -0.4636903923
H   -6.9390075554  -2.9422421083  -1.3747020904
H   -7.6650530388  -0.5381090984  -2.4939754558
H   -6.4240174901  -1.5189865242  -3.3080555017
H   -6.1854624380   1.3935856617  -2.3500057603
H   -6.4288747525   0.8530188371  -4.0297695811
H   -4.0048919875  -1.3448288442  -3.8457039599
H   -4.7652310232  -0.2987958448  -5.0723493621
H   -2.8007956346   1.2083132012  -5.0428376800
H   -2.4390940006  -0.4591144812  -5.5678411201
H   -0.4878416972   1.4296275606  -4.5731030271
H   -0.1505017310  -0.2811934949  -4.9457841500
H    1.5482210578   0.4335101855  -3.5127666816
H    0.4989028849  -0.6084748992  -2.5078034703
H    0.4585762690  -3.3603539424   1.1148109243
H    2.1660400152  -4.2604237149  -0.4311439861
H    7.2199048595   0.0288323922   1.4217910128
H    9.2893208423  -1.3256353350   1.4630119884
H    9.3864032612  -3.4821410453   0.2224751603
H    7.3791455062  -4.3223289278  -0.9527341756
C   -7.4668673914   3.7483367436   0.2646240872
C   -7.2308607596   2.5356403530   0.9019787945
H   -7.9931939874   2.0965250122   1.5402198353
C   -6.0177069904   1.8682764602   0.7291009957
H   -5.8783897848   0.9169597591   1.2325772004
C   -5.0271628575   2.4109660779  -0.0903194301
C   -5.2748785788   3.6283945156  -0.7357675578
H   -4.5177062263   4.0514002117  -1.3927197021
C   -3.6825208460   1.7564681604  -0.3389085663
C   -2.5408826506   2.4878277579   0.3603568989
H   -3.5005413691   1.7483984674  -1.4199915328
N   -3.7096486801   0.2945927774   0.0499162860
H   -3.8844439739   0.1877599038   1.0666773643
C   -2.4292814098  -0.4269410839  -0.3136622440
H   -1.6295428957   0.0237856320   0.2782879653
H   -2.2528144158  -0.2331126369  -1.3762728069
C   -2.5177456580  -1.8977213045  -0.0268910077
C   -2.3349784294  -2.3692977671   1.2751448615
H   -2.1317453979  -1.6625723367   2.0773315909
C   -2.3894451246  -3.7352156642   1.5382260270
H   -2.2401380064  -4.0957726827   2.5529341937
C   -2.6184666399  -4.6388035953   0.5023272438
C   -2.7934698665  -4.1733159309  -0.7996951227
H   -2.9649228190  -4.8753728041  -1.6111582136
H   -2.6533333876  -5.7052722266   0.7084796907
C   -2.7445198690  -2.8069370438  -1.0628573581
H   -2.8720185373  -2.4397864234  -2.0784187428
H   -4.4991983970  -0.1668920937  -0.4384118386
H   -8.4121734268   4.2657096126   0.4029470253
C   -6.4816574630   4.2934758217  -0.5581525490
H   -6.6575000622   5.2360154608  -1.0693026069
H   -1.5637538727   2.1290610225   0.0270970281
H   -2.6064334842   2.3882413167   1.4483725099
H   -2.6060645232   3.5507326619   0.1125056449
  126
G(CENSO)=       -3583.22917891  G(xTB)=        -189.13528219        Conformer 30
C    6.1828056785   1.5787908160  -0.4688916099
C    7.0573169242   1.2000472749  -1.4950501068
C    8.2937000885   1.8136404225  -1.6390717638
C    8.6752012701   2.8302059095  -0.7624726902
C    7.7999512740   3.2623253058   0.2262244590
C    6.5517150771   2.6512706403   0.3580841648
S    5.4214427283   3.2353162740   1.6059322985
C    3.8972307890   2.9724933571   0.7195315802
C    2.8470887500   3.8829826949   0.8676214456
C    1.6734706691   3.7110286089   0.1563491197
C    1.5429340311   2.6345431070  -0.7325191086
C    2.5730255616   1.7082685926  -0.8617039183
C    3.7521390473   1.8607073390  -0.1181984281
C    4.8799237942   0.9102259182  -0.2499815192
C    4.7364562096  -0.4377595468  -0.1860212237
C    3.4366352170  -1.1070736091   0.0375829148
C    2.5930773376  -0.7326900350   1.0915695435
C    1.3722017841  -1.3762305354   1.2676464988
O    0.4939909958  -1.0960428330   2.2698198890
C    0.8534072483  -0.0918006392   3.2299739460
C   -0.1829779783  -0.0998529315   4.3210188400
O   -1.4308718854   0.3571645905   3.8093345809
C   -2.4360609976   0.3803442359   4.8215041308
C   -3.7082537041   0.9401715238   4.2356355015
O   -4.3049499339   0.0400485892   3.2867582446
C   -5.4521265955  -0.6432899183   3.8089549560
C   -5.8695666286  -1.7439510750   2.8714607634
O   -6.1754087021  -1.1920695619   1.5932552048
C   -6.7343412620  -2.1699759817   0.7181935199
C   -6.9121465222  -1.5739810873  -0.6502645860
O   -5.6290534987  -1.3798861578  -1.2573141701
C   -5.7466136000  -0.9352607217  -2.6106098241
C   -4.3539385388  -0.8634536200  -3.2035053030
O   -4.5019578837  -0.3074101109  -4.5046922040
C   -3.2835075844  -0.1857740488  -5.2391902661
C   -2.4476001912   1.0180626797  -4.8612976948
O   -1.6851139594   0.7482832993  -3.6805440146
C   -1.0453587273   1.9176219250  -3.1842410095
C    0.0735693624   1.4733105750  -2.2587383489
O    0.3773664582   2.6081467266  -1.4385092422
C    0.9827538012  -2.3980291378   0.3893321373
C    1.8328823499  -2.7992015542  -0.6255918953
C    3.0700086123  -2.1710963700  -0.7940222998
S    4.1801256101  -2.7323616090  -2.0706872695
C    5.7198707159  -2.4802744337  -1.2084532547
C    5.8598691908  -1.3898051592  -0.3355938638
C    7.0521817451  -1.2655601470   0.3881895215
C    8.1012325857  -2.1518493947   0.1882118170
C    7.9720755645  -3.1892910186  -0.7360770446
C    6.7777010209  -3.3656403958  -1.4237989020
H    6.7620748362   0.4036059534  -2.1720869667
H    8.9622170847   1.4999914082  -2.4355156716
H    9.6434869735   3.3110192432  -0.8684086415
H    8.0738354222   4.0852688581   0.8808655233
H    2.9575345216   4.7412717753   1.5245962699
H    0.8599160687   4.4245941454   0.2479288582
H    2.4908990373   0.8572605567  -1.5271390693
H    2.9113409991   0.0680262553   1.7489408304
H    0.9085772483   0.8942726052   2.7451503605
H    1.8305154082  -0.3233369583   3.6765117180
H    0.1672311300   0.5620989204   5.1305434571
H   -0.2823379874  -1.1178842357   4.7342092373
H   -2.1179151830   1.0251736404   5.6588058034
H   -2.6068939473  -0.6343277348   5.2208109254
H   -3.4901681092   1.8812551677   3.7180995868
H   -4.4156830344   1.1594697907   5.0457469731
H   -6.2748638750   0.0749418723   3.9513871759
H   -5.2160412940  -1.0986363422   4.7828243762
H   -6.7567166139  -2.2360533623   3.3039387866
H   -5.0716892199  -2.4973531948   2.7784213324
H   -7.7176664756  -2.4979659557   1.0926613180
H   -6.0767408425  -3.0531673472   0.6600284716
H   -7.4500463039  -0.6141950319  -0.5870676562
H   -7.5092357229  -2.2665487514  -1.2626017915
H   -6.2237896123   0.0562413237  -2.6495308424
H   -6.3684953611  -1.6419148713  -3.1815162473
H   -3.9060871239  -1.8696621519  -3.2622193645
H   -3.7052967498  -0.2365317478  -2.5764000351
H   -2.6835341448  -1.1061936486  -5.1536343800
H   -3.5835910060  -0.0704252125  -6.2870560782
H   -3.1073558543   1.8877900636  -4.7063998842
H   -1.7643716739   1.2553772047  -5.6943670067
H   -1.7593260771   2.5529553506  -2.6347116805
H   -0.6307751946   2.5165001612  -4.0102472533
H    0.9422559961   1.1594760743  -2.8488448472
H   -0.2506163505   0.6315500984  -1.6276628794
H    0.0302183851  -2.8966122679   0.5428752931
H    1.5455655177  -3.6219814308  -1.2746328182
H    7.1528265294  -0.4515843560   1.1004005793
H    9.0216712114  -2.0341641307   0.7525956291
H    8.7917544674  -3.8831635168  -0.8991656467
H    6.6580672741  -4.1996992290  -2.1099918520
C   -7.1668475536   3.0724554840  -1.2691872121
C   -6.9993583921   2.5429267091   0.0090983849
H   -7.8177065816   2.5741770479   0.7232764495
C   -5.7840142197   1.9745319037   0.3791380369
H   -5.6677315542   1.5700660924   1.3822241168
C   -4.7291367609   1.9130209005  -0.5355529354
C   -4.9040046326   2.4411774015  -1.8148876178
H   -4.0885717530   2.3891777121  -2.5323245966
C   -3.3921005173   1.3201927233  -0.1544342342
C   -2.6118562793   2.2242823248   0.7889005544
H   -2.8087805476   1.1460413262  -1.0654020332
N   -3.6007817539  -0.0535805362   0.4548571498
H   -3.9446862646   0.0280536700   1.4306658173
C   -2.3620916566  -0.9141882052   0.4510861345
H   -1.6199615581  -0.4322125309   1.0913726212
H   -1.9996253291  -0.9321436420  -0.5818766761
C   -2.6563219767  -2.3053610180   0.9414763783
C   -3.1368774299  -3.2771837023   0.0607252253
H   -3.3180327552  -3.0177373849  -0.9794494629
C   -3.3776350933  -4.5734103854   0.5077461754
H   -3.7494893175  -5.3237522825  -0.1846313802
C   -3.1303864591  -4.9100590986   1.8372549614
C   -2.6468359234  -3.9454613996   2.7188892227
H   -2.4482062463  -4.2050221292   3.7553912965
H   -3.3085738668  -5.9244655346   2.1838710522
C   -2.4141259446  -2.6475453926   2.2739233808
H   -2.0340084442  -1.8889545838   2.9513558255
H   -4.3473020897  -0.5360580100  -0.0810503546
H   -8.1156146118   3.5185250037  -1.5543775554
C   -6.1139817967   3.0259728054  -2.1790294484
H   -6.2360469814   3.4345907716  -3.1784466003
H   -2.4074638320   3.1671992727   0.2738816002
H   -1.6550655300   1.7863642705   1.0874345271
H   -3.2009175453   2.4530935097   1.6817928060
  126
G(CENSO)=       -3583.22898612  G(xTB)=        -189.13851645        Conformer 31
C    6.1538898832   1.7014910689  -0.3242590736
C    7.1588740800   1.4999624159  -1.2781144009
C    8.2488367348   2.3562865952  -1.3541002601
C    8.3489420336   3.4387584128  -0.4793454740
C    7.3367230321   3.6892215445   0.4390029943
C    6.2339258343   2.8357715447   0.5023605814
S    4.9290226625   3.1950538723   1.6681773424
C    3.5426964990   2.6223948312   0.7044395491
C    2.3015654186   3.2593564709   0.7955634484
C    1.2413344074   2.8389682385   0.0073584282
C    1.4231024020   1.7964886005  -0.9128968092
C    2.6497132656   1.1427827578  -0.9827896280
C    3.7016787799   1.5228546166  -0.1423914039
C    4.9927537939   0.7994035826  -0.1718299468
C    5.0600906886  -0.5520501037  -0.0594567830
C    3.8555805835  -1.3706472508   0.2034850532
C    2.9759123307  -1.0327746522   1.2394931974
C    1.8112190930  -1.7670184249   1.4377949878
O    0.8953256244  -1.4950725771   2.4083411476
C    1.1842305510  -0.4081994834   3.3043139087
C    0.0484438401  -0.2693907682   4.2788933462
O   -1.0833751854   0.2850294473   3.6136787318
C   -2.1419637503   0.5773845218   4.5241852314
C   -3.2747053353   1.2218607560   3.7615453731
O   -3.9892887584   0.2911935176   2.9340222192
C   -5.0561260739  -0.3541621732   3.6413149152
C   -5.6474326710  -1.4408102798   2.7877041107
O   -6.1758440583  -0.8664228727   1.5929972751
C   -6.9510160252  -1.8118274033   0.8587570556
C   -7.3857025064  -1.2088358790  -0.4469868880
O   -6.2590291888  -1.0924671128  -1.3256474270
C   -6.6706962827  -0.7655924649  -2.6578247633
C   -5.5171229561  -0.8955775455  -3.6137907715
O   -4.5674557658   0.1436401009  -3.3780737462
C   -3.6042682517   0.2646944115  -4.4311650928
C   -2.4431216902  -0.7054267929  -4.3046468205
O   -1.4863560917  -0.3291899695  -3.3092851448
C   -0.5466039836   0.6368343802  -3.7818128860
C    0.6501254632   0.6821578827  -2.8704555630
O    0.3584062845   1.4865613307  -1.7104015971
C    1.5279451016  -2.8635422449   0.6094176522
C    2.4297245488  -3.2411168637  -0.3714504603
C    3.6051318650  -2.5083631616  -0.5673729636
S    4.7778328953  -3.0089267342  -1.8124480727
C    6.2816207899  -2.4973970210  -0.9985325678
C    6.2976411726  -1.3512198157  -0.1844462932
C    7.4813156374  -1.0347252589   0.4940201881
C    8.6335113676  -1.7849974496   0.3041681880
C    8.6204271715  -2.8772323302  -0.5640223970
C    7.4429242968  -3.2451363343  -1.2029361604
H    7.0814257205   0.6542218713  -1.9551880849
H    9.0213775047   2.1818447402  -2.0973750578
H    9.2016489044   4.1096095148  -0.5327029700
H    7.3915266531   4.5573815829   1.0902280016
H    2.1681334834   4.1038986029   1.4661114715
H    0.2822112025   3.3454887535   0.0600746445
H    2.8114440982   0.3146409275  -1.6621143500
H    3.2164578197  -0.1758687257   1.8570291265
H    1.3078194126   0.5266101892   2.7390273270
H    2.1113875795  -0.6169711402   3.8568195420
H    0.3792757329   0.4002363449   5.0903294719
H   -0.1994708436  -1.2473970510   4.7243092426
H   -1.7906074155   1.2805145422   5.2991058912
H   -2.4801945522  -0.3414990667   5.0318782980
H   -2.8662346782   1.9932955102   3.0997735390
H   -3.9669214734   1.7066694124   4.4650727607
H   -5.8253101982   0.3898394916   3.9037270120
H   -4.6844128864  -0.8107031307   4.5708850634
H   -6.4472540121  -1.9311904677   3.3669433965
H   -4.8873475771  -2.1988923569   2.5390782624
H   -7.8486141731  -2.0922614243   1.4344038588
H   -6.3649442256  -2.7268846101   0.6701683231
H   -7.8523027366  -0.2232491839  -0.2856826177
H   -8.1372153849  -1.8735125582  -0.9004515914
H   -7.0860415069   0.2539467192  -2.6898049200
H   -7.4559554892  -1.4681717212  -2.9790370630
H   -5.9195153309  -0.8106275683  -4.6365131225
H   -5.0561597846  -1.8912525428  -3.5132776623
H   -4.0976128223   0.1167144897  -5.4049487149
H   -3.2377772108   1.2978026315  -4.3973901504
H   -1.9439024562  -0.8022565890  -5.2820846179
H   -2.8094552949  -1.6980476491  -4.0172905553
H   -0.9970478273   1.6380423929  -3.8668298608
H   -0.1868992197   0.3409886711  -4.7800427203
H    1.4916957474   1.1343559044  -3.4134312300
H    0.9253976026  -0.3385211546  -2.5709668896
H    0.6160016505  -3.4311189617   0.7711958185
H    2.2252329401  -4.1190026262  -0.9783102358
H    7.4913454594  -0.1825375487   1.1671384823
H    9.5437677799  -1.5196346959   0.8339859555
H    9.5207293325  -3.4644885456  -0.7206846076
H    7.4186096843  -4.1227406383  -1.8433209833
C   -7.8277432191   3.5037587900  -0.2925396336
C   -7.1243050003   3.1487373581   0.8571862927
H   -7.5596644389   3.3226781311   1.8373653640
C   -5.8609144462   2.5746642367   0.7554068280
H   -5.3211344186   2.3091477247   1.6622026929
C   -5.2912495064   2.3389562494  -0.4998967232
C   -6.0026327867   2.6932272831  -1.6470089564
H   -5.5678118092   2.5017353898  -2.6241548374
C   -3.9112526418   1.7347779075  -0.6348815483
C   -2.8206042581   2.6022584486  -0.0275229373
H   -3.7017646904   1.5642192413  -1.6946626430
N   -3.9254185734   0.3452101348  -0.0174100442
H   -4.1618663367   0.3962686118   0.9892309179
C   -2.6284937978  -0.4179356192  -0.1546004764
H   -1.8863529551   0.0845271495   0.4696096055
H   -2.3284431492  -0.3449844810  -1.2055993126
C   -2.7910066378  -1.8487194027   0.2796297616
C   -3.4445818463  -2.7703442129  -0.5432405234
H   -3.8452254487  -2.4476672745  -1.5009722144
C   -3.5889552358  -4.0942683944  -0.1394945367
H   -4.1015628394  -4.8032335690  -0.7839460737
C   -3.0666422134  -4.5127083083   1.0837980267
C   -2.4034701668  -3.6011853323   1.9012389444
H   -1.9872307383  -3.9226139614   2.8525900372
H   -3.1728616997  -5.5483877646   1.3952223770
C   -2.2724599697  -2.2725819878   1.5047171995
H   -1.7629664070  -1.5576393560   2.1449295737
H   -4.6886735942  -0.1875148870  -0.4719000389
H   -8.8128064287   3.9552064791  -0.2114068721
C   -7.2627788496   3.2780265650  -1.5444814902
H   -7.8047710656   3.5519129271  -2.4456450747
H   -2.8662216864   3.5886163584  -0.4989571495
H   -1.8270388282   2.1884319683  -0.2156836067
H   -2.9596728549   2.7366115165   1.0494024186
  126
G(CENSO)=       -3583.22886788  G(xTB)=        -189.13543204        Conformer 32
C    5.9654082672   2.0910433964  -0.2004882156
C    7.0994687148   1.9571090194  -1.0112663972
C    8.1777577086   2.8202265275  -0.8760755451
C    8.1373285050   3.8447484763   0.0702656170
C    7.0008120029   4.0313010962   0.8471911173
C    5.9112567260   3.1704313582   0.6991077982
S    4.4545000537   3.4514242241   1.6921484694
C    3.2183741260   2.9119915596   0.5280307814
C    1.9599713494   3.5225686654   0.4940610302
C    1.0142737431   3.1203092709  -0.4354329648
C    1.3315253349   2.1272583680  -1.3739874057
C    2.5798791374   1.5161552738  -1.3376059000
C    3.5098690388   1.8684190455  -0.3529930838
C    4.8112806124   1.1713415119  -0.2751389727
C    4.8905364759  -0.1834082910  -0.2861103013
C    3.6846003497  -1.0417190546  -0.2529687063
C    2.7159997960  -0.8816886800   0.7439648249
C    1.5815877405  -1.6884701137   0.7533273478
O    0.6202168487  -1.6267826803   1.7204555130
C    0.9901425480  -0.9749000204   2.9495470118
C    0.0108672163  -1.3416306669   4.0316247218
O   -1.1967379331  -0.6015841583   3.8758222612
C   -2.0597219072  -0.7591060522   5.0008362789
C   -3.2036533448   0.2163351116   4.9250001567
O   -4.1620181974  -0.2053169662   3.9547134990
C   -5.3271809859   0.6151598538   3.9870714663
C   -6.4675285394  -0.0545602874   3.2720954410
O   -6.2695944160  -0.0601481301   1.8545886446
C   -7.4255111030  -0.5997285967   1.1994990209
C   -7.3376730559  -0.4382885870  -0.2928026860
O   -6.4223919567  -1.3897373230  -0.8340484460
C   -6.3899569721  -1.3668567066  -2.2652732296
C   -5.3776699749  -0.3658176409  -2.7811529571
O   -4.0566823974  -0.7513557685  -2.3752534526
C   -3.3447792033  -1.5348823113  -3.3402924012
C   -2.4738576257  -0.6698532782  -4.2194770745
O   -1.3909410605  -0.1904479499  -3.4293800648
C   -0.4944262200   0.6259709094  -4.1720337805
C    0.7192353877   0.8990372732  -3.3281910549
O    0.3646095610   1.8218570602  -2.2846417786
C    1.3916769292  -2.6389072447  -0.2593453160
C    2.3758627309  -2.8363669828  -1.2154911594
C    3.5410285176  -2.0645123305  -1.1943484394
S    4.8566173812  -2.3725600785  -2.3577508738
C    6.2426672087  -1.9945290652  -1.2964555280
C    6.1440380342  -0.9635988238  -0.3458839600
C    7.2235464755  -0.7464098947   0.5180360133
C    8.3946767881  -1.4806707706   0.3892979577
C    8.5027119502  -2.4549137668  -0.6036929947
C    7.4242424538  -2.7240015122  -1.4378506078
H    7.1302957471   1.1576444979  -1.7454274661
H    9.0507635515   2.6963364952  -1.5102721159
H    8.9795616855   4.5216293502   0.1816620344
H    6.9493594827   4.8561752866   1.5527233460
H    1.7256157313   4.3283189758   1.1844595987
H    0.0394915516   3.5982889543  -0.4759554288
H    2.8573674014   0.7459977539  -2.0461209011
H    2.8662776056  -0.1086496263   1.4889778289
H    1.0151215620   0.1162320667   2.8150452408
H    1.9890812581  -1.3164160584   3.2535385249
H    0.4769543067  -1.0928576264   4.9996024056
H   -0.1864608876  -2.4263636588   4.0178501853
H   -1.5002028564  -0.5534537911   5.9283999627
H   -2.4419448480  -1.7922526466   5.0573886302
H   -2.8259879640   1.2248885562   4.6872482524
H   -3.6805868336   0.2586762671   5.9180140900
H   -5.1220113294   1.6066426314   3.5487769485
H   -5.6466781035   0.7721650283   5.0305780269
H   -7.3879716507   0.5045108716   3.5056023750
H   -6.5936256128  -1.0851157159   3.6422218034
H   -8.3197586179  -0.0598400452   1.5489471074
H   -7.5449269059  -1.6641673577   1.4591220758
H   -7.0419019726   0.5927808484  -0.5443376202
H   -8.3437838398  -0.6130362703  -0.7074644835
H   -7.3872503203  -1.1373287834  -2.6729110265
H   -6.1127275114  -2.3781950227  -2.5882423023
H   -5.5629172848   0.6285626333  -2.3562002048
H   -5.4414889122  -0.2828897318  -3.8752618925
H   -2.7103776798  -2.2369695116  -2.7870079940
H   -4.0411492459  -2.1186134443  -3.9577441699
H   -3.0570962198   0.1685417825  -4.6380276708
H   -2.0934187156  -1.2739054306  -5.0615410405
H   -0.9789309614   1.5681788701  -4.4803322687
H   -0.1610033909   0.1015936870  -5.0831843159
H    1.5151827142   1.3319755895  -3.9508720402
H    1.0767632843  -0.0464384115  -2.8970286846
H    0.4994236421  -3.2583805852  -0.2501650553
H    2.2511800075  -3.6175111072  -1.9605808911
H    7.1385827587   0.0169417089   1.2860309721
H    9.2249491807  -1.2948671689   1.0643966914
H    9.4181981430  -3.0298197936  -0.7099543379
H    7.4901999020  -3.5121332611  -2.1830101447
C   -5.1996658016   3.7119382853  -2.1488169237
C   -5.6536572235   3.3086377844  -0.8950384329
H   -6.5972098902   3.6855555307  -0.5095221989
C   -4.9006719442   2.4220635747  -0.1292214607
H   -5.2687587820   2.1159426810   0.8471127114
C   -3.6924095583   1.9192352629  -0.6186186359
C   -3.2406360267   2.3292155554  -1.8739945354
H   -2.3079375317   1.9263913411  -2.2593455143
C   -2.8530287451   0.9607395647   0.1963587874
C   -2.4168439676   1.5554199083   1.5260430796
H   -1.9743359086   0.6738133571  -0.3935792445
N   -3.6201408812  -0.3361114670   0.4016633144
H   -4.4554967462  -0.1902552009   0.9954223199
C   -2.7912241355  -1.4625740136   0.9726979835
H   -2.4667033571  -1.1678953396   1.9731771773
H   -1.9165004184  -1.5605130996   0.3229529268
C   -3.5934334029  -2.7341218168   1.0047893357
C   -4.4448674964  -3.0015626437   2.0802344186
H   -4.4940706023  -2.2993851105   2.9081416685
C   -5.2230594747  -4.1552522501   2.0889816444
H   -5.8812042982  -4.3564853058   2.9302127090
C   -5.1530789984  -5.0545477939   1.0266708857
C   -4.2937672106  -4.8012249179  -0.0401500673
H   -4.2244738108  -5.5072176731  -0.8632255349
H   -5.7589724922  -5.9565430178   1.0358115144
C   -3.5169446394  -3.6459455392  -0.0500087912
H   -2.8382815466  -3.4535663148  -0.8770446910
H   -3.9591893036  -0.6360811898  -0.5328287167
H   -5.7875493300   4.4050556736  -2.7444146410
C   -3.9880986598   3.2239267656  -2.6341109255
H   -3.6263548701   3.5349155283  -3.6106800840
H   -1.7543543363   0.8862949959   2.0792343167
H   -3.2824717492   1.7926330934   2.1522234954
H   -1.8773833209   2.4858421891   1.3261610126
  126
G(CENSO)=       -3583.22869195  G(xTB)=        -189.13584063        Conformer 33
C    5.9341327747   2.1483410980  -0.1840142218
C    7.0798706480   2.0562555539  -0.9840560454
C    8.1288409025   2.9522762081  -0.8316902118
C    8.0467077533   3.9676630969   0.1216055820
C    6.8967874432   4.1129477194   0.8875109502
C    5.8365813424   3.2194933306   0.7215575570
S    4.3593676685   3.4486887204   1.6973287350
C    3.1566273083   2.8812842516   0.5114516095
C    1.8848683040   3.4616229562   0.4577891153
C    0.9634969801   3.0353296705  -0.4847263350
C    1.3163339782   2.0453913305  -1.4137755546
C    2.5796687080   1.4669402238  -1.3609466163
C    3.4883522445   1.8468332892  -0.3661337026
C    4.8108008448   1.1916319785  -0.2734951206
C    4.9349028422  -0.1598423772  -0.2818454187
C    3.7559820892  -1.0551121468  -0.2656263706
C    2.7697833388  -0.9276483232   0.7184385130
C    1.6517853694  -1.7571417363   0.7006280133
O    0.6725213770  -1.7230321596   1.6516683658
C    1.0265598260  -1.1122384185   2.9074303331
C    0.0240672962  -1.4979137010   3.9621177897
O   -1.1572519406  -0.7123019747   3.8281238936
C   -2.0227039604  -0.8585352651   4.9522912681
C   -3.1203133100   0.1712806907   4.9063385127
O   -4.1040682826  -0.1833739314   3.9342400258
C   -5.2249945137   0.6963037907   3.9819386301
C   -6.4091443372   0.0838298063   3.2858934956
O   -6.2259842621   0.0601831077   1.8666582472
C   -7.4125482582  -0.4186533871   1.2183445082
C   -7.3154586626  -0.2760661635  -0.2761939090
O   -6.4561257403  -1.2847758959  -0.8066832135
C   -6.4335192887  -1.2974048897  -2.2382921266
C   -5.3919244129  -0.3456531125  -2.7894712620
O   -4.0799239122  -0.7617998739  -2.3851692257
C   -3.3924359017  -1.5830416594  -3.3366312977
C   -2.4875935602  -0.7639902784  -4.2257969353
O   -1.3915469697  -0.3061721105  -3.4401014337
C   -0.4683373358   0.4679266290  -4.1955021420
C    0.7344677127   0.7578770451  -3.3417247690
O    0.3664073054   1.7123625408  -2.3319104551
C    1.4985923307  -2.6998832449  -0.3252290667
C    2.5032311375  -2.8683321688  -1.2658143931
C    3.6517370376  -2.0729608462  -1.2173826090
S    4.9917092797  -2.3399395559  -2.3629931805
C    6.3547959011  -1.9194351116  -1.2877865710
C    6.2139947083  -0.8972210191  -0.3329692220
C    7.2796649366  -0.6458972589   0.5387955923
C    8.4775360334  -1.3362015220   0.4132323304
C    8.6265057097  -2.3004450181  -0.5840849814
C    7.5631137559  -2.6047516586  -1.4254790792
H    7.1436953293   1.2633166529  -1.7231890763
H    9.0116238208   2.8607791353  -1.4577810990
H    8.8661909060   4.6695422816   0.2470222066
H    6.8122366369   4.9309020402   1.5979068640
H    1.6203020463   4.2619258823   1.1435556894
H   -0.0214912041   3.4897782994  -0.5400678902
H    2.8854686621   0.7040493757  -2.0658710911
H    2.8916042509  -0.1591112159   1.4734665870
H    1.0645444114  -0.0180229325   2.8078089004
H    2.0172283004  -1.4740729104   3.2150123687
H    0.4868619079  -1.3072582846   4.9445478637
H   -0.2068099450  -2.5741205276   3.8983788988
H   -1.4515066619  -0.7014492481   5.8822109787
H   -2.4523474235  -1.8740184469   4.9859485129
H   -2.6966521427   1.1658961532   4.6883294125
H   -3.5886785794   0.2136954202   5.9034000655
H   -4.9751657252   1.6741964088   3.5362032099
H   -5.5201487737   0.8724560182   5.0293854477
H   -7.2955242381   0.6929992665   3.5253929057
H   -6.5846338272  -0.9364446354   3.6638289167
H   -8.2736454587   0.1750306632   1.5637866158
H   -7.5915757371  -1.4721137616   1.4881533085
H   -6.9580273528   0.7330129576  -0.5356718873
H   -8.3294202332  -0.3957317800  -0.6904897341
H   -7.4259921513  -1.0443312076  -2.6441083902
H   -6.1943914902  -2.3257715793  -2.5369228795
H   -5.5408207639   0.6651949172  -2.3891912831
H   -5.4651663817  -0.2890072200  -3.8846332654
H   -2.7836144106  -2.2986094769  -2.7715151928
H   -4.1061100522  -2.1509255785  -3.9491623206
H   -3.0390782762   0.0856831222  -4.6639453224
H   -2.1243696998  -1.3971754776  -5.0540573138
H   -0.9330974775   1.4050054473  -4.5466026963
H   -0.1272938218  -0.0945144397  -5.0808757392
H    1.5402433689   1.1687542602  -3.9666842592
H    1.0836417936  -0.1743972509  -2.8755591563
H    0.6181824992  -3.3358148344  -0.3397006892
H    2.4067870734  -3.6440491589  -2.0207935052
H    7.1629829407   0.1101381902   1.3098630952
H    9.2968824842  -1.1230163109   1.0935527264
H    9.5634419917  -2.8399528093  -0.6888824218
H    7.6629035463  -3.3858258596  -2.1742236944
C   -5.0320448996   3.7834500184  -2.0968786601
C   -5.4652490139   3.4077123579  -0.8274340771
H   -6.3635633064   3.8501311769  -0.4052941687
C   -4.7487665197   2.4662862030  -0.0922590597
H   -5.0990532085   2.1849213397   0.8977876566
C   -3.5998615254   1.8798060837  -0.6291335529
C   -3.1688370166   2.2625756147  -1.9002864300
H   -2.2818861422   1.7965031440  -2.3199659959
C   -2.7953211792   0.8628228496   0.1512507104
C   -2.2513944292   1.4292555580   1.4528500295
H   -1.9721262213   0.5070630435  -0.4797311945
N   -3.6470184964  -0.3722050911   0.4017727837
H   -4.4566863945  -0.1575390114   1.0102402539
C   -2.8942647146  -1.5519902516   0.9726506957
H   -2.5241227131  -1.2694822123   1.9608002165
H   -2.0450935954  -1.7247216095   0.3043973549
C   -3.7942229191  -2.7560073640   1.0436852332
C   -4.5743041315  -2.9842489407   2.1802788969
H   -4.4985950505  -2.3021378893   3.0227711228
C   -5.4470553763  -4.0677128609   2.2268365518
H   -6.0493865187  -4.2378610639   3.1154334193
C   -5.5451775396  -4.9344773467   1.1405100143
C   -4.7581151234  -4.7207574859   0.0109212169
H   -4.8218037870  -5.4009057549  -0.8340891674
H   -6.2272172957  -5.7796059852   1.1777292303
C   -3.8855957077  -3.6372782406  -0.0354552260
H   -3.2682434733  -3.4762001929  -0.9152136254
H   -4.0282854317  -0.6616518900  -0.5180056568
H   -5.5910022561   4.5197919795  -2.6678947317
C   -3.8775486558   3.2128882782  -2.6289299405
H   -3.5310379364   3.5022988865  -3.6175079444
H   -1.5997531634   0.7226178929   1.9710336183
H   -3.0645585755   1.7165052072   2.1270287230
H   -1.6692037435   2.3259038027   1.2210422872
  126
G(CENSO)=       -3583.22867975  G(xTB)=        -189.13441555        Conformer 34
C    6.1649549909   1.7091036632  -0.3692268104
C    7.1667270664   1.3673958823  -1.2858504978
C    8.3671440803   2.0631279077  -1.3193035762
C    8.5835156405   3.1247392999  -0.4398957780
C    7.5811105358   3.5182078242   0.4381794162
C    6.3692160717   2.8253116853   0.4587063929
S    5.0787915776   3.3624832453   1.5677881419
C    3.6723871437   2.9752380617   0.5425783252
C    2.5448154490   3.8018180447   0.5546597842
C    1.4779483207   3.5380423288  -0.2877413940
C    1.5381923032   2.4556599046  -1.1779118678
C    2.6411801409   1.6057732222  -1.1615567246
C    3.7029650358   1.8455930757  -0.2804526071
C    4.8918575130   0.9641309769  -0.2612074472
C    4.8043160307  -0.3858908902  -0.1619467371
C    3.5165828182  -1.0910237371   0.0175985128
C    2.6190027115  -0.7055736475   1.0208686731
C    1.4131075630  -1.3819250845   1.1743967813
O    0.4937757723  -1.0953830284   2.1376026867
C    0.8158424813  -0.0642552094   3.0834163400
C   -0.2566459373  -0.0333954367   4.1370901173
O   -1.4761015930   0.4187046433   3.5637467769
C   -2.4974901879   0.5844369503   4.5428111171
C   -3.7526554345   1.0533280303   3.8494309267
O   -4.3322391832   0.0267530117   3.0332943055
C   -5.3684407611  -0.6950076604   3.7066481467
C   -5.8661034967  -1.8038818615   2.8206118225
O   -6.3008913921  -1.2383523062   1.5870025814
C   -7.0315122015  -2.1660830572   0.7913556176
C   -7.2769338086  -1.5645916600  -0.5636636230
O   -6.0458131166  -1.5042170375  -1.2932388465
C   -6.2688973229  -1.1908107379  -2.6737298740
C   -5.0455654125  -1.5477379834  -3.4866533463
O   -3.9297186191  -0.6822311687  -3.2995822313
C   -4.0687869758   0.5885684079  -3.9454410534
C   -2.7484501194   1.0086310326  -4.5380561126
O   -1.7675400839   1.1413971617  -3.5120235589
C   -0.4999393260   1.4903057217  -4.0583197277
C    0.5905674272   1.3045036649  -3.0408729002
O    0.4872773190   2.3238328795  -2.0343428428
C    1.0891020470  -2.4426354434   0.3156975679
C    1.9952463712  -2.8555479517  -0.6460275530
C    3.2214125249  -2.1981463979  -0.7834972080
S    4.4163853728  -2.7715889013  -1.9755996650
C    5.9002037937  -2.4318668462  -1.0443676312
C    5.9634802620  -1.3035360697  -0.2099156282
C    7.1112684681  -1.1157346015   0.5696051465
C    8.1934836307  -1.9778143053   0.4608701635
C    8.1429277651  -3.0538599403  -0.4260582701
C    6.9925474411  -3.2923951448  -1.1678827540
H    6.9984587259   0.5364209001  -1.9644774771
H    9.1359783629   1.7781324991  -2.0315654458
H    9.5228319351   3.6699308494  -0.4600815173
H    7.7284151450   4.3741377769   1.0910208066
H    2.5134735095   4.6724490712   1.2041453597
H    0.6121210219   4.1933562061  -0.3034098316
H    2.7047596128   0.7458866539  -1.8173386290
H    2.8873086279   0.1286589699   1.6581991012
H    0.8858085817   0.9081353181   2.5737357135
H    1.7776022063  -0.2820677653   3.5684860094
H    0.0744180714   0.6524819548   4.9351813760
H   -0.3827928183  -1.0352149313   4.5818514642
H   -2.1940308528   1.3393066541   5.2885659422
H   -2.6818844586  -0.3643761277   5.0753402479
H   -3.5217197913   1.9007722611   3.1922438308
H   -4.4792413923   1.3976731884   4.5985851485
H   -6.1919302931  -0.0045482864   3.9488587746
H   -4.9945718518  -1.1344978166   4.6446008538
H   -6.7007060579  -2.3051276297   3.3376630470
H   -5.0776194667  -2.5491329168   2.6361119925
H   -8.0022378239  -2.3910312636   1.2634105562
H   -6.4719846723  -3.1101046383   0.6874430325
H   -7.7184989795  -0.5590172959  -0.4682046007
H   -7.9925520830  -2.2049503150  -1.1018384811
H   -6.5360077047  -0.1271629529  -2.7878769641
H   -7.1111864222  -1.7920054071  -3.0512167270
H   -5.3322820335  -1.5725648518  -4.5502573991
H   -4.7051391303  -2.5510004920  -3.2031100075
H   -4.7961343939   0.5280027716  -4.7686433968
H   -4.4318193006   1.3446081008  -3.2343328133
H   -2.8919497296   1.9677946823  -5.0655014951
H   -2.4168218479   0.2588766780  -5.2758004665
H   -0.5077475146   2.5304881176  -4.4252698024
H   -0.2623561570   0.8328370920  -4.9115241085
H    1.5550941234   1.3909157381  -3.5605036448
H    0.5225484992   0.3082155230  -2.5783107755
H    0.1442447446  -2.9626261096   0.4466541767
H    1.7598899058  -3.7089782789  -1.2760118762
H    7.1506382583  -0.2741986515   1.2550940799
H    9.0783942876  -1.8121683423   1.0684162955
H    8.9885664821  -3.7295972453  -0.5168937773
H    6.9325442274  -4.1558289846  -1.8248508264
C   -6.5063608857   3.8355023438  -0.5575052684
C   -6.6278958048   2.6926150879   0.2236069735
H   -7.5348836407   2.5155348291   0.7956150542
C   -5.5897190797   1.7615300967   0.2855663285
H   -5.7256648403   0.8830973932   0.9087457330
C   -4.4166471718   1.9663304908  -0.4415105666
C   -4.3029717921   3.1189466217  -1.2294747054
H   -3.3974378438   3.2835084556  -1.8097658529
C   -3.2389180544   1.0126682944  -0.4340481218
C   -2.0269231349   1.6018385676   0.2852680781
H   -2.9624621382   0.7896983586  -1.4707012104
N   -3.6264096215  -0.3190051597   0.1663449676
H   -3.8415492286  -0.2126383645   1.1757842878
C   -2.5565159519  -1.3728440173  -0.0010679683
H   -1.6312775422  -0.9614656507   0.4064091873
H   -2.4427870175  -1.5283308000  -1.0785332846
C   -2.9082408087  -2.6448483365   0.7182543162
C   -3.6563013713  -3.6425306418   0.0906195341
H   -4.0096960225  -3.4895990696  -0.9260586433
C   -3.9473676307  -4.8273802457   0.7620432545
H   -4.5266562269  -5.6012911987   0.2658729019
C   -3.4875952782  -5.0245397056   2.0625069581
C   -2.7427131603  -4.0304749286   2.6942654695
H   -2.3816943287  -4.1807487877   3.7081975646
H   -3.7062949916  -5.9539673506   2.5813281044
C   -2.4573526803  -2.8434719247   2.0263853063
H   -1.8774655202  -2.0626784123   2.5120170902
H   -4.4925665746  -0.6609023848  -0.2898029201
H   -7.3161948980   4.5583974027  -0.6019757332
C   -5.3359484191   4.0458460303  -1.2862270474
H   -5.2292917501   4.9325856036  -1.9049713745
H   -1.8614356277   2.6147954390  -0.0860564849
H   -1.1154353195   1.0324658510   0.0883967249
H   -2.1888886155   1.6511499063   1.3654281318
  126
G(CENSO)=       -3583.22752179  G(xTB)=        -189.13238348        Conformer 35
C    6.1304785601   1.5797719770  -0.3876087553
C    7.1031566443   1.2477632719  -1.3384962721
C    8.2757564813   1.9831880229  -1.4428945750
C    8.4935023311   3.0745035674  -0.6010345280
C    7.5161044707   3.4582379270   0.3088481113
C    6.3311124949   2.7260774136   0.3986647077
S    5.0638380600   3.2564974570   1.5374227441
C    3.6410618812   2.7994354315   0.5642132095
C    2.5040407684   3.6124208643   0.5596898235
C    1.4217367394   3.2905465995  -0.2408466571
C    1.4702085031   2.1562235800  -1.0648105725
C    2.5846355409   1.3225429538  -1.0324126093
C    3.6711508941   1.6309971831  -0.2034601814
C    4.8908993506   0.7917666689  -0.1998504083
C    4.8624963146  -0.5566913347  -0.0534074305
C    3.6165647155  -1.3106307512   0.2097392973
C    2.7463645432  -0.9274668709   1.2384689159
C    1.5958176582  -1.6683838377   1.4939028564
O    0.7188784528  -1.3989080469   2.4996184603
C    1.0048284365  -0.2858087659   3.3588372318
C    0.0691939071  -0.3463962763   4.5458253397
O   -1.3173040236  -0.2648284698   4.2394095107
C   -1.7376760093   1.0053007301   3.7439619828
C   -3.2175136283   1.1460925174   3.9966655635
O   -3.9286631435   0.1911376128   3.2013594990
C   -5.2174309583  -0.1371928939   3.7312526581
C   -5.6876219336  -1.4225352141   3.1080630578
O   -5.9589377437  -1.2019276858   1.7257352440
C   -6.2376491428  -2.4171186623   1.0326422428
C   -6.8291581720  -2.1009117121  -0.3122733067
O   -5.8877093472  -1.3870466187  -1.1195400959
C   -6.3971516214  -1.1979714257  -2.4438811461
C   -5.5097973001  -0.2755391476  -3.2318587029
O   -4.2370114582  -0.8809350877  -3.4556357575
C   -3.5136858483  -0.2681313896  -4.5251753070
C   -2.9946656146   1.1202003227  -4.1983886934
O   -1.9586713845   1.0965589772  -3.2096581553
C   -0.6629751775   1.0056939083  -3.7952802620
C    0.3889789157   0.8191151252  -2.7370713150
O    0.3956038099   1.9721521643  -1.8811820411
C    1.2951513060  -2.7879626203   0.7036765828
C    2.1705155514  -3.1891945966  -0.2905668272
C    3.3447908685  -2.4679445053  -0.5267502573
S    4.5047059735  -3.0282124717  -1.7594434484
C    6.0139294512  -2.5812214926  -0.9196649894
C    6.0599977708  -1.4239796399  -0.1245785467
C    7.2330811366  -1.1564026657   0.5917621765
C    8.3518304502  -1.9659545812   0.4532741427
C    8.3142586344  -3.0692436015  -0.4000567089
C    7.1422273559  -3.3888193598  -1.0742896336
H    6.9355670560   0.3927359665  -1.9867242351
H    9.0223959509   1.7059936674  -2.1813194685
H    9.4117574480   3.6500984085  -0.6757165825
H    7.6605141997   4.3361901486   0.9325162001
H    2.4769732807   4.5163768263   1.1620265702
H    0.5480599577   3.9348050756  -0.2741069064
H    2.6432384282   0.4278392138  -1.6401078893
H    2.9971375087  -0.0500533248   1.8226431763
H    0.9054138784   0.6558690551   2.7984981902
H    2.0320321258  -0.3514552379   3.7460860840
H    0.3607114628   0.4619178692   5.2379687955
H    0.2019961787  -1.3042611785   5.0617863853
H   -1.5158931447   1.1008336244   2.6694993089
H   -1.2190066577   1.8218350196   4.2722030792
H   -3.5433002116   2.1724023301   3.7631316099
H   -3.4180099680   0.9594102734   5.0620731377
H   -5.9351468007   0.6779531371   3.5419268977
H   -5.1478296106  -0.2862652379   4.8185491216
H   -6.6006870528  -1.7605796504   3.6257543928
H   -4.9133215363  -2.1977025234   3.2283199078
H   -6.9761021461  -3.0168163369   1.5896155016
H   -5.3179593114  -3.0146723183   0.9269708232
H   -7.7455949541  -1.4995011039  -0.1944526261
H   -7.0998834070  -3.0491948203  -0.8034571733
H   -7.4002341304  -0.7424008346  -2.3962874297
H   -6.4839793612  -2.1747372070  -2.9459656597
H   -5.4086099207   0.6822879684  -2.7002646594
H   -6.0109480449  -0.0743275950  -4.1932888782
H   -2.6769269327  -0.9409820333  -4.7470867708
H   -4.1514574817  -0.2072778506  -5.4236339146
H   -3.8013450065   1.7483821984  -3.8012027556
H   -2.6339114317   1.5975428017  -5.1224816603
H   -0.4498399756   1.9186145780  -4.3758117938
H   -0.5946923603   0.1440639597  -4.4795663274
H    1.3521402454   0.7152020361  -3.2542639926
H    0.2068007874  -0.0865899954  -2.1391879322
H    0.3943578127  -3.3580945129   0.9110963470
H    1.9541054250  -4.0842213600  -0.8673623132
H    7.2633485212  -0.2934571017   1.2504079600
H    9.2555757075  -1.7372373742   1.0105481377
H    9.1890231183  -3.7026833127  -0.5163779512
H    7.0944504354  -4.2744352482  -1.7020738185
C   -7.7850931769   3.3209820797  -0.9221068321
C   -7.5687108761   2.3580916325   0.0589208726
H   -8.3928619683   2.0159305102   0.6791624611
C   -6.2958439754   1.8246615333   0.2549439734
H   -6.1594336339   1.0662134622   1.0204199845
C   -5.2292702703   2.2427370976  -0.5410674081
C   -5.4512745462   3.2130149058  -1.5226477384
H   -4.6235817201   3.5406689990  -2.1483468980
C   -3.8196919913   1.7214167881  -0.3700022479
C   -2.9993773144   2.6248938472   0.5426949467
H   -3.3422061063   1.6705446301  -1.3552624688
N   -3.8182465708   0.2979405082   0.1460452908
H   -3.9963369474   0.2776476984   1.1663812078
C   -2.5201280528  -0.4286274766  -0.1325139274
H   -1.7412209581   0.0622029350   0.4575956089
H   -2.3131896978  -0.2871404579  -1.1973042781
C   -2.6208584877  -1.8873800417   0.2146261580
C   -2.4099159538  -2.3227190755   1.5248613169
H   -2.1631204594  -1.6047308881   2.3029726801
C   -2.4949077920  -3.6781948017   1.8316960132
H   -2.3242205117  -4.0113836138   2.8522284499
C   -2.7810547211  -4.6066086458   0.8327039778
C   -2.9876490666  -4.1759946658  -0.4766196400
H   -3.2073644082  -4.8967629422  -1.2596644724
H   -2.8372461577  -5.6650895296   1.0727932024
C   -2.9127413634  -2.8204214715  -0.7839845054
H   -3.0869309292  -2.4751331484  -1.8002265300
H   -4.5901467016  -0.2334350554  -0.3011106046
H   -8.7785913041   3.7338664588  -1.0737617774
C   -6.7194535550   3.7509926641  -1.7110846372
H   -6.8779796884   4.5005016983  -2.4815848996
H   -1.9735266722   2.2653052207   0.6615388539
H   -3.4719131091   2.7136531086   1.5261404233
H   -2.9557099335   3.6225594145   0.0967081696
