# Supplementary material for: Chiral Induction and Memory via Supramolecular Deracemization
Source: Angew Chem Int Ed Engl. 2025 Aug 5;64(38):e202510584. doi: 10.1002/anie.202510584 (PMC12435425; doi:10.1002/anie.202510584)
Supplement: Supplementary file 2 — Supporting Information [file ANIE-64-e202510584-s001.zip › BTX-24c8-M-anti-S-MDBA.xyz]

  126
G(CENSO)=       -3583.23400640  G(xTB)=        -189.13463860        Conformer 1
C    6.2264246985   1.1098070950  -0.0417103077
C    7.2551437684   0.6473529482  -0.8710830431
C    8.4260021515   1.3768805622  -1.0249542489
C    8.5847894526   2.5920196908  -0.3575785525
C    7.5546416249   3.0968654360   0.4267946440
C    6.3729147952   2.3674262333   0.5687710930
S    5.0510141657   3.0447788615   1.5603336541
C    3.6667957609   2.4212454918   0.6257575402
C    2.4894804277   3.1680955273   0.5192595787
C    1.4388423184   2.7069484740  -0.2584101327
C    1.5724168474   1.5073806185  -0.9715062749
C    2.7240009981   0.7393010365  -0.8284644273
C    3.7626183601   1.1742349720   0.0026857630
C    4.9795683771   0.3522627750   0.1934191175
C    4.9174649260  -0.9554288995   0.5540050023
C    3.6291244834  -1.6067029775   0.8720093169
C    2.7278857177  -0.9957555251   1.7502868665
C    1.4710712879  -1.5497727597   1.9665233306
O    0.5235180095  -0.9825815670   2.7637714285
C    0.8948387003   0.2260627928   3.4486993107
C   -0.3057231414   0.7897988319   4.1553471108
O   -1.1917596027   1.3559374913   3.1949053916
C   -2.1492957766   2.2251498231   3.7925390529
C   -3.0791475857   2.7186390626   2.7096694271
O   -3.9352262064   1.6819490309   2.2201702224
C   -5.1309326249   1.5514846925   2.9879297707
C   -5.7695471950   0.2233490665   2.6949777355
O   -6.0867689702   0.1402256674   1.3034293899
C   -6.9178509328  -0.9907686372   1.0308012854
C   -7.3124912201  -0.9983967182  -0.4176471700
O   -6.1789551418  -1.3201026136  -1.2219652441
C   -6.5550589188  -1.5387370720  -2.5790315786
C   -5.3850574412  -2.0761975220  -3.3495666455
O   -4.3577009484  -1.0866782556  -3.4706678422
C   -3.3682684333  -1.5384649084  -4.4016487280
C   -2.3057347727  -0.5036161142  -4.6366954093
O   -1.4124593465  -0.4265055456  -3.5258359987
C   -0.2102933100   0.2464276148  -3.8957912125
C    0.8149367625   0.1710441478  -2.7973918983
O    0.5381112707   1.1708862726  -1.7975737150
C    1.1251742813  -2.7551802939   1.3367764170
C    2.0474472045  -3.4056595563   0.5325117987
C    3.3082543188  -2.8422358121   0.3060155959
S    4.4998215884  -3.6777489247  -0.7215767004
C    5.9972725903  -3.1395453103   0.0860621268
C    6.0787603935  -1.8615811471   0.6670694298
C    7.2489139027  -1.5174096250   1.3556837332
C    8.3337083730  -2.3821952760   1.3939849121
C    8.2638827605  -3.6178518470   0.7494894355
C    7.0930423686  -4.0049143606   0.1097687829
H    7.1310358431  -0.3007411165  -1.3862260151
H    9.2165603469   0.9996668886  -1.6672660824
H    9.5004968652   3.1649779616  -0.4724468051
H    7.6577849143   4.0641999384   0.9109189628
H    2.4044947237   4.1279710518   1.0214729486
H    0.5320568853   3.2949632897  -0.3670866372
H    2.8325691340  -0.2144169762  -1.3318447647
H    3.0275213831  -0.0679715643   2.2204583726
H    1.2685479289   0.9699426624   2.7310249741
H    1.6852033144   0.0070061430   4.1809139164
H    0.0552065142   1.5682564487   4.8478513649
H   -0.8153231763   0.0143964105   4.7511567652
H   -1.6426009011   3.0883961357   4.2579155331
H   -2.7130183476   1.7000027941   4.5818013478
H   -2.4821329702   3.0721664447   1.8592643960
H   -3.6714498309   3.5664876765   3.0855262626
H   -5.8231100625   2.3747036258   2.7463838882
H   -4.9187169577   1.5891310857   4.0673191617
H   -6.6899559775   0.1427783305   3.2948169448
H   -5.0986674894  -0.6024657953   2.9791417463
H   -7.8323904579  -0.9308618457   1.6417528080
H   -6.3901812248  -1.9240891565   1.2888095243
H   -7.7300206215  -0.0196677620  -0.7100361915
H   -8.0984456883  -1.7593627364  -0.5545747317
H   -6.9247251045  -0.6051930711  -3.0337894293
H   -7.3645584552  -2.2853828763  -2.6310171091
H   -5.7416253168  -2.3647471140  -4.3515977481
H   -4.9856890965  -2.9778369066  -2.8565113277
H   -2.9079426584  -2.4750231928  -4.0453998727
H   -3.8544077837  -1.7489036473  -5.3680878780
H   -2.7598391931   0.4792009597  -4.8465588607
H   -1.7484008207  -0.8107011046  -5.5370474992
H   -0.4101006064   1.2994164045  -4.1559021727
H    0.2230741373  -0.2429060960  -4.7835976163
H    1.8008926565   0.3682677893  -3.2385883448
H    0.8228892281  -0.8313091440  -2.3452565734
H    0.1443345676  -3.1875635510   1.5149640488
H    1.7876408220  -4.3616476953   0.0857000762
H    7.3033827326  -0.5536511938   1.8532377323
H    9.2348173711  -2.0943611227   1.9277733557
H    9.1114524616  -4.2968763076   0.7721281024
H    7.0208467147  -4.9855538057  -0.3528914325
C   -7.9270477020   3.2662382494  -1.7647711859
C   -7.2700796184   3.6778449365  -0.6080797519
H   -7.7821773052   4.3050633808   0.1164353246
C   -5.9538124308   3.2865392196  -0.3777306192
H   -5.4403354559   3.6035764253   0.5269020342
C   -5.2820840370   2.4854274332  -1.3019309931
C   -5.9448479477   2.0774174772  -2.4627348875
H   -5.4337129826   1.4527612335  -3.1916014189
C   -3.8543924478   2.0688283880  -1.0314164921
H   -3.5136202376   2.5586191324  -0.1154128312
C   -2.9041105920   2.3793943177  -2.1764073313
N   -3.8442927368   0.5855656570  -0.6973677674
H   -4.5396338069   0.4222881574   0.0542614992
C   -2.5020118607   0.0504176517  -0.2543716688
H   -2.1249240396   0.7297483045   0.5150119994
H   -1.8446483531   0.0719973175  -1.1266436992
C   -2.6575615093  -1.3455583260   0.2787201779
C   -2.7269394026  -2.4301251370  -0.6002191201
H   -2.6365115812  -2.2571085548  -1.6701410188
C   -2.9118953386  -3.7191428555  -0.1100231037
H   -2.9646787299  -4.5582681330  -0.7989504400
C   -3.0218561757  -3.9331168254   1.2633975713
C   -2.9385492088  -2.8562942590   2.1434620350
H   -3.0079088847  -3.0221924077   3.2154099746
H   -3.1623358181  -4.9402042014   1.6468745038
C   -2.7574118337  -1.5654213407   1.6534232461
H   -2.6750059834  -0.7202711171   2.3323342998
H   -4.1664675665   0.0386086894  -1.5107813293
H   -8.9541086189   3.5707476983  -1.9466665919
C   -7.2618197105   2.4648488027  -2.6909847823
H   -7.7693247819   2.1435179551  -3.5965864148
H   -2.9879631660   3.4445313286  -2.4114206508
H   -3.1594357378   1.8098324808  -3.0743598184
H   -1.8644222563   2.1719232294  -1.9111637219
  126
G(CENSO)=       -3583.23352656  G(xTB)=        -189.13630032        Conformer 2
C    6.1971280052   1.1341940965   0.0369722446
C    7.2607418111   0.7016963810  -0.7634583565
C    8.4380879997   1.4334219935  -0.8357994730
C    8.5680776817   2.6203444214  -0.1138388778
C    7.5047023492   3.0967938104   0.6434352774
C    6.3166230900   2.3663048510   0.7032057390
S    4.9557926697   3.0067212614   1.6662061578
C    3.6070940654   2.4161209972   0.6615541140
C    2.4254225252   3.1558593267   0.5515442519
C    1.4022824793   2.7159793427  -0.2735141017
C    1.5695206712   1.5497843488  -1.0332641713
C    2.7259049270   0.7890543924  -0.8918760781
C    3.7321994749   1.1967902031  -0.0086068928
C    4.9431600559   0.3702913919   0.1961559499
C    4.8638642516  -0.9459928867   0.5184207414
C    3.5625827904  -1.5900543103   0.7906431115
C    2.6615755950  -0.9986052239   1.6815221753
C    1.3930271074  -1.5381467893   1.8589158863
O    0.4430174210  -0.9862342026   2.6644255081
C    0.8404011591   0.1460919007   3.4552171042
C   -0.3688383659   0.7452741471   4.1176012556
O   -1.1340316923   1.4448923459   3.1408051240
C   -2.0214566600   2.3949210754   3.7231871009
C   -2.8964062853   2.9522491347   2.6260107430
O   -3.8333516514   1.9796257537   2.1524599864
C   -5.0467722392   1.9636308016   2.9029797992
C   -5.6755336441   0.6016639186   2.8113137039
O   -5.9522629964   0.2874229066   1.4456702262
C   -6.7113190270  -0.9189036965   1.3434470359
C   -7.1257068773  -1.1408802631  -0.0817569382
O   -5.9856014773  -1.4656568632  -0.8744357315
C   -6.3758863465  -1.8360584266  -2.1934367251
C   -5.1883398822  -2.3305445717  -2.9659430971
O   -4.2639412893  -1.2682688982  -3.2276865800
C   -3.3098357358  -1.6996300819  -4.2039547731
C   -2.3269272120  -0.6169443146  -4.5493109293
O   -1.3830315214  -0.4362617565  -3.4949686905
C   -0.2258415182   0.2596773644  -3.9520112431
C    0.8498381654   0.2477442177  -2.9002145182
O    0.5585787387   1.2371055943  -1.8966573916
C    1.0352726764  -2.7089501925   1.1737859924
C    1.9573622925  -3.3447377683   0.3568230526
C    3.2326550786  -2.7980419621   0.1739703221
S    4.4372338959  -3.6137092386  -0.8553804095
C    5.9232494593  -3.1264159470   0.0067320307
C    6.0097189249  -1.8697530009   0.6324412755
C    7.1649459029  -1.5663834629   1.3631529193
C    8.2353623251  -2.4489660847   1.4007655611
C    8.1646102655  -3.6604908926   0.7122552196
C    7.0058386445  -4.0081805152   0.0288845668
H    7.1582038866  -0.2260628011  -1.3187215183
H    9.2563387781   1.0792961817  -1.4561504049
H    9.4889961502   3.1941410136  -0.1642426913
H    7.5879354392   4.0426990648   1.1716566170
H    2.3143223276   4.0916194605   1.0926072247
H    0.4906479058   3.2966453038  -0.3812292847
H    2.8629675926  -0.1397305785  -1.4333935684
H    2.9732873668  -0.0958600288   2.1906847013
H    1.3052554132   0.9135104270   2.8216251754
H    1.5645487808  -0.1754076243   4.2174905177
H   -0.0068090697   1.4403009031   4.8930271183
H   -0.9789296751  -0.0292011181   4.6109757307
H   -1.4494803269   3.2139763434   4.1927286840
H   -2.6391669339   1.9224389025   4.5054070473
H   -2.2680375926   3.2362606368   1.7719004933
H   -3.4158561059   3.8547469604   2.9799853482
H   -5.7356530798   2.7337980202   2.5193693777
H   -4.8612673092   2.1723285759   3.9672363982
H   -6.6129667669   0.6125982490   3.3907638200
H   -5.0107507104  -0.1598562161   3.2502279271
H   -7.6205550788  -0.8372992341   1.9599420279
H   -6.1213803518  -1.7744565383   1.7115831978
H   -7.6263451240  -0.2415263678  -0.4787572334
H   -7.8492955761  -1.9725906426  -0.1033835552
H   -6.8476078901  -0.9838658614  -2.7099937121
H   -7.1130302637  -2.6555183858  -2.1520237314
H   -5.5570131054  -2.7412641751  -3.9194563168
H   -4.6836812893  -3.1418457847  -2.4162618373
H   -2.7722779003  -2.5915108997  -3.8419006408
H   -3.8433549711  -1.9793903072  -5.1268294806
H   -2.8502010893   0.3262134084  -4.7786939159
H   -1.8032178869  -0.9370941129  -5.4648141857
H   -0.4727797554   1.2963668558  -4.2358061404
H    0.1799000439  -0.2467432701  -4.8430815433
H    1.8073508489   0.4916064267  -3.3805420983
H    0.9253078715  -0.7504641282  -2.4449185663
H    0.0423844363  -3.1262006240   1.3153936342
H    1.6857119245  -4.2765608195  -0.1323822320
H    7.2189077681  -0.6210057772   1.8948781844
H    9.1256529934  -2.1935657723   1.9681383513
H    9.0016882470  -4.3523893516   0.7335612313
H    6.9325668304  -4.9712208746  -0.4691780523
C   -7.8893511003   3.1144531564  -1.8076002149
C   -7.1874912806   3.7210860752  -0.7692636177
H   -7.6737866806   4.4633773727  -0.1423023696
C   -5.8599717074   3.3752215424  -0.5300171146
H   -5.3111302106   3.8418853932   0.2844823834
C   -5.2218625227   2.4278421757  -1.3306846893
C   -5.9274359098   1.8280357670  -2.3778081617
H   -5.4422887639   1.0913340716  -3.0146811992
C   -3.7760991037   2.0758191419  -1.0653767771
H   -3.4360289896   2.6210567948  -0.1812634924
C   -2.8706285942   2.3714131963  -2.2501258162
N   -3.7051265621   0.6101160616  -0.6686960229
H   -4.4129739401   0.4467967268   0.0695461284
C   -2.3593860313   0.1475734303  -0.1588521838
H   -2.1033918642   0.7883818359   0.6900141954
H   -1.6379717712   0.2866208280  -0.9661428284
C   -2.4532385309  -1.2965123299   0.2453890921
C   -2.1778424175  -2.3051728843  -0.6801072055
H   -1.8438767971  -2.0346605931  -1.6783165187
C   -2.3316373066  -3.6424107930  -0.3248042352
H   -2.1140947420  -4.4229336562  -1.0492249391
C   -2.7581543835  -3.9791807276   0.9581880426
C   -3.0153721192  -2.9756268109   1.8910170234
H   -3.3319553204  -3.2353768350   2.8975972138
H   -2.8792404034  -5.0230633793   1.2347903769
C   -2.8610075281  -1.6389069827   1.5360623488
H   -3.0476934565  -0.8503157859   2.2610481343
H   -3.9730348765   0.0126921291  -1.4670756860
H   -8.9259511362   3.3811318107  -1.9943026289
C   -7.2567165487   2.1670978717  -2.6107410692
H   -7.7995579147   1.6949505459  -3.4251393293
H   -2.9807310428   3.4292418860  -2.5064353891
H   -3.1558199034   1.7784243581  -3.1234984112
H   -1.8187036100   2.1854769294  -2.0212186792
  126
G(CENSO)=       -3583.23333549  G(xTB)=        -189.13452498        Conformer 3
C    6.2546552208   1.0973524945  -0.0693086999
C    7.2638211084   0.6166669503  -0.9121272156
C    8.4431572744   1.3278655549  -1.0855008299
C    8.6297749041   2.5424154753  -0.4243904955
C    7.6191928545   3.0652116116   0.3736489888
C    6.4287657622   2.3542095322   0.5353008228
S    5.1321934899   3.0522538291   1.5459959255
C    3.7242767444   2.4468098813   0.6346389213
C    2.5554777958   3.2092542981   0.5466003907
C    1.4869037865   2.7626687151  -0.2152805013
C    1.5935285231   1.5620904673  -0.9308053461
C    2.7362751919   0.7779449101  -0.8044829403
C    3.7930234895   1.1982205274   0.0109441756
C    5.0004840435   0.3592746518   0.1867101135
C    4.9258884695  -0.9452412822   0.5558556645
C    3.6333041987  -1.5795683574   0.8895676358
C    2.7470243910  -0.9553697427   1.7738434066
C    1.4861418758  -1.4947244792   2.0027927892
O    0.5519545216  -0.9158688272   2.8070822282
C    0.9298896767   0.3042104990   3.4669838838
C   -0.2648764034   0.8756259579   4.1777136206
O   -1.1696606606   1.4117165656   3.2174322835
C   -2.1521699305   2.2532725397   3.8145827856
C   -3.1016794352   2.7126486609   2.7331985009
O   -3.9230208269   1.6472298837   2.2458780963
C   -5.1080272105   1.4671373041   3.0200889706
C   -5.6905637210   0.1123181234   2.7326874025
O   -6.0357186945   0.0187847248   1.3477544881
C   -6.7680961559  -1.1811849601   1.0811562758
C   -7.2411798061  -1.1838341750  -0.3435897660
O   -6.1287058870  -1.3839865007  -1.2127919341
C   -6.5444676052  -1.5306398185  -2.5677299931
C   -5.3944749641  -2.0210673247  -3.3982846297
O   -4.3605654927  -1.0333559334  -3.4726687313
C   -3.3615749247  -1.4579860640  -4.4067218755
C   -2.3096102963  -0.4073675654  -4.6190630392
O   -1.4229301330  -0.3370427695  -3.5025080495
C   -0.2278998660   0.3586602059  -3.8548830651
C    0.8044723563   0.2567029391  -2.7645003463
O    0.5433740026   1.2388910272  -1.7425485631
C    1.1208448161  -2.6974383977   1.3788343497
C    2.0277858108  -3.3605355117   0.5678258696
C    3.2929986150  -2.8125440485   0.3292200759
S    4.4647112505  -3.6649363065  -0.7074912604
C    5.9761119621  -3.1428775231   0.0843408324
C    6.0778789070  -1.8641529339   0.6601215019
C    7.2589456884  -1.5304354660   1.3348889571
C    8.3343569358  -2.4072002285   1.3648569270
C    8.2437876193  -3.6444272982   0.7260397133
C    7.0620980585  -4.0206806792   0.0999242250
H    7.1176787972  -0.3311791316  -1.4219532761
H    9.2184043871   0.9368670462  -1.7381160320
H    9.5521950985   3.1011106578  -0.5545089729
H    7.7447747926   4.0319247345   0.8537114035
H    2.4910343832   4.1701562627   1.0499528445
H    0.5870977687   3.3635313006  -0.3102333015
H    2.8237451799  -0.1772388592  -1.3092339369
H    3.0605053133  -0.0294896418   2.2389333048
H    1.2952751311   1.0356601320   2.7323215936
H    1.7280352205   0.0996202138   4.1948765781
H    0.0987091321   1.6725221178   4.8475248434
H   -0.7592614540   0.1095108426   4.7979419561
H   -1.6716891045   3.1343311940   4.2742191154
H   -2.6952941089   1.7140502533   4.6086988439
H   -2.5192945717   3.0846971331   1.8804612627
H   -3.7219244314   3.5405114194   3.1087984460
H   -5.8362271555   2.2601454181   2.7825718770
H   -4.8918033643   1.5140718642   4.0983818359
H   -6.5931988493  -0.0150089645   3.3512558063
H   -4.9743810916  -0.6811260160   2.9978422784
H   -7.6474730143  -1.2303662593   1.7424535540
H   -6.1373660552  -2.0647932090   1.2758542713
H   -7.7553575975  -0.2361774771  -0.5779871551
H   -7.9665655008  -2.0047776181  -0.4663651573
H   -6.9312015165  -0.5754429035  -2.9585570373
H   -7.3510578888  -2.2789010002  -2.6383451824
H   -5.7723524205  -2.2387586624  -4.4104611506
H   -4.9925421187  -2.9568984980  -2.9761550268
H   -2.8932152809  -2.3954926949  -4.0639512651
H   -3.8406215889  -1.6560173789  -5.3792446404
H   -2.7738696100   0.5733110541  -4.8171194912
H   -1.7440047309  -0.6940166852  -5.5209448861
H   -0.4380168913   1.4174905759  -4.0808696227
H    0.2054159537  -0.0983464096  -4.7596597855
H    1.7884506664   0.4570702397  -3.2085463038
H    0.8100632372  -0.7545221583  -2.3328284960
H    0.1363254387  -3.1168767917   1.5654779488
H    1.7522831845  -4.3136390130   0.1242872206
H    7.3293891089  -0.5654646637   1.8280527223
H    9.2443601676  -2.1274853136   1.8877182413
H    9.0839202748  -4.3328074915   0.7422203909
H    6.9741557737  -5.0020121420  -0.3585582579
C   -7.9434003776   3.1631388263  -2.0334708691
C   -7.4104682121   3.5191355188  -0.7972231696
H   -8.0087237362   4.0827780171  -0.0866264561
C   -6.1065709562   3.1560283874  -0.4706485534
H   -5.6881094713   3.4342172630   0.4939141906
C   -5.3231572674   2.4373448321  -1.3752699061
C   -5.8637805825   2.0809571456  -2.6140558451
H   -5.2697743951   1.5165563783  -3.3284305019
C   -3.9041574778   2.0682967645  -1.0034482109
H   -3.6539483326   2.5505953361  -0.0545941323
C   -2.8818143493   2.4413881961  -2.0648330802
N   -3.8574680238   0.5799068182  -0.6940859499
H   -4.5547205161   0.3853120035   0.0483649262
C   -2.5070638394   0.0724088706  -0.2430603819
H   -2.1392782637   0.7673561184   0.5163397396
H   -1.8504800651   0.0933770317  -1.1160575751
C   -2.6379044223  -1.3180242385   0.3114970923
C   -2.7929415036  -2.4078921409  -0.5502714831
H   -2.7994242243  -2.2435021416  -1.6254746962
C   -2.9420983006  -3.6919145767  -0.0369713804
H   -3.0656065681  -4.5340204102  -0.7125384485
C   -2.9254442890  -3.8979027646   1.3422993035
C   -2.7548350613  -2.8167624967   2.2035579708
H   -2.7271977057  -2.9751712531   3.2785171596
H   -3.0369863154  -4.9018029086   1.7432901372
C   -2.6141701353  -1.5292998601   1.6906600180
H   -2.4686948143  -0.6806857628   2.3541017136
H   -4.1567839787   0.0401873238  -1.5210166448
H   -8.9593210539   3.4486955603  -2.2923358991
C   -7.1677450663   2.4427212345  -2.9397632884
H   -7.5784139883   2.1648890560  -3.9067553695
H   -2.9938177615   3.5062561434  -2.2889484623
H   -3.0374155274   1.8778871024  -2.9885309170
H   -1.8585981260   2.2732634325  -1.7199625287
  126
G(CENSO)=       -3583.23332271  G(xTB)=        -189.13460094        Conformer 4
C    6.2227472842   1.1322291860  -0.0860007170
C    7.2515070237   0.6630396540  -0.9116298634
C    8.4085727067   1.4069645861  -1.0977955287
C    8.5529126374   2.6434792215  -0.4676065129
C    7.5213081503   3.1542140489   0.3109887435
C    6.3532343225   2.4098117380   0.4852874802
S    5.0286468779   3.0946465643   1.4678043945
C    3.6472322606   2.4171619440   0.5672512436
C    2.4565291302   3.1407434746   0.4489192558
C    1.4069360625   2.6381990335  -0.3039025343
C    1.5536376292   1.4188017306  -0.9799150695
C    2.7179949804   0.6733637403  -0.8217637196
C    3.7580888086   1.1524199456  -0.0168675922
C    4.9924135614   0.3593370984   0.1844164967
C    4.9605649189  -0.9388730414   0.5813759509
C    3.6886495954  -1.6094985876   0.9232981746
C    2.7800944249  -0.9996273100   1.7944979281
C    1.5350499115  -1.5735893484   2.0270281889
O    0.5816439249  -1.0124205236   2.8215006586
C    0.9368608022   0.2074931677   3.4954107744
C   -0.2713263115   0.7576902676   4.1994887198
O   -1.1683756716   1.2981985078   3.2337837397
C   -2.1444351875   2.1521562167   3.8237005524
C   -3.0731585756   2.6354220487   2.7347468277
O   -3.9180710885   1.5947909024   2.2341222011
C   -5.1035763323   1.4349141869   3.0127464461
C   -5.7742944827   0.1420684922   2.6430779189
O   -6.1236737999   0.1627138406   1.2557034485
C   -7.0141629932  -0.9085162303   0.9303520273
C   -7.4043785603  -0.8285340521  -0.5173610168
O   -6.2914984812  -1.1948015344  -1.3313588730
C   -6.6685909999  -1.3459321415  -2.6972636078
C   -5.5308900791  -1.9513103995  -3.4666121006
O   -4.4226917382  -1.0463520572  -3.5270201573
C   -3.4303487009  -1.5624531835  -4.4215400949
C   -2.3135768557  -0.5833232369  -4.6459885587
O   -1.4382029610  -0.5300336940  -3.5192182306
C   -0.2044189077   0.0886617684  -3.8797413300
C    0.7955782110   0.0153450834  -2.7582712146
O    0.5181324365   1.0422523566  -1.7860926617
C    1.2077636691  -2.7941510298   1.4168825042
C    2.1393109537  -3.4427185970   0.6217456718
C    3.3897303945  -2.8618322798   0.3826693705
S    4.5942334111  -3.6962088077  -0.6310343257
C    6.0840846033  -3.1092316594   0.1565607210
C    6.1417019390  -1.8169580620   0.7076401238
C    7.3085360933  -1.4314008398   1.3794398721
C    8.4121268853  -2.2713542187   1.4301575632
C    8.3646022775  -3.5232949765   0.8157249514
C    7.1983413981  -3.9502382880   0.1931354824
H    7.1390010340  -0.3017542244  -1.3975458935
H    9.1993866568   1.0242452810  -1.7365325941
H    9.4580573009   3.2276466983  -0.6072450879
H    7.6125237214   4.1368960974   0.7657078273
H    2.3602233449   4.1147024973   0.9210708197
H    0.4899384318   3.2081379000  -0.4227511881
H    2.8361318053  -0.2954450956  -1.2933295308
H    3.0637783618  -0.0573328409   2.2454003402
H    1.2969084146   0.9510812661   2.7706952537
H    1.7325041683   0.0062745971   4.2270700358
H    0.0766844581   1.5496874417   4.8828829600
H   -0.7664632038  -0.0201016587   4.8042651033
H   -1.6545599932   3.0227121310   4.2930960674
H   -2.7047338245   1.6182185065   4.6091911321
H   -2.4742923101   2.9966954798   1.8890809892
H   -3.6760759244   3.4765253519   3.1099556704
H   -5.7831920206   2.2859480456   2.8390279533
H   -4.8732543954   1.3965876728   4.0889369739
H   -6.6827602151   0.0377445436   3.2572644725
H   -5.1146597741  -0.7149981810   2.8525405506
H   -7.9240781841  -0.8278621171   1.5454562087
H   -6.5371705835  -1.8798084541   1.1421996180
H   -7.7531169323   0.1876138828  -0.7692036829
H   -8.2396739885  -1.5276545071  -0.6869407378
H   -6.9595000891  -0.3746764203  -3.1297162532
H   -7.5324680610  -2.0266175177  -2.7792229587
H   -5.8858238341  -2.1724612304  -4.4862763986
H   -5.2203982404  -2.9011573265  -3.0002147167
H   -3.0259791606  -2.5143293889  -4.0376311333
H   -3.8990655026  -1.7652448967  -5.3985945284
H   -2.7159960304   0.4168226827  -4.8785104464
H   -1.7535031025  -0.9298568852  -5.5302240438
H   -0.3613847761   1.1396197900  -4.1756870552
H    0.2308595214  -0.4418769743  -4.7428331577
H    1.7923220627   0.1840630613  -3.1862547228
H    0.7772658685  -0.9760076724  -2.2830797341
H    0.2342954238  -3.2391995213   1.6030080443
H    1.8951131423  -4.4104811347   0.1918079361
H    7.3452904078  -0.4546018977   1.8526076067
H    9.3103336401  -1.9515150972   1.9504361347
H    9.2268628010  -4.1831363087   0.8482120925
H    7.1445791549  -4.9425342275  -0.2465473581
C   -7.8515267839   3.3956531613  -1.7468501872
C   -7.1984359924   3.7195390208  -0.5599761277
H   -7.7031347625   4.3150430362   0.1957713854
C   -5.8955510268   3.2804311346  -0.3397662220
H   -5.3849395422   3.5287091692   0.5878605134
C   -5.2332666377   2.5173757177  -1.3026106422
C   -5.8928071441   2.1961880431  -2.4922523467
H   -5.3910919965   1.5998041954  -3.2504824136
C   -3.8222191817   2.0441625230  -1.0376252001
H   -3.4600922107   2.5186568645  -0.1212403124
C   -2.8579013290   2.3161380917  -2.1804819142
N   -3.8718821561   0.5605066434  -0.7050736352
H   -4.5723396184   0.4229350150   0.0475562639
C   -2.5496962397  -0.0279486681  -0.2694313201
H   -2.1189619278   0.6593827331   0.4636888071
H   -1.9136295279  -0.0717347783  -1.1571823741
C   -2.7546598455  -1.3934387794   0.3247020447
C   -3.0519995175  -2.4830956813  -0.5006625353
H   -3.1181369191  -2.3375367049  -1.5772170617
C   -3.2656139486  -3.7424898713   0.0494375681
H   -3.4988624725  -4.5840223261  -0.5985209418
C   -3.1714810285  -3.9253929919   1.4295862236
C   -2.8618010423  -2.8456259042   2.2539673502
H   -2.7760640685  -2.9868216138   3.3288020350
H   -3.3319399394  -4.9108213706   1.8589740908
C   -2.6589557524  -1.5811284619   1.7051132536
H   -2.4124927492  -0.7332142619   2.3403037487
H   -4.2215160395   0.0336584437  -1.5202539816
H   -8.8683694045   3.7374628146  -1.9215349981
C   -7.1960914813   2.6332694040  -2.7118320192
H   -7.7007653793   2.3798300061  -3.6404709894
H   -2.8972319949   3.3838752926  -2.4159231936
H   -3.1308145584   1.7564574990  -3.0794800148
H   -1.8290334959   2.0657295044  -1.9110254434
  126
G(CENSO)=       -3583.23323911  G(xTB)=        -189.13527752        Conformer 5
C    5.8830629517   1.8484594663  -0.8225844565
C    7.0528434267   1.3852549010  -1.4371149108
C    8.0969931032   2.2534635874  -1.7250879670
C    7.9858996228   3.6079833565  -1.4097503875
C    6.8111317034   4.0996973162  -0.8534398352
C    5.7573955466   3.2258658363  -0.5822072922
S    4.2299112470   3.8688853247   0.0810751476
C    3.1120470322   2.7774395757  -0.7820861633
C    1.9192639104   3.2682284131  -1.3032546033
C    1.0716560714   2.4411154678  -2.0339560367
C    1.4314865008   1.1061984325  -2.2499056070
C    2.6161981092   0.6063184024  -1.7067384733
C    3.4564317071   1.4262736492  -0.9574797258
C    4.7644460228   0.9474186283  -0.4565976965
C    4.9311765408  -0.2050170227   0.2358801712
C    3.8219224818  -1.1064937230   0.6248673568
C    2.7168834289  -0.6560206859   1.3464032922
C    1.7334831460  -1.5520489393   1.7694968535
O    0.7283761553  -1.0298239531   2.5290000123
C   -0.0110537159  -1.9531936344   3.3524257833
C   -0.7367113048  -1.1781305660   4.4185151000
O   -1.9410992657  -0.6192562812   3.8936308962
C   -2.5236357846   0.3056063411   4.8127623098
C   -3.9754045683   0.5387972477   4.4923224536
O   -4.1266126859   1.1662274790   3.2159280258
C   -5.3399496085   1.9167614169   3.1570679691
C   -5.5410662190   2.4869937016   1.7809025460
O   -5.9085025684   1.4405056837   0.8733391258
C   -6.5101401459   1.9545683576  -0.3203823657
C   -7.0349620820   0.8139053687  -1.1452546710
O   -5.9402322402   0.0735649502  -1.6787031238
C   -6.3774703871  -1.0895072679  -2.3787820897
C   -5.2182781757  -1.6576465092  -3.1513508831
O   -4.1870619610  -2.0458975534  -2.2400455566
C   -3.2091262230  -2.9140955288  -2.8208634515
C   -2.4253660952  -2.2968439343  -3.9601172090
O   -1.7754972877  -1.1335411622  -3.4719084085
C   -1.0350222116  -0.4345299595  -4.4648775346
C   -0.3613917446   0.7349074064  -3.7998660293
O    0.7027481160   0.2203384338  -2.9808505137
C    1.8256159512  -2.9063979612   1.4283046037
C    2.9411642314  -3.3632117465   0.7347946514
C    3.9492340154  -2.4804465957   0.3594700573
S    5.4226739140  -3.0964917940  -0.4367582810
C    6.6063924196  -2.0337355895   0.3716936355
C    6.2561672772  -0.7072368113   0.6681637976
C    7.1718381755   0.0828203044   1.3725977889
C    8.4292320903  -0.4074788080   1.6982035170
C    8.7890826399  -1.7049286796   1.3322443198
C    7.8743341096  -2.5262314851   0.6836764154
H    7.1410277820   0.3291817630  -1.6753227078
H    8.9987923414   1.8745760403  -2.1971602749
H    8.8019088626   4.2907287446  -1.6287496892
H    6.7019739340   5.1618618783  -0.6522567595
H    1.6537523944   4.3131124510  -1.1677486909
H    0.1596923140   2.8567847947  -2.4466372899
H    2.8892202973  -0.4277136865  -1.8959015584
H    2.6297770717   0.3936510255   1.6124362917
H    0.6890119707  -2.6490434321   3.8339081119
H   -0.7238658092  -2.5295284659   2.7457668797
H   -0.0779362614  -0.3874819112   4.8109298364
H   -0.9780425883  -1.8627123412   5.2478824078
H   -1.9688436241   1.2579576292   4.7918567594
H   -2.4739263285  -0.0954502228   5.8385372272
H   -4.3806320558   1.1886470686   5.2841296424
H   -4.5357647912  -0.4109482507   4.5168966620
H   -5.2979626577   2.7498486481   3.8779559938
H   -6.2019901348   1.2815772430   3.4214221528
H   -4.6316046285   2.9988176140   1.4284099093
H   -6.3551434119   3.2255281124   1.8357117922
H   -5.7797523538   2.5458823544  -0.8953472009
H   -7.3530102210   2.6104828550  -0.0533938197
H   -7.6512546457   1.2222639878  -1.9631989773
H   -7.6750509452   0.1639236107  -0.5260986618
H   -7.1735149892  -0.8309632939  -3.0962183432
H   -6.7793905297  -1.8313523941  -1.6694763623
H   -4.8433551377  -0.9069306798  -3.8632850330
H   -5.5711912250  -2.5325102678  -3.7202070297
H   -2.5274300893  -3.1788532367  -2.0051666294
H   -3.6936689332  -3.8344865446  -3.1843395086
H   -3.0788483774  -2.0477439680  -4.8124951934
H   -1.6926299505  -3.0427177073  -4.3134470789
H   -1.7044319161  -0.0547512184  -5.2548895022
H   -0.2877313304  -1.0944594683  -4.9353180550
H   -1.0949291922   1.2745898114  -3.1865542159
H    0.0495120713   1.4177732410  -4.5571188040
H    1.0623256215  -3.6158463287   1.7268726045
H    3.0346117871  -4.4231072181   0.5148882556
H    6.8939854321   1.0971324816   1.6446301338
H    9.1316410225   0.2229598972   2.2356955991
H    9.7743226120  -2.0906347668   1.5784670320
H    8.1357245899  -3.5516439801   0.4366760604
C   -2.3048346362   4.0204827767  -0.9150958436
C   -2.9013945220   3.0186913063  -1.6770941727
H   -3.3205006358   3.2514228364  -2.6525722592
C   -2.9562443089   1.7118718104  -1.1982676477
H   -3.4161825077   0.9389726394  -1.8094594866
C   -2.4305745099   1.3998749842   0.0573790869
C   -1.8337781351   2.4079649097   0.8173765170
H   -1.4259590400   2.1686031319   1.7965993857
C   -2.4389513072  -0.0130778140   0.5890806545
H   -2.2776172716   0.0110474451   1.6712223248
C   -1.3772281306  -0.8679204351  -0.0904079215
N   -3.8134030539  -0.6355266658   0.3999111033
H   -4.5396394839   0.0898422903   0.5544488916
C   -4.0712840798  -1.7880678921   1.3400132117
H   -4.0360696965  -1.3685414289   2.3486244024
H   -3.2508079456  -2.4994743180   1.2229320556
C   -5.3918250328  -2.4480014162   1.0547705603
C   -5.4395133352  -3.6615466682   0.3650725680
H   -4.5146016407  -4.1291808646   0.0370205927
C   -6.6614830902  -4.2733657076   0.0998910147
H   -6.6880879201  -5.2198754236  -0.4331201746
C   -7.8472421732  -3.6729105727   0.5171162967
C   -7.8066307935  -2.4630776471   1.2076121916
H   -8.7284978157  -1.9951215849   1.5422001476
H   -8.8014089845  -4.1496737109   0.3096112022
C   -6.5840099897  -1.8555492818   1.4785542745
H   -6.5523487804  -0.9141445817   2.0213922827
H   -3.9296307677  -0.9688815302  -0.5733485711
H   -2.2580705150   5.0383442613  -1.2925214721
C   -1.7646136098   3.7104800742   0.3312615260
H   -1.2952993107   4.4859943446   0.9305554884
H   -1.3483229345  -1.8853259402   0.3130543035
H   -0.3999305319  -0.4113776468   0.0888695984
H   -1.5418847125  -0.9080546562  -1.1715731733
  126
G(CENSO)=       -3583.23318729  G(xTB)=        -189.13438633        Conformer 6
C    6.2793456234   1.0886057495  -0.0834256586
C    7.2841730882   0.5912201269  -0.9221574900
C    8.4720036552   1.2874269241  -1.0984213531
C    8.6721234339   2.5037193748  -0.4444710903
C    7.6665411545   3.0432553682   0.3486639894
C    6.4676938903   2.3471475571   0.5130729216
S    5.1780920116   3.0672688704   1.5171341861
C    3.7640260183   2.4706637179   0.6091946311
C    2.6045013979   3.2464819590   0.5163521465
C    1.5292495854   2.8066591742  -0.2399165148
C    1.6197202758   1.5987584801  -0.9452631250
C    2.7544576418   0.8032882357  -0.8164667544
C    3.8178278360   1.2171399454  -0.0061946011
C    5.0160910538   0.3657855438   0.1745730020
C    4.9286261430  -0.9366223108   0.5484959232
C    3.6300745491  -1.5641519613   0.8746777591
C    2.7376368521  -0.9361057105   1.7505548702
C    1.4754338727  -1.4754238077   1.9739840818
O    0.5370246178  -0.8979099979   2.7742758839
C    0.9113924449   0.3211402944   3.4396925879
C   -0.2809865387   0.8730662777   4.1689761179
O   -1.2058876794   1.4025702317   3.2237358134
C   -2.2020900683   2.2128783620   3.8426648783
C   -3.1642758749   2.6762718273   2.7747604326
O   -3.9718501049   1.6063829470   2.2731992962
C   -5.1566146701   1.4059824583   3.0434417502
C   -5.7352839901   0.0559171838   2.7282581465
O   -6.0799723615  -0.0109686816   1.3410251500
C   -6.8161265411  -1.2044061916   1.0525047450
C   -7.2825098668  -1.1819888609  -0.3742412394
O   -6.1652230711  -1.3661194492  -1.2411281456
C   -6.5693875394  -1.4776704475  -2.6032923937
C   -5.4181633041  -1.9697581845  -3.4311885527
O   -4.3685078516  -0.9956327778  -3.4755649729
C   -3.3626007799  -1.4188494258  -4.4041046133
C   -2.3122913169  -0.3655995631  -4.6114751227
O   -1.4228734659  -0.2999334481  -3.4961836884
C   -0.2254454041   0.3909700813  -3.8522263402
C    0.8091700400   0.2864252278  -2.7644704455
O    0.5624600897   1.2800078957  -1.7493241113
C    1.1124241924  -2.6787259705   1.3499501002
C    2.0235210732  -3.3438451089   0.5456184159
C    3.2908981789  -2.7979356067   0.3147945367
S    4.4666097987  -3.6570095345  -0.7126166779
C    5.9737713248  -3.1408907414   0.0912622529
C    6.0755796507  -1.8613346342   0.6646089571
C    7.2520572451  -1.5311492870   1.3492832405
C    8.3232394326  -2.4126785174   1.3912855906
C    8.2330071965  -3.6511617754   0.7548412575
C    7.0553449947  -4.0237035957   0.1189007775
H    7.1278571408  -0.3579465372  -1.4265096799
H    9.2435434912   0.8835318693  -1.7475825712
H    9.6012232895   3.0507988770  -0.5765362365
H    7.8031143371   4.0116766022   0.8222912158
H    2.5519700873   4.2122182175   1.0117651348
H    0.6365297647   3.4175200956  -0.3376696878
H    2.8298818153  -0.1562098245  -1.3148425067
H    3.0468691694  -0.0081732493   2.2146374268
H    1.2619190046   1.0607342018   2.7060362496
H    1.7193340329   0.1181044656   4.1568904090
H    0.0799455413   1.6711028549   4.8388427180
H   -0.7569526386   0.0966156572   4.7906172972
H   -1.7359318258   3.0927292879   4.3189005801
H   -2.7312575376   1.6463554097   4.6271208938
H   -2.5920520446   3.0726349734   1.9261747210
H   -3.7956776194   3.4872924982   3.1677590059
H   -5.8868297663   2.2017442739   2.8224735751
H   -4.9398631107   1.4314453625   4.1223874405
H   -6.6379007568  -0.0860864120   3.3434563338
H   -5.0173253577  -0.7408261817   2.9775760751
H   -7.6977901692  -1.2611372668   1.7097774771
H   -6.1898044195  -2.0931197328   1.2354862090
H   -7.7955255490  -0.2300410011  -0.5924564258
H   -8.0074147247  -2.0001620343  -0.5161340262
H   -6.9355972380  -0.5081576163  -2.9778957737
H   -7.3871015412  -2.2109275629  -2.6981286912
H   -5.7872948165  -2.1617870765  -4.4516400997
H   -5.0347122971  -2.9191329646  -3.0224372552
H   -2.8944724639  -2.3553565275  -4.0587401311
H   -3.8365441979  -1.6174197721  -5.3788291581
H   -2.7785819876   0.6155194130  -4.8028168684
H   -1.7475724298  -0.6457395393  -5.5159160439
H   -0.4318990939   1.4501522706  -4.0794507303
H    0.2032877736  -0.0692694037  -4.7575081965
H    1.7939837003   0.4725545658  -3.2126917658
H    0.8051253984  -0.7212044038  -2.3246858158
H    0.1269257703  -3.0975352161   1.5326424248
H    1.7497494231  -4.2975834256   0.1024004279
H    7.3225624191  -0.5649994536   1.8401890702
H    9.2298585511  -2.1357610073   1.9214716331
H    9.0697933603  -4.3433409326   0.7804146324
H    6.9674772866  -5.0059596615  -0.3376097647
C   -7.9594687726   3.1430281262  -2.0588157009
C   -7.4628800928   3.4539024919  -0.7955956849
H   -8.0881560848   3.9759208152  -0.0765978804
C   -6.1613680380   3.0981922736  -0.4525143402
H   -5.7712240376   3.3421377995   0.5328298016
C   -5.3441312026   2.4302003783  -1.3662056414
C   -5.8486160073   2.1185044336  -2.6318043299
H   -5.2293037237   1.5916273521  -3.3530603269
C   -3.9302914886   2.0641843739  -0.9712344845
H   -3.7033956855   2.5336068569  -0.0101929116
C   -2.8851811933   2.4537423130  -2.0033707412
N   -3.8850227301   0.5706304337  -0.6794510189
H   -4.5897369184   0.3668114521   0.0534009745
C   -2.5383781576   0.0561957470  -0.2205566754
H   -2.1730460577   0.7473149447   0.5435128996
H   -1.8768866701   0.0774451808  -1.0903278785
C   -2.6762736198  -1.3352443686   0.3307003036
C   -2.8556996115  -2.4210487698  -0.5316897645
H   -2.8749989249  -2.2542444904  -1.6064077639
C   -3.0141498950  -3.7046540045  -0.0200211378
H   -3.1569833066  -4.5433087678  -0.6960689147
C   -2.9819212003  -3.9150524862   1.3584145646
C   -2.7879366822  -2.8383558674   2.2201125145
H   -2.7501116353  -2.9999895571   3.2943088884
H   -3.1024919644  -4.9183602774   1.7583785010
C   -2.6382020212  -1.5510581160   1.7089350402
H   -2.4781413751  -0.7056162812   2.3730531220
H   -4.1754548908   0.0422100433  -1.5168292691
H   -8.9738141267   3.4223465686  -2.3302166361
C   -7.1499536144   2.4741509983  -2.9747609739
H   -7.5327795742   2.2295262677  -3.9618374198
H   -3.0123960038   1.8975815403  -2.9358648682
H   -1.8699086731   2.2889344078  -1.6343719688
H   -2.9984693263   3.5198822165  -2.2207712837
  126
G(CENSO)=       -3583.23305105  G(xTB)=        -189.13398278        Conformer 7
C    6.4275063940   0.8907245454  -0.2322487840
C    7.3873650730   0.2086523937  -0.9900540482
C    8.6286955357   0.7759696568  -1.2420282918
C    8.9298653294   2.0453164329  -0.7466382230
C    7.9723250025   2.7635306515  -0.0409536281
C    6.7195388258   2.1952525850   0.1968457724
S    5.4844477385   3.1379569056   1.0728159251
C    4.0414695616   2.5393875932   0.2127586823
C    2.9725340240   3.4040259047  -0.0398128589
C    1.8729194178   2.9602087712  -0.7528670935
C    1.8391809015   1.6483546830  -1.2485802941
C    2.8815252633   0.7718481103  -0.9616534484
C    3.9797043616   1.2069884450  -0.2079879516
C    5.1109081517   0.3024706541   0.0996024006
C    4.9504882846  -0.9375470702   0.6268978591
C    3.6249680063  -1.4961671500   0.9684875029
C    2.7078499908  -0.7667258275   1.7345654297
C    1.4452610038  -1.2887053324   1.9978089186
O    0.4950584811  -0.6483776090   2.7323056446
C    0.8415275061   0.6313796675   3.2843771022
C   -0.3036423521   1.1200029020   4.1271054895
O   -1.3954016559   1.4835151336   3.2912724418
C   -2.4524745268   2.0875658420   4.0312318137
C   -3.5342699326   2.4997953862   3.0623125515
O   -4.1988104179   1.3738366821   2.4797285416
C   -5.3546032180   0.9729045167   3.2126454258
C   -5.7961153282  -0.3882402492   2.7515659351
O   -6.1074931059  -0.3600668951   1.3555796042
C   -6.6889670001  -1.6005263486   0.9420917851
C   -7.1389842620  -1.5106941679  -0.4877974140
O   -6.0013407997  -1.4865243742  -1.3481872170
C   -6.3833368395  -1.5745023861  -2.7184249259
C   -5.1657339038  -1.7784956674  -3.5747718189
O   -4.3320852460  -0.6186439411  -3.5361308168
C   -3.3279240775  -0.6776749325  -4.5541720027
C   -2.4716164576   0.5615767256  -4.4838299541
O   -1.5833475059   0.5587671762  -3.3632304059
C   -0.3065328608   0.0203150796  -3.6976973555
C    0.5995405506   0.0000660542  -2.4959484320
O    0.7600038136   1.3457103021  -2.0227591947
C    1.0933894995  -2.5522826960   1.5007601625
C    2.0189091738  -3.3011169602   0.7947810353
C    3.2948546716  -2.7868106556   0.5430044384
S    4.4946178678  -3.7738211839  -0.3310324907
C    5.9710711883  -3.1994545020   0.4873362101
C    6.0672336851  -1.8639950695   0.9111414912
C    7.2104357123  -1.4700660028   1.6176853974
C    8.2600160265  -2.3542070103   1.8231316440
C    8.1799156458  -3.6580019505   1.3320464846
C    7.0312803473  -4.0878315644   0.6790385725
H    7.1530552190  -0.7825165430  -1.3678042343
H    9.3632431075   0.2289371569  -1.8259019965
H    9.9015961373   2.4916609788  -0.9377791377
H    8.1878349190   3.7702924466   0.3065196165
H    3.0117400294   4.4347876124   0.3015421349
H    1.0475496024   3.6310734486  -0.9726044677
H    2.8706202615  -0.2568408705  -1.3008191686
H    3.0018258505   0.2121144532   2.0932153409
H    1.0554716733   1.3462926547   2.4757997309
H    1.7325560404   0.5369469322   3.9211266093
H    0.0489942029   1.9952115860   4.6985519778
H   -0.6046267270   0.3421172895   4.8486800442
H   -2.0852286933   2.9837351157   4.5611775650
H   -2.8479423371   1.3873302874   4.7869349427
H   -3.0772168552   3.0678643096   2.2415389931
H   -4.2562917100   3.1578696522   3.5678404575
H   -6.1628475268   1.7097238021   3.0733764662
H   -5.1381424999   0.9044822670   4.2903957575
H   -6.6922707026  -0.6707058430   3.3270443647
H   -5.0144202475  -1.1377666351   2.9480361089
H   -7.5655245092  -1.8243408030   1.5705279659
H   -5.9609399413  -2.4202924530   1.0609207245
H   -7.7618393029  -0.6134374350  -0.6380934147
H   -7.7599497592  -2.3934881969  -0.7103945269
H   -6.9240344072  -0.6643982362  -3.0276982344
H   -7.0533422219  -2.4369060220  -2.8701582234
H   -5.5031416474  -1.9624343056  -4.6076962081
H   -4.6016211044  -2.6632702644  -3.2362141963
H   -2.7129928795  -1.5852447922  -4.4339087306
H   -3.8119097278  -0.7264447951  -5.5437880162
H   -3.1186306362   1.4425476812  -4.3901638629
H   -1.9064395303   0.6635070833  -5.4219213815
H    0.1542708964   0.6279994225  -4.4934472588
H   -0.3915264248  -1.0153438659  -4.0668702549
H    1.5560507070  -0.4202939873  -2.8301919506
H    0.1998150896  -0.6292218096  -1.6866808756
H    0.1043031226  -2.9487506167   1.7100264110
H    1.7544567327  -4.2985098021   0.4536723436
H    7.2724977208  -0.4524792068   1.9925723824
H    9.1419833754  -2.0278921282   2.3666589949
H    9.0010989456  -4.3524384878   1.4849006186
H    6.9484116900  -5.1155735927   0.3360670794
C   -8.3833026672   2.8510759838  -1.7827157808
C   -7.9686481485   3.0867073674  -0.4744292827
H   -8.6797018308   3.4343341977   0.2698695867
C   -6.6394900095   2.8755708340  -0.1174334813
H   -6.3138723727   3.0551741769   0.9046071063
C   -5.7130800281   2.4334951711  -1.0633633100
C   -6.1347611081   2.1978221128  -2.3750841414
H   -5.4285479440   1.8453767394  -3.1225334013
C   -4.2749442936   2.2178920232  -0.6498359561
H   -4.1579600300   2.5476488287   0.3850035186
C   -3.2711571066   2.9340731834  -1.5372016908
N   -4.0100689511   0.7198378839  -0.5948683932
H   -4.6930884168   0.3071224463   0.0664934709
C   -2.6173098796   0.3317617249  -0.1530199492
H   -2.3902420964   0.9125272923   0.7449205000
H   -1.9380963336   0.6040230354  -0.9633793133
C   -2.5698812259  -1.1436345935   0.1282675015
C   -2.4309435192  -2.0587777527  -0.9190618056
H   -2.3229340655  -1.6901499994  -1.9368550415
C   -2.4395691915  -3.4260578205  -0.6601441214
H   -2.3292761155  -4.1328893875  -1.4781182680
C   -2.5896553068  -3.8880162687   0.6469269076
C   -2.7151365907  -2.9787900248   1.6949811300
H   -2.8157983196  -3.3348482531   2.7170442226
H   -2.5981308980  -4.9557938220   0.8488166766
C   -2.7005862707  -1.6106596451   1.4368115630
H   -2.7799297770  -0.8923682667   2.2484878389
H   -4.1998070929   0.2890114459  -1.5139038716
H   -9.4195761692   3.0164140822  -2.0645024103
C   -7.4642021985   2.4057033663  -2.7310730090
H   -7.7833880667   2.2217079019  -3.7533798271
H   -3.5278589861   3.9972201169  -1.5492863059
H   -3.2980270424   2.5648028333  -2.5645803174
H   -2.2513037721   2.8387879455  -1.1557379338
  126
G(CENSO)=       -3583.23295202  G(xTB)=        -189.13397539        Conformer 8
C    6.1615303785   1.1030843326  -0.4041102762
C    7.1568050498   0.4136818932  -1.1079393853
C    8.3794125409   1.0114893321  -1.3801086042
C    8.6260478972   2.3191075315  -0.9599468265
C    7.6323890721   3.0418369498  -0.3110670938
C    6.3984050796   2.4417519766  -0.0532916878
S    5.1161714878   3.3897713889   0.7464089521
C    3.7092487484   2.6836422593  -0.0919529047
C    2.6154728965   3.4909308299  -0.4181651920
C    1.5448146404   2.9622483352  -1.1175475126
C    1.5650655121   1.6201223629  -1.5245056842
C    2.6322883885   0.8025224361  -1.1635512039
C    3.7023092194   1.3253897021  -0.4249721825
C    4.8634428321   0.4851220087  -0.0523749250
C    4.7437329986  -0.7300149873   0.5392485020
C    3.4371169792  -1.3210875886   0.9003202053
C    2.4890198315  -0.5943837611   1.6309897340
C    1.2511838740  -1.1592993156   1.9228221378
O    0.2720914912  -0.5310229025   2.6277946241
C    0.5373095046   0.8015006159   3.0921962459
C   -0.6541899847   1.2782856844   3.8758025947
O   -1.7485169713   1.4996648194   2.9947440581
C   -2.8538000715   2.1066636697   3.6594778615
C   -3.9405595484   2.3533295370   2.6418288872
O   -4.5939713292   1.1426181845   2.2370664549
C   -5.7763979216   0.8708250193   2.9900374665
C   -6.2199911667  -0.5396795912   2.7136361775
O   -6.4719619983  -0.6936766320   1.3153097265
C   -6.9015818532  -2.0237816451   1.0179179069
C   -7.2041460159  -2.1707382293  -0.4473590142
O   -5.9925243666  -2.2073613568  -1.2130126396
C   -6.2492708110  -2.6235630717  -2.5577608670
C   -4.9605771859  -2.7308848332  -3.3245056613
O   -4.3577825274  -1.4434875502  -3.4567324613
C   -3.3992414788  -1.4269915171  -4.5178215239
C   -2.7446669072  -0.0681999376  -4.5842298644
O   -1.8146048765   0.1533489537  -3.5187456010
C   -0.4972748838  -0.2650340009  -3.8689750940
C    0.4379305708  -0.1512076891  -2.6958747372
O    0.5114242180   1.2246562544  -2.2925218843
C    0.9548022736  -2.4597255442   1.4892779417
C    1.9101198978  -3.2001321721   0.8155529407
C    3.1616356360  -2.6427715765   0.5357356920
S    4.4030601879  -3.6166711815  -0.2945544554
C    5.8485591682  -2.9554266390   0.5138558712
C    5.8907214839  -1.6001903836   0.8793698899
C    7.0088025028  -1.1346774145   1.5822005720
C    8.0853818486  -1.9714995131   1.8409380207
C    8.0586341879  -3.2976513421   1.4074653743
C    6.9359090705  -3.7963015072   0.7582857241
H    6.9651333295  -0.6063514477  -1.4285494001
H    9.1417808606   0.4583593550  -1.9210101998
H    9.5830560414   2.7897610510  -1.1664629841
H    7.8054146362   4.0756146174  -0.0244027453
H    2.6134492566   4.5429960203  -0.1467932920
H    0.7024641802   3.5883553320  -1.3965660837
H    2.6638543409  -0.2452482565  -1.4361248280
H    2.7395946101   0.4123887315   1.9429171887
H    0.7268027990   1.4683293769   2.2379153841
H    1.4187943072   0.8041119377   3.7492059523
H   -0.3717196120   2.2171588360   4.3815606787
H   -0.9198999261   0.5408422948   4.6516531152
H   -2.5487004138   3.0723531514   4.0990080053
H   -3.2185552191   1.4628341628   4.4780017189
H   -3.4953616243   2.7952361952   1.7436833768
H   -4.6733138412   3.0664334995   3.0446141993
H   -6.5668980550   1.5887745709   2.7157331215
H   -5.5886079518   0.9630529052   4.0710992745
H   -7.1370278736  -0.7401858523   3.2914165265
H   -5.4475114986  -1.2552689258   3.0371141354
H   -7.8213199912  -2.2501117173   1.5815991963
H   -6.1285243647  -2.7498068784   1.3190850155
H   -7.8529156298  -1.3505575903  -0.7947241527
H   -7.7491541469  -3.1172979043  -0.5855463816
H   -6.9324018945  -1.9149758775  -3.0538442329
H   -6.7312235089  -3.6142640219  -2.5522451211
H   -5.2010202391  -3.1434855898  -4.3175964833
H   -4.2688157816  -3.4281148954  -2.8238019301
H   -2.6421814239  -2.2146873261  -4.3656657728
H   -3.9066063519  -1.6294927706  -5.4760002054
H   -3.5126083210   0.7127449522  -4.5170807280
H   -2.2438921339   0.0436174347  -5.5573881528
H   -0.1213218172   0.3502096095  -4.7027567656
H   -0.4873939300  -1.3184746773  -4.1932194289
H    1.4170365338  -0.5116416412  -3.0365259212
H    0.1083741568  -0.7676341897  -1.8461174074
H   -0.0168259125  -2.8867282647   1.7195032741
H    1.6887609729  -4.2228583013   0.5219941276
H    7.0300458071  -0.0998550290   1.9117679313
H    8.9470578668  -1.5911389260   2.3818513122
H    8.9007347909  -3.9553622110   1.6029783473
H    6.8935768427  -4.8403092355   0.4601195941
C   -3.9510400930   5.2363492126   0.2164057071
C   -2.9421255009   4.5855950285  -0.4891774476
H   -1.9697408980   5.0558120225  -0.6080508135
C   -3.1829889368   3.3369105546  -1.0578616636
H   -2.4007350764   2.8390198317  -1.6269540740
C   -4.4305072664   2.7217966461  -0.9203402113
C   -5.4350537217   3.3786032724  -0.2034234151
H   -6.4122306598   2.9198554722  -0.0825350350
C   -4.6822671025   1.3878291069  -1.5881915632
H   -3.9609029420   1.2645045566  -2.4016820437
C   -6.0935907433   1.2152310745  -2.1301104971
N   -4.3926097888   0.2291274360  -0.6474183850
H   -4.9131897193   0.3488595035   0.2370024442
C   -2.9331572866   0.0032038393  -0.3240801540
H   -2.6411371436   0.7457273112   0.4231340307
H   -2.3764007961   0.1658949747  -1.2513504584
C   -2.7412113620  -1.4041361229   0.1712012569
C   -2.3982623946  -2.4122525416  -0.7338827195
H   -2.2285677376  -2.1555728634  -1.7772034786
C   -2.2830154687  -3.7321297476  -0.3064096727
H   -2.0107848928  -4.5095295734  -1.0152736844
C   -2.5164433267  -4.0546226031   1.0290271394
C   -2.8440740289  -3.0504707485   1.9384695397
H   -3.0077482281  -3.2960968668   2.9845978122
H   -2.4295255299  -5.0849923936   1.3636371356
C   -2.9501490099  -1.7290608653   1.5133865202
H   -3.1881907859  -0.9373204022   2.2186078876
H   -4.7789702957  -0.6322044253  -1.0741472081
H   -3.7688086546   6.2157041282   0.6509982135
C   -5.1974372186   4.6297560623   0.3570288413
H   -5.9893481457   5.1319766680   0.9064274611
H   -6.3319099870   2.0589324380  -2.7841414825
H   -6.8405722323   1.1807223413  -1.3306539637
H   -6.1617443127   0.2959847200  -2.7180247710
  126
G(CENSO)=       -3583.23274980  G(xTB)=        -189.13489214        Conformer 9
C    5.7854590930   1.6177094285  -0.6007060225
C    6.9662118331   1.0540778874  -1.1018972506
C    8.1118534074   1.8211098853  -1.2592667353
C    8.0957885910   3.1760613536  -0.9266459925
C    6.9189966048   3.7712316805  -0.4900769810
C    5.7637270824   2.9995001455  -0.3506382388
S    4.2498326771   3.7955359242   0.1546277261
C    3.1052355785   2.7993447502  -0.7799867453
C    1.9744260753   3.3889001955  -1.3532445445
C    1.0932791153   2.6270100483  -2.1016973147
C    1.3426611917   1.2623435686  -2.2982636829
C    2.4699152456   0.6735205042  -1.7343967916
C    3.3441679102   1.4308441654  -0.9454088038
C    4.5605648046   0.8190354399  -0.3676584166
C    4.5534011486  -0.3786036710   0.2695304537
C    3.3258564609  -1.1711103030   0.5115937596
C    2.2243019931  -0.6361416410   1.1905909086
C    1.0995945857  -1.4261496576   1.4219383019
O    0.0137123704  -1.0180027929   2.1363228373
C    0.1837626351   0.1114232460   3.0131675099
C   -0.8601752933   0.0548936850   4.0943556851
O   -2.1309528043   0.4818343233   3.6083144397
C   -3.1128320457   0.3982430857   4.6444830952
C   -4.2809113911   1.3091915830   4.3779969284
O   -5.1191125502   0.7922565270   3.3485317691
C   -6.3124455056   1.5636217562   3.2369559533
C   -7.2365761445   0.9674651975   2.2105781124
O   -6.7148706424   1.1674514881   0.9004647704
C   -7.6645266149   0.8178911434  -0.1014840538
C   -7.0111754178   0.9582254946  -1.4546186945
O   -6.0129879689  -0.0436954948  -1.6817215108
C   -6.5532078270  -1.2258392434  -2.2763049400
C   -5.5060490472  -2.3043931773  -2.3114570152
O   -4.3756417764  -1.8501495804  -3.0654083020
C   -3.5624189234  -2.9365602111  -3.5149626283
C   -2.4273906464  -2.4013102183  -4.3397247789
O   -1.5120342125  -1.6817278807  -3.5115208519
C   -0.3279525601  -1.3626978333  -4.2426674995
C    0.7254848039  -0.7959195114  -3.3342604095
O    0.4328112995   0.5838874116  -3.0565282321
C    1.0477173646  -2.7363919562   0.9264407696
C    2.1502214626  -3.2789687056   0.2877451236
C    3.3051723168  -2.5123857740   0.1128573963
S    4.7670523612  -3.2454326077  -0.6002677750
C    5.9881883705  -2.3954453219   0.3861512624
C    5.7711045498  -1.0599858004   0.7611727070
C    6.7063798450  -0.4381522637   1.5958551122
C    7.8639480571  -1.1012683025   1.9799589154
C    8.1003864637  -2.4046367551   1.5409457341
C    7.1579559289  -3.0601558480   0.7570717506
H    6.9800923384  -0.0013469140  -1.3570059849
H    9.0188629500   1.3628372924  -1.6426410449
H    8.9915093458   3.7797478942  -1.0412382977
H    6.8881656694   4.8370408419  -0.2809552298
H    1.7901413951   4.4521408119  -1.2258484912
H    0.2170088383   3.0811462730  -2.5547989469
H    2.6969521568  -0.3737507401  -1.8870870918
H    2.2710868082   0.3937934512   1.5273793296
H    0.1097686517   1.0497214425   2.4465301437
H    1.1719591716   0.0580975130   3.4890213616
H   -0.5334889640   0.7196885853   4.9118323601
H   -0.9181509429  -0.9705026533   4.4958324749
H   -2.6681901362   0.7168167040   5.6011909082
H   -3.4567292569  -0.6428583849   4.7620445688
H   -3.9199391491   2.3179551424   4.1135125804
H   -4.8565392808   1.3932673724   5.3160944250
H   -6.0743188803   2.6066178227   2.9682651405
H   -6.8401875924   1.5774425289   4.2061011252
H   -8.2166135395   1.4643988987   2.3084921648
H   -7.3829687546  -0.1085789047   2.4071438819
H   -8.5397596581   1.4889028147  -0.0500412299
H   -8.0238651152  -0.2145000779   0.0490440354
H   -6.5103187882   1.9315272734  -1.5231399179
H   -7.7780670770   0.9170662499  -2.2418736267
H   -6.8997274169  -0.9961453970  -3.2966475459
H   -7.4096281451  -1.6053274598  -1.6972068674
H   -5.9505637607  -3.1903032641  -2.7903976116
H   -5.1950155652  -2.5861941213  -1.2933012900
H   -3.1789214870  -3.5114234616  -2.6571551405
H   -4.1601596894  -3.6151048662  -4.1439774324
H   -2.8131557542  -1.7518782646  -5.1430264529
H   -1.9156868187  -3.2568645431  -4.8102605912
H   -0.5501462573  -0.6565500257  -5.0594157101
H    0.0840892664  -2.2807859381  -4.6923058708
H    1.6984099097  -0.8678442115  -3.8399468505
H    0.7684646591  -1.3717286831  -2.3979654030
H    0.1608197760  -3.3362951659   1.1080113168
H    2.1275547711  -4.3153890460  -0.0377119513
H    6.5237073876   0.5815047589   1.9233988857
H    8.5848719873  -0.6019160820   2.6207708124
H    9.0079781314  -2.9246730236   1.8339548037
H    7.3203797247  -4.0897534319   0.4498259903
C   -2.4687579828   4.1430599678   1.7217589257
C   -1.2789240744   3.5266024079   1.3450351037
H   -0.3421538641   3.8093660404   1.8180546098
C   -1.2871378235   2.5395517364   0.3625468875
H   -0.3593939354   2.0533028776   0.0732575384
C   -2.4777100295   2.1730911259  -0.2668991105
C   -3.6702590000   2.7879440451   0.1236966301
H   -4.6114073683   2.5039542447  -0.3387185955
C   -2.4532028080   1.1440275361  -1.3741820002
H   -1.4191365445   0.8319321407  -1.5520949155
C   -3.0645974044   1.6296085643  -2.6804152642
N   -3.1717372358  -0.1192217891  -0.9384369127
H   -4.1507825521   0.0964866240  -0.6947572010
C   -2.4862537738  -0.8218237637   0.2047151638
H   -2.4303667773  -0.1109932875   1.0342107223
H   -1.4749481180  -1.0588190098  -0.1364416966
C   -3.2434099803  -2.0558085121   0.5988043156
C   -2.8269546983  -3.3140139521   0.1616438245
H   -1.9255491572  -3.4016327544  -0.4403408042
C   -3.5574787869  -4.4511742397   0.4984982874
H   -3.2250143935  -5.4281568437   0.1583487485
C   -4.7114344343  -4.3345724463   1.2696045632
C   -5.1272515150  -3.0800216570   1.7143620366
H   -6.0200571820  -2.9888512407   2.3272603059
H   -5.2823759318  -5.2212533036   1.5315550233
C   -4.3943377873  -1.9441708023   1.3846897122
H   -4.7084229628  -0.9657798443   1.7441737752
H   -3.2511972761  -0.7569296516  -1.7508302867
H   -2.4662252881   4.9139388636   2.4876522922
C   -3.6654614371   3.7639042323   1.1154459682
H   -4.5989475886   4.2364090494   1.4087340160
H   -2.5250843182   2.5207127981  -3.0130871381
H   -4.1212600179   1.8889369531  -2.5613095162
H   -2.9744236188   0.8614829497  -3.4561741794
  126
G(CENSO)=       -3583.23249560  G(xTB)=        -189.13640051        Conformer 10
C    6.1042403928   1.1091861515  -0.3560834649
C    7.1633906520   0.5015372366  -1.0410404267
C    8.3264308824   1.2058271321  -1.3201034592
C    8.4468839400   2.5390720065  -0.9264043115
C    7.3873330249   3.1782803589  -0.2942879987
C    6.2134738850   2.4711414261  -0.0280099073
S    4.8499584475   3.3139854965   0.7580685268
C    3.5096518565   2.4739084083  -0.0651046722
C    2.3366126142   3.1623429068  -0.3890965428
C    1.3243537564   2.5245916631  -1.0878973801
C    1.4895570640   1.1950688664  -1.5017184195
C    2.6330917820   0.4916156019  -1.1333000040
C    3.6380922264   1.1199453835  -0.3881435896
C    4.8644797515   0.3896342945   0.0058214329
C    4.8265183670  -0.8138132882   0.6321391965
C    3.5539560231  -1.4394708113   1.0502746142
C    2.6074648838  -0.7104162864   1.7793465115
C    1.3954739376  -1.2934487873   2.1339153941
O    0.4239566776  -0.6508964011   2.8395308913
C    0.7163240442   0.6822843232   3.2878662269
C   -0.4613599196   1.2049278774   4.0623082097
O   -1.5266941031   1.4918552389   3.1641950528
C   -2.6132849193   2.1452059130   3.8134864651
C   -3.6758794914   2.4276925283   2.7800121920
O   -4.2798983252   1.2254130717   2.2893492442
C   -5.4231111653   0.8117837766   3.0454652408
C   -5.8231987227  -0.5666414367   2.5982924914
O   -6.2069457340  -0.5094877259   1.2274636028
C   -6.3459031168  -1.8066544754   0.6554727327
C   -6.9162582128  -1.6673399476  -0.7290943766
O   -6.0615869056  -0.8314552586  -1.5164857519
C   -6.4706822545  -0.7430629678  -2.8884335984
C   -5.6626237781  -1.6628141843  -3.7674547495
O   -4.3373722697  -1.1486836517  -3.8481870712
C   -3.5034043464  -1.9541173547  -4.6724174542
C   -2.2286579047  -1.2223173242  -4.9901396682
O   -1.4147361249  -1.0837293147  -3.8247587313
C   -0.1033526421  -0.6615176011  -4.1880132521
C    0.7894560417  -0.5446077771  -2.9833315668
O    0.4952850524   0.6761249809  -2.2781618933
C    1.1255769286  -2.6204771012   1.7673434899
C    2.0851255455  -3.3630205280   1.0995933395
C    3.3107542628  -2.7834145268   0.7559103820
S    4.5652163827  -3.7498991108  -0.0615928239
C    6.0073284294  -2.9969401381   0.6715275314
C    6.0149106526  -1.6242907997   0.9736268733
C    7.1372171631  -1.0919828452   1.6203840767
C    8.2475482142  -1.8815142461   1.8850265914
C    8.2518446554  -3.2269286685   1.5153784529
C    7.1284241005  -3.7902776057   0.9232155428
H    7.0692775605  -0.5380438894  -1.3411559494
H    9.1406389671   0.7159951186  -1.8461763159
H    9.3561616089   3.0934861808  -1.1403835174
H    7.4615140817   4.2289964890  -0.0272638853
H    2.2279879970   4.2104263331  -0.1233545981
H    0.4246152293   3.0629228175  -1.3721498489
H    2.7673254854  -0.5503086184  -1.3997591183
H    2.8406744657   0.3148067340   2.0388361102
H    0.9174325307   1.3366907586   2.4271390667
H    1.6003701371   0.6712643059   3.9412775098
H   -0.1415028954   2.1228495697   4.5834071861
H   -0.7773253328   0.4729433522   4.8241885065
H   -2.2805591578   3.1009818291   4.2542888672
H   -3.0116249268   1.5183464878   4.6289484623
H   -3.2192403450   2.9288237656   1.9182341450
H   -4.4409381338   3.0979022348   3.1980875636
H   -6.2473438354   1.5273310278   2.8949186261
H   -5.1862721585   0.7761782876   4.1192524304
H   -6.6609933500  -0.9197154836   3.2223059809
H   -4.9789456466  -1.2615519905   2.7295306688
H   -7.0386079897  -2.4274338634   1.2482330209
H   -5.3689401330  -2.3149092212   0.6271662186
H   -7.9217670861  -1.2199902643  -0.6856449857
H   -6.9992785079  -2.6704049513  -1.1756960341
H   -6.3224881899   0.2961149838  -3.2086350003
H   -7.5393915256  -0.9779682591  -2.9830671597
H   -6.1200860153  -1.6987587313  -4.7714804221
H   -5.6630080899  -2.6875320331  -3.3571948837
H   -3.2820084410  -2.9174200291  -4.1816173242
H   -4.0097629337  -2.1720080993  -5.6281007777
H   -2.4568022475  -0.2313838299  -5.4174201623
H   -1.6886226065  -1.8045631286  -5.7554180830
H   -0.1361026118   0.3045806086  -4.7192051028
H    0.3490081112  -1.4036715742  -4.8672082794
H    1.8263264096  -0.5191679095  -3.3423207881
H    0.6662233179  -1.4090305406  -2.3144169477
H    0.1764109784  -3.0672445123   2.0474320536
H    1.8875757911  -4.4046603545   0.8611794643
H    7.1337426600  -0.0437637217   1.9043772738
H    9.1109754572  -1.4490394795   2.3821045598
H    9.1194278672  -3.8484373075   1.7177842493
H    7.1109498054  -4.8483953389   0.6767051084
C   -6.7319343228   4.7021543642   0.0243877574
C   -5.4178101863   5.1514298132  -0.0854676814
H   -5.1810591672   6.1967546405   0.0930122097
C   -4.4021755904   4.2597018390  -0.4157958090
H   -3.3748487040   4.6099522905  -0.4910315201
C   -4.6878507096   2.9124322417  -0.6504657458
C   -6.0076569755   2.4678451635  -0.5485490245
H   -6.2596571129   1.4240096451  -0.7178244050
C   -3.5523855038   2.0033698118  -1.0671755301
H   -2.6209352690   2.3888699413  -0.6347248900
C   -3.4192993759   1.9293951125  -2.5835887652
N   -3.7229317955   0.6240245928  -0.4707447358
H   -4.0030937947   0.7329608098   0.5258634840
C   -2.4643816127  -0.2083374801  -0.5454169853
H   -1.6818725140   0.3696106124  -0.0433383922
H   -2.2057761264  -0.3285202208  -1.5999655434
C   -2.6567056662  -1.5475367301   0.1062336493
C   -2.9366569738  -2.6710529711  -0.6757542483
H   -3.0186686917  -2.5609867713  -1.7546899460
C   -3.1055381105  -3.9170309584  -0.0783875346
H   -3.3177656078  -4.7880792402  -0.6923614036
C   -2.9988429743  -4.0460112877   1.3054012682
C   -2.7215626073  -2.9271422400   2.0882265409
H   -2.6296752568  -3.0263911659   3.1667717092
H   -3.1268481483  -5.0187609024   1.7727097950
C   -2.5482731164  -1.6811800053   1.4918639971
H   -2.3148222890  -0.8086884486   2.0985112745
H   -4.4972019393   0.1109947623  -0.9314863272
H   -7.5259446110   5.3948534593   0.2892241865
C   -7.0214883860   3.3597005904  -0.2050077615
H   -8.0431185702   2.9997040595  -0.1174477833
H   -3.2619771943   2.9427947278  -2.9641873056
H   -4.3325654619   1.5305557392  -3.0352274357
H   -2.5709358342   1.3133149726  -2.8957295194
  126
G(CENSO)=       -3583.23229389  G(xTB)=        -189.13606797        Conformer 11
C    5.8598805506   1.7380342142  -0.4760528097
C    7.1017040307   1.3548844076  -0.9984723745
C    8.1735709963   2.2363525533  -1.0084794426
C    8.0191136750   3.5281712470  -0.5043702470
C    6.7802738231   3.9509760000  -0.0395351048
C    5.6991379586   3.0671004091  -0.0452179640
S    4.1131046720   3.6529504422   0.5287862706
C    3.0564697899   2.6856715654  -0.5303948816
C    1.8331413219   3.1982341006  -0.9748405373
C    1.0207672812   2.4448289874  -1.8074341902
C    1.4397189254   1.1775994334  -2.2399542230
C    2.6626628324   0.6748943642  -1.8094946329
C    3.4498145262   1.4002273074  -0.9088047557
C    4.7052624075   0.8199478782  -0.3868868021
C    4.7451877010  -0.4429747272   0.1109600611
C    3.5198338827  -1.2586526458   0.2751596101
C    2.4143392743  -0.7620935949   0.9754038931
C    1.2599100127  -1.5301298942   1.0973457712
O    0.1611667586  -1.1355756237   1.8090457817
C    0.3568858023  -0.0466720171   2.7307262580
C   -0.7470005166  -0.0196274632   3.7503331295
O   -1.9410755827   0.5621080468   3.2240038228
C   -2.8580383739   0.8431819454   4.2851714313
C   -4.0066189852   1.6736726736   3.7883107743
O   -4.8241060931   0.8951057705   2.9083214245
C   -6.0762629485   1.5417792721   2.6548334945
C   -6.9495389747   0.6872138408   1.7786733856
O   -6.4672384840   0.6835721863   0.4295185770
C   -7.4768484210   0.2346131894  -0.4802292153
C   -6.9430258588   0.2297437890  -1.8855793983
O   -6.0308945805  -0.8528937337  -2.0466214925
C   -5.5833132449  -0.9742031366  -3.3955700339
C   -4.8908976068  -2.2968016305  -3.5851334000
O   -3.7502550127  -2.3705328739  -2.7332038692
C   -2.8280980443  -3.3920841277  -3.1176998213
C   -1.8271256263  -2.9004558605  -4.1359859054
O   -0.9566663898  -1.9706626183  -3.4963278862
C   -0.0148267302  -1.4045411069  -4.4014765918
C    1.0800466545  -0.7362393001  -3.6179870676
O    0.5949941457   0.5032394470  -3.0696855932
C    1.1907286002  -2.7903654119   0.4880141586
C    2.3030133805  -3.3064624200  -0.1587556437
C    3.4814179540  -2.5580240176  -0.2371996033
S    4.9401656989  -3.2438683892  -0.9983729439
C    6.1763297202  -2.4616956099   0.0264049909
C    5.9724865885  -1.1599860358   0.5167944907
C    6.9308002400  -0.6145881424   1.3793742809
C    8.0953189515  -1.3089671240   1.6778006846
C    8.3175214799  -2.5701683041   1.1240243565
C    7.3534816654  -3.1555666313   0.3122812198
H    7.2214416483   0.3480692857  -1.3872177492
H    9.1308812198   1.9174948520  -1.4103719726
H    8.8563120272   4.2202982222  -0.5028352511
H    6.6463544954   4.9715059114   0.3090692573
H    1.5163128367   4.1946855862  -0.6780535085
H    0.0715288236   2.8415713871  -2.1555617076
H    3.0219380553  -0.2948394033  -2.1288324835
H    2.4779510819   0.2353188022   1.3946397653
H    0.4081456211   0.9096626556   2.1918447085
H    1.3030448482  -0.1981537371   3.2675024537
H   -0.3877511648   0.5923393998   4.5933751125
H   -0.9408803580  -1.0356151792   4.1322611115
H   -2.3470725758   1.4150969109   5.0766473632
H   -3.2317777011  -0.0942301563   4.7298159208
H   -3.6436639013   2.5767197230   3.2704435203
H   -4.5979213581   1.9913441031   4.6613258105
H   -5.9117125509   2.5250897556   2.1865447944
H   -6.6004214448   1.6995561709   3.6106443305
H   -7.9633560252   1.1159621767   1.8032695845
H   -7.0044897253  -0.3428019991   2.1669020561
H   -8.3403429884   0.9168715592  -0.4324851284
H   -7.8215315801  -0.7750052514  -0.2040031233
H   -6.4532792645   1.1924081525  -2.1132443808
H   -7.7944341289   0.1130147753  -2.5763448462
H   -4.9047318914  -0.1444849657  -3.6524111150
H   -6.4425232998  -0.9382846832  -4.0860591014
H   -4.6015137456  -2.3723251970  -4.6450619954
H   -5.5805732264  -3.1274466818  -3.3600722965
H   -2.2980025487  -3.6994302431  -2.2069024342
H   -3.3601262284  -4.2703606961  -3.5137217364
H   -2.3404013171  -2.4270921606  -4.9899327500
H   -1.2500721982  -3.7581949954  -4.5236493389
H   -0.5050993170  -0.6920014434  -5.0854478053
H    0.4526723394  -2.1952748711  -5.0118430316
H    1.9377232542  -0.5333760656  -4.2748426764
H    1.3988536198  -1.4113735260  -2.8120393931
H    0.2811682817  -3.3774563342   0.5769166051
H    2.2624493276  -4.3079322153  -0.5784393220
H    6.7593063136   0.3714328340   1.8011917578
H    8.8322232768  -0.8673730481   2.3424234018
H    9.2304242769  -3.1143850476   1.3485353402
H    7.5051097103  -4.1562034927  -0.0835058242
C   -3.0307898783   5.0532476585   1.1324297660
C   -1.8102650821   4.3939434399   1.2541817682
H   -0.9566325468   4.9005405607   1.6963163370
C   -1.6819832996   3.0790978892   0.8146830592
H   -0.7310588651   2.5627809277   0.9149997558
C   -2.7652896714   2.4152500386   0.2373282204
C   -3.9865104360   3.0831251098   0.1131340140
H   -4.8428749223   2.5799715473  -0.3290031037
C   -2.5880705628   1.0046282426  -0.2769849566
H   -1.5839740821   0.6544246119  -0.0112561027
C   -2.8069552582   0.8984709384  -1.7791123686
N   -3.5397403163   0.0684251864   0.4475543908
H   -3.6233987263   0.3520044134   1.4377323170
C   -3.1398532842  -1.3870065709   0.3894850399
H   -2.1110765686  -1.4373960813   0.7573849373
H   -3.1848911105  -1.6913763412  -0.6590489713
C   -4.0680704549  -2.2093590976   1.2386141518
C   -3.7465051059  -2.4856447549   2.5692956638
H   -2.8024100007  -2.1321478750   2.9768655483
C   -4.6270968355  -3.2077503100   3.3699233448
H   -4.3684088950  -3.4206224840   4.4036314626
C   -5.8366005545  -3.6584479635   2.8452349635
C   -6.1589964535  -3.3914946883   1.5158550161
H   -7.0978466036  -3.7487207797   1.1009390280
H   -6.5246955988  -4.2217831873   3.4698016738
C   -5.2785114841  -2.6704440639   0.7140779547
H   -5.5282884813  -2.4541507675  -0.3217583668
H   -4.4999483864   0.1715390820   0.0786235609
H   -3.1342057851   6.0787023952   1.4765125064
C   -4.1188508513   4.3932021069   0.5646297630
H   -5.0736732779   4.9026421580   0.4659932880
H   -2.1042489617   1.5662640735  -2.2845136958
H   -3.8238527445   1.2112506039  -2.0398763377
H   -2.6383908696  -0.1170119122  -2.1490757100
  126
G(CENSO)=       -3583.23223524  G(xTB)=        -189.13326266        Conformer 12
C    6.3855435789   0.8176800210  -0.2907101118
C    7.3084884516   0.0769757727  -1.0392280791
C    8.5747635565   0.5790774316  -1.3047007045
C    8.9387817741   1.8409334297  -0.8328433567
C    8.0194879754   2.6172217116  -0.1378703177
C    6.7416107351   2.1144719285   0.1133903347
S    5.5573859414   3.1325944770   0.9748723030
C    4.0833116909   2.5870867604   0.1327057512
C    3.0568854789   3.4974993191  -0.1356834732
C    1.9341545805   3.0931864375  -0.8361511142
C    1.8352012734   1.7740987434  -1.3025505177
C    2.8350295313   0.8539188888  -1.0011598920
C    3.9559043793   1.2507100053  -0.2595815727
C    5.0444391026   0.2989930270   0.0581104704
C    4.8274557617  -0.9235039395   0.6053577889
C    3.4811735178  -1.4092336293   0.9766994989
C    2.6168659310  -0.6245362245   1.7502688709
C    1.3434990691  -1.0899878240   2.0635510695
O    0.4402633053  -0.3979005781   2.8100453528
C    0.8474138528   0.8807761790   3.3227071444
C   -0.2562768081   1.4221719415   4.1888150027
O   -1.3693945545   1.7701132564   3.3770039704
C   -2.4300268153   2.3437401668   4.1349379648
C   -3.5787130722   2.6180143259   3.1949523730
O   -4.1577552536   1.4052654862   2.7020080944
C   -5.3114001202   0.9946141465   3.4305882867
C   -5.6685726102  -0.4175951446   3.0547327404
O   -5.9920386844  -0.4913291765   1.6649091586
C   -6.4994623872  -1.7816240959   1.3192525411
C   -7.0109003875  -1.7628974247  -0.0935987570
O   -5.9207142795  -1.6081404660  -1.0021890685
C   -6.3787583063  -1.5936967169  -2.3546386056
C   -5.2207479184  -1.7096511778  -3.3064559291
O   -4.4185034046  -0.5248977868  -3.2747401885
C   -3.5102500104  -0.4749614149  -4.3809905814
C   -2.6643709079   0.7683870227  -4.2609153114
O   -1.7016436626   0.6829947938  -3.2054816705
C   -0.4454557790   0.1853486531  -3.6622669511
C    0.5585257169   0.1609829892  -2.5410079756
O    0.7380432061   1.5013465729  -2.0624576305
C    0.9286034683  -2.3507533534   1.6105237011
C    1.7983330483  -3.1495711017   0.8892579817
C    3.0841196345  -2.6919064280   0.5856201817
S    4.2160017311  -3.7435359500  -0.3032085370
C    5.7305521267  -3.2359959367   0.4897164061
C    5.8989766284  -1.9015880151   0.8936759598
C    7.0666918083  -1.5582346754   1.5863977138
C    8.0701964266  -2.4934591591   1.7962297601
C    7.9188051027  -3.7978093730   1.3237337229
C    6.7442138539  -4.1759367070   0.6850919605
H    7.0255148714  -0.9079122303  -1.3994309382
H    9.2799773180  -0.0130699647  -1.8806777919
H    9.9303599341   2.2362346301  -1.0342240209
H    8.2839396761   3.6186795499   0.1906036529
H    3.1487023020   4.5326228710   0.1816330980
H    1.1424290953   3.7992623295  -1.0692334434
H    2.7733027019  -0.1789537126  -1.3221603294
H    2.9620189923   0.3484444263   2.0785897137
H    1.0589791075   1.5702507025   2.4917068166
H    1.7544570295   0.7700382223   3.9334870385
H    0.1313548620   2.3098075132   4.7173738912
H   -0.5450083947   0.6746353951   4.9465209888
H   -2.1042668048   3.2904749179   4.6007511017
H   -2.7452340040   1.6593930403   4.9411553204
H   -3.2065147600   3.1795763774   2.3273074097
H   -4.3348512690   3.2373421599   3.6986060516
H   -6.1542778788   1.6731624220   3.2171252826
H   -5.1233445515   1.0138859375   4.5160653456
H   -6.5392294848  -0.7222148168   3.6583545471
H   -4.8372286677  -1.1002734933   3.2912639957
H   -7.3365374615  -2.0479419396   1.9848118032
H   -5.7126053224  -2.5455242842   1.4332549598
H   -7.7384075491  -0.9445420993  -0.2235666237
H   -7.5308263506  -2.7151990008  -0.2886587935
H   -6.9519633756  -0.6728034111  -2.5541669219
H   -7.0437043499  -2.4544849544  -2.5334474689
H   -5.6318207868  -1.8467815721  -4.3190479199
H   -4.6058006328  -2.5907862160  -3.0620430096
H   -2.8795217286  -1.3789701653  -4.4012333691
H   -4.0818946435  -0.4364545785  -5.3223125865
H   -3.3115674683   1.6253483635  -4.0385964901
H   -2.1667854588   0.9623265620  -5.2220599475
H   -0.0686974787   0.8249211156  -4.4765132423
H   -0.5373579512  -0.8423116065  -4.0518098838
H    1.4937235499  -0.2343410449  -2.9590907680
H    0.2386260648  -0.4892750519  -1.7135361186
H   -0.0663961498  -2.7042717488   1.8624009063
H    1.4838271860  -4.1427504060   0.5798656790
H    7.1847038580  -0.5407265454   1.9478444632
H    8.9721423843  -2.2066522797   2.3291424101
H    8.7036654985  -4.5321625963   1.4809150370
H    6.6039428513  -5.2026188735   0.3578907986
C   -7.8333044606   2.7110298574  -2.6578051034
C   -7.8468663748   2.1052098387  -1.4029916753
H   -8.7874616722   1.7897102455  -0.9595714386
C   -6.6563522292   1.9130832183  -0.7090603102
H   -6.6718620887   1.4428038663   0.2720741729
C   -5.4368539910   2.3191341953  -1.2608725849
C   -5.4326825524   2.9347575120  -2.5135757778
H   -4.5016929880   3.2779515792  -2.9525890033
C   -4.1613554595   2.0605901695  -0.4829251213
H   -4.3665088155   2.2126120726   0.5814013026
C   -2.9632091082   2.8936049906  -0.8996839309
N   -3.8561914012   0.5673242348  -0.5838312661
H   -4.6242755006   0.0521869648  -0.1277000513
C   -2.5582687632   0.1252897372   0.0470063719
H   -2.5281617479   0.5487934452   1.0546783168
H   -1.7494855422   0.5411319374  -0.5582025290
C   -2.4947894395  -1.3760773379   0.0821152744
C   -2.1984449060  -2.1012780781  -1.0754743552
H   -1.9982196887  -1.5686111598  -2.0016627584
C   -2.1657688441  -3.4915276829  -1.0442609272
H   -1.9297507257  -4.0469608571  -1.9480314836
C   -2.4338696468  -4.1703440981   0.1438455942
C   -2.7273082606  -3.4526945869   1.3007068744
H   -2.9281237384  -3.9763688302   2.2315076359
H   -2.4080296248  -5.2564181291   0.1677464397
C   -2.7541439650  -2.0604647996   1.2692184242
H   -2.9661430515  -1.4953020936   2.1728277215
H   -3.8807044769   0.2628883513  -1.5746509471
H   -8.7622329395   2.8664764766  -3.1996037293
C   -6.6245968076   3.1285102563  -3.2078627930
H   -6.6066693078   3.6123211168  -4.1806331346
H   -3.2517670621   3.9484820634  -0.8881747915
H   -2.6019756394   2.6379693535  -1.9003867498
H   -2.1357317922   2.7708341343  -0.1957296409
  126
G(CENSO)=       -3583.23187739  G(xTB)=        -189.13394793        Conformer 13
C    6.2400875009   1.2198386559  -0.2124476142
C    7.2856722928   0.7383656638  -1.0096454829
C    8.4022773981   1.5215668525  -1.2671352336
C    8.4890036952   2.8098780529  -0.7381461099
C    7.4392751562   3.3282399446   0.0102417044
C    6.3114849905   2.5428858569   0.2555940900
S    4.9608417244   3.2350899986   1.1941859639
C    3.6118832914   2.4251868734   0.3563469051
C    2.3917633059   3.0859808830   0.1840867514
C    1.3632549374   2.4792488708  -0.5181209299
C    1.5576785530   1.2137184672  -1.0890585690
C    2.7537791442   0.5340008228  -0.8781381582
C    3.7769528326   1.1231973251  -0.1253375682
C    5.0502974265   0.4094142473   0.1242471050
C    5.0921267156  -0.8578681200   0.6101318038
C    3.8652675476  -1.5866523498   0.9945760345
C    2.9114339546  -0.9869003341   1.8237356798
C    1.7144703859  -1.6377438465   2.1030846084
O    0.7222588847  -1.0995394852   2.8661846487
C    1.0042741867   0.1592409949   3.5001045836
C   -0.2251564431   0.6390752561   4.2191939137
O   -1.1632017069   1.1266438565   3.2646063985
C   -2.1985174507   1.8907700156   3.8756319083
C   -3.1554235517   2.3552168691   2.8021017022
O   -3.9591012901   1.3002901082   2.2671757868
C   -5.0962839602   1.0177085975   3.0821470324
C   -5.8631242046  -0.1305392739   2.4858073891
O   -6.2543897679   0.2177072716   1.1559164990
C   -7.3104501681  -0.6137606978   0.6704465813
C   -7.5678626332  -0.3065870879  -0.7784858539
O   -6.5028434386  -0.8444718958  -1.5627771067
C   -6.7856307622  -0.8196657431  -2.9599980714
C   -5.7637319843  -1.6551927095  -3.6767991192
O   -4.4727925306  -1.0446471006  -3.5902603985
C   -3.5061761442  -1.8425090208  -4.2846303932
C   -2.2619026022  -1.0620167944  -4.6073703886
O   -1.4178286958  -0.9218059659  -3.4646296977
C   -0.1460651475  -0.4117906569  -3.8578322501
C    0.8226796206  -0.3881451218  -2.7073761549
O    0.5323861583   0.7313282538  -1.8495832037
C    1.4802126236  -2.9182800453   1.5805831683
C    2.4568779941  -3.5469864005   0.8253301971
C    3.6600314755  -2.8921177236   0.5416017357
S    4.9247545233  -3.7078980803  -0.4116322573
C    6.3631290956  -2.9735734900   0.3459648767
C    6.3271662261  -1.6452876912   0.8043766511
C    7.4563874093  -1.1361177478   1.4576953876
C    8.6116329484  -1.8954351780   1.5790194461
C    8.6551266428  -3.1886370099   1.0563610453
C    7.5286731769  -3.7350072203   0.4543056735
H    7.2186376417  -0.2667134538  -1.4156644535
H    9.2065099393   1.1289740759  -1.8826354013
H    9.3618505489   3.4257902008  -0.9348933750
H    7.4835277878   4.3470261835   0.3854254135
H    2.2556730308   4.0910358412   0.5742106798
H    0.4232354834   2.9990411047  -0.6795146402
H    2.9128317318  -0.4650165501  -1.2672154608
H    3.1221066660   0.0033944518   2.2069934403
H    1.2938500892   0.9087089770   2.7505850020
H    1.8281256582   0.0343707202   4.2169976016
H    0.0819486269   1.4495242026   4.9005127021
H   -0.6666825760  -0.1681439683   4.8269379553
H   -1.7703969450   2.7759160621   4.3772350445
H   -2.7211837228   1.2945188334   4.6414984106
H   -2.5798594277   2.7688193444   1.9650393898
H   -3.7951071958   3.1548488421   3.2076829546
H   -5.7406216627   1.9107207802   3.1448743624
H   -4.8006238548   0.7372309195   4.1051668785
H   -6.7508191827  -0.3114747020   3.1115233711
H   -5.2550241261  -1.0488019094   2.4711887147
H   -8.2271540908  -0.4200969952   1.2493947507
H   -7.0474652960  -1.6779147636   0.7852535431
H   -7.6571463573   0.7814066321  -0.9338167098
H   -8.5209738932  -0.7753769107  -1.0703428270
H   -6.7833350462   0.2149849227  -3.3386542687
H   -7.7799246516  -1.2526872998  -3.1551450723
H   -6.0634729561  -1.7459682857  -4.7333506739
H   -5.7379092803  -2.6678792435  -3.2411276533
H   -3.2534905566  -2.7395294790  -3.6959383669
H   -3.9372668767  -2.1778666424  -5.2407709693
H   -2.5278779273  -0.0740884519  -5.0190496370
H   -1.7210964474  -1.6164258481  -5.3924677533
H   -0.2444633275   0.6013802252  -4.2828103592
H    0.2852970268  -1.0626958088  -4.6368278245
H    1.8294699691  -0.2745369339  -3.1291857268
H    0.7802442212  -1.3259104383  -2.1351282037
H    0.5463821285  -3.4251256041   1.8058595849
H    2.2879344558  -4.5582876783   0.4651729153
H    7.4218987635  -0.1279091037   1.8598511729
H    9.4797691067  -1.4803888207   2.0827540388
H    9.5578786714  -3.7860952423   1.1456914524
H    7.5446893611  -4.7575309786   0.0870919879
C   -7.5932102496   3.8713196393  -1.4721225727
C   -6.9312944605   3.8181264462  -0.2473533346
H   -7.3829092497   4.2583732275   0.6374244331
C   -5.6857805951   3.2056972957  -0.1566659623
H   -5.1680873591   3.1597086461   0.7984205845
C   -5.0869863347   2.6385999822  -1.2845775562
C   -5.7554224464   2.6960400366  -2.5093432592
H   -5.3034812692   2.2726183125  -3.4013069093
C   -3.7356448944   1.9706674311  -1.1391563691
H   -3.2139067976   2.4243352083  -0.2891149703
C   -2.8558550633   2.0283544562  -2.3758283701
N   -3.9626292004   0.5259081527  -0.7191652730
H   -4.6129598007   0.5138878744   0.0873227000
C   -2.7024170520  -0.2208868535  -0.3599352827
H   -2.1069848027   0.4410015885   0.2751283379
H   -2.1641747811  -0.4084219629  -1.2943761849
C   -3.0188561487  -1.5034061825   0.3590988751
C   -3.7435516985  -2.5174829750  -0.2742383725
H   -4.0826366577  -2.3807555992  -1.2985684566
C   -4.0398575082  -3.6965055722   0.4028272496
H   -4.6115775089  -4.4756996341  -0.0940176827
C   -3.5958654436  -3.8810936130   1.7117706133
C   -2.8584879323  -2.8804398105   2.3395858930
H   -2.5068955900  -3.0195337851   3.3588050631
H   -3.8230591563  -4.8040308429   2.2385518026
C   -2.5791956600  -1.6910456102   1.6703870895
H   -2.0251120973  -0.8990027352   2.1680824950
H   -4.4594751230   0.0283939625  -1.4735371801
H   -8.5639222406   4.3538189124  -1.5474011641
C   -7.0022763561   3.3100636730  -2.6014650957
H   -7.5106096994   3.3534413512  -3.5608882164
H   -2.7898443476   3.0668276898  -2.7125920934
H   -3.2657675522   1.4237308665  -3.1905300433
H   -1.8450506373   1.6753918410  -2.1601166926
  126
G(CENSO)=       -3583.23098169  G(xTB)=        -189.13221781        Conformer 14
C    6.5303757030   0.7569840996  -0.3780650999
C    7.4614193760  -0.1156173792  -0.9567146287
C    8.7755606519   0.2783365107  -1.1646897933
C    9.1835076260   1.5642112086  -0.8073235285
C    8.2637036231   2.4669840516  -0.2895930478
C    6.9393018477   2.0698247590  -0.0952828967
S    5.7636417721   3.2511247854   0.5346394409
C    4.3225977501   2.6839285200  -0.3475965313
C    3.3822363278   3.6164946130  -0.7952501226
C    2.2656295113   3.1982318111  -1.4964328785
C    2.0883326174   1.8369131767  -1.7808738722
C    3.0167912305   0.9035551395  -1.3296788950
C    4.1289411422   1.3176662986  -0.5846947997
C    5.1346986140   0.3481697706  -0.0946766841
C    4.8157431097  -0.8118475196   0.5350457717
C    3.4292164221  -1.2503144662   0.8168972231
C    2.5085473950  -0.4091105136   1.4544000159
C    1.2235039736  -0.8652171062   1.7382180100
O    0.2775934606  -0.1402112237   2.3968962143
C    0.6429888986   1.1679372097   2.8682184807
C   -0.3366218416   1.5957810125   3.9223509257
O   -1.6339194613   1.7898775081   3.3708685391
C   -2.5415664714   2.2121164474   4.3862697473
C   -3.9341992991   2.3378628598   3.8343415018
O   -4.4297382164   1.0482496905   3.4696367438
C   -5.8526459279   0.9863184084   3.5338834027
C   -6.3222253751  -0.3908161199   3.1552312110
O   -6.2573994947  -0.5645001061   1.7368110701
C   -6.8139076960  -1.8191983770   1.3397949940
C   -7.1970712285  -1.7707315985  -0.1114686986
O   -6.0311789577  -1.6287930888  -0.9291257105
C   -6.3926345820  -1.6044200213  -2.3152951822
C   -5.1764993011  -1.6987147849  -3.1924233579
O   -4.4023796718  -0.4983435518  -3.1173729024
C   -3.5464930323  -0.3566902995  -4.2560442036
C   -2.6847198832   0.8681931690  -4.0715190673
O   -1.6525456489   0.6990127890  -3.0951396034
C   -0.5022787399   0.0473003673  -3.6346604512
C    0.6497168382   0.1425955203  -2.6743555237
O    0.9900904986   1.5286094778  -2.5233441626
C    0.8406520111  -2.1601143591   1.3587914565
C    1.7552352914  -3.0027334845   0.7522601053
C    3.0579194500  -2.5625408596   0.5016708352
S    4.2523887273  -3.6839268867  -0.2050888608
C    5.6831551171  -3.1375140689   0.7095440480
C    5.8278042614  -1.7771186122   1.0224771837
C    6.9124238860  -1.3888020347   1.8187038872
C    7.8666749574  -2.3132831462   2.2195800111
C    7.7478427790  -3.6499567665   1.8365877395
C    6.6491137644  -4.0679773727   1.0954919981
H    7.1443712963  -1.1178970197  -1.2296717720
H    9.4837860500  -0.4167932295  -1.6060761173
H    10.2121591129   1.8768719221  -0.9627973972
H    8.5660495246   3.4843466928  -0.0562471856
H    3.5338103844   4.6761221853  -0.6086734941
H    1.5362704361   3.9167319558  -1.8588012682
H    2.9011143479  -0.1535912634  -1.5351157862
H    2.8255563717   0.5942585145   1.7113010508
H    0.6679907583   1.8740675548   2.0254212288
H    1.6343823156   1.1417902014   3.3391819589
H    0.0371677441   2.5350342513   4.3653015301
H   -0.3723983740   0.8374469661   4.7222099148
H   -2.2324246490   3.1920786876   4.7891955196
H   -2.5415317136   1.4878243701   5.2177999104
H   -3.9558800965   3.0199946175   2.9678189294
H   -4.5634378642   2.7779193666   4.6240513340
H   -6.3131202871   1.7372655101   2.8688346475
H   -6.1883260137   1.1977708863   4.5623610639
H   -7.3658525850  -0.5065412070   3.4901373951
H   -5.7129073016  -1.1529033259   3.6688646212
H   -7.7299191768  -2.0283610596   1.9155621539
H   -6.0993558752  -2.6360637975   1.5298212785
H   -7.8905291209  -0.9338853799  -0.2938612679
H   -7.7164258828  -2.7083729076  -0.3665391730
H   -6.9589419783  -0.6861512941  -2.5413825250
H   -7.0369108505  -2.4697609481  -2.5385258549
H   -5.5299092204  -1.8477478720  -4.2247769713
H   -4.5600393390  -2.5685689137  -2.9129977645
H   -2.9297703616  -1.2607801413  -4.3866347987
H   -4.1594999104  -0.2322146846  -5.1637721525
H   -3.3097690049   1.6989381366  -3.7251982958
H   -2.2476112632   1.1515590015  -5.0409546661
H   -0.2219484426   0.5188539442  -4.5897662762
H   -0.6949279104  -1.0204356927  -3.8288278880
H    1.4880117204  -0.4221105682  -3.1048650922
H    0.4011363967  -0.2856756679  -1.6918549068
H   -0.1647876414  -2.5048954002   1.5820711061
H    1.4631019031  -4.0187511540   0.5006289297
H    7.0069552481  -0.3458247371   2.1075155612
H    8.7050343372  -1.9929055050   2.8313543494
H    8.4947268304  -4.3764145941   2.1434864862
H    6.5295026556  -5.1163245558   0.8362692940
C   -7.3294690902   3.0534026269  -2.6409895058
C   -7.6322822261   2.2818633336  -1.5211859682
H   -8.6593022946   1.9870643251  -1.3230694257
C   -6.6204546037   1.8927848035  -0.6487343668
H   -6.8554571635   1.2896252598   0.2255922826
C   -5.2947543444   2.2680146201  -0.8857995530
C   -5.0000994653   3.0505873281  -2.0036931933
H   -3.9802264255   3.3689743488  -2.1958334166
C   -4.2153987857   1.7893258634   0.0637502545
H   -4.6328920341   1.7206974960   1.0741419807
C   -2.9492314007   2.6290808782   0.0824399113
N   -3.8869094585   0.3462278083  -0.3007352631
H   -4.7486860546  -0.2241843023  -0.2429017186
C   -2.8239298767  -0.2901500844   0.5623507323
H   -3.1050869057  -0.1046038567   1.6030600698
H   -1.8841623883   0.2237623737   0.3477986476
C   -2.7117585509  -1.7576462522   0.2617107962
C   -2.1282934792  -2.1865799616  -0.9337035886
H   -1.7601006799  -1.4488724333  -1.6426112561
C   -2.0208653733  -3.5437231278  -1.2167516998
H   -1.5626602023  -3.8675329962  -2.1475225814
C   -2.4921082980  -4.4854693038  -0.3029307600
C   -3.0703203783  -4.0637585858   0.8919340629
H   -3.4353981850  -4.7951323971   1.6077129358
H   -2.4046100582  -5.5464164392  -0.5208027399
C   -3.1818293141  -2.7035540449   1.1722289704
H   -3.6288273617  -2.3712802675   2.1059290852
H   -3.6135659192   0.2918289943  -1.2942410556
H   -8.1182203341   3.3615177023  -3.3218045139
C   -6.0126495241   3.4392329884  -2.8771880370
H   -5.7701865077   4.0492640684  -3.7430167362
H   -3.2247144657   3.6812375661   0.1963658322
H   -2.3744191752   2.5217128384  -0.8442972790
H   -2.3109460572   2.3595431777   0.9280032641
  126
G(CENSO)=       -3583.23094605  G(xTB)=        -189.13513478        Conformer 15
C    5.8901928962   1.6999390972  -0.5907169445
C    7.0718993744   1.2234408139  -1.1728480521
C    8.1950222174   2.0324313044  -1.2723027422
C    8.1541209839   3.3442280698  -0.7985502941
C    6.9749686654   3.8581082923  -0.2745445876
C    5.8417208514   3.0464089216  -0.1912951316
S    4.3313834820   3.7470546534   0.4481635827
C    3.1634189941   2.8234428373  -0.5291927563
C    1.9669039848   3.4193753417  -0.9417468177
C    1.0574691891   2.7060526339  -1.7049124865
C    1.3478412459   1.3906371056  -2.0926694291
C    2.5492332395   0.8065996410  -1.7058052667
C    3.4407834184   1.4990768468  -0.8785844497
C    4.6891181228   0.8546064784  -0.4169752177
C    4.7060339532  -0.4041758965   0.0912439777
C    3.4748523502  -1.2026474220   0.2914991649
C    2.4006691736  -0.7139314022   1.0437309590
C    1.2452011223  -1.4781447408   1.1871618133
O    0.1749229678  -1.0985545920   1.9446319531
C    0.4139560815  -0.0883762607   2.9420230263
C   -0.7015580472  -0.1109251932   3.9510182644
O   -1.8716153347   0.4879131433   3.4069350318
C   -2.9119234107   0.5838274518   4.3773332163
C   -3.9822664779   1.5344435359   3.9135740406
O   -4.7934904623   0.9467617497   2.8961282836
C   -5.9258255775   1.7705642242   2.6285979584
C   -6.9536278685   1.0406540699   1.8100115308
O   -6.5748859936   0.9470814417   0.4301331451
C   -7.7127330956   0.5752568968  -0.3573614156
C   -7.3252841664   0.3893967378  -1.7965325111
O   -6.5000890949  -0.7658184282  -1.8968867488
C   -6.1954742834  -1.1160741598  -3.2425141423
C   -5.3377776395  -2.3524686194  -3.2176109923
O   -4.1676563002  -2.0761698049  -2.4420184314
C   -3.1499991446  -3.0802095751  -2.5405857825
C   -2.1272636581  -2.7187809423  -3.5872663877
O   -1.3620629977  -1.6174800013  -3.1019458687
C   -0.4151205097  -1.1552645900  -4.0638161075
C    0.7621063703  -0.5396515893  -3.3604347684
O    0.4001239453   0.7498369483  -2.8370609103
C    1.1413057289  -2.7196449415   0.5450931627
C    2.2251896772  -3.2300500587  -0.1512656600
C    3.4074693552  -2.4911014748  -0.2481377846
S    4.8370595537  -3.1814288434  -1.0597395460
C    6.1035807578  -2.4442059864  -0.0398691597
C    5.9303865581  -1.1441450148   0.4639513718
C    6.9100962162  -0.6206440008   1.3151934334
C    8.0641091304  -1.3398974766   1.5950285872
C    8.2529817812  -2.6031379070   1.0335355268
C    7.2688296493  -3.1641459942   0.2282571055
H    7.1041808599   0.2012875595  -1.5379057412
H    9.1035308762   1.6411942551  -1.7207483109
H    9.0317548002   3.9804203388  -0.8684600475
H    6.9251403065   4.8939633929   0.0497236487
H    1.7495172293   4.4495580677  -0.6725698933
H    0.1263644339   3.1639577752  -2.0248736015
H    2.8137782870  -0.1977415493  -2.0093524620
H    2.4852551947   0.2709618935   1.4897153116
H    0.4871378655   0.9039837914   2.4756363147
H    1.3572283024  -0.3068244076   3.4607889426
H   -0.3648799310   0.4600780942   4.8327324800
H   -0.8991639511  -1.1463954052   4.2754800798
H   -2.5030907261   0.9796798345   5.3218110489
H   -3.3439673894  -0.4098858997   4.5846965652
H   -3.5241837550   2.4698568671   3.5505784991
H   -4.6100545362   1.7810970653   4.7860132959
H   -5.6214878343   2.6998997423   2.1206286380
H   -6.4105249826   2.0510195671   3.5784154454
H   -7.8954115586   1.6068047602   1.8841698614
H   -7.1281412784   0.0337089043   2.2225306392
H   -8.4775561476   1.3655191674  -0.2935424891
H   -8.1522163336  -0.3582016980   0.0307831072
H   -6.7989896949   1.2793993243  -2.1793382331
H   -8.2463181323   0.2578344080  -2.3873054285
H   -5.6699221200  -0.2897359343  -3.7467185926
H   -7.1164118193  -1.3334458728  -3.8077277513
H   -5.0686622826  -2.6190954368  -4.2500728619
H   -5.8853556148  -3.1947422260  -2.7672904797
H   -2.6662970326  -3.1481998258  -1.5574117980
H   -3.5970765671  -4.0570736045  -2.7692591040
H   -2.6264748507  -2.4616843090  -4.5367030830
H   -1.4710060197  -3.5863389076  -3.7720653487
H   -0.8835789954  -0.4403288123  -4.7592566246
H   -0.0283013218  -2.0007432612  -4.6538529742
H    1.5950893569  -0.4244306535  -4.0688777958
H    1.0751389263  -1.2081936928  -2.5464489649
H    0.2290994005  -3.2997089119   0.6518814939
H    2.1627431339  -4.2214674330  -0.5916672422
H    6.7635577299   0.3676286383   1.7415437250
H    8.8185762900  -0.9161133734   2.2514380660
H    9.1559272750  -3.1679294162   1.2471440927
H    7.3949687020  -4.1653465534  -0.1748324900
C   -2.2407923436   4.3844140778   1.4180238948
C   -1.2592905199   3.4080896938   1.2780400695
H   -0.3099003821   3.5100120037   1.7967770275
C   -1.4908842043   2.2992667322   0.4687902205
H   -0.7218731574   1.5383804699   0.3587566490
C   -2.6988837536   2.1585054578  -0.2156606171
C   -3.6860569556   3.1369386638  -0.0601555393
H   -4.6367836148   3.0415963633  -0.5780764095
C   -2.9008869956   0.9801588086  -1.1415284889
H   -1.9373328107   0.4844708459  -1.3040567306
C   -3.4919050438   1.3481386789  -2.4933851989
N   -3.7768859091  -0.0778436267  -0.4824360112
H   -4.6538862431   0.3517797778  -0.1414325425
C   -3.0615807256  -0.7777652842   0.6249784211
H   -2.8357145864  -0.0418054820   1.4032362874
H   -2.1087978864  -1.1239926464   0.2094255854
C   -3.8150752780  -1.9412213983   1.2096712864
C   -3.1178953184  -2.7597603519   2.1055391203
H   -2.0778424782  -2.5345753119   2.3310798707
C   -3.7435699573  -3.8481261505   2.7014220558
H   -3.1879708292  -4.4763366821   3.3923893815
C   -5.0758578880  -4.1373931293   2.4080032954
C   -5.7719656169  -3.3276495647   1.5167866017
H   -6.8099703906  -3.5449786390   1.2789940678
H   -5.5648830494  -4.9908994028   2.8691184982
C   -5.1471469115  -2.2331676921   0.9180420859
H   -5.7151761603  -1.6243313943   0.2205906525
H   -4.0447609421  -0.7756157828  -1.2078522948
H   -2.0605649001   5.2544057837   2.0436666549
C   -3.4579657993   4.2424456042   0.7530162669
H   -4.2296625598   4.9997597566   0.8611710360
H   -2.8684740408   2.1219778935  -2.9507045242
H   -4.5113630601   1.7368985568  -2.4062819815
H   -3.4972714613   0.4762520434  -3.1542220559
  126
G(CENSO)=       -3583.23090722  G(xTB)=        -189.13714526        Conformer 16
C    5.7643434275   1.8979227167  -0.6736524689
C    6.9251134212   1.5639030941  -1.3820665832
C    7.9222151549   2.5051726102  -1.5979499617
C    7.7717630924   3.8053944930  -1.1147665016
C    6.6035136835   4.1743933361  -0.4591610512
C    5.5956184214   3.2299354105  -0.2584832833
S    4.0866917270   3.7336140578   0.5519904564
C    2.9482262691   2.6885449452  -0.3372962306
C    1.6658101699   3.1475538128  -0.6528936769
C    0.8023548369   2.3514698176  -1.3859617067
C    1.2215074029   1.0921594814  -1.8406613246
C    2.4876174859   0.6216457664  -1.5045565918
C    3.3456187904   1.4057253002  -0.7224935846
C    4.6975137427   0.9196872833  -0.3681764470
C    4.9059378540  -0.3061849414   0.1727428565
C    3.7912099102  -1.1996606732   0.5578830421
C    2.7667750766  -0.7463784121   1.3966941205
C    1.7257042757  -1.5991055248   1.7533965771
O    0.7154738911  -1.2522647403   2.5982818098
C    0.8692943023  -0.0169253295   3.3191691078
C   -0.2131193665   0.0972406650   4.3590053296
O   -1.4020610369   0.6390146205   3.7856972233
C   -2.4055786674   0.8437302172   4.7822027374
C   -3.4063407588   1.8751777156   4.3374175099
O   -4.2786818043   1.3447868798   3.3401015299
C   -5.3238792848   2.2650838385   3.0233111379
C   -6.4488140102   1.5303341139   2.3388874752
O   -6.1522600237   1.0950689681   1.0069435659
C   -6.3951873109   2.0610173360  -0.0290593862
C   -6.8705413163   1.3217516823  -1.2529056176
O   -5.8204753040   0.4752181185  -1.7120168127
C   -6.2667710502  -0.4712923923  -2.6771953577
C   -5.0720826231  -1.1553532614  -3.2878926411
O   -4.3391001367  -1.8465352353  -2.2686559548
C   -3.5707628235  -2.9519541174  -2.7574671345
C   -2.4691476105  -2.5882489296  -3.7269538713
O   -1.4802124411  -1.8210053329  -3.0500413211
C   -0.3903304045  -1.4753970910  -3.8996135329
C    0.7267669842  -0.8920469781  -3.0780466073
O    0.3318668028   0.4072154947  -2.6101921388
C    1.6890684528  -2.9056228100   1.2444288242
C    2.7291471638  -3.3719401650   0.4569094648
C    3.7988230778  -2.5311687477   0.1357367654
S    5.1824858471  -3.1448518775  -0.8077055088
C    6.4805859579  -2.2098886590  -0.0129277517
C    6.2347151457  -0.9003203490   0.4324026965
C    7.2498135718  -0.2288616971   1.1236025481
C    8.4981927798  -0.8112272583   1.2939373326
C    8.7503419465  -2.0840113458   0.7814030020
C    7.7397065872  -2.7915553116   0.1418918219
H    7.0434694241   0.5501753998  -1.7532108490
H    8.8184627721   2.2261933449  -2.1444144120
H    8.5515606225   4.5441477940  -1.2762424637
H    6.4641448931   5.1983781415  -0.1233344369
H    1.3469697421   4.1392258091  -0.3431460499
H   -0.1896984091   2.7076475057  -1.6464529704
H    2.8376921037  -0.3499446772  -1.8322030502
H    2.8075947053   0.2776579013   1.7479822170
H    0.8206377540   0.8400668935   2.6319653799
H    1.8471006493  -0.0142939380   3.8197534433
H    0.1495399038   0.7715315673   5.1509680498
H   -0.4053048144  -0.8870306070   4.8153691803
H   -1.9397862597   1.2189271390   5.7075951090
H   -2.9124090389  -0.1059618078   5.0198454383
H   -2.8848254516   2.7720109166   3.9636857544
H   -3.9965229910   2.1725063059   5.2200694013
H   -4.9429416775   3.0895039768   2.3971369979
H   -5.7285641726   2.7053844075   3.9498786588
H   -7.3420290713   2.1702911393   2.3262075340
H   -6.6848509230   0.6241303733   2.9101516870
H   -5.4786107119   2.6298649215  -0.2458314326
H   -7.1771145466   2.7660999144   0.2840532542
H   -7.1501526551   2.0487409152  -2.0339223296
H   -7.7627522296   0.7254329221  -1.0001282972
H   -6.8235446649   0.0300342594  -3.4866730819
H   -6.9362043278  -1.2099784267  -2.2052534073
H   -4.4290471366  -0.4169447838  -3.7896567658
H   -5.4346062007  -1.8694618353  -4.0430719885
H   -3.1365706351  -3.4257046216  -1.8699618646
H   -4.2397282013  -3.6775135423  -3.2468663356
H   -2.8625125010  -2.0362542107  -4.5962136821
H   -2.0323115155  -3.5290345993  -4.1048275082
H   -0.7122202138  -0.7624058133  -4.6764642545
H    0.0008828893  -2.3751159328  -4.4029988854
H    1.6238509572  -0.8074707917  -3.7077037347
H    0.9517332183  -1.5478800400  -2.2239651034
H    0.8679645114  -3.5611437881   1.5187458989
H    2.7210977255  -4.4024701140   0.1129518406
H    7.0534882547   0.7654197098   1.5138827988
H    9.2768735407  -0.2730812326   1.8264239083
H    9.7272684234  -2.5417107665   0.9075219552
H    7.9218428475  -3.8008480710  -0.2167891113
C   -2.7973470260   3.8812496143  -1.5372299367
C   -2.6178536903   3.8730266622  -0.1558371987
H   -2.5286878242   4.8091147592   0.3888744252
C   -2.5566867816   2.6625385223   0.5311044381
H   -2.4249929401   2.6520955833   1.6100251271
C   -2.6628149791   1.4528257155  -0.1566195890
C   -2.8217455904   1.4675835833  -1.5444158740
H   -2.8795971485   0.5320115340  -2.0950534082
C   -2.5780309622   0.1493345419   0.6032676537
H   -2.5245703168   0.3615365286   1.6754704292
C   -1.3973089495  -0.7009030321   0.1622358415
N   -3.8768506046  -0.6185059977   0.4083747280
H   -4.6691489815   0.0445618270   0.4873317294
C   -4.1026309681  -1.7139303756   1.4221610939
H   -4.3798670038  -1.2143943459   2.3566144223
H   -3.1571741816  -2.2380931152   1.5713021838
C   -5.1614086696  -2.6684792628   0.9427616009
C   -4.8101118675  -3.9705406927   0.5829668904
H   -3.7764570564  -4.2937441524   0.6813896138
C   -5.7730305656  -4.8530203682   0.0995642272
H   -5.4891810328  -5.8651508431  -0.1753615410
C   -7.0949413165  -4.4369240051  -0.0342461824
C   -7.4523772761  -3.1387988216   0.3267778915
H   -8.4840258044  -2.8112920582   0.2301691149
H   -7.8467603142  -5.1231854818  -0.4142936441
C   -6.4920970568  -2.2590822673   0.8158504051
H   -6.7759005265  -1.2460422055   1.0896632887
H   -3.9243802315  -1.0137684771  -0.5484761610
H   -2.8511297733   4.8241681032  -2.0748427078
C   -2.8983255719   2.6754299377  -2.2292224858
H   -3.0274624611   2.6756288822  -3.3083261956
H   -1.4752561989  -0.9605547217  -0.8976809262
H   -1.3036187961  -1.6133285866   0.7564482205
H   -0.4809413028  -0.1212503372   0.3057246496
  126
G(CENSO)=       -3583.23055996  G(xTB)=        -189.13957304        Conformer 17
C    6.1926595037   1.1843497236  -0.2681351353
C    7.2666971939   0.6321354296  -0.9763243155
C    8.4887487941   1.2871813303  -1.0381666957
C    8.6554602291   2.5159246547  -0.3981090757
C    7.5874185383   3.1079640815   0.2650466774
C    6.3550833469   2.4536404038   0.3132041246
S    4.9913233303   3.2408976291   1.1555034227
C    3.6565605270   2.6533523083   0.1309944674
C    2.5165702817   3.4375845841  -0.0686108130
C    1.4947474881   2.9867459146  -0.8899811026
C    1.6239732833   1.7656315510  -1.5676620523
C    2.7512517055   0.9768488599  -1.3546083043
C    3.7436874461   1.3907011444  -0.4610886538
C    4.8856680160   0.5087418647  -0.1348845643
C    4.7115864679  -0.7765045281   0.2689362000
C    3.3687502450  -1.3616201109   0.4840142050
C    2.4060077281  -0.6785742217   1.2364048992
C    1.1301743595  -1.2091101006   1.3945776715
O    0.1301340764  -0.5830654735   2.0769746525
C    0.4498412038   0.6736743630   2.6983328961
C   -0.7856242608   1.2313281049   3.3494096423
O   -1.6691204647   1.7386687393   2.3457240698
C   -2.6274705295   2.6669787383   2.8579258512
C   -3.7970698684   2.0254070598   3.5642202962
O   -4.6631112905   1.4121005233   2.6015911345
C   -5.7265306252   0.7038307701   3.2457523141
C   -6.7803416692   0.3273862834   2.2418194138
O   -6.2187698331  -0.5439278696   1.2648088155
C   -7.2215480676  -1.1331225177   0.4405564364
C   -6.5563335715  -1.8829184610  -0.6820912797
O   -5.8952882304  -0.9399713645  -1.5424254226
C   -5.9100460901  -1.2881153029  -2.9323654517
C   -4.8735284742  -2.3113631950  -3.3303480483
O   -3.5848185701  -1.7063510197  -3.2859103495
C   -2.5794198111  -2.5486994166  -3.8430611429
C   -1.2991361019  -1.7723030176  -3.9988981678
O   -0.7903682536  -1.4145420527  -2.7125543292
C    0.5826079969  -1.0234301654  -2.7346477815
C    0.8350179717   0.3518864072  -3.3362462770
O    0.6023322806   1.4342689179  -2.4103135995
C    0.8181744724  -2.4572544298   0.8354194625
C    1.7877633116  -3.1661158051   0.1460507400
C    3.0675994196  -2.6277412757  -0.0253575073
S    4.3179072395  -3.5489224645  -0.8996084028
C    5.7441009293  -3.0248614319   0.0366767892
C    5.8127083662  -1.7209157899   0.5563575732
C    6.9098843738  -1.3832391345   1.3590594709
C    7.9445865392  -2.2843945600   1.5675117394
C    7.8967811510  -3.5499689122   0.9817001857
C    6.7909355987  -3.9280286484   0.2305990845
H    7.1356809059  -0.3270345184  -1.4690320478
H    9.3133750491   0.8411114213  -1.5865287367
H    9.6109261969   3.0309461267  -0.4405810385
H    7.7030896136   4.0849489978   0.7266058698
H    2.4345884901   4.4129091126   0.4036266764
H    0.6120635238   3.5973558608  -1.0572929934
H    2.8764208354   0.0136852346  -1.8343067502
H    2.6779740226   0.2775418073   1.6653202292
H    0.8248564095   1.3840774934   1.9477797716
H    1.2225379978   0.5207977171   3.4652325493
H   -0.4684915395   2.0484598553   4.0157996171
H   -1.2736655781   0.4598288444   3.9639900057
H   -2.9952950126   3.2361261855   1.9965732944
H   -2.1393300843   3.3714405850   3.5492501690
H   -4.3533978853   2.8043979861   4.1103910936
H   -3.4561668945   1.2784523674   4.2991414852
H   -6.1942795736   1.3452157988   4.0094446933
H   -5.3299817108  -0.1943728141   3.7462308175
H   -7.1913739213   1.2284476748   1.7569851767
H   -7.5994503350  -0.1742091169   2.7827627816
H   -7.8872126163  -0.3561265820   0.0283486388
H   -7.8353015969  -1.8360945448   1.0289649538
H   -7.3272324844  -2.4288063877  -1.2428945501
H   -5.8333675501  -2.6094270749  -0.2840346853
H   -5.7287478409  -0.3566912486  -3.4811572386
H   -6.9078835673  -1.6598383804  -3.2058464608
H   -5.1000230290  -2.6446199993  -4.3576223475
H   -4.9171993636  -3.1982591347  -2.6744888249
H   -2.4176449830  -3.4377144203  -3.2104344241
H   -2.8871438386  -2.8981987933  -4.8428749455
H   -1.4859495562  -0.8791841503  -4.6151498001
H   -0.5726570602  -2.4087491791  -4.5293675471
H    1.1744700477  -1.7688459801  -3.2916507458
H    0.9095466642  -1.0433503525  -1.6896658939
H    0.1518889369   0.5430898542  -4.1687389743
H    1.8591179608   0.4166020737  -3.7252907524
H   -0.1778135078  -2.8690389980   0.9710038602
H    1.5509567926  -4.1488522969  -0.2529676446
H    6.9483517222  -0.3968191616   1.8116862094
H    8.7896904593  -2.0011048069   2.1882067165
H    8.7063017201  -4.2574247387   1.1370674223
H    6.7284545597  -4.9296919880  -0.1860644353
C   -6.5356867286   4.7091796098  -0.3418222901
C   -6.8530859026   3.3923059035  -0.6655991551
H   -7.8907911644   3.0992653242  -0.8012809672
C   -5.8454016476   2.4441952884  -0.8222847551
H   -6.1153391902   1.4240031752  -1.0859980927
C   -4.5071944388   2.8028691048  -0.6406768537
C   -4.1945401740   4.1258838129  -0.3224886937
H   -3.1540523654   4.4143065842  -0.1894483593
C   -3.3824794242   1.8113759739  -0.8431474462
H   -2.4813477911   2.1865973208  -0.3433184824
C   -3.0993469214   1.5804431058  -2.3219296681
N   -3.7077965440   0.5037481879  -0.1479585342
H   -4.0575253619   0.7129302514   0.8030714670
C   -2.5275447805  -0.4345785305  -0.0464064222
H   -1.7397023257   0.1176430546   0.4741385257
H   -2.2066835316  -0.6754753193  -1.0614123952
C   -2.8981237991  -1.6861835437   0.6969681248
C   -3.0412607346  -2.8890436485   0.0039496486
H   -2.8931518558  -2.8994626693  -1.0725698294
C   -3.3645659871  -4.0617413845   0.6833705577
H   -3.4681216065  -4.9943567452   0.1340482832
C   -3.5528248623  -4.0360252794   2.0637829114
C   -3.4107288370  -2.8361116416   2.7619937219
H   -3.5511532544  -2.8138073400   3.8400220020
H   -3.8043929272  -4.9489449585   2.5971213569
C   -3.0803469163  -1.6686440837   2.0825286510
H   -2.9605136390  -0.7344930105   2.6260631943
H   -4.4737645565   0.0109887883  -0.6441406826
H   -7.3237236563   5.4476284389  -0.2228988344
C   -5.2020280229   5.0754078711  -0.1766802954
H   -4.9441535217   6.1014565518   0.0710453841
H   -2.2622898281   0.8955472644  -2.4813815056
H   -2.8437002834   2.5424299749  -2.7751345495
H   -3.9858212171   1.1869869793  -2.8296513777
  126
G(CENSO)=       -3583.23010607  G(xTB)=        -189.13662666        Conformer 18
C    6.0040695763   1.6212464373  -0.4489841921
C    7.2082725412   1.1712913056  -1.0043618749
C    8.3178283223   2.0024944539  -1.0670287268
C    8.2391897228   3.3086824971  -0.5824941066
C    7.0382440477   3.7954166023  -0.0818330077
C    5.9187291533   2.9620117031  -0.0344552484
S    4.3827807072   3.6229063260   0.5905401125
C    3.2453821852   2.6926100602  -0.4171512098
C    2.0239304949   3.2502615951  -0.8101890413
C    1.1528029763   2.5290021594  -1.6114843030
C    1.5119364325   1.2514631314  -2.0674982187
C    2.7258141455   0.6972314063  -1.6762495444
C    3.5712575273   1.3909522154  -0.8045528593
C    4.8122690117   0.7601378515  -0.3087541361
C    4.8099446287  -0.4888254964   0.2246532276
C    3.5587623072  -1.2519339470   0.4345877612
C    2.4727389557  -0.6763233180   1.1046658532
C    1.2944987993  -1.3954063568   1.2784474729
O    0.2077630328  -0.9183961390   1.9548513615
C    0.3932466947   0.3007638417   2.6960192950
C   -0.6944698840   0.4522672940   3.7204855834
O   -1.9311624558   0.8553296038   3.1336696681
C   -2.8726364647   1.1539662561   4.1657966118
C   -4.1314436002   1.7432083320   3.5967448449
O   -4.8137837616   0.7680802386   2.7998042063
C   -6.2135879820   1.0544784420   2.7026261454
C   -6.8950465292   0.0612574577   1.8019997209
O   -6.5446826473   0.3276404750   0.4434762620
C   -7.4614651449  -0.2488111129  -0.4875470967
C   -7.1118998142   0.2620835745  -1.8645863470
O   -5.8738657835  -0.2587144010  -2.3560236681
C   -6.0573741805  -1.4485883699  -3.1260107574
C   -4.7529416536  -1.8729023076  -3.7466733801
O   -3.8654463182  -2.3507189331  -2.7372470560
C   -2.8909239032  -3.2732657103  -3.2210984638
C   -1.8713495150  -2.6826442271  -4.1670651670
O   -1.0328418365  -1.7736006102  -3.4597326483
C   -0.0502343878  -1.1934539230  -4.3141316244
C    1.0591941954  -0.6090626497  -3.4855305781
O    0.6202228797   0.6198110843  -2.8813621951
C    1.1848736656  -2.6930632002   0.7588914029
C    2.2754732986  -3.2841797800   0.1413654802
C    3.4747983753  -2.5780387366   0.0027431660
S    4.8994401943  -3.3545826731  -0.7352626688
C    6.1711447765  -2.5614451702   0.2349794548
C    6.0160934674  -1.2281370957   0.6520692674
C    6.9978352322  -0.6702672909   1.4799822909
C    8.1373294036  -1.3884159165   1.8149178824
C    8.3113171975  -2.6862399502   1.3328506324
C    7.3238127056  -3.2803949753   0.5565843021
H    7.2684513968   0.1523495955  -1.3753516724
H    9.2454754112   1.6330648042  -1.4943927867
H    9.1061993905   3.9617804894  -0.6235770482
H    6.9625490190   4.8261524880   0.2538414870
H    1.7591065017   4.2584454676  -0.5025298528
H    0.2079157191   2.9620426230  -1.9267188958
H    3.0326288300  -0.2884207176  -2.0025872696
H    2.5738018243   0.3427735920   1.4578735032
H    0.4169522497   1.1624050779   2.0127428213
H    1.3467837886   0.2553594743   3.2389064092
H   -0.3587706293   1.2234906455   4.4335976331
H   -0.8189545315  -0.4894412267   4.2806601479
H   -2.4418366904   1.8915140252   4.8638774000
H   -3.1103412215   0.2429403009   4.7403424750
H   -3.9164527048   2.6398305208   2.9942839871
H   -4.7664737715   2.0432065721   4.4440911938
H   -6.3700846502   2.0754967440   2.3190091041
H   -6.6649529554   0.9883134494   3.7050313806
H   -7.9816016791   0.1807211617   1.9364188329
H   -6.6261640143  -0.9714344512   2.0802065766
H   -8.4894582081   0.0647276381  -0.2419156132
H   -7.4203150010  -1.3497607119  -0.4448181607
H   -7.0057029433   1.3537886310  -1.8246708071
H   -7.9325171013   0.0267962953  -2.5585369736
H   -6.7729928080  -1.2527857881  -3.9415666588
H   -6.4627174980  -2.2645202112  -2.5056861811
H   -4.3092255801  -1.0283394534  -4.2969412605
H   -4.9724328525  -2.6744727220  -4.4705562974
H   -2.3817189710  -3.6654062722  -2.3321073230
H   -3.3890713670  -4.1137835360  -3.7323507537
H   -2.3629238657  -2.1794720416  -5.0161225301
H   -1.2688230318  -3.5108308599  -4.5790270597
H   -0.5008865578  -0.4301330842  -4.9696811603
H    0.3997132383  -1.9692219324  -4.9554645573
H    1.9286483286  -0.4081717279  -4.1279318260
H    1.3468932300  -1.3352319969  -2.7130759125
H    0.2589489825  -3.2454893410   0.8917424682
H    2.2019569101  -4.3093303932  -0.2112335880
H    6.8627798831   0.3428381620   1.8473639209
H    8.8914113870  -0.9372891476   2.4533016541
H    9.2037354632  -3.2505439487   1.5879752615
H    7.4362610865  -4.3069045079   0.2181754279
C   -3.8543778443   5.0910445715   0.9244428950
C   -2.5441782836   4.6540745954   1.1020017535
H   -1.8093376974   5.3060049375   1.5664772050
C   -2.1744633136   3.3748640467   0.6942689934
H   -1.1557123969   3.0271891628   0.8468719107
C   -3.1048161847   2.5279056137   0.0906868482
C   -4.4160426171   2.9744832065  -0.0934375158
H   -5.1549368128   2.3289051572  -0.5609472623
C   -2.6720653415   1.1581415866  -0.3789405786
H   -1.6614372891   0.9608081882  -0.0037581828
C   -2.7187545223   1.0161805642  -1.8942095151
N   -3.5531358656   0.1001870472   0.2625957579
H   -3.8031765974   0.3829166218   1.2296759677
C   -2.9347728059  -1.2758427309   0.3015865308
H   -1.9532118607  -1.1610729539   0.7706295508
H   -2.8209537601  -1.6084045136  -0.7326116879
C   -3.8116212405  -2.2084851034   1.0889678633
C   -4.8375165712  -2.9170080818   0.4593770348
H   -4.9678162573  -2.8187095056  -0.6157809112
C   -5.6726088527  -3.7478085029   1.2017120720
H   -6.4664214691  -4.2999905723   0.7055666898
C   -5.4875144379  -3.8759508351   2.5770129549
C   -4.4620549312  -3.1745122200   3.2084333180
H   -4.3115083964  -3.2758668555   4.2798299862
H   -6.1386093269  -4.5255683522   3.1557895411
C   -3.6276774084  -2.3436497389   2.4668796044
H   -2.8307298163  -1.7874166306   2.9548677055
H   -4.4583941816   0.0472403081  -0.2291939445
H   -4.1464204722   6.0864658608   1.2474925009
C   -4.7900043174   4.2466179690   0.3294589082
H   -5.8138850147   4.5818324421   0.1868998273
H   -2.0732168034   1.7790173230  -2.3373644284
H   -3.7395293955   1.1670676906  -2.2598090382
H   -2.3603971570   0.0367160888  -2.2254212939
  126
G(CENSO)=       -3583.22990627  G(xTB)=        -189.13172163        Conformer 19
C    5.8521421271   1.4667928125  -0.4278473530
C    6.9974198587   1.0137574683  -1.0945082635
C    8.0938630022   1.8457404442  -1.2725785120
C    8.0608987139   3.1562879018  -0.7945269683
C    6.9138501401   3.6453889870  -0.1822960333
C    5.8074396431   2.8097552382  -0.0184716147
S    4.3321532633   3.4687545507   0.7360395468
C    3.1236718662   2.5381654453  -0.1846658105
C    1.9048831740   3.1280025145  -0.5323158724
C    0.9760218618   2.4222848349  -1.2783078625
C    1.2646758377   1.1178163325  -1.7035720603
C    2.4716805479   0.5242322660  -1.3497651031
C    3.3965713303   1.2194745436  -0.5605672291
C    4.6822193691   0.5985068813  -0.1723453643
C    4.7601980628  -0.6509363634   0.3511977109
C    3.5637966963  -1.4702253916   0.6438400815
C    2.5129046353  -0.9629288961   1.4161311843
C    1.3921653404  -1.7474060034   1.6736894675
O    0.3492727412  -1.3448034228   2.4519605968
C    0.5693717878  -0.1862990508   3.2768046782
C   -0.4958974001  -0.1139553756   4.3353348122
O   -1.7026754611   0.4254894251   3.8059257415
C   -2.6809682002   0.5707241506   4.8357528727
C   -3.7507629203   1.5540563756   4.4394731168
O   -4.6749713399   0.9671062563   3.5282430784
C   -5.7996361487   1.8173298376   3.3258333781
C   -6.8532916564   1.1106676369   2.5171801296
O   -6.4546155842   1.0282970199   1.1517094671
C   -7.4786376157   0.4535894326   0.3447366931
C   -7.0676744286   0.5437540759  -1.1039561775
O   -6.0158965962  -0.3721632014  -1.4420872377
C   -6.5161042162  -1.6177353591  -1.9413155271
C   -5.3875968681  -2.5963859517  -2.1134824260
O   -4.4280232869  -2.0584547084  -3.0232396544
C   -3.5008029068  -3.0512709433  -3.4565320342
C   -2.4002984739  -2.3991269384  -4.2449224946
O   -1.5573053670  -1.6433334975  -3.3637570982
C   -0.3820622253  -1.1849992167  -4.0388464444
C    0.6729228093  -0.7588967688  -3.0564789109
O    0.3155356529   0.5052128382  -2.4737702102
C    1.3044889660  -3.0389514679   1.1345772212
C    2.3636182027  -3.5602471716   0.4099524464
C    3.5097578755  -2.7908875988   0.1887015085
S    4.9126255966  -3.4899660828  -0.6614128326
C    6.2084616259  -2.6624101315   0.2456895453
C    6.0232549494  -1.3416451927   0.6870167138
C    7.0282461336  -0.7487209969   1.4605126654
C    8.2133136290  -1.4220926771   1.7223063089
C    8.4102334847  -2.7090825477   1.2203695077
C    7.4050812354  -3.3368853593   0.4945975030
H    7.0231477528  -0.0080685813  -1.4614389955
H    8.9756394555   1.4736317616  -1.7860130267
H    8.9177847400   3.8104338356  -0.9275099686
H    6.8667244205   4.6792262105   0.1487542294
H    1.6923935345   4.1532400281  -0.2418372994
H    0.0447345576   2.8937885086  -1.5763085914
H    2.7195603672  -0.4829973429  -1.6609807312
H    2.5934393944   0.0505291357   1.7913080897
H    0.5663342544   0.7274910187   2.6649009876
H    1.5450144601  -0.2771838853   3.7735958661
H   -0.1198976411   0.5404479098   5.1398990856
H   -0.6635797716  -1.1147509474   4.7670408109
H   -2.2003590212   0.9585509923   5.7489935025
H   -3.1324458399  -0.4049347031   5.0818604021
H   -3.2892420053   2.4553051951   4.0009254706
H   -4.2810582813   1.8602566420   5.3573794442
H   -5.4976170260   2.7499792517   2.8187206892
H   -6.2423306289   2.0907118091   4.2987905251
H   -7.7928907782   1.6829982313   2.5990916655
H   -7.0339091696   0.1035305953   2.9306865243
H   -8.4219538137   1.0119054626   0.4757402491
H   -7.6640034391  -0.5939332602   0.6389790244
H   -6.6933049938   1.5521984906  -1.3071939556
H   -7.9401364086   0.3660859292  -1.7482782858
H   -7.0245286632  -1.4453760920  -2.9030853219
H   -7.2425297075  -2.0524330720  -1.2375352788
H   -5.8145337921  -3.5323219427  -2.5094566953
H   -4.9096648601  -2.8191730325  -1.1468602710
H   -3.0759999149  -3.5853749541  -2.5911906956
H   -4.0076799760  -3.7888922626  -4.1001078345
H   -2.8193524376  -1.7480740964  -5.0294224892
H   -1.8072698506  -3.1878382939  -4.7325246048
H   -0.6234556788  -0.3629495867  -4.7314412952
H    0.0434983260  -2.0106738864  -4.6292811403
H    1.6215591796  -0.6566744936  -3.6013926506
H    0.7948001674  -1.5192011616  -2.2708146900
H    0.4250380162  -3.6413397236   1.3403771737
H    2.3141400779  -4.5827387007   0.0454811530
H    6.8735604226   0.2559077500   1.8434585449
H    8.9845499487  -0.9446332423   2.3197098488
H    9.3366469048  -3.2393612043   1.4215229882
H    7.5388538669  -4.3556246431   0.1409758569
C   -4.6753183252   4.8090683539   0.0580595648
C   -3.4328826599   4.3082685704   0.4409744748
H   -2.9119616219   4.7318541444   1.2951478382
C   -2.8504758597   3.2688455167  -0.2769061116
H   -1.8741951939   2.8908527560   0.0173980738
C   -3.5039564394   2.7076471058  -1.3798565304
C   -4.7412758502   3.2278927021  -1.7654980758
H   -5.2549840294   2.8297615022  -2.6350011274
C   -2.8454322447   1.5759849186  -2.1377879213
H   -1.7612935271   1.6605949599  -2.0238062190
C   -3.1929879211   1.5002627023  -3.6167752512
N   -3.1842942455   0.2266191684  -1.5188547510
H   -4.2097910496   0.0603255625  -1.5637804250
C   -2.7109070320   0.0301446797  -0.1030341177
H   -3.2149054508   0.7719543649   0.5197544947
H   -1.6337477235   0.2307853467  -0.0993972761
C   -3.0129952192  -1.3623787677   0.3763959669
C   -2.2188532965  -2.4375968643  -0.0281951004
H   -1.3731130790  -2.2650052692  -0.6902842033
C   -2.5037771646  -3.7256162497   0.4158258158
H   -1.8816023313  -4.5573339768   0.0963316428
C   -3.5775728155  -3.9460264668   1.2765280290
C   -4.3681365650  -2.8748492287   1.6873887285
H   -5.2035620955  -3.0410017681   2.3624083366
H   -3.7939189398  -4.9506268721   1.6298452204
C   -4.0909062321  -1.5874829939   1.2352273209
H   -4.7062076406  -0.7483208821   1.5493895623
H   -2.7499897763  -0.4970880041  -2.1162237408
H   -5.1306766095   5.6234305028   0.6148266288
C   -5.3244559536   4.2700472438  -1.0490400245
H   -6.2877991446   4.6637893415  -1.3613238166
H   -2.9787281251   2.4614925494  -4.0916132966
H   -4.2484817517   1.2597214838  -3.7795786318
H   -2.5881339246   0.7326174834  -4.1080148314
  126
G(CENSO)=       -3583.22977544  G(xTB)=        -189.13801593        Conformer 20
C    6.1599191120   1.2134970153  -0.5466957508
C    7.2383753882   0.5226104951  -1.1131001541
C    8.4657494220   1.1446407773  -1.2942652815
C    8.6343856875   2.4782968553  -0.9199650448
C    7.5624960154   3.1998411343  -0.4092886145
C    6.3253791162   2.5745736148  -0.2423752494
S    4.9504102632   3.5231409134   0.3819761953
C    3.6440109418   2.7344625699  -0.5397777648
C    2.5560867768   3.4877217000  -0.9910615172
C    1.5566721524   2.8877177177  -1.7378032059
C    1.6506290380   1.5280613248  -2.0672386297
C    2.7218138063   0.7708652682  -1.6064621765
C    3.7086942985   1.3635879166  -0.8094817188
C    4.8489118212   0.5753010121  -0.2947981203
C    4.6928525571  -0.6150039265   0.3368457278
C    3.3689246950  -1.2192226120   0.6104454914
C    2.3549108055  -0.4931445548   1.2482185035
C    1.1278371011  -1.0942252179   1.5119444593
O    0.1043677057  -0.4915674473   2.1825489948
C    0.3238932626   0.8208956311   2.7229897338
C   -0.7093175477   1.0820900499   3.7824062659
O   -2.0126235114   1.2405223123   3.2224715522
C   -2.9725308653   1.3694374457   4.2730419721
C   -4.3210274834   1.7588826303   3.7370312631
O   -4.8549916812   0.7126316433   2.9162486017
C   -6.2858770195   0.7702696518   2.8449639013
C   -6.7950081509  -0.3931947507   2.0417924432
O   -6.5193463315  -0.1693818242   0.6616339572
C   -6.8848511075  -1.2883990744  -0.1411120129
C   -6.8037764114  -0.8977477547  -1.5906548873
O   -5.4748837304  -0.4612187197  -1.8962446861
C   -5.2574483712  -0.3212813330  -3.3075827132
C   -4.6942638050  -1.5817320154  -3.9204257349
O   -3.3488233073  -1.7187781552  -3.4749569565
C   -2.7257557894  -2.9204622509  -3.9235627721
C   -1.2444463032  -2.8497382155  -3.6259049441
O   -0.5435147763  -1.9666846690  -4.5071292955
C   -0.5049987457  -0.6013139574  -4.0968106956
C    0.6972672142  -0.3572456385  -3.1994779281
O    0.6518519906   1.0331170797  -2.8485570304
C    0.8890253307  -2.4140918721   1.1030184468
C    1.9007456134  -3.1444942728   0.5036350156
C    3.1525814821  -2.5618228088   0.2837728903
S    4.4800993175  -3.5334627650  -0.4050315129
C    5.8324297713  -2.8146638556   0.5111182854
C    5.8163125385  -1.4456137301   0.8224344102
C    6.8517067704  -0.9285634401   1.6105154723
C    7.9111234779  -1.7322513383   2.0078087209
C    7.9482810264  -3.0751864766   1.6306163660
C    6.9034000365  -3.6230446768   0.8962713554
H    7.1058839673  -0.5169622971  -1.3986798338
H    9.2925283125   0.5906358867  -1.7291742336
H    9.5938803115   2.9688263567  -1.0567980034
H    7.6784216098   4.2514450182  -0.1612213777
H    2.5015104553   4.5512929865  -0.7752869974
H    0.7169480249   3.4683104686  -2.1078215750
H    2.8115220543  -0.2829553458  -1.8422343621
H    2.5533445399   0.5367696459   1.5202944952
H    0.2865369299   1.5727575257   1.9208040950
H    1.3068850526   0.8724520970   3.2094532400
H   -0.4190350856   2.0001175030   4.3199135495
H   -0.7036073570   0.2509810552   4.5067865627
H   -2.6560284434   2.1556835455   4.9788818367
H   -3.0478106407   0.4224459280   4.8331098674
H   -4.2662435334   2.6981752360   3.1667573114
H   -4.9800718641   1.9227134924   4.6030077065
H   -6.6121473821   1.7211924489   2.3929387801
H   -6.7033414211   0.7083493777   3.8613779262
H   -7.8814668365  -0.4870150907   2.2003663405
H   -6.3159124804  -1.3253526703   2.3859018278
H   -7.9206718111  -1.5992343982   0.0729740033
H   -6.2187152725  -2.1403523711   0.0686935996
H   -7.5168824104  -0.0876996647  -1.8126466860
H   -7.0759550715  -1.7742680481  -2.1983723767
H   -4.5426286486   0.4980805764  -3.4476057645
H   -6.1942691872  -0.0441621730  -3.8114211175
H   -4.7280468033  -1.4990731337  -5.0201532318
H   -5.2947075318  -2.4603959508  -3.6284419805
H   -3.1600370274  -3.7964644831  -3.4085426519
H   -2.8797258258  -3.0527271608  -5.0070473716
H   -0.8131839109  -3.8456562835  -3.7827676880
H   -1.0831036109  -2.5736515796  -2.5719472450
H   -1.4292676506  -0.3065084983  -3.5856566269
H   -0.4097960253   0.0009590511  -5.0082389711
H    1.6267755917  -0.5891024672  -3.7375540252
H    0.6455094317  -0.9791126177  -2.2926868635
H   -0.0770534081  -2.8668019852   1.3083181995
H    1.7267218207  -4.1829521552   0.2352517192
H    6.8229466290   0.1188572529   1.8967818736
H    8.7096466840  -1.3128835052   2.6129951106
H    8.7775207799  -3.7070077650   1.9357954080
H    6.9079308213  -4.6789830729   0.6401242620
C   -6.0382758731   4.9690097194   0.4769398089
C   -4.8011550831   5.0809588836   1.1059652177
H   -4.5766602581   5.9490436865   1.7196312952
C   -3.8495789381   4.0756192336   0.9560108358
H   -2.8850288553   4.1611391562   1.4516730635
C   -4.1210016233   2.9541140578   0.1698873057
C   -5.3582028768   2.8549126074  -0.4726540817
H   -5.5874038753   1.9973341204  -1.1015096758
C   -3.0407183902   1.9143428661  -0.0224323310
H   -2.2707046622   2.0564506098   0.7440478087
C   -2.4194735159   1.9922445289  -1.4098809517
N   -3.6003944940   0.5315656214   0.2432829617
H   -4.0175391982   0.5303869067   1.1950808108
C   -2.5741632089  -0.5697717268   0.1359354797
H   -1.6891223894  -0.2308579073   0.6827003277
H   -2.3326411503  -0.6876734073  -0.9229681576
C   -3.0913155492  -1.8606750967   0.7059871358
C   -3.0819368882  -2.0733175670   2.0877006423
H   -2.7049687761  -1.2933630133   2.7448215636
C   -3.5405484420  -3.2773720318   2.6127212198
H   -3.5277347752  -3.4385965145   3.6873080979
C   -4.0015226462  -4.2812910177   1.7616446909
C   -4.0063585890  -4.0760762353   0.3840668663
H   -4.3631299511  -4.8565979088  -0.2826968271
H   -4.3510117155  -5.2244211976   2.1729870672
C   -3.5561337807  -2.8676758232  -0.1419437726
H   -3.5662496044  -2.6908500901  -1.2148395214
H   -4.3712900753   0.3175363415  -0.4121497731
H   -6.7845242860   5.7494597047   0.5974495218
C   -6.3138816176   3.8539936232  -0.3118354214
H   -7.2756336548   3.7626212063  -0.8091930185
H   -3.1546395588   1.7417694027  -2.1818334934
H   -1.5501372015   1.3383383438  -1.5106887639
H   -2.0878105253   3.0199357215  -1.5813726228
  126
G(CENSO)=       -3583.22973806  G(xTB)=        -189.13445813        Conformer 21
C    5.9493169942   1.6137164212  -0.4568981035
C    7.0874557223   1.1164657106  -1.1052905739
C    8.2445708049   1.8767088292  -1.1987213041
C    8.2828930567   3.1599230764  -0.6513008762
C    7.1478845216   3.6971508631  -0.0575544293
C    5.9802140769   2.9352490568   0.0194736972
S    4.5251673272   3.6647191417   0.7474994284
C    3.2886155297   2.8600691112  -0.2504442971
C    2.1173416123   3.5417074512  -0.5966964512
C    1.1556274681   2.9256896600  -1.3797192243
C    1.3647295147   1.6218991508  -1.8484933298
C    2.5389681059   0.9508127392  -1.5244434645
C    3.4875218236   1.5461761477  -0.6844770819
C    4.7134913372   0.8164372309  -0.2950950665
C    4.6882092315  -0.4691946429   0.1407119084
C    3.4327588185  -1.2349102249   0.3158764987
C    2.3760778421  -0.7408406234   1.0899149273
C    1.1933466918  -1.4678337234   1.2040634713
O    0.1315849574  -1.0743903169   1.9657191780
C    0.3966370859  -0.0762223824   2.9684076483
C   -0.7420688317  -0.0303552308   3.9506946707
O   -1.8428433969   0.6825420270   3.3981028938
C   -2.8293761022   0.9717380481   4.3854253019
C   -3.8175872893   1.9732172740   3.8532431225
O   -4.6982112663   1.3529259273   2.9186720548
C   -5.7056901833   2.2534507738   2.4636143200
C   -6.8817973832   1.4904965720   1.9235997481
O   -6.5947138922   0.8810304034   0.6588718234
C   -7.7302108403   0.1167578720   0.2382384979
C   -7.5759317926  -0.3548962103  -1.1784499569
O   -6.5225221489  -1.3127187598  -1.2639958304
C   -6.6019050547  -2.0649561117  -2.4725478470
C   -5.4169987177  -2.9821294195  -2.5742007906
O   -4.2382077343  -2.2004754083  -2.8006743127
C   -3.1318010993  -2.9915451750  -3.2535027230
C   -2.2109835847  -2.1735267881  -4.1170213938
O   -1.4327915956  -1.2755852262  -3.3279819269
C   -0.4731218801  -0.5899849871  -4.1355245670
C    0.6932946328  -0.1416031325  -3.2988517819
O    0.3701856373   1.0796989694  -2.6111922620
C    1.0522668962  -2.6861441238   0.5249826188
C    2.1166654162  -3.2039018232  -0.1948934417
C    3.3199294447  -2.4970516896  -0.2760527233
S    4.7150321109  -3.1999821187  -1.1355309827
C    6.0201442136  -2.5454031227  -0.1091844998
C    5.8931252172  -1.2657937865   0.4563097118
C    6.9017489501  -0.8112024908   1.3138052829
C    8.0397203726  -1.5739431486   1.5378743773
C    8.1838358114  -2.8134491047   0.9131794934
C    7.1697121384  -3.3087162639   0.1021646107
H    7.0582076439   0.1162101299  -1.5272802645
H    9.1181772945   1.4700898307  -1.7000616118
H    9.1875667444   3.7576170066  -0.7168527373
H    7.1584169177   4.7140398778   0.3253486101
H    1.9633163614   4.5649548101  -0.2646113748
H    0.2470304468   3.4516478916  -1.6545340100
H    2.7385899093  -0.0488582071  -1.8877391602
H    2.4969224049   0.2219935955   1.5733486941
H    0.5336448582   0.9106306955   2.5029669350
H    1.3154096018  -0.3437759557   3.5088175078
H   -0.3783818911   0.4882137472   4.8533992848
H   -1.0369002113  -1.0520442260   4.2429085400
H   -2.3487161393   1.4107762631   5.2757906666
H   -3.3495764193   0.0511992199   4.7011572960
H   -3.2815593794   2.8152680728   3.3854796381
H   -4.3987392875   2.3681994225   4.7032407205
H   -5.3002730423   2.9407380968   1.7043587014
H   -6.0762187119   2.8612470143   3.3057778645
H   -7.7231915360   2.1920620123   1.8025437503
H   -7.1858253462   0.7193298358   2.6504512513
H   -8.6361849465   0.7424093649   0.2912964373
H   -7.8703136009  -0.7456705610   0.9104783883
H   -7.3817226475   0.4932493422  -1.8562695099
H   -8.5316112038  -0.8150371342  -1.4782448268
H   -6.6275930383  -1.3917695518  -3.3457511580
H   -7.5221517014  -2.6721815261  -2.4801996954
H   -5.5817273684  -3.6611506067  -3.4243687274
H   -5.3124811670  -3.5899634064  -1.6607650008
H   -2.5845451553  -3.4201664769  -2.3999533762
H   -3.5056814539  -3.8227474247  -3.8694858410
H   -2.7966107098  -1.6261151891  -4.8745696440
H   -1.5411581266  -2.8714816181  -4.6472002969
H   -0.9356116835   0.2628497937  -4.6583138532
H   -0.0750228520  -1.2770341409  -4.8987226187
H    1.5610451325   0.0344537320  -3.9502745164
H    0.9435269972  -0.9349473755  -2.5805062557
H    0.1259632775  -3.2450138483   0.6209792009
H    2.0223172945  -4.1772202363  -0.6687521927
H    6.7901000658   0.1584310527   1.7908062995
H    8.8168990208  -1.2026698616   2.1996420917
H    9.0749561658  -3.4115556570   1.0813863471
H    7.2603657545  -4.2926998041  -0.3499525922
C   -2.1952315707   4.4393346074   1.0036490705
C   -1.3546481470   3.3302988335   1.0163750127
H   -0.4434796446   3.3418514135   1.6076248284
C   -1.6669064138   2.2087638312   0.2548709699
H   -0.9895675499   1.3578180911   0.2488773438
C   -2.8317040081   2.1717608487  -0.5165983435
C   -3.6762136524   3.2861720677  -0.5152397758
H   -4.5848161917   3.2878877985  -1.1094856960
C   -3.1216294401   0.9545964585  -1.3682173303
H   -2.1706545245   0.4868656278  -1.6466841248
C   -3.9327675670   1.2287678776  -2.6248347147
N   -3.8516295889  -0.1215734333  -0.5728092995
H   -4.7402616554   0.2489129535  -0.1977747110
C   -3.0492642628  -0.7344939836   0.5486582842
H   -2.9303288948   0.0218797944   1.3285928687
H   -2.0685085996  -0.9789462162   0.1310866705
C   -3.7327648352  -1.9674717491   1.0702263679
C   -3.3408373068  -3.2278475248   0.6151353908
H   -2.5191802018  -3.3085119848  -0.0923045643
C   -3.9921125742  -4.3739760124   1.0640857686
H   -3.6784954470  -5.3506424630   0.7054514979
C   -5.0430312538  -4.2661330798   1.9719379324
C   -5.4324933458  -3.0108609298   2.4365362977
H   -6.2450705780  -2.9244242000   3.1531732850
H   -5.5530945217  -5.1591659649   2.3229866416
C   -4.7789457417  -1.8656213506   1.9913981426
H   -5.0722499896  -0.8851851426   2.3569096323
H   -4.1071981077  -0.8690733019  -1.2409208760
H   -1.9449767228   5.3214228216   1.5870354788
C   -3.3565744366   4.4141273357   0.2353585630
H   -4.0184905904   5.2757816110   0.2183978578
H   -3.4325101964   2.0009548369  -3.2162641194
H   -4.9455583074   1.5746412390  -2.3920711683
H   -4.0091402811   0.3222036105  -3.2326944464
  126
G(CENSO)=       -3583.22965147  G(xTB)=        -189.13502527        Conformer 22
C    5.6439703789   1.7044343719  -0.6156572708
C    6.8969068555   1.4054324477  -1.1660561219
C    7.8472819801   2.3986541853  -1.3553598667
C    7.5578195360   3.7179791024  -1.0050071314
C    6.3004745030   4.0481464473  -0.5150774208
C    5.3420097272   3.0477594903  -0.3429028210
S    3.7173930362   3.4899559337   0.2414301259
C    2.7748702030   2.2845659740  -0.6726710737
C    1.5177939152   2.6308845939  -1.1750886584
C    0.7805437321   1.7114210870  -1.8998188864
C    1.3022878700   0.4347319743  -2.1486873123
C    2.5565883387   0.0864285240  -1.6549023640
C    3.2896781930   1.0002343909  -0.8863002300
C    4.6263286145   0.6613189112  -0.3488594147
C    4.9014673591  -0.4938688593   0.3090519605
C    3.8989217779  -1.5511457332   0.5728629940
C    2.6609193110  -1.2659554489   1.1657180464
C    1.7494865923  -2.2916552189   1.3990639431
O    0.5333997410  -2.1246981218   1.9886489800
C    0.1331730434  -0.8049122270   2.3744874211
C   -1.1288329970  -0.9804853670   3.1973239265
O   -1.7544789965   0.2920869133   3.2916526492
C   -2.7638893255   0.3216728575   4.3027861429
C   -3.6504878826   1.5197977914   4.0914649920
O   -4.5727832674   1.2466421899   3.0348418810
C   -5.4237139094   2.3602404070   2.7675361320
C   -6.6980101173   1.9055901827   2.1099640122
O   -6.4924913956   1.4952192094   0.7492963407
C   -7.7333715672   1.0386653633   0.1944824526
C   -7.5935966442   0.7380439616  -1.2711544154
O   -6.7344278539  -0.3857305296  -1.4508818961
C   -6.8067484568  -0.9069136629  -2.7768921962
C   -5.8239376000  -2.0357387208  -2.9162067363
O   -4.4932937859  -1.5097916657  -2.8496078355
C   -3.5069793002  -2.5025347705  -3.1406793980
C   -2.1549941532  -1.8167026667  -3.1729213169
O   -1.1847340442  -2.8420171734  -3.3667429873
C    0.0041334953  -2.4354825555  -4.0387914748
C    1.0059438669  -1.7153244375  -3.1672180022
O    0.5152726428  -0.3920504805  -2.8924739756
C    2.0586415885  -3.6079497707   1.0288710674
C    3.2933908970  -3.8981236553   0.4780079741
C    4.2254668720  -2.8777720089   0.2684689400
S    5.8322924786  -3.2782947519  -0.3917936865
C    6.7945383631  -2.0918339894   0.5261026979
C    6.2478790683  -0.8339885669   0.8234168601
C    6.9946335722   0.0454130852   1.6168296437
C    8.2779720011  -0.2851272933   2.0295030689
C    8.8358982825  -1.5104023922   1.6620863790
C    8.0908392883  -2.4225487383   0.9249289392
H    7.1241785102   0.3767641753  -1.4304796503
H    8.8158360001   2.1452786004  -1.7765058518
H    8.3006407209   4.4981722379  -1.1446601164
H    6.0543759790   5.0817119937  -0.2871096350
H    1.1216328441   3.6295230519  -1.0124089094
H   -0.1897971442   1.9789233806  -2.3071329690
H    2.9853003067  -0.8902423107  -1.8442909966
H    2.4338317528  -0.2378795811   1.4233940957
H   -0.0659528834  -0.1914456551   1.4823600550
H    0.9144317319  -0.3177749338   2.9724054646
H   -0.8743490077  -1.3699598561   4.1958568534
H   -1.7986291189  -1.7074843825   2.7089319328
H   -2.2960234883   0.3829527465   5.2984589519
H   -3.3735503141  -0.5959610434   4.2668673546
H   -3.0363146371   2.4053403046   3.8568595033
H   -4.2031126495   1.7250259595   5.0229095852
H   -4.9033225740   3.1041721237   2.1448114894
H   -5.7115946866   2.8509363958   3.7115702188
H   -7.4128878414   2.7438274001   2.1263318687
H   -7.1349488824   1.0744105503   2.6870770274
H   -8.5000251559   1.8210508318   0.3133111952
H   -8.0742329865   0.1397750040   0.7331831708
H   -7.2028837555   1.6139218380  -1.8157223589
H   -8.5994948080   0.5166538890  -1.6635076846
H   -6.5856713120  -0.1191446145  -3.5162233094
H   -7.8194046346  -1.2917514493  -2.9801046474
H   -5.9821525086  -2.5248149686  -3.8893880977
H   -5.9760354558  -2.7835401101  -2.1206813338
H   -3.5190181136  -3.2941497319  -2.3757109307
H   -3.7175728347  -2.9615554623  -4.1186194260
H   -1.9752223480  -1.2760743182  -2.2305208655
H   -2.1232634079  -1.0862283801  -3.9952616368
H   -0.2410515485  -1.8206020429  -4.9191518967
H    0.4809908345  -3.3588258280  -4.3879192114
H    1.9629675472  -1.6562957806  -3.7066144475
H    1.1611598104  -2.2635350963  -2.2261420208
H    1.3335859811  -4.3953233416   1.2124381723
H    3.5445266186  -4.9258526787   0.2305302534
H    6.5622704047   1.0035827371   1.8908085993
H    8.8461280177   0.4132483119   2.6370799943
H    9.8422907954  -1.7709122209   1.9771593638
H    8.5048265625  -3.3960545338   0.6765009179
C   -2.2815982944   4.7545489526   1.3746252254
C   -1.4568688256   3.6339116888   1.3169692261
H   -0.5633685442   3.5769868040   1.9330711924
C   -1.7657581146   2.5871913976   0.4540685273
H   -1.1043898063   1.7273463098   0.3941221312
C   -2.9055619659   2.6378308562  -0.3532313811
C   -3.7318546048   3.7630566384  -0.2836785928
H   -4.6209853768   3.8325881274  -0.9027462614
C   -3.1885287355   1.4977630213  -1.3085254160
H   -2.2350670062   1.0314445093  -1.5832832425
C   -3.9401346350   1.8891133936  -2.5716154495
N   -3.9702772940   0.3853643091  -0.6245843411
H   -4.8372679162   0.7691088151  -0.2124781521
C   -3.2077554559  -0.3756679012   0.4307018135
H   -3.1341706610   0.2631034919   1.3145300955
H   -2.2053723911  -0.5573124064   0.0318456649
C   -3.8954862574  -1.6774602560   0.7375028629
C   -5.1445351423  -1.6954788243   1.3651136435
H   -5.6155119988  -0.7581137464   1.6475338211
C   -5.7778485362  -2.9048747549   1.6310952091
H   -6.7503126792  -2.9093946959   2.1161076023
C   -5.1649859084  -4.1080624101   1.2838804622
C   -3.9151179133  -4.0968435502   0.6702439631
H   -3.4296320172  -5.0312135809   0.4020795650
H   -5.6593227568  -5.0521672553   1.4960843265
C   -3.2850874496  -2.8854472363   0.3944647882
H   -2.3093861296  -2.8762798161  -0.0868633623
H   -4.2640221215  -0.2879809078  -1.3568849511
H   -2.0367904910   5.5790195385   2.0386995062
C   -3.4177294295   4.8159400160   0.5717273533
H   -4.0654375743   5.6874856115   0.6104830909
H   -3.9942459922   1.0395797498  -3.2584365256
H   -3.4095789194   2.7042628010  -3.0713904429
H   -4.9590608131   2.2241183236  -2.3541337310
  126
G(CENSO)=       -3583.22857421  G(xTB)=        -189.13626815        Conformer 23
C    6.0446721033   1.2391068111  -0.3310765639
C    7.0042436668   0.8000933897  -1.2504274566
C    8.1300208496   1.5662062764  -1.5206222222
C    8.3102739286   2.7929191768  -0.8803704335
C    7.3432705298   3.2725700711  -0.0048357939
C    6.2055884683   2.5063355287   0.2533917185
S    4.9582871024   3.1420513286   1.3619497119
C    3.5181789243   2.4670968047   0.5556701043
C    2.3184758070   3.1825228155   0.5409728808
C    1.2226709737   2.6870237280  -0.1475673964
C    1.3287789799   1.4848168004  -0.8587429530
C    2.5068332479   0.7458315364  -0.8077932387
C    3.5962336720   1.2173145109  -0.0669509429
C    4.8527851503   0.4429899947   0.0310119065
C    4.8855707634  -0.8493476384   0.4405061260
C    3.6778618962  -1.5742172223   0.8951797000
C    2.8118807310  -1.0073365020   1.8400573358
C    1.6911918195  -1.7093239068   2.2739378218
O    0.8058393376  -1.2394959724   3.1962617682
C    1.1131363329   0.0164084403   3.8305563092
C    0.1307136174   0.2680770915   4.9533961111
O   -1.1450993781   0.7494426544   4.5502369543
C   -2.0144679565  -0.2429540243   4.0053348586
C   -3.4316474371   0.2689670392   4.0496246681
O   -3.5689071249   1.3411055152   3.1156422271
C   -4.7659578169   2.0983182535   3.2670425518
C   -6.0376560362   1.3603192039   2.9180188539
O   -6.0721236536   1.0589958175   1.5210732367
C   -7.2706266537   0.3575986282   1.1916109130
C   -7.4340144638   0.2425837267  -0.2986729706
O   -6.4048731370  -0.5863212363  -0.8522672429
C   -6.7636281511  -1.0873778057  -2.1466363923
C   -5.7242438734  -2.0712910305  -2.6049343457
O   -4.5384448705  -1.3696241738  -2.9707742047
C   -3.4653520034  -2.2576003980  -3.2744455180
C   -2.3584373756  -1.4853072259  -3.9356243115
O   -1.8462353675  -0.4938982790  -3.0329663528
C   -0.7393900194   0.2323768438  -3.5932201667
C    0.4609498741   0.2046135224  -2.6820637576
O    0.2343492214   1.1120877876  -1.5873924805
C    1.4286425265  -2.9897827735   1.7659977000
C    2.3025663402  -3.5690780973   0.8623272326
C    3.4384507258  -2.8732474697   0.4371188517
S    4.5895645434  -3.6464410619  -0.6831447465
C    6.1001288366  -2.9692594536  -0.0186892245
C    6.1175196438  -1.6664901910   0.5061331284
C    7.2991309824  -1.2062179303   1.1008825134
C    8.4483619719  -1.9843469603   1.0972240245
C    8.4344699464  -3.2474868823   0.5042191367
C    7.2581109472  -3.7486389647  -0.0390761906
H    6.8655434737  -0.1595389743  -1.7404617344
H    8.8693413696   1.2074315324  -2.2308717931
H    9.1916120319   3.3938799841  -1.0854208995
H    7.4603760769   4.2471670666   0.4613405289
H    2.2497649928   4.1455914990   1.0395531324
H    0.2979741148   3.2537977012  -0.1937506650
H    2.5990638924  -0.2053840903  -1.3205579908
H    3.0364888778  -0.0159442048   2.2148636115
H    1.0733420348   0.8330830195   3.0942862815
H    2.1252440793  -0.0280348091   4.2583804993
H    0.5575461665   1.0579363730   5.5825709058
H    0.0286087711  -0.6413549730   5.5683413235
H   -1.9602751035  -1.1695058870   4.5995480866
H   -1.7343745054  -0.4888092559   2.9696650799
H   -3.6736452000   0.6191724415   5.0664521740
H   -4.1081633512  -0.5644083667   3.8024479812
H   -4.6541357778   2.9692189149   2.6096742009
H   -4.8579120917   2.4607428864   4.3044242613
H   -6.8898448240   2.0100627209   3.1815656016
H   -6.1356046453   0.4354999578   3.5096949300
H   -8.1478334513   0.9023412845   1.5803079971
H   -7.2644197439  -0.6448336857   1.6525851118
H   -7.4198893243   1.2356542398  -0.7735011231
H   -8.4171175908  -0.2140536281  -0.4895939394
H   -6.8569767025  -0.2594587633  -2.8685103681
H   -7.7336119302  -1.6033240818  -2.0830140573
H   -6.1164358252  -2.6278351432  -3.4714935466
H   -5.5122263455  -2.7936184474  -1.7992444390
H   -3.1048280947  -2.7495939675  -2.3563553574
H   -3.7962050163  -3.0394180916  -3.9780038456
H   -2.7299541336  -1.0041078055  -4.8552177569
H   -1.5591700918  -2.1926435723  -4.2101289164
H   -1.0431999310   1.2702856887  -3.7895718856
H   -0.4406712717  -0.2183137892  -4.5480803375
H    1.3435278163   0.5353066180  -3.2475114239
H    0.6357462395  -0.8159431776  -2.3140647115
H    0.5557097624  -3.5310546789   2.1176488657
H    2.1165863689  -4.5786694115   0.5056248092
H    7.3106225111  -0.2206259195   1.5570045707
H    9.3565961913  -1.6070510439   1.5582171971
H    9.3323073390  -3.8588536077   0.4947505940
H    7.2305799383  -4.7510901297  -0.4576737727
C   -6.6111925610   3.1356207408  -4.2401972573
C   -6.8774345582   3.5759114591  -2.9458882551
H   -7.7536151991   4.1869552730  -2.7451643358
C   -6.0232535270   3.2289983894  -1.9021747812
H   -6.2319247160   3.5731170558  -0.8912870004
C   -4.8919890387   2.4463725809  -2.1427900604
C   -4.6212155688   2.0208932110  -3.4468844889
H   -3.7368343085   1.4240464938  -3.6615274699
C   -3.9497751952   2.1407345903  -1.0009402336
H   -4.4499276467   2.3707084870  -0.0537733932
C   -2.6497701655   2.9237308538  -1.1115175623
N   -3.6814540223   0.6507449231  -0.9471640539
H   -4.5962722190   0.1679216070  -0.8696885374
C   -2.7789794983   0.2256436975   0.1859552732
H   -3.1324778646   0.7422860816   1.0843547724
H   -1.7686344905   0.5594532088  -0.0611291359
C   -2.8159615085  -1.2646806523   0.3767617928
C   -1.7332579883  -2.0585162746  -0.0041960623
H   -0.8575472882  -1.5920446893  -0.4488632450
C   -1.7722996264  -3.4383016222   0.1828700268
H   -0.9252765260  -4.0476087825  -0.1198110932
C   -2.8933577027  -4.0342925561   0.7545072955
C   -3.9727931481  -3.2449299546   1.1501009386
H   -4.8445570704  -3.7038642917   1.6088171751
H   -2.9237910957  -5.1109240553   0.8991430073
C   -3.9324460686  -1.8667279005   0.9656772003
H   -4.7691908546  -1.2472601038   1.2800496608
H   -3.2531823943   0.3235596009  -1.8284348481
H   -7.2791935710   3.4011880433  -5.0548582805
C   -5.4811293354   2.3577240850  -4.4880526254
H   -5.2649958501   2.0151871508  -5.4968891559
H   -2.8937382871   3.9845415667  -1.2186196175
H   -2.0733630257   2.6111122612  -1.9885959677
H   -2.0324548205   2.8065244990  -0.2176210268
  126
G(CENSO)=       -3583.22671189  G(xTB)=        -189.13311466        Conformer 24
C    6.3314590540   0.9183521624  -0.9922595721
C    7.3816237602   0.0699423092  -1.3641295538
C    8.5366309068   0.5793615116  -1.9408899426
C    8.6582021925   1.9513377453  -2.1652855331
C    7.6055210002   2.8044958084  -1.8564844355
C    6.4399802395   2.2843408028  -1.2915395277
S    5.0719472628   3.3694714080  -0.9332231702
C    3.7477925847   2.2369701343  -1.3160793107
C    2.6006307126   2.7115556509  -1.9558413331
C    1.5915904746   1.8340828512  -2.3109912211
C    1.7270263489   0.4645612512  -2.0465742173
C    2.8511753974  -0.0096250720  -1.3759236709
C    3.8643311328   0.8787820169  -0.9913856868
C    5.1050982960   0.4141237947  -0.3313350865
C    5.1388720818  -0.3926289900   0.7582704563
C    3.9371556491  -0.9467578886   1.4211202451
C    2.8516833560  -0.1386020353   1.7876723599
C    1.7542257761  -0.6992107302   2.4353421818
O    0.6746009560   0.0040654231   2.8779446133
C    0.4957818201   1.3562231800   2.4345877543
C   -0.6684997245   1.9503139073   3.1972734153
O   -1.9278496560   1.3266628870   2.9616091739
C   -2.1726435052   0.1335085645   3.7139912996
C   -3.6292547388   0.0420902639   4.0852042165
O   -4.4365234079  -0.2692864939   2.9461207203
C   -5.8145895377  -0.3138524989   3.3174264672
C   -6.6483009350  -0.8728603535   2.1978199700
O   -6.5598871579  -0.0158015370   1.0576333696
C   -7.5717982421  -0.3154444902   0.0914810792
C   -7.4188566558   0.5681390283  -1.1171167163
O   -6.3476235025   0.0885583124  -1.9356959880
C   -6.2562573564   0.7952603251  -3.1749710738
C   -5.3958847146   0.0156306848  -4.1302941210
O   -4.0604031559  -0.0756662542  -3.6350315662
C   -3.2207406805  -0.7305091690  -4.5903168969
C   -1.8000356341  -0.8114233760  -4.0996067604
O   -1.6946200356  -1.7840595206  -3.0546278529
C   -0.4092157411  -2.3861080249  -2.9270470389
C    0.5521419518  -1.6482555875  -2.0193149877
O    0.7299180602  -0.3234265605  -2.5405192955
C    1.7233376820  -2.0738051619   2.7072944165
C    2.8050903894  -2.8689226663   2.3758603098
C    3.9212758744  -2.3085698278   1.7495928684
S    5.3236145658  -3.3445049469   1.3754960149
C    6.6141642592  -2.1618753795   1.7067018002
C    6.4053411688  -0.8079201307   1.4051307154
C    7.4006922506   0.1126757653   1.7561446306
C    8.5989054347  -0.3128836948   2.3121676625
C    8.8200650690  -1.6722830624   2.5372806275
C    7.8236741433  -2.5973817076   2.2509777305
H    7.2882900885  -0.9965253508  -1.1789798578
H    9.3440082078  -0.0930957380  -2.2159133544
H    9.5620429779   2.3551566029  -2.6124710568
H    7.6781858827   3.8668806114  -2.0724559138
H    2.5088653523   3.7664782736  -2.1987098229
H    0.7067824283   2.1876906218  -2.8321767030
H    2.9764815839  -1.0631900484  -1.1547360664
H    2.8935667113   0.9204118230   1.5609438681
H    0.3170755898   1.3665121025   1.3482417370
H    1.3832631560   1.9670702712   2.6551249800
H   -0.7744252552   2.9926268324   2.8718994716
H   -0.4424302522   1.9499668122   4.2750287871
H   -1.5927705038   0.1493645668   4.6480539640
H   -1.8652743262  -0.7561709404   3.1455994686
H   -3.9602896915   0.9913566867   4.5385119369
H   -3.7421779346  -0.7536152716   4.8409816952
H   -6.1671144180   0.6959844536   3.5869855959
H   -5.9503167535  -0.9658425921   4.1963348155
H   -7.6908892030  -0.9267958033   2.5494488306
H   -6.3200576940  -1.8899366666   1.9320136385
H   -8.5627338114  -0.1352568234   0.5369557038
H   -7.5168416690  -1.3750020989  -0.2080053626
H   -7.2394180160   1.6124824943  -0.8112909890
H   -8.3584203825   0.5338382478  -1.6903445688
H   -5.8482725473   1.8049486749  -3.0101129166
H   -7.2558156374   0.8992458776  -3.6253331169
H   -5.4058765627   0.5340878959  -5.1037464930
H   -5.8158006366  -0.9934304813  -4.2787732580
H   -3.6050600953  -1.7417390132  -4.8039041407
H   -3.2251684735  -0.1587247160  -5.5336436475
H   -1.4573140513   0.1745067121  -3.7578159171
H   -1.1714175798  -1.1096638743  -4.9524818748
H    0.0471670919  -2.5162134443  -3.9205031921
H   -0.5669150247  -3.3819458796  -2.4932055107
H    1.4942821497  -2.2129316453  -2.0132072092
H    0.1718854431  -1.5836071506  -0.9887123121
H    0.8590350206  -2.4950553242   3.2122966813
H    2.7928569122  -3.9267615702   2.6231233849
H    7.2301162183   1.1694025697   1.5704805257
H    9.3627024265   0.4148664485   2.5704182060
H    9.7583079833  -2.0109770110   2.9674080128
H    7.9742521199  -3.6514371999   2.4677545343
C   -6.2564074845   4.5410708994   0.2946683964
C   -5.8923656333   3.7576303547   1.3881494930
H   -6.3820633475   3.8983904611   2.3479996948
C   -4.8960393628   2.7970834566   1.2538043574
H   -4.6095383211   2.1823193214   2.1042228029
C   -4.2552387684   2.6014408604   0.0264082019
C   -4.6184313830   3.3957979243  -1.0627064049
H   -4.1224899851   3.2743743515  -2.0208403487
C   -3.2062027100   1.5125822450  -0.0743433631
H   -2.6958546814   1.4325925700   0.8925830340
C   -2.1882722999   1.6935767627  -1.1851459896
N   -3.9382994208   0.1865990213  -0.2277452500
H   -4.6702182542   0.1258424602   0.5011048773
C   -3.0597435658  -1.0331383092  -0.1429510243
H   -2.4583173606  -0.9290225234   0.7647019015
H   -2.4099633365  -1.0291163429  -1.0222749761
C   -3.8841687336  -2.2906893224  -0.1125539264
C   -4.6023563374  -2.6847822089  -1.2462537876
H   -4.5514685718  -2.0797447868  -2.1480112553
C   -5.3742477064  -3.8413258131  -1.2205740721
H   -5.9342498813  -4.1361798626  -2.1040646359
C   -5.4205409378  -4.6259679637  -0.0689046983
C   -4.6914844805  -4.2489509397   1.0558457991
H   -4.7202128689  -4.8595590149   1.9542464065
H   -6.0200431772  -5.5321242658  -0.0511751041
C   -3.9314983396  -3.0815378668   1.0364322544
H   -3.3785163147  -2.7745755609   1.9202340352
H   -4.4694872862   0.1792371223  -1.1145457266
H   -7.0330264734   5.2942100677   0.3971192555
C   -5.6144063811   4.3611886334  -0.9277361707
H   -5.8872729808   4.9752757715  -1.7817432316
H   -1.7235037380   2.6778069119  -1.0763190777
H   -2.6478068596   1.6289652696  -2.1760248728
H   -1.3954302685   0.9434046143  -1.1235126946
