# Supplementary material for: Chiral Induction and Memory via Supramolecular Deracemization
Source: Angew Chem Int Ed Engl. 2025 Aug 5;64(38):e202510584. doi: 10.1002/anie.202510584 (PMC12435425; doi:10.1002/anie.202510584)
Supplement: Supplementary file 2 — Supporting Information [file ANIE-64-e202510584-s001.zip › BTX-24c8-P-anti-R-MDBA.xyz]

  126
G(CENSO)=       -3583.23525789  G(xTB)=        -189.13549692        Conformer 1
C   -5.7076496952  -2.0046959789   1.5982315844
C   -6.8226597570  -1.5671265746   2.3226034875
C   -7.7434975896  -2.4754715290   2.8259443432
C   -7.5589422310  -3.8431559471   2.6196955166
C   -6.4296116082  -4.3023114919   1.9523965668
C   -5.4973809783  -3.3860692659   1.4624065402
S   -4.0310034424  -3.9806724306   0.6381382493
C   -2.8929299480  -2.7253627818   1.1962015620
C   -1.5706522697  -3.0634928666   1.4971522899
C   -0.7038041397  -2.1051063629   1.9923536588
C   -1.1574095322  -0.7975104845   2.2215869059
C   -2.4636300692  -0.4467551330   1.8882801658
C   -3.3293420633  -1.4049388846   1.3455355396
C   -4.7280146025  -1.0705667412   1.0007966465
C   -5.0718185008  -0.0204527733   0.2163830526
C   -4.0878191087   0.8875012359  -0.4153050349
C   -3.0230688926   0.3943716716  -1.1831892876
C   -2.1521062990   1.2795613708  -1.8144373055
O   -1.1362804678   0.9119840278  -2.6407832474
C   -0.8649371402  -0.4831350635  -2.8247311117
C    0.0911844326  -0.6253064718  -3.9799919434
O    1.3116501414   0.0537925084  -3.6992731164
C    2.2551894436  -0.0529685025  -4.7677749808
C    3.2079606687  -1.2154289076  -4.6092693092
O    4.1668468962  -0.9188655614  -3.5903032972
C    5.1203485046  -1.9718824558  -3.4594241773
C    6.3450807686  -1.5003955625  -2.7243711677
O    6.0470122767  -1.2213748038  -1.3514153061
C    7.2506354333  -1.0154987434  -0.6005285977
C    6.9370168385  -0.8785486471   0.8631476555
O    6.2880815868   0.3677858348   1.0989837382
C    6.0021159354   0.5654694984   2.4812836022
C    5.4424925814   1.9488020460   2.6724535310
O    4.2471473524   2.0877481774   1.8966127861
C    3.5490583167   3.3126094998   2.1608870295
C    2.5284801544   3.1634349069   3.2657345521
O    1.4746596655   2.3406825572   2.7792961165
C    0.4439788760   2.1268620276   3.7345411109
C   -0.6910616899   1.3884963102   3.0765725960
O   -0.2569666336   0.0521337851   2.7859116505
C   -2.3128552544   2.6626825108  -1.6437131180
C   -3.3785283024   3.1519808198  -0.9100791887
C   -4.2853402565   2.2692067157  -0.3168839031
S   -5.7065787105   2.9073742425   0.5522319286
C   -6.8881137559   1.6677162052   0.0544048357
C   -6.4734203178   0.3357290900  -0.1012995785
C   -7.3996372764  -0.5993502986  -0.5784628881
C   -8.7187503113  -0.2364247044  -0.8134867579
C   -9.1333455974   1.0756963619  -0.5824215730
C   -8.2173226241   2.0335276875  -0.1644811149
H   -6.9677083361  -0.5011279278   2.4731072703
H   -8.6067114406  -2.1179634417   3.3798428205
H   -8.2795398441  -4.5575447651   3.0073892406
H   -6.2602709303  -5.3686163464   1.8302572263
H   -1.2255386539  -4.0858864736   1.3693646578
H    0.3189292721  -2.3640220033   2.2492520929
H   -2.8386489672   0.5581587371   2.0432282351
H   -2.9094947717  -0.6793706737  -1.2786286238
H   -0.4491115124  -0.9101634142  -1.9002876354
H   -1.7824079826  -1.0290900975  -3.0849340455
H    0.2580758503  -1.7027484434  -4.1445546790
H   -0.3673857900  -0.2086338535  -4.8917001557
H    1.7339970294  -0.1506382007  -5.7317869178
H    2.8261760953   0.8843356325  -4.7933974165
H    2.6558091655  -2.1387962399  -4.3652445733
H    3.7288289957  -1.3779999718  -5.5680504732
H    4.6721852752  -2.8388081780  -2.9463174921
H    5.4528185131  -2.3050644921  -4.4564942673
H    7.0955143055  -2.3048911263  -2.7775063836
H    6.7665293745  -0.6060300818  -3.2096328347
H    7.9143537871  -1.8842029751  -0.7319423084
H    7.7801526880  -0.1195811777  -0.9644855064
H    6.3034485666  -1.7171902539   1.1979162346
H    7.8853608041  -0.9234454653   1.4231916687
H    5.2866864202  -0.1943372059   2.8335932741
H    6.9214446442   0.4782125289   3.0834672536
H    5.2326349466   2.0922135217   3.7431050617
H    6.1763822544   2.7084295035   2.3582634058
H    3.0386113220   3.5958346206   1.2321234375
H    4.2605672767   4.1102611985   2.4187114923
H    2.9860844489   2.7211926123   4.1665635414
H    2.1450309118   4.1624447729   3.5358656325
H    0.8232044755   1.5569529849   4.5988824856
H    0.0529165818   3.0895734665   4.1039763117
H   -1.5490191281   1.3667121776   3.7639171102
H   -0.9902818229   1.9003635305   2.1499096494
H   -1.6186154748   3.3403167889  -2.1317877306
H   -3.5236078176   4.2250874225  -0.8210240373
H   -7.0763014616  -1.6223493268  -0.7486645369
H   -9.4253907944  -0.9768148294  -1.1769834282
H   -10.1658178571   1.3630861601  -0.7596838089
H   -8.5264659407   3.0664079017  -0.0290003022
C    3.2104670685  -3.3856833544   2.0212328604
C    3.1233353091  -3.5914683368   0.6467364969
H    3.2184486352  -4.5934904402   0.2380378539
C    2.9188865461  -2.5103287312  -0.2065869823
H    2.8585848329  -2.6663867713  -1.2807807897
C    2.7920177625  -1.2171312329   0.3036642492
C    2.8683184113  -1.0179559400   1.6847059386
H    2.7530437794  -0.0194719532   2.0980800905
C    2.5838366916  -0.0599638565  -0.6458816937
H    2.4266130492  -0.4463829012  -1.6576398076
C    1.4319607111   0.8517305150  -0.2550038938
N    3.8878309825   0.7195620362  -0.7330390062
H    4.6391153446   0.0629554984  -1.0179102325
C    3.8559948220   1.8798954383  -1.6932144812
H    3.3864175554   1.5227897596  -2.6121744806
H    3.2270935817   2.6537243457  -1.2454051051
C    5.2444498360   2.3926405477  -1.9567463919
C    5.9227680608   3.1337437239  -0.9851939848
H    5.4337689692   3.3564618017  -0.0404402280
C    7.2182488490   3.5811951328  -1.2191367197
H    7.7378021905   4.1542078714  -0.4561814638
C    7.8447879156   3.3030207004  -2.4329069894
C    7.1694087104   2.5775347048  -3.4105345367
H    7.6497771852   2.3646955469  -4.3615491922
H    8.8552452094   3.6570110795  -2.6176413857
C    5.8757912521   2.1194037267  -3.1713209494
H    5.3509650499   1.5415314551  -3.9273697481
H    4.1521683034   1.0719514042   0.2036448700
H    3.3727597816  -4.2269617131   2.6895358554
C    3.0814922006  -2.0976863040   2.5367392284
H    3.1378618946  -1.9332987338   3.6094048801
H    1.6279722806   1.3840819772   0.6803076461
H    1.2030169750   1.5702210658  -1.0463453243
H    0.5413025718   0.2349728425  -0.1027644429
  126
G(CENSO)=       -3583.23435247  G(xTB)=        -189.13493457        Conformer 2
C   -5.5921184622  -2.0071719539   1.5725819255
C   -6.7240212601  -1.5598711813   2.2641707989
C   -7.6325000358  -2.4626380660   2.7992757160
C   -7.4187462074  -3.8343623543   2.6589875271
C   -6.2727066100  -4.3005242428   2.0260872036
C   -5.3533053576  -3.3893110949   1.5037727512
S   -3.8656156317  -3.9960595613   0.7272274666
C   -2.7577187046  -2.6951056587   1.2382759671
C   -1.4337609667  -2.9917189551   1.5741973260
C   -0.5936901546  -1.9932692706   2.0357988568
C   -1.0768240513  -0.6857834177   2.1967082033
C   -2.3837733536  -0.3783241752   1.8269219000
C   -3.2217371867  -1.3786045249   1.3173609587
C   -4.6218929168  -1.0840729194   0.9438398644
C   -4.9682278604  -0.0698923088   0.1144215672
C   -3.9816001551   0.8065852647  -0.5565671817
C   -2.9256598853   0.2744529299  -1.3102321536
C   -2.0521265217   1.1266270101  -1.9824880681
O   -1.0453839226   0.7166988587  -2.7995918987
C   -0.8044327480  -0.6898158443  -2.9401456609
C    0.1608616869  -0.8898215913  -4.0785111388
O    1.3992660068  -0.2435649503  -3.7988412830
C    2.3710483275  -0.4664182876  -4.8244680972
C    3.2582244641  -1.6578442529  -4.5469234098
O    4.1859172487  -1.3310774251  -3.5084173688
C    5.0357160631  -2.4342537638  -3.2036314327
C    6.2615602254  -1.9766886574  -2.4617792300
O    5.9299788767  -1.5064808660  -1.1493912502
C    7.1085537181  -1.3751899118  -0.3442441887
C    6.7412739741  -0.9775076253   1.0574802885
O    6.2361761015   0.3550331028   1.0579731763
C    6.0110957198   0.8342728675   2.3806772627
C    5.4764432798   2.2380805385   2.3133179053
O    4.2137637793   2.2358103363   1.6363036841
C    3.4943643182   3.4689422778   1.7779420409
C    2.5084026554   3.4107209843   2.9210635244
O    1.4597925208   2.5316608865   2.5315948655
C    0.4623816413   2.3578498430   3.5281128086
C   -0.6669067473   1.5500508257   2.9456016387
O   -0.2024966354   0.2083657754   2.7320254080
C   -2.2008457298   2.5167645253  -1.8656258809
C   -3.2584607703   3.0434981069  -1.1460604105
C   -4.1686401954   2.1921336095  -0.5134881721
S   -5.5824552847   2.8717869108   0.3353420517
C   -6.7730060593   1.6203878691  -0.1100655753
C   -6.3683504808   0.2800797769  -0.2155494659
C   -7.3031719164  -0.6658542182  -0.6524453636
C   -8.6206552684  -0.3022423104  -0.8963984307
C   -9.0248472508   1.0208914992  -0.7152743964
C   -8.1001601477   1.9873048180  -0.3380937123
H   -6.8919256078  -0.4915204848   2.3653853028
H   -8.5086943072  -2.0975507257   3.3272245444
H   -8.1291975371  -4.5447991832   3.0719508347
H   -6.0798754754  -5.3675791242   1.9563754136
H   -1.0662088808  -4.0116769515   1.4998071509
H    0.4307603296  -2.2185651654   2.3161901459
H   -2.7822298260   0.6243640038   1.9281912051
H   -2.8207210246  -0.8032679776  -1.3624197027
H   -0.4081921260  -1.0992931117  -1.9993893809
H   -1.7335352305  -1.2191309082  -3.1935251166
H    0.2951290116  -1.9759040705  -4.2124646967
H   -0.2722463148  -0.4837115587  -5.0073135324
H    1.8772725803  -0.6081968724  -5.7973526572
H    2.9860393256   0.4397577949  -4.8943046415
H    2.6500112675  -2.5325681455  -4.2614870320
H    3.8099861215  -1.9155997544  -5.4664535520
H    4.4903907082  -3.1908228032  -2.6162959302
H    5.3820903932  -2.9132470915  -4.1339880998
H    6.9411914374  -2.8394636166  -2.3786447013
H    6.7819542922  -1.1880946329  -3.0293306734
H    7.6342943138  -2.3420221117  -0.3049914774
H    7.7912471618  -0.6306027004  -0.7853882928
H    5.9930625499  -1.6736307504   1.4730168699
H    7.6496721985  -1.0421031065   1.6793840032
H    5.3027752581   0.1780356558   2.9112756103
H    6.9554769157   0.8489929546   2.9500293736
H    5.3614998243   2.6134297980   3.3409882050
H    6.1815164051   2.8944441245   1.7778264951
H    2.9482573274   3.6318164013   0.8411737302
H    4.1920147774   4.3060841581   1.9175061303
H    2.9976161825   3.0546339470   3.8431311715
H    2.1127432980   4.4227057868   3.1128908103
H    0.8782044859   1.8554547460   4.4169109669
H    0.0548831120   3.3324960065   3.8444971859
H   -1.5124761568   1.5492286723   3.6483662481
H   -0.9945487454   1.9939008874   1.9939865427
H   -1.5047210179   3.1690000026  -2.3847805050
H   -3.3950777095   4.1204236532  -1.0996582152
H   -6.9884963910  -1.6972291567  -0.7835762752
H   -9.3343285975  -1.0507275957  -1.2282043026
H   -10.0558230817   1.3091128815  -0.8996182637
H   -8.4007107626   3.0271097522  -0.2418488193
C    3.1152346338  -3.3115205395   2.2249281381
C    2.8932240950  -3.6228221514   0.8854408349
H    2.8640346115  -4.6602245093   0.5632765637
C    2.7136506950  -2.6029589518  -0.0457105682
H    2.5481850797  -2.8442487365  -1.0930531466
C    2.7449105257  -1.2657803802   0.3522518711
C    2.9479841633  -0.9596932304   1.7005879241
H    2.9469004466   0.0764933354   2.0302971847
C    2.5400574212  -0.1758100562  -0.6749255120
H    2.4116750406  -0.6265477418  -1.6638352362
C    1.3566202689   0.7218036708  -0.3441844229
N    3.8229813784   0.6372669034  -0.7752490281
H    4.6096341208  -0.0271758965  -0.8779987038
C    3.8620404915   1.6114348874  -1.9252367725
H    3.9057169151   1.0078568601  -2.8348672658
H    2.9332664480   2.1834713297  -1.9143435955
C    5.0443892168   2.5328241496  -1.8044026661
C    4.8523808716   3.8840935503  -1.5113991706
H    3.8427960833   4.2687273995  -1.3907985853
C    5.9437716001   4.7384571816  -1.3757510582
H    5.7826545516   5.7891763394  -1.1515351340
C    7.2374918924   4.2454258124  -1.5262305426
C    7.4358489090   2.8988077247  -1.8262695752
H    8.4429403279   2.5117795947  -1.9543388111
H    8.0897781829   4.9105529116  -1.4175894386
C    6.3444009285   2.0488633116  -1.9701821541
H    6.5009106758   1.0002271859  -2.2110626433
H    3.9913748724   1.1562478931   0.1083256126
H    3.2605049495  -4.1052107829   2.9527664768
C    3.1406453655  -1.9778977459   2.6292932059
H    3.2994647991  -1.7296292886   3.6755439873
H    0.4796628397   0.0873510076  -0.1855193084
H    1.5253415546   1.2866968011   0.5779121743
H    1.1179539532   1.4080380083  -1.1605777266
  126
G(CENSO)=       -3583.23384516  G(xTB)=        -189.13627316        Conformer 3
C   -6.0622527923  -1.4019092155   0.9661535669
C   -7.0630789572  -0.8421651972   1.7689347043
C   -8.1589461025  -1.5955880085   2.1672859324
C   -8.2691607749  -2.9300964552   1.7755214941
C   -7.2615802161  -3.5213218981   1.0229298961
C   -6.1534099990  -2.7656873507   0.6363545616
S   -4.8603831070  -3.5522439390  -0.3126853879
C   -3.4623681066  -2.6655997564   0.3475079764
C   -2.2219866408  -3.2956019834   0.4871776909
C   -1.1542185366  -2.6157309475   1.0519693287
C   -1.3294755078  -1.3069985369   1.5220712052
C   -2.5503676274  -0.6633630225   1.3439530477
C   -3.6107650361  -1.3259495204   0.7153480121
C   -4.8989542827  -0.6371530682   0.4704951860
C   -4.9586800305   0.5605680961  -0.1671064177
C   -3.7487776383   1.1744284452  -0.7544023369
C   -2.9078430649   0.4168589793  -1.5761582467
C   -1.7126311524   0.9518445037  -2.0426767582
O   -0.8138611807   0.2558921174  -2.7927233444
C   -1.1856690980  -1.0774836080  -3.1821553151
C   -0.0064158737  -1.7590695439  -3.8181607749
O    0.9302231064  -2.1126061644  -2.8039588785
C    1.8206955798  -3.1430344135  -3.2252044404
C    2.8443153641  -3.3535007546  -2.1342260015
O    3.7444136641  -2.2472208918  -2.0323363114
C    4.8730084292  -2.3623790836  -2.8993334910
C    5.4104463367  -0.9925906510  -3.2015170412
O    5.8023172812  -0.3499882107  -1.9854329902
C    6.4696031920   0.8857076802  -2.2539361834
C    7.0141800783   1.4581844097  -0.9780641654
O    5.9390170647   1.9053408065  -0.1539832769
C    6.4249409143   2.6169661412   0.9814046903
C    5.2798758617   3.2455852024   1.7201877483
O    4.4601753527   2.2452585481   2.3354230780
C    3.5763080111   2.8617206046   3.2780289267
C    2.7131605976   1.8501946610   3.9773296359
O    1.6907145028   1.3727512605   3.1033585882
C    0.6458309670   0.7319727598   3.8322453887
C   -0.5257447234   0.4433004089   2.9340124606
O   -0.2601118813  -0.7387003812   2.1536924163
C   -1.3769128235   2.2777049326  -1.7302208017
C   -2.2504551153   3.0584325696  -0.9896870018
C   -3.4477354964   2.5155473529  -0.5104982384
S   -4.5881243999   3.5139488185   0.4261905850
C   -6.1175381368   2.7515151395  -0.0898715409
C   -6.1779829081   1.3722180306  -0.3593794127
C   -7.3832690626   0.8401626922  -0.8342124706
C   -8.5129802943   1.6365731607  -0.9609174221
C   -8.4558240878   2.9883362881  -0.6212767870
C   -7.2571472271   3.5504133070  -0.2004026018
H   -6.9789289589   0.1985986822   2.0675466376
H   -8.9294957979  -1.1431257279   2.7846313410
H   -9.1264523472  -3.5226262845   2.0820128876
H   -7.3239266745  -4.5721107917   0.7533651494
H   -2.0963617182  -4.3303241361   0.1800604820
H   -0.1951471355  -3.1080018486   1.1856109573
H   -2.6997700076   0.3634363924   1.6572510691
H   -3.2015391047  -0.6007968900  -1.7994113498
H   -1.4939873374  -1.6603013717  -2.3033466940
H   -2.0214521824  -1.0323952468  -3.8947611770
H   -0.3831228738  -2.6631168995  -4.3241970854
H    0.4639435994  -1.1135161090  -4.5781089459
H    1.2631403472  -4.0808139056  -3.3959621232
H    2.3172689270  -2.8674785709  -4.1709732679
H    2.3282236158  -3.4412985360  -1.1687260571
H    3.3941505317  -4.2897623357  -2.3094011575
H    5.6482058489  -2.9855520154  -2.4244262155
H    4.5957561559  -2.8307681529  -3.8558743507
H    6.2826073660  -1.0973226705  -3.8667259018
H    4.6514673346  -0.3874038491  -3.7229620328
H    7.3102312279   0.7106858803  -2.9438812486
H    5.7756713455   1.5987744944  -2.7292695798
H    7.6204222808   0.7047613707  -0.4475365592
H    7.6695546823   2.3067277866  -1.2336417078
H    6.9923021777   1.9452431622   1.6461314722
H    7.1020745110   3.4241442797   0.6571487425
H    5.7004167827   3.9068043185   2.4933908836
H    4.6750284725   3.8602738015   1.0349486061
H    2.9429086956   3.6099411755   2.7737774501
H    4.1738713205   3.3849083277   4.0422374363
H    3.3252229764   1.0177671085   4.3620198715
H    2.2556940795   2.3556909385   4.8434687883
H    1.0046142847  -0.1969960976   4.3052429709
H    0.2894633575   1.4019349595   4.6314051338
H   -1.4110925963   0.2682711625   3.5591776749
H   -0.7185207564   1.3020264585   2.2753010915
H   -0.4435655993   2.6922043500  -2.1008172160
H   -2.0038752669   4.0983349944  -0.7923323936
H   -7.4283010269  -0.2127367176  -1.0953320729
H   -9.4399819923   1.2039503426  -1.3258096732
H   -9.3370738822   3.6158970126  -0.7168014028
H   -7.1976398378   4.6128473524   0.0186004393
C    8.2391474240  -2.2168337184   1.5814358471
C    7.4759809925  -3.0855199235   0.8057201159
H    7.9438663444  -3.9371655951   0.3195171155
C    6.1104225632  -2.8622525810   0.6482877647
H    5.5141825976  -3.5372104547   0.0387970082
C    5.4952798847  -1.7743675545   1.2686632117
C    6.2633265524  -0.9119671113   2.0561389419
H    5.7991306664  -0.0634914743   2.5547077503
C    4.0094497526  -1.5567789936   1.0952452351
H    3.6192512696  -2.3223036311   0.4200183787
C    3.2510188099  -1.5788875568   2.4120887907
N    3.7976161210  -0.2431339547   0.3575676083
H    4.4142721430  -0.2433605659  -0.4744222278
C    2.3765089974   0.0183798280  -0.0894242680
H    2.0750640831  -0.8321337392  -0.7077339792
H    1.7572513605   0.0703985420   0.8080145313
C    2.3213591549   1.3096875818  -0.8563120289
C    2.0790558328   2.5121069237  -0.1880808185
H    1.8865107987   2.4968278433   0.8816146820
C    2.0853885604   3.7161518295  -0.8869437273
H    1.8927507321   4.6476885397  -0.3610688587
C    2.3316758449   3.7257889973  -2.2584661627
C    2.5555085946   2.5261415411  -2.9326076767
H    2.7294173506   2.5287612969  -4.0053535791
H    2.3366931025   4.6655664431  -2.8041899509
C    2.5474267433   1.3220198812  -2.2343449499
H    2.7027617592   0.3805724967  -2.7560441047
H    4.1027617938   0.5462156932   0.9475429532
H    9.3054941495  -2.3868787433   1.7023613443
C    7.6294213901  -1.1304735923   2.2066359002
H    8.2193056636  -0.4535213335   2.8187740576
H    3.4519345641  -2.5349299415   2.9047551474
H    3.5865618845  -0.7776284974   3.0768994162
H    2.1714867661  -1.4935297444   2.2678054218
  126
G(CENSO)=       -3583.23344237  G(xTB)=        -189.13507760        Conformer 4
C   -6.1106804201  -1.3022366131   1.0416710034
C   -7.0552423395  -0.6735469752   1.8614515739
C   -8.1778413334  -1.3584740828   2.3058595078
C   -8.3705305110  -2.6923251378   1.9442990948
C   -7.4179624165  -3.3522586803   1.1772237907
C   -6.2824619542  -2.6654755403   0.7442123081
S   -5.0576526440  -3.5388947754  -0.2188626114
C   -3.5988754608  -2.7125808785   0.3862016354
C   -2.3908589080  -3.4045829949   0.5165179250
C   -1.2762822948  -2.7690512288   1.0414234121
C   -1.3708756354  -1.4409308170   1.4798723387
C   -2.5592458914  -0.7376187190   1.3095677343
C   -3.6676190463  -1.3587034952   0.7236876443
C   -4.9243020697  -0.6098706920   0.4979276559
C   -4.9420355968   0.5784295023  -0.1590300661
C   -3.7200811988   1.1272978326  -0.7833424852
C   -2.9291741384   0.3197169816  -1.6074544522
C   -1.7247150548   0.7967332658  -2.1114558182
O   -0.8742637675   0.0494741053  -2.8692272191
C   -1.2765283822  -1.3007637528  -3.1550728233
C   -0.1452632853  -2.0258076652  -3.8279753882
O    0.8764289645  -2.2890001154  -2.8715363058
C    1.8062632342  -3.2652906140  -3.3324571996
C    2.9206262859  -3.3701263502  -2.3188267730
O    3.7386372010  -2.1956646123  -2.3058933392
C    4.8298048844  -2.2649716908  -3.2212398619
C    5.3402897398  -0.8774019850  -3.4960572387
O    5.7940100105  -0.2802082328  -2.2812138234
C    6.3967160598   0.9919961557  -2.5231536728
C    7.0222746821   1.4952686136  -1.2544643943
O    6.0011655097   1.7986762676  -0.3056819431
C    6.5641275289   2.2509248688   0.9250215453
C    5.5087669765   2.8974607400   1.7760458304
O    4.5923011353   1.9230793419   2.2903438295
C    3.7429248545   2.5200377999   3.2758778038
C    2.8463199735   1.5025986176   3.9234395156
O    1.7999284773   1.1111083622   3.0345897830
C    0.7158566800   0.5208647234   3.7502870014
C   -0.4614484376   0.2890475610   2.8437143474
O   -0.2616542336  -0.9135393891   2.0777222182
C   -1.3287040990   2.1137318270  -1.8343057947
C   -2.1507521648   2.9425070725  -1.0874843240
C   -3.3568175467   2.4581201762  -0.5688202233
S   -4.4259062077   3.5185537182   0.3838517256
C   -6.0017208762   2.8189520045  -0.0792738176
C   -6.1286645290   1.4409364165  -0.3304336635
C   -7.3679952503   0.9547349924  -0.7646837292
C   -8.4670880076   1.7960547941  -0.8668381835
C   -8.3429645847   3.1480083073  -0.5449590244
C   -7.1097993275   3.6641637097  -0.1667607614
H   -6.9052211934   0.3666152254   2.1356739534
H   -8.9042197607  -0.8530001894   2.9356004406
H   -9.2494220495  -3.2312242108   2.2864897466
H   -7.5442177661  -4.4033057924   0.9317924108
H   -2.3273861557  -4.4517460299   0.2332905893
H   -0.3423130112  -3.3087337514   1.1684804212
H   -2.6483027345   0.3030412571   1.5986504058
H   -3.2688149814  -0.6888077455  -1.8056127139
H   -1.5336815737  -1.8252388301  -2.2240304136
H   -2.1549085392  -1.2941111440  -3.8164195028
H   -0.5505885981  -2.9703971564  -4.2272227036
H    0.2520138177  -1.4406254200  -4.6738172908
H    1.3103475863  -4.2461944700  -3.4367726177
H    2.2081005626  -2.9836740344  -4.3203186358
H    2.4876785441  -3.4716990405  -1.3148996612
H    3.5266244324  -4.2661453810  -2.5188971405
H    5.6310573354  -2.8972747457  -2.8035285304
H    4.5186405542  -2.7020662635  -4.1828052552
H    6.1736964798  -0.9492825552  -4.2140308090
H    4.5495144505  -0.2609361585  -3.9528894555
H    7.1857731225   0.8969530179  -3.2866056337
H    5.6437329680   1.7071853419  -2.8942216467
H    7.7126309939   0.7381131004  -0.8470662911
H    7.6052457949   2.4022461520  -1.4842086206
H    7.0381045556   1.4118850716   1.4621168607
H    7.3387237351   3.0095987470   0.7264528210
H    6.0122340633   3.4012626521   2.6164600113
H    4.9641608359   3.6594325654   1.1950040400
H    3.1386215715   3.3228162574   2.8228549643
H    4.3686303536   2.9695022772   4.0634270365
H    3.4272697675   0.6256627212   4.2540825929
H    2.4147371673   1.9764520910   4.8198452930
H    1.0232093410  -0.4251484669   4.2259886257
H    0.3867672468   1.2082271312   4.5467016979
H   -1.3576848573   0.1724441756   3.4678438106
H   -0.6045195879   1.1514508175   2.1763757094
H   -0.3882584176   2.4833345217  -2.2331675062
H   -1.8548661451   3.9737988953  -0.9136257976
H   -7.4632177934  -0.0981913294  -1.0126367926
H   -9.4216953612   1.3986707619  -1.1991622927
H   -9.2006177577   3.8104027708  -0.6194459154
H   -7.0009927664   4.7254110513   0.0399386821
C    8.1912673932  -1.3598314556   2.4892255760
C    7.9734631916  -1.6513445364   1.1447447426
H    8.8156368836  -1.8280043338   0.4811588849
C    6.6746450020  -1.7260710631   0.6493713190
H    6.5053813374  -1.9487240147  -0.4013167618
C    5.5797023349  -1.5098373191   1.4897777009
C    5.8061547819  -1.2141973114   2.8360783972
H    4.9705119304  -1.0443280117   3.5073760996
C    4.1797241868  -1.5865518080   0.9131438375
H    4.1894761383  -2.2679745939   0.0558067496
C    3.1067540017  -2.0087970885   1.9003987344
N    3.8564966882  -0.2232690059   0.3079959983
H    4.5130051658  -0.0614462826  -0.4722214980
C    2.4473790160  -0.0460042354  -0.2070717445
H    2.2460171663  -0.8736003707  -0.8920377215
H    1.7767409603  -0.0999310320   0.6532230753
C    2.3359156489   1.2808952262  -0.9048681730
C    2.0668342921   2.4434971650  -0.1779587577
H    1.8921013760   2.3759825900   0.8931049871
C    2.0190594942   3.6766912682  -0.8219476612
H    1.8061062222   4.5765016650  -0.2508872776
C    2.2355911435   3.7565825323  -2.1964584639
C    2.4872660919   2.5974420779  -2.9278997494
H    2.6412153743   2.6532171222  -4.0022658335
H    2.1959087600   4.7193047344  -2.6989512926
C    2.5360948717   1.3643937553  -2.2837341345
H    2.7221097223   0.4552268910  -2.8494308099
H    4.0528470758   0.5173091099   1.0064356230
H    9.2039090402  -1.3088041036   2.8799923401
C    7.1044615296  -1.1419611161   3.3326808174
H    7.2664133485  -0.9173437136   4.3834442510
H    3.4348829604  -2.9232966221   2.4025266045
H    2.9175552537  -1.2423092125   2.6580542276
H    2.1638985804  -2.2237604895   1.3926097704
  126
G(CENSO)=       -3583.23339783  G(xTB)=        -189.13455527        Conformer 5
C   -6.1281876010  -1.3310819456   1.1258623847
C   -7.0776132028  -0.6951338075   1.9349208814
C   -8.1720629783  -1.3922009977   2.4279322492
C   -8.3312826306  -2.7453899419   2.1267706541
C   -7.3714849178  -3.4103238285   1.3730842413
C   -6.2637710813  -2.7102170550   0.8918417913
S   -5.0275518286  -3.5874664396  -0.0528711226
C   -3.5851479424  -2.6887834406   0.4876086743
C   -2.3544364865  -3.3385809649   0.6217373755
C   -1.2496446087  -2.6496582080   1.0979826394
C   -1.3763599423  -1.3083640748   1.4847357046
C   -2.5877465029  -0.6470415547   1.3057619648
C   -3.6884887829  -1.3238718782   0.7690612323
C   -4.9725369667  -0.6250070769   0.5337627737
C   -5.0458821446   0.5342908347  -0.1695028800
C   -3.8526313589   1.1247753779  -0.8128063988
C   -3.0120015352   0.3361615272  -1.6059567440
C   -1.8311291386   0.8627771465  -2.1176928136
O   -0.9395112354   0.1433855097  -2.8543308479
C   -1.2831593358  -1.2249480605  -3.1337635552
C   -0.1327206471  -1.8918212029  -3.8324757192
O    0.9235259884  -2.1013035983  -2.8998135581
C    1.9097539434  -3.0010316716  -3.4002589744
C    3.0099766660  -3.1160123754  -2.3723060634
O    3.7833047909  -1.9169148906  -2.2637963118
C    4.8552438057  -1.8745922476  -3.2046992998
C    5.4394732603  -0.4907665357  -3.2326314782
O    5.9379979977  -0.1552486925  -1.9333564068
C    6.7522640628   1.0214437903  -1.9806540025
C    7.2868100137   1.3282109429  -0.6111317668
O    6.2298201769   1.8252295658   0.2077486050
C    6.7181092805   2.3651928225   1.4324584667
C    5.6000508318   3.0639034046   2.1491328561
O    4.6089932928   2.1213273525   2.5740810962
C    3.6659102643   2.7671619898   3.4363222997
C    2.7047451281   1.7858791329   4.0431363909
O    1.7319542510   1.3601500925   3.0888671355
C    0.6336821904   0.7291993538   3.7463207601
C   -0.5059640490   0.4837164318   2.7953480319
O   -0.2747468743  -0.7252760701   2.0436598076
C   -1.5040518069   2.2050172303  -1.8720137406
C   -2.3772497235   3.0109298779  -1.1592891196
C   -3.5625060225   2.4797567540  -0.6390804216
S   -4.6932930484   3.5174494156   0.2668593408
C   -6.2264737082   2.7174402937  -0.1746534901
C   -6.2767712795   1.3262888489  -0.3712479142
C   -7.4870212019   0.7561236396  -0.7858267353
C   -8.6299702520   1.5314412435  -0.9222564231
C   -8.5802744372   2.9003356163  -0.6561520478
C   -7.3781014436   3.4975410678  -0.2979436346
H   -6.9543523173   0.3599753304   2.1614838356
H   -8.9027617539  -0.8814255983   3.0483527308
H   -9.1888505917  -3.2938830423   2.5059026657
H   -7.4709630101  -4.4743605607   1.1760757431
H   -2.2640355644  -4.3945617071   0.3817112651
H   -0.2979783382  -3.1565916879   1.2288529547
H   -2.6996954181   0.4032758942   1.5488652330
H   -3.2920670541  -0.6962126672  -1.7731723548
H   -1.4968384527  -1.7605230199  -2.1980761476
H   -2.1737981213  -1.2596609701  -3.7773406283
H   -0.4963620863  -2.8572920059  -4.2214766798
H    0.2136120346  -1.2888440578  -4.6881089201
H    1.4660003898  -3.9975199121  -3.5685387722
H    2.3074787659  -2.6432362708  -4.3646070123
H    2.5598657231  -3.2981135720  -1.3881670875
H    3.6578631756  -3.9720328572  -2.6146335154
H    5.6258946488  -2.6128365912  -2.9278877344
H    4.5048076874  -2.1119958226  -4.2213047031
H    6.2627428728  -0.4787648797  -3.9641190393
H    4.6848366521   0.2466014289  -3.5475398334
H    7.6000236369   0.8526957480  -2.6632048520
H    6.1656483027   1.8752150775  -2.3584018197
H    7.7384049360   0.4274755942  -0.1614738219
H    8.0748608290   2.0918824367  -0.7118348794
H    7.1474691971   1.5705599910   2.0636157916
H    7.5090547493   3.1063222820   1.2311561540
H    6.0232484080   3.5788388526   3.0264583773
H    5.1437867405   3.8244798890   1.4944098650
H    3.1138984221   3.5473722599   2.8864318792
H    4.2096212374   3.2559120161   4.2608881775
H    3.2485934396   0.9230646410   4.4628748300
H    2.2006606637   2.2997940307   4.8783067457
H    0.9456313547  -0.2173425383   4.2185012574
H    0.2567377123   1.3927791133   4.5417820074
H   -1.4221883036   0.3638551043   3.3879671709
H   -0.6320237671   1.3388890916   2.1161031491
H   -0.5809922189   2.6117011960  -2.2755496451
H   -2.1387591215   4.0612679031  -1.0149025735
H   -7.5235974469  -0.3099450304  -0.9896082998
H   -9.5609824335   1.0697095587  -1.2380841183
H   -9.4724175780   3.5115377023  -0.7581810818
H   -7.3277959607   4.5706550519  -0.1348065952
C    8.3192271866  -2.2339439869   1.6649725119
C    7.6488789728  -2.8793763324   0.6292326321
H    8.1839287739  -3.5615053302  -0.0255082636
C    6.2901310026  -2.6507988913   0.4304600340
H    5.7656705238  -3.1502091232  -0.3805646686
C    5.5882848953  -1.7791357127   1.2647706669
C    6.2661238885  -1.1342124537   2.3022534317
H    5.7363457446  -0.4467947935   2.9568676448
C    4.1149010657  -1.5413609046   1.0189346740
H    3.7633123189  -2.2678171452   0.2809230060
C    3.2567604339  -1.6121675497   2.2702617854
N    3.9638781004  -0.1921676546   0.3301792269
H    4.5798725480  -0.1914066168  -0.5048504129
C    2.5544944226   0.1486833717  -0.0986396774
H    2.1531119503  -0.7307832905  -0.6086325838
H    1.9817567189   0.3470148726   0.8109429736
C    2.5658852802   1.3427767071  -1.0121933222
C    2.8304609789   2.6170541965  -0.5016439035
H    3.0093765645   2.7399049190   0.5640425106
C    2.8717872693   3.7185360934  -1.3496876248
H    3.0828429164   4.7049688846  -0.9461034609
C    2.6371852694   3.5570239008  -2.7147573183
C    2.3583065514   2.2920045406  -3.2251949746
H    2.1637322067   2.1636122570  -4.2866617271
H    2.6657235282   4.4178674617  -3.3774087681
C    2.3268563831   1.1862397284  -2.3781440668
H    2.1075593436   0.1958594898  -2.7686484610
H    4.3184214962   0.5515844640   0.9504178693
H    9.3794624330  -2.4117827660   1.8231024192
C    7.6250054490  -1.3613301823   2.5003067846
H    8.1429292366  -0.8565602971   3.3110175593
H    3.4384073360  -2.5735157421   2.7602574621
H    3.5058933174  -0.8133737190   2.9743472615
H    2.1917360154  -1.5476972218   2.0332427992
  126
G(CENSO)=       -3583.23299010  G(xTB)=        -189.13452362        Conformer 6
C   -6.1104405706  -1.3712987214   1.1249859687
C   -7.0688141033  -0.7603271910   1.9424381951
C   -8.1384812129  -1.4864278949   2.4480239735
C   -8.2632302112  -2.8442293378   2.1518162383
C   -7.2945962390  -3.4833895669   1.3872950038
C   -6.2123753441  -2.7537493671   0.8923823266
S   -4.9635311027  -3.5978184267  -0.0650093272
C   -3.5404298544  -2.6669560342   0.4705667209
C   -2.2952923806  -3.2891834959   0.6026328993
C   -1.2052963296  -2.5754721566   1.0758676809
C   -1.3605306302  -1.2364694750   1.4606533367
C   -2.5872592572  -0.6027956663   1.2853578439
C   -3.6744602684  -1.3048106992   0.7528327590
C   -4.9765083472  -0.6367176429   0.5257661239
C   -5.0814713592   0.5224395567  -0.1738249684
C   -3.9074162273   1.1384017566  -0.8273385144
C   -3.0578159042   0.3667103203  -1.6269366949
C   -1.8927418373   0.9165924202  -2.1501038678
O   -0.9919787375   0.2121462087  -2.8898522095
C   -1.3153318503  -1.1614841878  -3.1663005742
C   -0.1571671472  -1.8140144966  -3.8664718437
O    0.8942793093  -2.0278343636  -2.9301470901
C    1.8844054049  -2.9227600514  -3.4298831560
C    2.9718152568  -3.0591875228  -2.3900805800
O    3.7598492350  -1.8717547429  -2.2599063297
C    4.8362855606  -1.8315154504  -3.1957814860
C    5.4542558832  -0.4617656114  -3.1901646456
O    5.9711252728  -0.1767276094  -1.8857429136
C    6.8634478870   0.9417781755  -1.9098574283
C    7.3792621082   1.2144242082  -0.5256010302
O    6.3334753741   1.7757974192   0.2652489725
C    6.8150295339   2.2595564932   1.5156104220
C    5.7188333847   3.0089280506   2.2158717067
O    4.6592016771   2.1209911169   2.5894262529
C    3.6921264398   2.8270235776   3.3761895575
C    2.6899968136   1.8974877145   4.0003071622
O    1.7219571941   1.4604086944   3.0465339478
C    0.6176894549   0.8454501881   3.7080830052
C   -0.5166426403   0.5819793822   2.7551001959
O   -0.2693315008  -0.6294217726   2.0135773366
C   -1.5937117185   2.2668255995  -1.9128705841
C   -2.4772719933   3.0554731787  -1.1935173368
C   -3.6447727958   2.4996872250  -0.6586603123
S   -4.7865921288   3.5123946733   0.2602803690
C   -6.3069935452   2.6804487503  -0.1639981408
C   -6.3303042845   1.2886742864  -0.3630614090
C   -7.5326801083   0.6948185600  -0.7668263045
C   -8.6929619995   1.4464795699  -0.8888669145
C   -8.6693411501   2.8152757955  -0.6188927670
C   -7.4760827720   3.4365161929  -0.2722456835
H   -6.9723200617   0.2980283924   2.1666068139
H   -8.8759164441  -0.9944700006   3.0756482144
H   -9.0998192887  -3.4159307056   2.5433452675
H   -7.3657073447  -4.5500477687   1.1922951261
H   -2.1828752532  -4.3432223192   0.3633467996
H   -0.2425576579  -3.0613381888   1.2061181579
H   -2.7222570087   0.4448234729   1.5284513831
H   -3.3176105476  -0.6716043643  -1.7889206011
H   -1.5174758424  -1.6990098976  -2.2291183632
H   -2.2078637783  -1.2102774439  -3.8061811196
H   -0.5130675368  -2.7771730105  -4.2681625087
H    0.1899204274  -1.1996240972  -4.7137786624
H    1.4394228438  -3.9151387193  -3.6185998781
H    2.2960847329  -2.5531248016  -4.3838450723
H    2.5091589956  -3.2464748381  -1.4128307960
H    3.6110768228  -3.9209307743  -2.6357401923
H    5.5898142836  -2.5924317122  -2.9327476551
H    4.4847895668  -2.0385323912  -4.2187291323
H    6.2714557390  -0.4503257093  -3.9280564384
H    4.7157482537   0.3029511790  -3.4778366381
H    7.7163326939   0.7141783714  -2.5678289567
H    6.3488698045   1.8333774205  -2.3036665777
H    7.7606180589   0.2878682270  -0.0637611821
H    8.2156775670   1.9277423837  -0.6050782929
H    7.1783699677   1.4272781120   2.1391643623
H    7.6546215369   2.9557675861   1.3560297161
H    6.1445420934   3.4781838412   3.1174840727
H    5.3308721735   3.8107516550   1.5657849401
H    3.1769758404   3.5840028142   2.7620935210
H    4.2107639057   3.3527311653   4.1935822542
H    3.2003684545   1.0372980423   4.4649114115
H    2.1840394659   2.4580742792   4.8039357877
H    0.9247118673  -0.0925163198   4.2004485817
H    0.2362791592   1.5245444070   4.4884508597
H   -1.4325959384   0.4575604516   3.3472006955
H   -0.6501844187   1.4301935748   2.0686582716
H   -0.6838675319   2.6924642778  -2.3267920160
H   -2.2617925166   4.1115166877  -1.0546539615
H   -7.5495940813  -0.3711951749  -0.9731747497
H   -9.6172805995   0.9659969919  -1.1962910208
H   -9.5751330461   3.4079591885  -0.7094171324
H   -7.4453318235   4.5099754865  -0.1063689075
C    8.2480815522  -2.4557397299   1.6532112512
C    7.5374100801  -3.0524106200   0.6141962520
H    8.0278051905  -3.7630779460  -0.0457694932
C    6.1948052757  -2.7397990902   0.4206528869
H    5.6374206482  -3.2006538337  -0.3917189687
C    5.5492819518  -1.8325241892   1.2633503464
C    6.2675221957  -1.2362747104   2.3035573891
H    5.7803542829  -0.5248270892   2.9658790259
C    4.0893922071  -1.5127320295   1.0298674901
H    3.6918258562  -2.2178304588   0.2941367799
C    3.2392412997  -1.5384916338   2.2895425593
N    3.9998729307  -0.1579567350   0.3433677260
H    4.6091925074  -0.1840845052  -0.4969400439
C    2.6027980087   0.2463203882  -0.0642717660
H    2.1399253314  -0.6259384143  -0.5326902250
H    2.0666071547   0.5032972831   0.8533239854
C    2.6445764341   1.4076088493  -1.0188801132
C    3.0351757565   2.6753268479  -0.5752930336
H    3.2990200041   2.8213671941   0.4699276291
C    3.0891955253   3.7445740357  -1.4632313957
H    3.3977385955   4.7255133146  -1.1107937257
C    2.7388052539   3.5591171257  -2.8010547522
C    2.3350615388   2.3018914413  -3.2439652898
H    2.0522249720   2.1543698829  -4.2835320721
H    2.7751669403   4.3954828745  -3.4940898905
C    2.2943076021   1.2267865618  -2.3583524425
H    1.9826795192   0.2421701985  -2.6987634923
H    4.3966292350   0.5676609645   0.9594273854
H    9.2955944466  -2.6996870201   1.8082943212
C    7.6106049586  -1.5472057960   2.4963376375
H    8.1610048050  -1.0807118950   3.3093174216
H    3.3890959281  -2.4999468811   2.7891753298
H    3.5251285376  -0.7426353166   2.9830792308
H    2.1762670317  -1.4353781291   2.0593067466
  126
G(CENSO)=       -3583.23269687  G(xTB)=        -189.13793037        Conformer 7
C   -5.9964789795  -1.5257032779   0.7968629195
C   -7.0286668273  -1.0220939374   1.5983655862
C   -8.1146782714  -1.8152096009   1.9414403519
C   -8.1838642727  -3.1353401861   1.4946974736
C   -7.1415556199  -3.6747681829   0.7507875213
C   -6.0424189188  -2.8787622499   0.4232423398
S   -4.6895863814  -3.5992865052  -0.4908408485
C   -3.3525303913  -2.6849576820   0.2545829682
C   -2.1217444760  -3.3080999315   0.4856758164
C   -1.0897287283  -2.6118535568   1.0909965199
C   -1.2875670065  -1.2849345227   1.4973351236
C   -2.5083007177  -0.6589512987   1.2621697632
C   -3.5401588961  -1.3449219362   0.6087815374
C   -4.8498205809  -0.6986655809   0.3600706337
C   -4.9736637477   0.5347023044  -0.1926842425
C   -3.8084730009   1.3188394450  -0.6528205636
C   -2.8638372338   0.7599821236  -1.5192160705
C   -1.7184564620   1.4741986719  -1.8622916105
O   -0.7303108862   1.0051064256  -2.6753109590
C   -0.9090077117  -0.2978974922  -3.2645858455
C   -0.7248870752  -1.4358066481  -2.2663387446
O    0.6342549605  -1.8198946716  -2.0695466521
C    1.1059787846  -2.7256150231  -3.0640767699
C    2.4765932631  -3.2207256348  -2.6894599229
O    3.4262146996  -2.1610856610  -2.7937970585
C    4.7627676216  -2.6543128865  -2.7851117081
C    5.7293898931  -1.5379149361  -3.0643201727
O    5.9092551264  -0.7050460914  -1.9131139321
C    6.8218443909   0.3582866614  -2.2054169445
C    7.2692819101   1.0280667192  -0.9376382905
O    6.1633925675   1.6863912491  -0.3231954547
C    6.5886583862   2.5003514417   0.7671540331
C    5.4097001291   3.2054907584   1.3740099124
O    4.5559658255   2.2739402039   2.0514006635
C    3.6502180259   2.9701552588   2.9151282047
C    2.7735900542   2.0196174754   3.6826537689
O    1.7351087695   1.5015137464   2.8508471031
C    0.6793007123   0.9482277008   3.6347625311
C   -0.4931466579   0.5772921738   2.7676443969
O   -0.2352871541  -0.6827876274   2.1233884215
C   -1.5332969114   2.7698414864  -1.3573217655
C   -2.5071826268   3.3556203939  -0.5651041876
C   -3.6585281567   2.6404635814  -0.2231719933
S   -4.9302513308   3.3968284328   0.7707143194
C   -6.3519159501   2.5796489507   0.0649605083
C   -6.2560268263   1.2474141038  -0.3712834590
C   -7.3712760014   0.6627326011  -0.9829763507
C   -8.5698320203   1.3550937299  -1.0847369168
C   -8.6703977613   2.6535360693  -0.5832882520
C   -7.5601653823   3.2736438714  -0.0227607579
H   -6.9761254034   0.0075970829   1.9396669651
H   -8.9091343177  -1.4050456514   2.5582190514
H   -9.0353002994  -3.7580615233   1.7541578211
H   -7.1691706390  -4.7165601201   0.4432277046
H   -1.9766547101  -4.3484737133   0.2074387610
H   -0.1355590515  -3.0932796267   1.2840847801
H   -2.6824717468   0.3670365663   1.5629366037
H   -3.0424998598  -0.2466201226  -1.8771453739
H   -1.8960021881  -0.3540787681  -3.7431720416
H   -0.1496660983  -0.3513898834  -4.0501517535
H   -1.0911946101  -1.1307524091  -1.2817400130
H   -1.3186049057  -2.3042345003  -2.5952596720
H    0.4311886022  -3.5956223303  -3.1283573777
H    1.1410314195  -2.2479390621  -4.0565318433
H    2.4689551484  -3.6353404615  -1.6668480938
H    2.7428567522  -4.0350757544  -3.3835950512
H    4.9986952747  -3.1351008637  -1.8213837681
H    4.8854713304  -3.4121221787  -3.5768866584
H    6.6999439179  -1.9786686747  -3.3421613438
H    5.3711818827  -0.9380084500  -3.9170253479
H    7.7141039791  -0.0457087226  -2.7094846882
H    6.3464994616   1.0883216631  -2.8807998480
H    7.7103773738   0.2910126756  -0.2452780319
H    8.0504451770   1.7611741303  -1.1979920921
H    7.1013184976   1.8882382627   1.5273843526
H    7.2982150712   3.2652410277   0.4105584169
H    5.7942395331   3.9435662541   2.0953359198
H    4.8408630180   3.7462477717   0.6002939177
H    3.0278483191   3.6697805074   2.3342276688
H    4.2328509608   3.5585640201   3.6417615682
H    3.3751778136   1.2028448525   4.1157597443
H    2.3310074781   2.5867511519   4.5176105796
H    1.0268462879   0.0674490662   4.2000343898
H    0.3293838289   1.6994203249   4.3617013188
H   -1.3808867436   0.4819329229   3.4079004743
H   -0.6790398209   1.3605482959   2.0173114661
H   -0.6381691714   3.3205455684  -1.6305404885
H   -2.3766156052   4.3788147795  -0.2228586519
H   -7.2913154558  -0.3510583680  -1.3648059348
H   -9.4275893890   0.8829971615  -1.5549646553
H   -9.6077067181   3.1977318269  -0.6562250928
H   -7.6248257869   4.3000312443   0.3281655382
C    8.2083577295  -2.1479941096   2.1999513220
C    7.5765609681  -3.0554427644   1.3536717370
H    8.1143598771  -3.9251352250   0.9861444194
C    6.2529449882  -2.8498014351   0.9732134638
H    5.7619553921  -3.5601045070   0.3131899512
C    5.5468171854  -1.7394648648   1.4371585049
C    6.1819291681  -0.8380889503   2.2963109555
H    5.6456733856   0.0276933178   2.6786869544
C    4.0987520049  -1.5487561959   1.0425989247
H    3.8297647799  -2.2985271351   0.2892454363
C    3.1589075138  -1.6437300325   2.2352608821
N    3.9496295288  -0.2136350698   0.3382042892
H    4.6251950168  -0.1948758263  -0.4439804036
C    2.5709661635   0.0683733784  -0.2099556713
H    2.2781100375  -0.7973605660  -0.8097354523
H    1.8968290399   0.1783051837   0.6417596568
C    2.6000003079   1.3241855881  -1.0356561785
C    3.0401700854   1.2846367301  -2.3616211517
H    3.3289686408   0.3318307661  -2.7991319094
C    3.0949042077   2.4528506261  -3.1154577215
H    3.4319151461   2.4149927230  -4.1479871449
C    2.7103106964   3.6686870141  -2.5511568918
C    2.2627297467   3.7105538911  -1.2329135197
H    1.9511410686   4.6542953784  -0.7925744473
H    2.7515481883   4.5801110417  -3.1415392741
C    2.2055083317   2.5413488729  -0.4780623351
H    1.8505553544   2.5653403726   0.5491918912
H    4.2108187534   0.5633879108   0.9679898941
H    9.2418787188  -2.3057661723   2.4957436394
C    7.5071668913  -1.0397156892   2.6708090932
H    7.9922211924  -0.3314917099   3.3371322835
H    2.1087352111  -1.5989796853   1.9384813482
H    3.3321833656  -2.6014810602   2.7346875601
H    3.3583633716  -0.8426756767   2.9540894709
  126
G(CENSO)=       -3583.23267291  G(xTB)=        -189.13786404        Conformer 8
C   -6.0095042887  -1.5184331418   0.8062496632
C   -7.0520120448  -1.0043615621   1.5873488214
C   -8.1492381068  -1.7884463333   1.9147848649
C   -8.2192068810  -3.1104343354   1.4737903074
C   -7.1679241563  -3.6601603663   0.7506525743
C   -6.0585570971  -2.8727146905   0.4375376342
S   -4.6994007571  -3.6057054072  -0.4561076974
C   -3.3651057667  -2.6941985807   0.2960453332
C   -2.1387610015  -3.3227128481   0.5360632203
C   -1.1067872925  -2.6295049124   1.1442462893
C   -1.3000461151  -1.3003005816   1.5453509416
C   -2.5168880432  -0.6689983728   1.3027159575
C   -3.5484287629  -1.3519948677   0.6446764331
C   -4.8526450664  -0.7000381977   0.3803134600
C   -4.9646697434   0.5291232337  -0.1844581246
C   -3.7921673428   1.3028442633  -0.6436385213
C   -2.8451084235   0.7307205391  -1.4984773070
C   -1.6984897449   1.4393043518  -1.8487778592
O   -0.7075896373   0.9566997772  -2.6499735223
C   -0.8918122360  -0.3482341889  -3.2323771220
C   -0.7133850857  -1.4823622200  -2.2295993515
O    0.6454300064  -1.8638696162  -2.0236571098
C    1.1223628841  -2.7737726087  -3.0118507079
C    2.5027948309  -3.2447919990  -2.6427388379
O    3.4345941277  -2.1711044295  -2.7643531784
C    4.7787525088  -2.6430294765  -2.7827924723
C    5.7212149685  -1.5094362014  -3.0750633727
O    5.9067563167  -0.6784575752  -1.9232700160
C    6.8024250232   0.3971295365  -2.2235724437
C    7.2528131616   1.0711273534  -0.9590701578
O    6.1446869279   1.7177824058  -0.3360945469
C    6.5684983183   2.5303886796   0.7558131475
C    5.3871118969   3.2248951024   1.3703423909
O    4.5407165005   2.2847973600   2.0460237615
C    3.6363546064   2.9719894425   2.9188822466
C    2.7725790312   2.0146498486   3.6924837972
O    1.7261801338   1.4935122276   2.8724248006
C    0.6856615896   0.9304679091   3.6707645901
C   -0.4981562607   0.5562831128   2.8203904618
O   -0.2457137873  -0.7027268350   2.1723775782
C   -1.5154551226   2.7433788576  -1.3652751578
C   -2.4907019739   3.3406900561  -0.5833952721
C   -3.6416407454   2.6299465804  -0.2315829280
S   -4.9154528851   3.3997316835   0.7494878620
C   -6.3347912879   2.5839390036   0.0379895410
C   -6.2414510213   1.2471750475  -0.3849146348
C   -7.3515182706   0.6650902414  -1.0084074298
C   -8.5433864707   1.3651686009  -1.1343508508
C   -8.6429360016   2.6679231712  -0.6441264770
C   -7.5370997781   3.2848205392  -0.0718075455
H   -6.9988904919   0.0267453370   1.9241994780
H   -8.9522038490  -1.3695872815   2.5143224306
H   -9.0792780951  -3.7261266569   1.7209212665
H   -7.1968382781  -4.7033091356   0.4478897294
H   -1.9973912679  -4.3647488581   0.2622295402
H   -0.1559400705  -3.1147189184   1.3441690644
H   -2.6877903784   0.3585433738   1.6006169970
H   -3.0239294418  -0.2801964275  -1.8439162204
H   -1.8787223052  -0.4024514577  -3.7111701875
H   -0.1322586716  -0.4091065724  -4.0171896965
H   -1.0864835993  -1.1763387492  -1.2479329201
H   -1.3036389324  -2.3521436607  -2.5606674684
H    0.4588637737  -3.6533182453  -3.0622505489
H    1.1440412844  -2.3058579966  -4.0092211771
H    2.5095335660  -3.6496293926  -1.6162760400
H    2.7763510677  -4.0613180285  -3.3312313099
H    5.0408138989  -3.1232095839  -1.8255811947
H    4.8985198635  -3.3956136736  -3.5799001705
H    6.6940825582  -1.9324399963  -3.3715173470
H    5.3378910843  -0.9123857674  -3.9187675460
H    7.6947462942   0.0048373730  -2.7366878137
H    6.3109012625   1.1214384358  -2.8935641660
H    7.7062970545   0.3380465424  -0.2703843664
H    8.0243413836   1.8124935728  -1.2247154465
H    7.0888343222   1.9189554687   1.5113548700
H    7.2710007125   3.3019438966   0.3995581076
H    5.7696425922   3.9613232008   2.0943684920
H    4.8123544355   3.7660354556   0.6014497361
H    3.0048262331   3.6691909684   2.3450288772
H    4.2209410070   3.5622296217   3.6423837277
H    3.3830487133   1.1999734194   4.1171216906
H    2.3372469051   2.5778489731   4.5339269439
H    1.0477245897   0.0501931378   4.2277590075
H    0.3426615699   1.6770776803   4.4057285201
H   -1.3773952523   0.4574606626   3.4720379589
H   -0.6953604695   1.3403935441   2.0741147232
H   -0.6214312780   3.2911200519  -1.6478011072
H   -2.3627443514   4.3699107691  -0.2587994034
H   -7.2730362074  -0.3521992423  -1.3811770864
H   -9.3967271347   0.8958402940  -1.6151514147
H   -9.5750325929   3.2181120146  -0.7359007198
H   -7.5995134468   4.3144784518   0.2698160271
C    8.2016011718  -2.1383579341   2.1897966588
C    7.5635357909  -3.0535786608   1.3567434485
H    8.0957369516  -3.9314730373   1.0008206826
C    6.2408169149  -2.8452823620   0.9746597904
H    5.7450114925  -3.5615426778   0.3247398721
C    5.5413334305  -1.7250328386   1.4245573163
C    6.1824286202  -0.8162410847   2.2713918638
H    5.6517445395   0.0570971014   2.6441290277
C    4.0934464815  -1.5328150397   1.0299571218
H    3.8232530074  -2.2830505975   0.2775249009
C    3.1542809840  -1.6259461988   2.2231059580
N    3.9454209174  -0.1980267466   0.3247448292
H    4.6167475313  -0.1825082904  -0.4614696084
C    2.5640260178   0.0907666938  -0.2138148802
H    2.2555603651  -0.7795781993  -0.7991705538
H    1.9003951320   0.2193696506   0.6437133278
C    2.5980557177   1.3350719272  -1.0562128891
C    2.2247626571   2.5644138032  -0.5112641881
H    1.8798780598   2.6071638399   0.5189694964
C    2.2874397378   3.7222275720  -1.2830743207
H    1.9919957300   4.6756918270  -0.8528875075
C    2.7197158928   3.6565193505  -2.6054388652
C    3.0824669351   2.4283425526  -3.1571933599
H    3.4071293097   2.3719983140  -4.1928323300
H    2.7658692106   4.5590922890  -3.2088441887
C    3.0216356757   1.2716364837  -2.3865309849
H    3.2922811889   0.3088806006  -2.8136061057
H    4.2125077497   0.5784641541   0.9524374101
H    9.2345574391  -2.2979824632   2.4865406697
C    7.5071665504  -1.0200543612   2.6465640785
H    7.9971035684  -0.3053572559   3.3023008185
H    3.3250696715  -2.5845520629   2.7217939826
H    3.3568658641  -0.8258093397   2.9419999207
H    2.1040215785  -1.5777008743   1.9270499184
  126
G(CENSO)=       -3583.23260407  G(xTB)=        -189.13367433        Conformer 9
C   -6.3125483092  -1.0538100961   1.2475142888
C   -7.2376153292  -0.2124098152   1.8782102766
C   -8.4039281512  -0.7237475653   2.4299744838
C   -8.6627097140  -2.0936564829   2.3698153959
C   -7.7330433221  -2.9538839244   1.7987565023
C   -6.5544229438  -2.4368353449   1.2582023082
S   -5.3517097938  -3.5539886334   0.5620742186
C   -3.8745967808  -2.6734105367   1.0330817111
C   -2.7293768287  -3.3849575103   1.4025648525
C   -1.5939497501  -2.7097307504   1.8140063814
C   -1.5974159711  -1.3089694169   1.8881059405
C   -2.7226636242  -0.5961646967   1.4859958340
C   -3.8618372278  -1.2746127958   1.0324665902
C   -5.0779827015  -0.5422018545   0.6114764451
C   -5.0553664809   0.4977633055  -0.2600809535
C   -3.8110280453   0.9916287524  -0.8883404492
C   -2.9222922679   0.1185598026  -1.5277159139
C   -1.7334113344   0.6027590647  -2.0649711509
O   -0.8156161233  -0.1700670130  -2.7072593373
C   -1.1237386113  -1.5626663801  -2.8726426978
C   -0.0401782056  -2.1996964140  -3.6977099051
O    1.1609462330  -2.2724322646  -2.9399781823
C    2.1842265611  -2.9804122840  -3.6342695732
C    3.4021970035  -3.0450037496  -2.7447941244
O    4.0105163602  -1.7622346660  -2.5648514453
C    5.0323774276  -1.4940701858  -3.5219882298
C    5.4137993273  -0.0409600892  -3.4568609519
O    5.9038466340   0.2811397240  -2.1519938227
C    6.4955582842   1.5835057412  -2.1370705516
C    7.1043929468   1.8532272313  -0.7913008050
O    6.0707915041   2.0305248842   0.1746362859
C    6.6080965983   2.3810270984   1.4474755613
C    5.4983315198   2.7790149363   2.3784501078
O    4.6762244828   1.6495039334   2.6814716349
C    3.7870515855   1.9396880549   3.7649222229
C    2.9636459397   0.7154969182   4.0760432291
O    1.9698448787   0.4420139407   3.0857663377
C    0.7241618433   1.0665540159   3.3852138497
C   -0.3243563636   0.6791329097   2.3759974754
O   -0.4646460686  -0.7490547115   2.3971978053
C   -1.4265385252   1.9679259022  -1.9681593446
C   -2.3299796235   2.8416724666  -1.3892481719
C   -3.5347983139   2.3624217691  -0.8664566304
S   -4.7131756241   3.5011904688  -0.1648128290
C   -6.2141377362   2.6635012175  -0.6385808011
C   -6.2557829762   1.2600370774  -0.6667443927
C   -7.4280262780   0.6372212753  -1.1127628134
C   -8.5486743234   1.3851748406  -1.4451869750
C   -8.5135572444   2.7767083507  -1.3459114803
C   -7.3440421238   3.4189773304  -0.9581094467
H   -7.0367189892   0.8542496165   1.9194296572
H   -9.1124276510  -0.0544835251   2.9093935819
H   -9.5754814156  -2.4983428981   2.7976083386
H   -7.9093958925  -4.0260016743   1.7917836112
H   -2.7340286621  -4.4714918406   1.3895433702
H   -0.7064546418  -3.2549164571   2.1219846318
H   -2.7467291969   0.4864332596   1.5058308691
H   -3.1772687652  -0.9334754533  -1.5703102520
H   -1.1974023871  -2.0532349801  -1.8903810085
H   -2.0813367039  -1.6763641438  -3.4005245367
H   -0.3802482239  -3.2113298306  -3.9771324988
H    0.1180248416  -1.6259727994  -4.6262457686
H    1.8515458485  -4.0078223247  -3.8634830010
H    2.4218052229  -2.4810815774  -4.5891069710
H    3.0981923489  -3.4026998394  -1.7522299756
H    4.1262365819  -3.7636568676  -3.1562608591
H    5.9100026840  -2.1318563565  -3.3243493576
H    4.6834309687  -1.7026387927  -4.5459122941
H    6.2019996544   0.1375291464  -4.2058330896
H    4.5537961862   0.5992356242  -3.7057307027
H    7.2909263660   1.6373663117  -2.8973521759
H    5.7401854369   2.3510873501  -2.3752030399
H    7.7699536326   1.0230434530  -0.4990151939
H    7.7142318416   2.7689707462  -0.8643706070
H    7.1793975235   1.5370101240   1.8687877841
H    7.2922653748   3.2399211283   1.3471427693
H    5.9528231124   3.1666495960   3.3043411133
H    4.8913505295   3.5835893991   1.9318887581
H    3.1393712664   2.7954216575   3.5116736619
H    4.3745886791   2.2127333458   4.6570071456
H    3.6241603304  -0.1591204546   4.1256831062
H    2.4966787863   0.8380282545   5.0645938425
H    0.3901667665   0.7620191188   4.3902073490
H    0.8098751222   2.1658892594   3.3742651684
H   -1.2530174152   1.1770058540   2.6824286449
H   -0.0675152363   1.0088896836   1.3579744393
H   -0.4940209386   2.3330048332  -2.3876343830
H   -2.1068822154   3.9048502425  -1.3621468946
H   -7.4542018295  -0.4464855293  -1.1820789453
H   -9.4514018466   0.8839419075  -1.7822413744
H   -9.3895105676   3.3663536492  -1.6009088930
H   -7.3004684620   4.5041658818  -0.9223067059
C    8.6750415539  -1.8023049914   1.6601641000
C    8.2474925416  -2.1947246056   0.3941313135
H    8.9695327201  -2.5215308627  -0.3491157479
C    6.8915974437  -2.1726602450   0.0796455071
H    6.5562585611  -2.4764697419  -0.9089657142
C    5.9499677341  -1.7620057192   1.0260602049
C    6.3856999567  -1.3695615066   2.2944446131
H    5.6681850056  -1.0419586473   3.0410290436
C    4.4841603862  -1.7498012990   0.6525229132
H    4.3651289479  -2.3019552125  -0.2826624418
C    3.5600898163  -2.3274302229   1.7108720149
N    4.0960240752  -0.3226325711   0.2876685430
H    4.7006629079  -0.0291998932  -0.4997466959
C    2.6523547711  -0.1418553693  -0.1260505780
H    2.4141269367  -0.9455062291  -0.8267227460
H    2.0485401272  -0.2379014583   0.7783734393
C    2.4701427014   1.2033366646  -0.7707533712
C    2.4431004170   2.3653975715   0.0065314626
H    2.5240539176   2.2869956126   1.0885213654
C    2.3191486074   3.6114141546  -0.5995284876
H    2.2991889364   4.5102833018   0.0107574197
C    2.2177847520   3.7059764602  -1.9870587601
C    2.2294151968   2.5502617966  -2.7640209804
H    2.1353711366   2.6190268412  -3.8446498768
H    2.1203207193   4.6794501843  -2.4601597470
C    2.3527671545   1.3023670442  -2.1578445498
H    2.3505498031   0.3936433951  -2.7537422185
H    4.3062714272   0.3166628340   1.0727448854
H    9.7325007952  -1.8215030310   1.9092674078
C    7.7412653747  -1.3902145722   2.6087954332
H    8.0687959445  -1.0851062004   3.5989109112
H    3.5442782203  -1.7266312927   2.6232688925
H    2.5362308737  -2.4223582557   1.3390156594
H    3.9181743677  -3.3290887637   1.9657648382
  126
G(CENSO)=       -3583.23236648  G(xTB)=        -189.13496412        Conformer 10
C   -5.9327554138  -1.3316412380   1.0035939657
C   -6.9260122226  -0.6283002937   1.6967811831
C   -8.0818869031  -1.2652520498   2.1260694305
C   -8.2616793687  -2.6266973886   1.8785689398
C   -7.2624650114  -3.3577609273   1.2482700202
C   -6.0945472668  -2.7159873053   0.8323947539
S   -4.8005963408  -3.6758582649   0.0666799364
C   -3.4003038931  -2.7769876386   0.7068353364
C   -2.2430796733  -3.4663844681   1.0823976712
C   -1.1673065897  -2.7818222617   1.6204025226
C   -1.2435312572  -1.3938522360   1.8065536418
C   -2.3833202334  -0.7011106982   1.4086076762
C   -3.4665833104  -1.3858401436   0.8411276844
C   -4.7151763177  -0.6756940434   0.4754170366
C   -4.7350115394   0.4744229791  -0.2455685133
C   -3.5094758150   1.0901310389  -0.7954017315
C   -2.6054790559   0.3342604444  -1.5472181084
C   -1.4260791041   0.9093061219  -2.0111652194
O   -0.4894718074   0.2500748792  -2.7500403052
C   -0.8065478721  -1.0823599480  -3.1962964365
C   -0.5709241706  -2.1345353107  -2.1237098347
O    0.8134171676  -2.4159578072  -1.9237531119
C    1.3291711249  -3.3454480861  -2.8743671943
C    2.8246292377  -3.4344038033  -2.7301767412
O    3.4044692553  -2.1729646901  -3.0567846713
C    4.7986932504  -2.2791072207  -3.3300618991
C    5.3621849030  -0.9157384043  -3.6246624457
O    5.5215096496  -0.1710122701  -2.4146152791
C    6.0926512291   1.1130587222  -2.6693436135
C    6.7540711449   1.6496570836  -1.4311469573
O    5.7894450542   1.9097145140  -0.4067973674
C    6.4255993814   2.4949329246   0.7361112660
C    5.4057904444   2.9659541446   1.7341439575
O    4.7409088685   1.8456567825   2.3134516189
C    3.9694483839   2.2099258049   3.4578834533
C    3.2765450590   0.9687510594   3.9602652088
O    2.2565812645   0.5176950093   3.0529828608
C    0.9720879493   1.0290187171   3.4192946204
C   -0.0951520553   0.6133453990   2.4451811025
O   -0.1689441073  -0.8187860951   2.4183578914
C   -1.1524402102   2.2560582136  -1.7303522639
C   -2.0755224744   3.0238198522  -1.0391720624
C   -3.2679778353   2.4512252531  -0.5867436282
S   -4.4835064519   3.4449335923   0.2575276081
C   -5.9552225611   2.6337384722  -0.3442667704
C   -5.9563874789   1.2456636541  -0.5616163471
C   -7.1037407152   0.6573057112  -1.1076957527
C   -8.2410403352   1.4132124737  -1.3548852295
C   -8.2480352323   2.7786736829  -1.0671768835
C   -7.1028237189   3.3940569900  -0.5765971632
H   -6.7875783905   0.4326749200   1.8830357838
H   -8.8445017214  -0.7005799590   2.6544616338
H   -9.1671325341  -3.1290371262   2.2069590100
H   -7.3773969605  -4.4279153904   1.0985177242
H   -2.1920944882  -4.5461781124   0.9722158382
H   -0.2721495790  -3.3124121091   1.9318381208
H   -2.4661224102   0.3715327774   1.5337456089
H   -2.8466176019  -0.7054451806  -1.7299008299
H   -1.8406570614  -1.1224249688  -3.5628670025
H   -0.1435373429  -1.2515800118  -4.0498049109
H   -0.9535027841  -1.7871818235  -1.1572642461
H   -1.1190181098  -3.0526798410  -2.3926751593
H    0.8939676714  -4.3446087977  -2.7035971423
H    1.0835383621  -3.0397016534  -3.9030717402
H    3.1038209138  -3.7337503830  -1.7058050803
H    3.1854412662  -4.2148193182  -3.4201621259
H    5.3352466784  -2.7335798957  -2.4789450670
H    4.9602915444  -2.9231089898  -4.2104848416
H    6.3435098780  -1.0404241160  -4.1105850402
H    4.7007503905  -0.3808389282  -4.3261837586
H    6.8729431431   1.0348804697  -3.4433816934
H    5.3219015507   1.8103116017  -3.0342582531
H    7.5126500658   0.9388253812  -1.0649839463
H    7.2671344411   2.5875024551  -1.6986242123
H    7.1085651855   1.7659169858   1.2021316908
H    7.0185423101   3.3668296598   0.4176299488
H    5.9388510064   3.5337298246   2.5141493590
H    4.6777198773   3.6412047071   1.2555083915
H    3.2376653848   2.9934497730   3.1982856146
H    4.6278840708   2.6066701060   4.2487124900
H    4.0078756980   0.1578156453   4.0506493683
H    2.8492730893   1.1563225867   4.9548319698
H    0.7118370374   0.6632796339   4.4248662664
H    0.9803126297   2.1306142837   3.4487000760
H   -1.0326755479   1.0525176090   2.8116448550
H    0.0956557952   0.9901553839   1.4295223874
H   -0.2317046906   2.6981374931  -2.0994952904
H   -1.8772686026   4.0793984135  -0.8724140535
H   -7.0976129732  -0.4071289273  -1.3240742369
H   -9.1237231077   0.9385642840  -1.7734947639
H   -9.1370198343   3.3736859577  -1.2556373388
H   -7.0912547945   4.4653011017  -0.3949739073
C    7.5600122841  -1.6799724508   2.8105512790
C    7.6206581669  -1.4084431333   1.4451153142
H    8.5793817338  -1.2259617756   0.9668929177
C    6.4532090716  -1.3790382296   0.6892138418
H    6.4961265866  -1.1689174118  -0.3773523411
C    5.2121911665  -1.6154917930   1.2876843097
C    5.1593437249  -1.8992645903   2.6532480091
H    4.2075136700  -2.1027829571   3.1343893168
C    3.9631869320  -1.5259062106   0.4351307840
H    4.2070172379  -1.8492496237  -0.5829417632
C    2.7653505878  -2.3019865728   0.9548681118
N    3.6082936883  -0.0531220132   0.2839926596
H    4.4375873493   0.4682507467  -0.0533469787
C    2.4517909319   0.2105958620  -0.6487805605
H    2.5938231276  -0.4264874598  -1.5255261210
H    1.5416650743  -0.1035621500  -0.1294667693
C    2.3975836141   1.6636795430  -1.0251130531
C    2.5944787864   2.0426756846  -2.3527831804
H    2.7846316798   1.2785196294  -3.1023517331
C    2.5427738331   3.3856075041  -2.7178567676
H    2.6938848610   3.6698876352  -3.7557992035
C    2.2981349781   4.3613978472  -1.7546818099
C    2.1023238716   3.9893437388  -0.4254046341
H    1.9089482005   4.7463237514   0.3299732441
H    2.2580482870   5.4095178264  -2.0385862338
C    2.1496967634   2.6470795964  -0.0634049954
H    1.9965230086   2.3624942437   0.9756657326
H    3.3946684707   0.3403238271   1.2128123326
H    8.4705122437  -1.7063030930   3.4029595933
C    6.3284606828  -1.9301493692   3.4100990152
H    6.2755509848  -2.1530448556   4.4723069585
H    3.0723287482  -3.3330093961   1.1538967835
H    2.3693100388  -1.8712693318   1.8797157700
H    1.9664864201  -2.3285873433   0.2098334013
  126
G(CENSO)=       -3583.23224560  G(xTB)=        -189.13230502        Conformer 11
C   -5.5930681940  -2.0642477115   1.5721926208
C   -6.7356348315  -1.6118213776   2.2437621577
C   -7.6844002062  -2.5077295132   2.7169741722
C   -7.5017573114  -3.8792037333   2.5345707113
C   -6.3462956718  -4.3532581693   1.9254138896
C   -5.3864092531  -3.4494295850   1.4665941245
S   -3.8861139997  -4.0737195471   0.7288602516
C   -2.7676404235  -2.8113308058   1.3093720894
C   -1.4687501947  -3.1519441419   1.6984729243
C   -0.6174359358  -2.1848891827   2.2039211267
C   -1.0639436410  -0.8626506511   2.3494983059
C   -2.3491223791  -0.5147657744   1.9410935241
C   -3.1993603528  -1.4839896816   1.3919194382
C   -4.5847440562  -1.1439256629   0.9987692946
C   -4.8923993974  -0.0846843951   0.2125233999
C   -3.8778927247   0.7981622395  -0.4086290659
C   -2.8708431876   0.2981100647  -1.2302252451
C   -1.9737274422   1.1640721017  -1.8602101537
O   -1.0842298484   0.5741787438  -2.7057827425
C   -0.2111819690   1.4236798457  -3.4653091321
C    0.5109457208   0.5795830154  -4.4797806029
O    1.3417144221  -0.3839310828  -3.8371705947
C    2.0239703309  -1.1883570887  -4.7989853814
C    2.6469359845  -2.3937945178  -4.1327751841
O    3.6682186301  -2.1147000094  -3.1746062859
C    4.8366476134  -1.5080630475  -3.7206884469
C    6.0216707198  -1.8218219470  -2.8445043525
O    5.8316926229  -1.2869992899  -1.5294336987
C    7.0171196125  -1.4163042922  -0.7355565582
C    6.7255660701  -1.0511196085   0.6946754822
O    6.3170688129   0.3143708842   0.7618050208
C    6.1847060369   0.7609886776   2.1104586074
C    5.6055322773   2.1494171833   2.1207465886
O    4.2709323482   2.1065811009   1.5996186967
C    3.5305230680   3.3202440249   1.8000224067
C    2.5890914013   3.2077634003   2.9747203903
O    1.5427412000   2.3122928480   2.6086673604
C    0.5582175609   2.1615037655   3.6258838636
C   -0.5966552645   1.3699301565   3.0746467575
O   -0.1760457298   0.0068131123   2.9038036475
C   -2.0456645207   2.5414295034  -1.6209958998
C   -3.0750774988   3.0448105017  -0.8291852759
C   -4.0076242094   2.1881123415  -0.2535347310
S   -5.3966384446   2.8406494316   0.6597674244
C   -6.6315566696   1.6776963275   0.0973023811
C   -6.2761096106   0.3344816617  -0.1067219294
C   -7.2376996780  -0.5406543632  -0.6238542970
C   -8.5375203510  -0.1095266196  -0.8542255893
C   -8.8944439381   1.2108285756  -0.5787303587
C   -7.9402501350   2.1111649885  -0.1182794031
H   -6.8796368018  -0.5437148576   2.3789477016
H   -8.5678784819  -2.1377033870   3.2292925465
H   -8.2439876277  -4.5845366474   2.8975394138
H   -6.1782201524  -5.4223313085   1.8263103871
H   -1.1298030960  -4.1818621745   1.6279866540
H    0.3880245624  -2.4442142325   2.5225764876
H   -2.7233253932   0.4965419382   2.0477165856
H   -2.7902689032  -0.7710114102  -1.4055059912
H   -0.7941283991   2.1820641500  -4.0070182899
H    0.4971574836   1.9368324706  -2.7998997736
H   -0.2210860425   0.0721032108  -5.1296551404
H    1.1130573355   1.2556063349  -5.1110470703
H    1.3116754584  -1.5680898317  -5.5513717719
H    2.7771286069  -0.5864743804  -5.3352321897
H    1.8760534301  -2.9477884764  -3.5848819513
H    3.0459150804  -3.0475153836  -4.9262834219
H    5.0526708088  -1.9091648483  -4.7242084916
H    4.7081574221  -0.4175497454  -3.8146284827
H    6.1663056853  -2.9113536075  -2.7753209500
H    6.9206756463  -1.3818883067  -3.3064330647
H    7.3732874182  -2.4580271978  -0.7600785088
H    7.8108191637  -0.7704404033  -1.1451328924
H    5.9396092487  -1.7033851935   1.1098214334
H    7.6471915590  -1.2088586255   1.2798476554
H    5.5328505372   0.0764397064   2.6769448646
H    7.1703387137   0.7855565976   2.6039297227
H    5.5980751236   2.5154086569   3.1583932011
H    6.2198838166   2.8319305944   1.5109761834
H    2.9487155987   3.5011927763   0.8877543109
H    4.2143602609   4.1676588211   1.9417962743
H    3.1215964474   2.8439045548   3.8697077787
H    2.1761186688   4.2052142434   3.2035992159
H    0.9825574769   1.6614453072   4.5120489288
H    0.1754745741   3.1471341067   3.9389023373
H   -1.4401003859   1.4164618271   3.7780573412
H   -0.9136376407   1.7934750189   2.1102074843
H   -1.3458731530   3.2334479506  -2.0751211806
H   -3.1624329453   4.1191993263  -0.6921922270
H   -6.9590505264  -1.5709655137  -0.8263808285
H   -9.2745436969  -0.8034292514  -1.2480973005
H   -9.9114474920   1.5511003415  -0.7523170046
H   -8.2055959847   3.1508021776   0.0542420877
C    3.7356637903  -3.3095273839   2.5578021349
C    3.6912357223  -3.6975932158   1.2203410414
H    3.9473132927  -4.7162248654   0.9390583503
C    3.3230970658  -2.7794679518   0.2387861132
H    3.3034322060  -3.0749093215  -0.8073805961
C    2.9867190301  -1.4686487455   0.5861406378
C    3.0291533950  -1.0852078166   1.9301392973
H    2.7554020182  -0.0724447994   2.2178125085
C    2.5510639682  -0.4945382547  -0.4884096395
H    2.4781829619  -1.0216540180  -1.4446206831
C    1.2358101988   0.1914342427  -0.1607886930
N    3.6634052241   0.5261969321  -0.6924880819
H    4.5201933707  -0.0026169683  -0.9283417688
C    3.3975603584   1.5411551159  -1.7691380133
H    3.2321051683   0.9835503430  -2.6981301845
H    2.4736524893   2.0616205515  -1.5120973876
C    4.5218200336   2.5365148999  -1.8866691361
C    5.8315578057   2.1320924461  -2.1629996961
H    6.0606270241   1.0766694272  -2.2878394597
C    6.8505835759   3.0732171215  -2.2708017112
H    7.8651585741   2.7454206746  -2.4811765527
C    6.5725207620   4.4304155489  -2.1156760221
C    5.2687760050   4.8416696320  -1.8513401039
H    5.0420615038   5.8980275163  -1.7333773612
H    7.3691435519   5.1642005111  -2.2038647734
C    4.2507373903   3.8983587155  -1.7330348444
H    3.2340727703   4.2227298879  -1.5232996399
H    3.8669260949   1.0316021237   0.1941324266
H    4.0238392084  -4.0242897975   3.3244984487
C    3.4062570363  -2.0010196144   2.9090368157
H    3.4345258974  -1.6929070529   3.9513815534
H    0.4964585526  -0.5799998077   0.0708541636
H    1.3270819505   0.8493320426   0.7083588960
H    0.8563052185   0.7594719300  -1.0101372247
  126
G(CENSO)=       -3583.23215512  G(xTB)=        -189.13663345        Conformer 12
C   -5.7803755298  -1.6969217746   0.9609941467
C   -6.7960154458  -1.4050131657   1.8791975395
C   -7.6955690960  -2.3841582904   2.2776324042
C   -7.5885615533  -3.6793999163   1.7695251293
C   -6.5553930503  -4.0043514660   0.8987245069
C   -5.6442511865  -3.0201485828   0.5121973028
S   -4.3069137071  -3.4477957591  -0.5873400126
C   -3.0595835935  -2.3636905339   0.0821471460
C   -1.7240364816  -2.7746697704   0.1068488280
C   -0.7583122813  -1.9593308829   0.6695311638
C   -1.1249498802  -0.7350526389   1.2467737605
C   -2.4466291211  -0.3043091923   1.1941783648
C   -3.4173091073  -1.1051369007   0.5783639124
C   -4.8295806712  -0.6745604314   0.4706534774
C   -5.2095012115   0.5197384278  -0.0516246266
C   -4.2497957933   1.5198037456  -0.5698202025
C   -3.2110718793   1.1522850420  -1.4347501080
C   -2.3076654759   2.1065441816  -1.8907229738
O   -1.2606157658   1.8278419374  -2.7170330600
C   -0.8854317439   0.4516644406  -2.8664570662
C    0.3747238136   0.4328333141  -3.7075100395
O    0.9326098533  -0.8669991871  -3.5693929971
C    2.1154967360  -1.0238995082  -4.3478641550
C    2.8175928978  -2.2938542765  -3.9465317347
O    3.2260901306  -2.1990905809  -2.5804751772
C    4.2111096433  -3.1658310843  -2.2178424214
C    5.6167894192  -2.6471190456  -2.4058372126
O    5.8891674834  -1.6437044935  -1.4211670816
C    7.1425600246  -1.0002965397  -1.6622877748
C    7.5342676042  -0.1744662057  -0.4670367594
O    6.5394214544   0.8235989361  -0.2391866132
C    6.9627738266   1.7877980800   0.7232527300
C    5.8585187827   2.7751313838   0.9862968767
O    4.8156250936   2.1786735138   1.7744353995
C    3.9181402775   3.1849909280   2.2676896447
C    2.8950379300   2.6030598052   3.2062337930
O    1.8476876720   1.9605805393   2.4805445873
C    0.7745177426   1.5901129806   3.3415654604
C   -0.4286787682   1.1739977129   2.5379970301
O   -0.1145801727  -0.0439006734   1.8459696458
C   -2.4488041585   3.4470588480  -1.5076001872
C   -3.5019635317   3.8239366050  -0.6920196775
C   -4.4093782768   2.8674772109  -0.2262847283
S   -5.7589270087   3.3734015235   0.8222471279
C   -6.9960209917   2.2309833962   0.2390470182
C   -6.6238338188   0.9407643465  -0.1709022087
C   -7.6109373060   0.1063121634  -0.7110583519
C   -8.9377169380   0.5096732715  -0.7582468371
C   -9.3030242017   1.7659782308  -0.2728748846
C   -8.3323271422   2.6350920236   0.2088522801
H   -6.8832308237  -0.3926687334   2.2637052449
H   -8.4824872747  -2.1383020376   2.9847072898
H   -8.2928347409  -4.4476868748   2.0755056716
H   -6.4435846739  -5.0221755559   0.5350756384
H   -1.4429947048  -3.7444198496  -0.2944945898
H    0.2788726737  -2.2788557201   0.7091681172
H   -2.7485590208   0.6522895692   1.6047527935
H   -3.1249795522   0.1123310317  -1.7254660254
H   -0.6807601752   0.0106369413  -1.8791855212
H   -1.6847387499  -0.1217951114  -3.3540678974
H    0.1424173518   0.6534827064  -4.7624407387
H    1.0781566188   1.1979453338  -3.3419283631
H    1.8691650270  -1.0771431450  -5.4225011305
H    2.7865042100  -0.1640573255  -4.1917789071
H    2.1540513042  -3.1645585621  -4.0787346314
H    3.6858243622  -2.4220104324  -4.6123037013
H    4.0498997595  -3.4105375201  -1.1602651228
H    4.0868259991  -4.0925700886  -2.7979118407
H    6.3342082085  -3.4772407864  -2.2941912437
H    5.7367363870  -2.2258308712  -3.4174877012
H    7.9304787973  -1.7515048673  -1.8326043984
H    7.0713565010  -0.3673326651  -2.5621083231
H    7.6470486301  -0.8091992472   0.4267027664
H    8.5087200425   0.2945762812  -0.6805145683
H    7.2635548654   1.2937507632   1.6617183948
H    7.8340845206   2.3418092954   0.3365770755
H    6.2866042419   3.6240935027   1.5413796094
H    5.4470952286   3.1565071117   0.0376705649
H    3.4176426283   3.6943007554   1.4284977962
H    4.5030842751   3.9344076968   2.8239086411
H    3.3753534054   1.9007548484   3.9090714774
H    2.4772534770   3.4345419773   3.7976127307
H    1.0800500821   0.7744679975   4.0182445113
H    0.4727880478   2.4494493601   3.9633819013
H   -1.2636674094   1.0099804650   3.2332545682
H   -0.7117596853   1.9551892696   1.8173948061
H   -1.7403900281   4.1836030887  -1.8751956329
H   -3.6259006416   4.8690195109  -0.4217707246
H   -7.3265451296  -0.8738628848  -1.0826492749
H   -9.6891033215  -0.1556595210  -1.1734598356
H   -10.3411884881   2.0842342166  -0.3011592752
H   -8.6055069550   3.6328874342   0.5412333601
C    7.8450853012  -2.5773111522   2.8815194112
C    7.1603832270  -3.4384118423   2.0277760368
H    7.6155135019  -4.3749075270   1.7172006456
C    5.8898873383  -3.1009026441   1.5688696608
H    5.3589652921  -3.7719919515   0.8987749356
C    5.2872300385  -1.9065316677   1.9654006203
C    5.9781523009  -1.0474914057   2.8242768657
H    5.5252816910  -0.1120933190   3.1438382612
C    3.8877508974  -1.5752388269   1.4934261017
H    3.5237434408  -2.3913665490   0.8592106136
C    2.9298407594  -1.3456407337   2.6516277166
N    3.9445888135  -0.3608822762   0.5809061631
H    4.7007868027  -0.5258724974  -0.1007566282
C    2.6711019613  -0.0626132826  -0.1710245031
H    2.4605165335  -0.9412685845  -0.7904343038
H    1.8750203790   0.0827732499   0.5603877447
C    2.8337593631   1.1679366071  -1.0229365725
C    2.0108454992   2.2764636389  -0.8144615296
H    1.2721245182   2.2501759173  -0.0185802825
C    2.1422301090   3.4128508834  -1.6096668284
H    1.4912792725   4.2666598983  -1.4417173347
C    3.1052633230   3.4545746784  -2.6143950768
C    3.9295467517   2.3508600173  -2.8279780993
H    4.6783508897   2.3737543014  -3.6152208871
H    3.2116829412   4.3421469624  -3.2321464777
C    3.7899902401   1.2115152324  -2.0423466990
H    4.4208798495   0.3455039283  -2.2258126109
H    4.2202200413   0.4876200660   1.1116677869
H    8.8366765127  -2.8388167679   3.2405653414
C    7.2519449163  -1.3798197928   3.2759731660
H    7.7807176371  -0.7032907035   3.9419180634
H    2.9521977379  -2.2283112404   3.2973073500
H    3.2321391478  -0.4796412208   3.2493894964
H    1.9030182934  -1.1953789004   2.3156665582
  126
G(CENSO)=       -3583.23204629  G(xTB)=        -189.13551603        Conformer 13
C   -6.0542799123  -1.5127302756   1.3077367325
C   -7.1045607873  -0.8850712513   1.9877567125
C   -8.2722422297  -1.5750215510   2.2835882163
C   -8.4062132417  -2.9131540065   1.9117783816
C   -7.3564853233  -3.5708110259   1.2823107019
C   -6.1782228169  -2.8783759324   0.9980971598
S   -4.8313043915  -3.7471589899   0.2105910326
C   -3.4729467380  -2.9139859381   1.0099115825
C   -2.2976461623  -3.6049691253   1.3194050803
C   -1.2684684384  -2.9620999288   1.9871933555
C   -1.4176146998  -1.6262176503   2.3896941243
C   -2.5767242771  -0.9298698360   2.0620051009
C   -3.5895428561  -1.5590873477   1.3294452331
C   -4.8051374221  -0.8170970528   0.9319915753
C   -4.7392850201   0.3706680685   0.2801028654
C   -3.4589972705   0.9513859263  -0.1859974823
C   -2.5601819327   0.1889918423  -0.9434794990
C   -1.3814517406   0.7590516524  -1.4151645781
O   -0.4767088127   0.1059539407  -2.1990439245
C   -0.8049561545  -1.2280224621  -2.6243071503
C    0.1330287280  -1.6347295863  -3.7261178204
O    1.4527638493  -1.8468207347  -3.2286083857
C    2.3224678081  -2.2410737844  -4.2908902618
C    3.7043227705  -2.5495889221  -3.7824838399
O    4.3829830193  -1.3574141223  -3.3741668538
C    5.7988741672  -1.5351985737  -3.4321872294
C    6.5091048700  -0.2853442185  -2.9914387746
O    6.3552551321  -0.1040045891  -1.5777827358
C    7.3701897044   0.7507989030  -1.0354917235
C    7.1527992470   0.9357653528   0.4415397014
O    5.9988466530   1.7478234599   0.6374902291
C    5.7874704996   2.1001182672   2.0014862735
C    4.5129200113   2.8975331331   2.0846165426
O    3.4495308587   2.0815992490   1.5833710728
C    2.1394731610   2.6176101950   1.7875452170
C    1.6193283547   2.3867497596   3.1885720069
O    1.6925400384   0.9911352647   3.4864884687
C    0.6998291496   0.5599397898   4.4179844685
C   -0.5895929360   0.1826153542   3.7254315158
O   -0.3835532124  -1.0940951211   3.0963874994
C   -1.0787367346   2.0938728411  -1.1077393369
C   -1.9800284593   2.8596849883  -0.3867899698
C   -3.1834194706   2.3005418321   0.0538505172
S   -4.3819444271   3.3055121204   0.9099707201
C   -5.8639984917   2.5824592577   0.2257347009
C   -5.9110634440   1.2074123779  -0.0597841616
C   -7.0568876880   0.6959935770  -0.6810795980
C   -8.1532447936   1.5097246942  -0.9316913783
C   -8.1191290295   2.8575574934  -0.5729792158
C   -6.9705318386   3.4000268550  -0.0099321622
H   -6.9999700528   0.1579368556   2.2719846798
H   -9.0794677413  -1.0702004225   2.8062167881
H   -9.3184336151  -3.4567413458   2.1404732797
H   -7.4417460328  -4.6247304403   1.0317224775
H   -2.1962006210  -4.6553774685   1.0600753151
H   -0.3604422270  -3.4973277147   2.2486126373
H   -2.7178245183   0.1060736631   2.3466232108
H   -2.8099686481  -0.8453652540  -1.1466719852
H   -0.7458531877  -1.9223718009  -1.7729500999
H   -1.8254432160  -1.2521692614  -3.0299608146
H   -0.2554260846  -2.5665770239  -4.1702122379
H    0.1380838609  -0.8629212018  -4.5137394171
H    1.9287898047  -3.1511439181  -4.7748901260
H    2.3747692160  -1.4473643011  -5.0548609657
H    3.6639467509  -3.2728888475  -2.9508747890
H    4.2524939308  -3.0238372405  -4.6118750213
H    6.1105435920  -2.3824930524  -2.7989449151
H    6.1046832899  -1.7549645449  -4.4686869464
H    7.5760102424  -0.4028545812  -3.2334240761
H    6.1279816140   0.5961679861  -3.5320318411
H    8.3566720519   0.2887774381  -1.1947724749
H    7.3589325242   1.7282990833  -1.5437346965
H    7.0281348374  -0.0400996902   0.9411150944
H    8.0444339143   1.4274859747   0.8635591688
H    5.7095547073   1.1945196916   2.6235408405
H    6.6220107303   2.7124897997   2.3805090928
H    4.3390861613   3.1751522811   3.1338022571
H    4.5866011176   3.8201891623   1.4867292937
H    1.4886933952   2.0992088975   1.0736761238
H    2.1190130155   3.6946405587   1.5584648617
H    2.1903657910   2.9564987234   3.9388841026
H    0.5813612625   2.7535015346   3.2131370951
H    1.1067856534  -0.3128496649   4.9422412978
H    0.4955074458   1.3409623016   5.1650783324
H   -1.4113476466   0.1064302729   4.4529111463
H   -0.8497224583   0.9446717743   2.9766089821
H   -0.1599478515   2.5332328647  -1.4857147618
H   -1.7612934584   3.9065522833  -0.1944253407
H   -7.0833417391  -0.3545151016  -0.9550688728
H   -9.0360461250   1.0939467467  -1.4085580967
H   -8.9764596147   3.4971813539  -0.7621475844
H   -6.9232644384   4.4597133251   0.2255087169
C    6.1658841895  -2.6773205313   2.5766497485
C    6.1073772216  -3.1317073445   1.2613872803
H    6.8066070065  -3.8868143459   0.9127715512
C    5.1479968131  -2.6209382847   0.3914499746
H    5.0999868349  -2.9749208423  -0.6355502344
C    4.2377338748  -1.6553547516   0.8251092474
C    4.3009642830  -1.2020569649   2.1460634910
H    3.6013829346  -0.4493898779   2.5018390474
C    3.1952192995  -1.1292145277  -0.1373964761
H    3.1902123638  -1.7575947316  -1.0341570872
C    1.7973147785  -1.0734430249   0.4592914841
N    3.6343976561   0.2401520596  -0.6334182184
H    4.5814227845   0.1410784757  -1.0502932607
C    2.6860800830   0.8330633100  -1.6330005795
H    2.3346101079   0.0192584559  -2.2726715617
H    1.8258855002   1.2126150687  -1.0725885405
C    3.2939792202   1.9267441394  -2.4680842771
C    4.2282847789   2.8348517577  -1.9653491031
H    4.5908673210   2.7475925990  -0.9451204334
C    4.7218585102   3.8553328879  -2.7758712292
H    5.4541938962   4.5510117512  -2.3747621113
C    4.2785342505   3.9892224540  -4.0890804806
C    3.3423057909   3.0893072951  -4.5936264786
H    2.9924560019   3.1820662148  -5.6182329370
H    4.6615938020   4.7889005320  -4.7170560682
C    2.8597206548   2.0611193876  -3.7902219342
H    2.1386716120   1.3523659488  -4.1908444115
H    3.7347692842   0.8811489500   0.1764895514
H    6.9102264375  -3.0776459997   3.2597027334
C    5.2619031164  -1.7118709920   3.0150948146
H    5.3014490061  -1.3557223725   4.0411442083
H    1.5468882234  -2.0700739583   0.8336040683
H    1.7313685856  -0.3755447940   1.2998899678
H    1.0490663122  -0.7998568324  -0.2899226620
  126
G(CENSO)=       -3583.23201665  G(xTB)=        -189.13464578        Conformer 14
C   -6.0957824122  -1.4319491574   1.1557136359
C   -7.0617418026  -0.8547872737   1.9885200050
C   -8.1088014619  -1.6134958729   2.4935028012
C   -8.2021837291  -2.9701744838   2.1805459469
C   -7.2228393280  -3.5763400203   1.4027945329
C   -6.1621984242  -2.8141813812   0.9095440735
S   -4.9001799978  -3.6153387180  -0.0673931773
C   -3.4968469909  -2.6456551979   0.4514460744
C   -2.2289722339  -3.2274177579   0.5498125352
C   -1.1526825527  -2.4819576886   1.0056373288
C   -1.3435431751  -1.1527280770   1.4081782040
C   -2.5937288991  -0.5582388916   1.2656934028
C   -3.6679069575  -1.2910713445   0.7484742259
C   -4.9924738085  -0.6615010907   0.5456283548
C   -5.1420883820   0.4931764059  -0.1525753765
C   -3.9973214655   1.1408133094  -0.8267305459
C   -3.1426485644   0.3926809761  -1.6435427642
C   -2.0020514896   0.9743036534  -2.1857480747
O   -1.0929416263   0.2954137656  -2.9402791929
C   -1.3845899398  -1.0824098501  -3.2249182825
C   -0.2060861022  -1.7075634762  -3.9170003694
O    0.8412978776  -1.9042504470  -2.9714168394
C    1.8518590941  -2.7780755935  -3.4675647056
C    2.9394602207  -2.9037411000  -2.4253972689
O    3.7290253946  -1.7197699008  -2.2871427991
C    4.7636483644  -1.6415502269  -3.2651746246
C    5.4786798270  -0.3248342116  -3.1403562002
O    6.0477765750  -0.2110277620  -1.8322606975
C    7.0765795039   0.7822952236  -1.7914832720
C    7.5442420136   0.9701807345  -0.3758073580
O    6.5157434539   1.6236417784   0.3635956823
C    6.9546628953   2.0408664969   1.6524036900
C    5.8882016740   2.8931526173   2.2777219203
O    4.7182748695   2.1119185221   2.5529227440
C    3.7268861394   2.9279300100   3.1913061811
C    2.6640415370   2.1029851304   3.8620927349
O    1.7177717907   1.5952617438   2.9212851842
C    0.6182584692   0.9988639880   3.6077726053
C   -0.5235500081   0.6962815071   2.6756403065
O   -0.2602756998  -0.5155858074   1.9433343732
C   -1.7360623631   2.3321560962  -1.9528968841
C   -2.6274676521   3.0963800056  -1.2170648706
C   -3.7693851657   2.5085843438  -0.6614761952
S   -4.9215738980   3.4885431329   0.2798494152
C   -6.4266369566   2.6153902716  -0.1158669686
C   -6.4148435280   1.2241235151  -0.3187063230
C   -7.6073570572   0.5970450568  -0.7006943352
C   -8.7910064196   1.3151771834  -0.7959936132
C   -8.8010566921   2.6831188562  -0.5204321961
C   -7.6191594821   3.3376700890  -0.1966501930
H   -6.9899159662   0.2032281647   2.2236727405
H   -8.8538172167  -1.1479731155   3.1323073855
H   -9.0230802291  -3.5665519526   2.5686327744
H   -7.2699914090  -4.6420192975   1.1952308560
H   -2.0862010063  -4.2742685714   0.2954627359
H   -0.1707410609  -2.9354212087   1.1066691966
H   -2.7581348092   0.4820629019   1.5214782658
H   -3.3783816382  -0.6517958355  -1.8031781431
H   -1.5837538394  -1.6304724516  -2.2933423066
H   -2.2702557474  -1.1475277728  -3.8733953610
H   -0.5376402761  -2.6759180871  -4.3263589718
H    0.1369129283  -1.0820379798  -4.7578198956
H    1.4263330367  -3.7780396155  -3.6598474322
H    2.2585429137  -2.4001937830  -4.4199770375
H    2.4758816249  -3.0915819427  -1.4488432833
H    3.5810302531  -3.7644721391  -2.6711533648
H    5.4733979605  -2.4746249357  -3.1272719338
H    4.3575860956  -1.7071883916  -4.2869971144
H    6.2733634170  -0.2982993265  -3.9020601841
H    4.7936865624   0.5172951011  -3.3264920979
H    7.9263755548   0.4577763557  -2.4124123934
H    6.7004519819   1.7387163239  -2.1902539415
H    7.7988415822  -0.0003395528   0.0830535478
H    8.4542740592   1.5918423312  -0.3911830757
H    7.1817703661   1.1694318599   2.2867333313
H    7.8702818989   2.6488299328   1.5664749709
H    6.2814432420   3.3126391819   3.2174301759
H    5.6362563611   3.7325256282   1.6083418545
H    3.2736985608   3.6209255179   2.4641081777
H    4.2124602217   3.5306593031   3.9741849360
H    3.1249312327   1.2815662961   4.4359357060
H    2.1445839348   2.7608328602   4.5788318977
H    0.9344329872   0.0810480017   4.1312395586
H    0.2366939141   1.7029645235   4.3656062611
H   -1.4237634826   0.5566959908   3.2886254000
H   -0.6926326429   1.5331496499   1.9828752009
H   -0.8455215383   2.7821049405  -2.3824647146
H   -2.4381709327   4.1578300062  -1.0811019867
H   -7.5973559629  -0.4684279307  -0.9104248424
H   -9.7073648031   0.8092293383  -1.0859721314
H   -9.7255170268   3.2494277938  -0.5887042196
H   -7.6164045434   4.4110829746  -0.0273236147
C    8.1236082839  -2.6661749365   1.7706610340
C    7.4241165166  -3.1508849683   0.6679517099
H    7.9015983345  -3.8431128909  -0.0201659432
C    6.1085808353  -2.7527298150   0.4485401053
H    5.5602352799  -3.1279136505  -0.4124836844
C    5.4776155056  -1.8712055348   1.3289378832
C    6.1851714405  -1.3869258604   2.4319502051
H    5.7096742724  -0.7005521332   3.1274686345
C    4.0428857707  -1.4663627517   1.0692422624
H    3.6180766806  -2.1508327984   0.3285633188
C    3.1685987697  -1.4393102780   2.3115369557
N    4.0376610758  -0.1114327825   0.3786881958
H    4.6759488584  -0.1594231581  -0.4379961171
C    2.6719213855   0.3435577767  -0.0774038116
H    2.1667901629  -0.5257936754  -0.5053352821
H    2.1349988128   0.6755714659   0.8162430114
C    2.7761151457   1.4479901818  -1.0930043185
C    3.4199072400   2.6496510526  -0.7830682647
H    3.8610180749   2.7903955939   0.2003116427
C    3.5102500110   3.6628028957  -1.7323851914
H    4.0201943850   4.5900343044  -1.4851236778
C    2.9389271990   3.4930748048  -2.9929924656
C    2.2829012117   2.3037613140  -3.3001540983
H    1.8341236905   2.1648576361  -4.2805513400
H    3.0042114751   4.2873307721  -3.7318437492
C    2.2103727142   1.2803231692  -2.3576231748
H    1.7160104147   0.3432941543  -2.6006357009
H    4.4378512052   0.5959873151   1.0145442740
H    9.1491543947  -2.9790487627   1.9470507376
C    7.5020567878  -1.7823772110   2.6503130218
H    8.0424986792  -1.4013231454   3.5127415803
H    3.2367664733  -2.4135489670   2.8046216569
H    3.4950287637  -0.6720199446   3.0198934963
H    2.1216981870  -1.2571485965   2.0598697593
  126
G(CENSO)=       -3583.23176661  G(xTB)=        -189.13785896        Conformer 15
C   -5.9179107627  -1.5634505819   0.9152788336
C   -6.9495472581  -1.0303229495   1.6982970427
C   -8.0443258427  -1.8044366836   2.0563791794
C   -8.1234248721  -3.1352019297   1.6442441178
C   -7.0830826756  -3.7026012985   0.9188735227
C   -5.9758287495  -2.9249531035   0.5753513053
S   -4.6274226049  -3.6810600884  -0.3154277814
C   -3.2845749726  -2.7617543457   0.4120639465
C   -2.0625812483  -3.3935823915   0.6641694287
C   -1.0245952199  -2.6947588047   1.2554008639
C   -1.2045909310  -1.3531743807   1.6224048495
C   -2.4187312257  -0.7202009116   1.3697699380
C   -3.4581104312  -1.4116064602   0.7335487381
C   -4.7605250233  -0.7581651799   0.4651089750
C   -4.8699190401   0.4626390348  -0.1186107124
C   -3.6954240462   1.2267888629  -0.5898703857
C   -2.7461795329   0.6380749842  -1.4309570341
C   -1.5968185084   1.3373241773  -1.7910363927
O   -0.6081635898   0.8367355409  -2.5857611659
C   -0.8370602787  -0.4486259926  -3.1983770309
C   -0.6539372024  -1.6108044212  -2.2290676377
O    0.7036749485  -2.0284238086  -2.0959713385
C    1.0951961723  -2.9415876057  -3.1187155025
C    2.5178886097  -3.3744206160  -2.8940734827
O    3.3989738895  -2.2734927977  -3.1104121501
C    4.7504666512  -2.7043775433  -3.2418576155
C    5.6494218763  -1.5205357025  -3.4685872857
O    5.8465780009  -0.8009809646  -2.2496657541
C    6.8000507034   0.2450464804  -2.4250108464
C    7.2670606060   0.7537071958  -1.0911231439
O    6.2006952381   1.4278460699  -0.4125607655
C    6.6834714805   2.1085969667   0.7529742472
C    5.6071038371   2.9718442801   1.3479542332
O    4.6334581124   2.1719577914   2.0219534486
C    3.7549157054   2.9871608197   2.7973120304
C    2.8447071917   2.1356995099   3.6361403826
O    1.8739887433   1.4705054317   2.8222249351
C    0.8152083526   0.9532897522   3.6332642335
C   -0.3713784812   0.5506355820   2.8004235000
O   -0.1444715501  -0.7487002181   2.2301670066
C   -1.4102429068   2.6481068290  -1.3279111243
C   -2.3864752754   3.2608357128  -0.5588671747
C   -3.5417709729   2.5603770258  -0.2000263031
S   -4.8155873415   3.3527207917   0.7628140674
C   -6.2370050486   2.5237403164   0.0713626546
C   -6.1459045357   1.1793822177  -0.3269613749
C   -7.2597441368   0.5858100114  -0.9327920145
C   -8.4526970671   1.2829057270  -1.0640768448
C   -8.5494756899   2.5946832509  -0.5979802883
C   -7.4400985266   3.2224694619  -0.0447188334
H   -6.8898758114   0.0072992713   2.0134391042
H   -8.8378830709  -1.3713184725   2.6583467709
H   -8.9809841243  -3.7437547779   1.9166916221
H   -7.1181829548  -4.7519469575   0.6389378467
H   -1.9295481216  -4.4429845178   0.4154178386
H   -0.0796143235  -3.1847880661   1.4689588369
H   -2.5828459930   0.3145872718   1.6448307872
H   -2.9257734990  -0.3786545482  -1.7581034244
H   -1.8367039811  -0.4660068445  -3.6521804980
H   -0.0993909335  -0.5066379390  -4.0039050714
H   -0.9783795268  -1.3176595812  -1.2256962535
H   -1.2814842968  -2.4566694852  -2.5539493543
H    0.4496523770  -3.8354868448  -3.0908611278
H    1.0016516233  -2.4856761009  -4.1174898438
H    2.6442464240  -3.7736543890  -1.8731231157
H    2.7413811589  -4.1860456746  -3.6062501217
H    5.0753068085  -3.2590666006  -2.3443738727
H    4.8441326634  -3.3823906973  -4.1066713721
H    6.6197884899  -1.8899393803  -3.8386171403
H    5.2195392827  -0.8625627955  -4.2422874025
H    7.6846608103  -0.1353485221  -2.9619998905
H    6.3693435041   1.0664154682  -3.0216809190
H    7.6464172644  -0.0750400490  -0.4725767373
H    8.0931012292   1.4607161831  -1.2645444588
H    7.0517519181   1.3835414639   1.4966349087
H    7.5221784722   2.7610549562   0.4649954284
H    6.0863550806   3.6530352856   2.0694378137
H    5.1294095178   3.5855851438   0.5660152575
H    3.1653945563   3.6490585200   2.1424027698
H    4.3449019922   3.6212349077   3.4791898529
H    3.4291232302   1.4050848025   4.2196150915
H    2.3346781024   2.8041290620   4.3486762925
H    1.1653569008   0.1010033201   4.2381722038
H    0.4735975491   1.7395388007   4.3251405209
H   -1.2518856819   0.5094517617   3.4567633516
H   -0.5543974641   1.2921583777   2.0085165159
H   -0.5156784929   3.1907653315  -1.6187984040
H   -2.2568231219   4.2954082899  -0.2524061972
H   -7.1835923554  -0.4383623765  -1.2865654683
H   -9.3092105055   0.8041392497  -1.5296572170
H   -9.4823593604   3.1428627160  -0.6937797082
H   -7.5010186565   4.2583762742   0.2776701883
C    7.2067484482  -1.8899463824   3.1993932463
C    7.3351387669  -2.3441423788   1.8897032275
H    8.2603263948  -2.8101856833   1.5617031280
C    6.2777015221  -2.1997752385   0.9940089282
H    6.3795113332  -2.5438506741  -0.0320695955
C    5.0810376471  -1.6095547719   1.4027731061
C    4.9556490727  -1.1623937226   2.7214700641
H    4.0279811909  -0.7029160668   3.0551241180
C    3.9356455023  -1.4732472236   0.4257283220
H    4.2326029997  -1.8956514463  -0.5391947361
C    2.6491721639  -2.1215375587   0.9107463612
N    3.7168127459   0.0025831651   0.1454851173
H    4.6167542162   0.4124465491  -0.1738668512
C    2.6451925402   0.2995491058  -0.8781560846
H    2.7891972041  -0.4024957174  -1.7035752900
H    1.6790444584   0.1021960391  -0.4078611926
C    2.7542980784   1.7272567264  -1.3307108339
C    3.3905796842   2.0327223305  -2.5350911809
H    3.7823208190   1.2263844162  -3.1506370108
C    3.5225817774   3.3568652867  -2.9442009293
H    4.0155276446   3.5864110194  -3.8849742399
C    3.0208865471   4.3852986683  -2.1490718617
C    2.3835434833   4.0856148642  -0.9460435775
H    1.9829681738   4.8851852586  -0.3283935837
H    3.1217929649   5.4189189942  -2.4688632398
C    2.2497576897   2.7613699851  -0.5387104358
H    1.7514350576   2.5244368422   0.3990962158
H    3.4955956816   0.4999569308   1.0196617286
H    8.0317198461  -1.9989975888   3.8980727461
C    6.0147259309  -1.2966280606   3.6129328305
H    5.9085155981  -0.9416808938   4.6344769331
H    1.8811524837  -2.1093413812   0.1328522379
H    2.8608080045  -3.1647933457   1.1638221652
H    2.2592799712  -1.6209128708   1.8019524068
  126
G(CENSO)=       -3583.23111544  G(xTB)=        -189.13601132        Conformer 16
C   -5.7244526822  -1.8882453252   1.6831542761
C   -6.8328653828  -1.3246820340   2.3256248972
C   -7.8068118440  -2.1312595674   2.8981386462
C   -7.6829384996  -3.5200952171   2.8447209846
C   -6.5629502828  -4.0995578135   2.2603202260
C   -5.5780316714  -3.2845483215   1.6998256491
S   -4.1252130258  -4.0296151384   0.9793824442
C   -2.9404367144  -2.7772012244   1.4375554460
C   -1.6458692501  -3.1422048362   1.8168186834
C   -0.7526670494  -2.1783605047   2.2500234131
C   -1.1509134707  -0.8360414468   2.3332244741
C   -2.4232518014  -0.4602183268   1.9088522096
C   -3.3161905349  -1.4300825998   1.4346884302
C   -4.6878430678  -1.0725821825   1.0125477797
C   -4.9587126776  -0.1071784495   0.1010968862
C   -3.9108077982   0.6513371508  -0.6186655981
C   -2.8654500797  -0.0072124046  -1.2811529706
C   -1.9386584420   0.7225552862  -2.0206869058
O   -0.9379303675   0.1718691500  -2.7641669198
C   -0.7673277455  -1.2534170124  -2.7340258089
C    0.1130935102  -1.6727938388  -3.8899794043
O    1.4649987145  -1.2281949177  -3.8271681184
C    1.6928932930   0.0973364585  -4.3110723817
C    3.1242692871   0.2160213712  -4.7840668841
O    4.0927753968  -0.0034204197  -3.7519562377
C    4.6254760477  -1.3283591962  -3.7039797093
C    5.9234087669  -1.3236993335  -2.9406768854
O    5.6925580717  -1.0572061130  -1.5518908237
C    6.9039293017  -1.1632793623  -0.7939687291
C    6.6106787375  -1.0769154553   0.6787011795
O    6.2142259346   0.2503783310   1.0201958569
C    6.0346221640   0.3962474707   2.4279010890
C    5.5702534932   1.7953014396   2.7302286936
O    4.3197055254   2.0280060071   2.0741907895
C    3.6737321217   3.2398141171   2.4899951424
C    2.6342822149   2.9929884025   3.5576220818
O    1.5591693695   2.2758826878   2.9606310850
C    0.4657974872   2.0738589920   3.8466837571
C   -0.6445401943   1.3707771168   3.1120149230
O   -0.2335147880   0.0196947106   2.8595722743
C   -2.0217008465   2.1221596058  -2.0612780084
C   -3.0645626572   2.7734669078  -1.4263257600
C   -4.0280072325   2.0408380560  -0.7270094173
S   -5.4231881083   2.8747326003   0.0081723605
C   -6.6669942086   1.6437914953  -0.3404139187
C   -6.3300586681   0.2815756824  -0.2989456669
C   -7.3010067731  -0.6557919259  -0.6720644070
C   -8.5903203291  -0.2544231248  -0.9932748081
C   -8.9300602604   1.0983371472  -0.9557441568
C   -7.9668761490   2.0508200209  -0.6456778010
H   -6.9308502916  -0.2432142684   2.3556913497
H   -8.6645686748  -1.6777766876   3.3862079584
H   -8.4451699047  -4.1551587693   3.2871455142
H   -6.4429670133  -5.1795487390   2.2568798519
H   -1.3463453326  -4.1866575304   1.8050878207
H    0.2456857308  -2.4549180533   2.5740313812
H   -2.7509934845   0.5725712761   1.9408462539
H   -2.8158430984  -1.0874229206  -1.2128935369
H   -0.3348992350  -1.5542028833  -1.7678549554
H   -1.7329381431  -1.7623965127  -2.8631805762
H    0.1507500928  -2.7693283602  -3.8792665737
H   -0.3479108287  -1.3564558398  -4.8387985305
H    1.0330288392   0.3177065162  -5.1659410710
H    1.4803627112   0.8422953038  -3.5298289023
H    3.3050622761  -0.4733382441  -5.6216147386
H    3.2724521375   1.2418164005  -5.1492574413
H    3.9100842494  -2.0253120870  -3.2447258501
H    4.8436401227  -1.6856202978  -4.7224353642
H    6.3873146789  -2.3172318637  -3.0469214450
H    6.6141098490  -0.5749317409  -3.3601861319
H    7.3746756544  -2.1385682195  -0.9936185130
H    7.6101744472  -0.3718470363  -1.0932023506
H    5.8203956701  -1.7952924665   0.9555673276
H    7.5279509942  -1.3516455225   1.2254078543
H    5.2989305791  -0.3369453382   2.7949021481
H    6.9858761008   0.2217629661   2.9578169259
H    5.4617691257   1.8934061856   3.8210504731
H    6.3124135612   2.5339400405   2.3869247858
H    3.1814528428   3.6643806260   1.6058639746
H    4.4152884235   3.9652336773   2.8523980971
H    3.0607786948   2.4255238500   4.4020594532
H    2.2825290596   3.9656039353   3.9431333274
H    0.7762859567   1.4817567200   4.7235026753
H    0.0790151313   3.0417835583   4.2072004155
H   -1.5473829601   1.3786535848   3.7392933660
H   -0.8652836943   1.8865140898   2.1653355216
H   -1.2871582367   2.6808759698  -2.6338789302
H   -3.1483748362   3.8542109341  -1.5004130716
H   -7.0364320047  -1.7090174205  -0.6931829667
H   -9.3319772194  -0.9963755004  -1.2745445967
H   -9.9391043952   1.4169033725  -1.2013448631
H   -8.2154485901   3.1084489513  -0.6630199841
C    2.9163719089  -3.3667809623   1.6609591304
C    2.7013134171  -3.4482283764   0.2872904337
H    2.6445298903  -4.4177398093  -0.2001939820
C    2.5655235728  -2.2852162049  -0.4668103248
H    2.4040187534  -2.3449330446  -1.5402802767
C    2.6357346028  -1.0321367051   0.1447597777
C    2.8267676875  -0.9560485492   1.5268294111
H    2.8530262742   0.0116235611   2.0222658306
C    2.4942748485   0.2197517238  -0.6938747799
H    2.3708679120  -0.0749453756  -1.7401670648
C    1.3394088148   1.1049208478  -0.2509111527
N    3.8134845491   0.9737014125  -0.6512574817
H    4.5446322284   0.3367887821  -1.0230340530
C    3.8547382309   2.2707363484  -1.4206946440
H    3.4229191725   2.0729786084  -2.4044182192
H    3.2301091816   2.9896893205  -0.8854242982
C    5.2745489349   2.7612404148  -1.5288861895
C    5.8221227928   3.5732364502  -0.5328101453
H    5.2061049450   3.8856609039   0.3052256910
C    7.1498330116   3.9838892694  -0.6079143904
H    7.5650953414   4.6139109019   0.1740154670
C    7.9424122781   3.5916091312  -1.6844094645
C    7.3979037239   2.7959579068  -2.6898562270
H    8.0067940932   2.4983692257  -3.5394458264
H    8.9786597023   3.9130172339  -1.7440092342
C    6.0709714507   2.3818496678  -2.6124877181
H    5.6462710155   1.7558004966  -3.3923488474
H    4.0762683105   1.1793605685   0.3283730121
H    3.0285729608  -4.2725180946   2.2508460468
C    2.9754675463  -2.1186043162   2.2777338826
H    3.1254748100  -2.0494889797   3.3521493125
H    0.4295122642   0.4976947766  -0.2287478641
H    1.5048035006   1.5035589195   0.7549972917
H    1.1740981360   1.9317379305  -0.9475909033
  126
G(CENSO)=       -3583.23088370  G(xTB)=        -189.13605191        Conformer 17
C   -5.9370976080  -1.5214292472   1.2613420325
C   -6.9273413351  -0.9851713268   2.0931836845
C   -7.9138492627  -1.7964014811   2.6371800821
C   -7.9210219741  -3.1651350699   2.3662685933
C   -6.9175579946  -3.7273190923   1.5865039521
C   -5.9195251686  -2.9108623446   1.0518935690
S   -4.6258255028  -3.6520828145   0.0699166738
C   -3.2795026333  -2.5886651081   0.5545979132
C   -1.9814789915  -3.0970496137   0.6560467327
C   -0.9479034608  -2.2812013897   1.0857313967
C   -1.2119491454  -0.9556718134   1.4568230693
C   -2.4926876314  -0.4328594484   1.3141178604
C   -3.5266142120  -1.2396451166   0.8246070247
C   -4.8886483173  -0.6977786820   0.6219713654
C   -5.1191674758   0.4278962927  -0.0995854268
C   -4.0371332383   1.1511974035  -0.8049648294
C   -3.1387813653   0.4655807790  -1.6323337339
C   -2.1230909770   1.1534488017  -2.2890840411
O   -1.2254248026   0.5645326939  -3.1282400914
C   -1.4189241268  -0.8329511068  -3.4181903628
C   -0.5080799617  -1.2500826027  -4.5483252587
O    0.8612595101  -1.4061097677  -4.1996592298
C    1.6205725254  -0.1957770742  -4.1690620421
C    3.0697276090  -0.5259717788  -4.4126250894
O    3.6037495024  -1.2239770891  -3.2884642695
C    4.8922957610  -1.7614002866  -3.5649976254
C    5.4787028032  -2.3200089124  -2.2899861372
O    5.8596304167  -1.3245528623  -1.3333997166
C    7.0697950254  -0.6344994514  -1.6585764432
C    7.5526829603   0.0907002920  -0.4300320791
O    6.5464905995   1.0212346562  -0.0320384585
C    6.9768197388   1.8651793710   1.0331971058
C    5.8784454115   2.8272135372   1.3936572229
O    4.8080300167   2.1522333343   2.0732183216
C    3.8737993114   3.1014254348   2.6065572454
C    2.8427145103   2.4280806085   3.4702557354
O    1.8449143306   1.7904917167   2.6718891398
C    0.7447053666   1.3734175585   3.4774522975
C   -0.4361075998   0.9884978472   2.6284939592
O   -0.1553278826  -0.2531071885   1.9587416124
C   -1.9933684605   2.5393907645  -2.1149601461
C   -2.9086785240   3.2274551987  -1.3358639674
C   -3.9466887617   2.5414901059  -0.6967743764
S   -5.1597937325   3.4367015252   0.2549763208
C   -6.5875544653   2.4321225269  -0.1172747740
C   -6.4509492348   1.0438392268  -0.2861219628
C   -7.5805842737   0.3053943366  -0.6608477543
C   -8.8215970350   0.9147673428  -0.7825442506
C   -8.9541956775   2.2825906451  -0.5405079572
C   -7.8372819814   3.0457161197  -0.2235973608
H   -6.9229800748   0.0815380271   2.2977807525
H   -8.6782916250  -1.3627533830   3.2753512576
H   -8.6923021315  -3.8034129296   2.7879030602
H   -6.8968172528  -4.7993736625   1.4101790086
H   -1.7814247652  -4.1396796213   0.4249865856
H    0.0596344433  -2.6735036046   1.1897332739
H   -2.7117228810   0.6013334087   1.5537336563
H   -3.2529757656  -0.6065031869  -1.7348383731
H   -1.2206552573  -1.4339408205  -2.5184611841
H   -2.4577632660  -1.0026471359  -3.7371958651
H   -0.8470379977  -2.2397654406  -4.8785287765
H   -0.6180321673  -0.5528770900  -5.3946142122
H    1.2843019129   0.4879039796  -4.9644077195
H    1.5021776707   0.3207475469  -3.2047856055
H    3.1574543872  -1.1449049867  -5.3214605215
H    3.6310865020   0.4098339753  -4.5813429660
H    4.8164753990  -2.5782249965  -4.3035536460
H    5.5514287214  -0.9891293626  -3.9958253285
H    4.7313917153  -2.9476642541  -1.7902989525
H    6.3492052603  -2.9471703293  -2.5363744852
H    7.8439614088  -1.3514409624  -1.9734301434
H    6.9063040611   0.0819686823  -2.4781933094
H    7.7589534885  -0.6221221165   0.3852916121
H    8.4896437011   0.6161721205  -0.6773462358
H    7.2664917301   1.2651855847   1.9110348165
H    7.8550171849   2.4516942868   0.7164127070
H    6.3005954696   3.5946973704   2.0609113505
H    5.4959751771   3.3293071781   0.4902163449
H    3.3838600110   3.6556282394   1.7898936348
H    4.4210108502   3.8241180705   3.2317429109
H    3.3254545546   1.7038101169   4.1484494704
H    2.3733644001   3.2076869411   4.0927160462
H    1.0329335700   0.5330904040   4.1310440078
H    0.4186498246   2.2054159006   4.1237986981
H   -1.3015750650   0.8599889803   3.2927600107
H   -0.6655051915   1.7747287946   1.8950980043
H   -1.1974232485   3.0683735811  -2.6310412893
H   -2.8312388292   4.3076411608  -1.2457868670
H   -7.4763751136  -0.7595866313  -0.8463092909
H   -9.6870913698   0.3241943292  -1.0687130816
H   -9.9239004547   2.7638485158  -0.6310337540
H   -7.9307242050   4.1190387167  -0.0815347137
C    7.8882327887  -2.6624050689   2.7507452580
C    7.2101396084  -3.4622696305   1.8341028797
H    7.6731893595  -4.3685632947   1.4534337303
C    5.9372228947  -3.1012067606   1.4012052343
H    5.4123550745  -3.7228932533   0.6802329831
C    5.3254409925  -1.9444287201   1.8857493380
C    6.0084738981  -1.1478985549   2.8083038036
H    5.5479591120  -0.2428286397   3.1969243114
C    3.9225138925  -1.5926077331   1.4404752002
H    3.5776435933  -2.3475788897   0.7246537721
C    2.9588762232  -1.4980559535   2.6133813337
N    3.9490354140  -0.2903004574   0.6550578873
H    4.7505258519  -0.3422364441   0.0059050027
C    2.7029715353  -0.0194913675  -0.1493297434
H    2.6312473984  -0.8301853431  -0.8835343085
H    1.8483181723  -0.0573940718   0.5283910863
C    2.7679939955   1.3199237106  -0.8340400667
C    3.7951506314   1.6214288152  -1.7334881178
H    4.5627910656   0.8829491975  -1.9421158211
C    3.8252403198   2.8519513523  -2.3812221428
H    4.6309277705   3.0751626003  -3.0757129708
C    2.8206148394   3.7906233009  -2.1505469089
C    1.7865782487   3.4906652860  -1.2677952976
H    0.9972899503   4.2148563979  -1.0848632967
H    2.8428835290   4.7503508668  -2.6600716684
C    1.7636230148   2.2629294043  -0.6093271332
H    0.9619041722   2.0348209743   0.0869519868
H    4.1400472472   0.5157575813   1.2784397261
H    8.8820756394  -2.9422823446   3.0893100701
C    7.2854930431  -1.5029023811   3.2339541628
H    7.8089027663  -0.8740893274   3.9491701778
H    1.9369297528  -1.2877855640   2.2942656983
H    2.9625500400  -2.4562909533   3.1414150702
H    3.2730077082  -0.7203660865   3.3169439186
  126
G(CENSO)=       -3583.23064201  G(xTB)=        -189.13326725        Conformer 18
C   -5.6279192240  -2.0753545802   1.5603981708
C   -6.7773033490  -1.6474460209   2.2364987074
C   -7.7249336739  -2.5607283817   2.6775850890
C   -7.5345421878  -3.9256095787   2.4578158717
C   -6.3731103682  -4.3768965364   1.8428176899
C   -5.4145252007  -3.4560291923   1.4161418368
S   -3.9075573230  -4.0518839367   0.6689675056
C   -2.7981512869  -2.8025856681   1.2936777771
C   -1.4995359918  -3.1498626232   1.6775392454
C   -0.6540967416  -2.1950713171   2.2146781376
C   -1.1057487840  -0.8792881063   2.3967196728
C   -2.3905984025  -0.5237903843   1.9942061943
C   -3.2352962423  -1.4797438698   1.4137757784
C   -4.6196447735  -1.1343224055   1.0211604159
C   -4.9264492190  -0.0554087541   0.2613447807
C   -3.9103545430   0.8496349421  -0.3241805987
C   -2.8856847468   0.3761355156  -1.1400089746
C   -1.9846057483   1.2627727157  -1.7337873195
O   -1.0741104280   0.7005269535  -2.5765931601
C   -0.2277766579   1.5795577853  -3.3328673048
C    0.4885536167   0.7706826224  -4.3792086532
O    1.3723973376  -0.1695780993  -3.7727106621
C    2.0955173058  -0.9018436799  -4.7628067842
C    2.7888459879  -2.0917903673  -4.1393195843
O    3.7962658110  -1.7873625665  -3.1736671998
C    4.9169757787  -1.0780044012  -3.7012422063
C    6.1403263757  -1.3823471698  -2.8747203005
O    5.9239409743  -1.0063297054  -1.5101385884
C    7.1129435763  -1.1463943421  -0.7242440855
C    6.7862198028  -1.0123017724   0.7383074015
O    6.3263008483   0.3117509356   1.0005351201
C    6.0691515402   0.5291805274   2.3863927964
C    5.5069823545   1.9135843893   2.5624082332
O    4.2800816456   2.0173426734   1.8282557448
C    3.5734903030   3.2422457704   2.0768978531
C    2.5853695774   3.1130427122   3.2115946176
O    1.5201503735   2.2723708881   2.7790263953
C    0.5086906820   2.1074882665   3.7674289703
C   -0.6389780316   1.3372753099   3.1722314209
O   -0.2223723335  -0.0241309366   2.9800712886
C   -2.0718536646   2.6337767938  -1.4649619333
C   -3.1184561724   3.1113077184  -0.6802320063
C   -4.0536091896   2.2347048422  -0.1397306496
S   -5.4596176981   2.8576527670   0.7679066184
C   -6.6780961655   1.6971866613   0.1665550108
C   -6.3097890359   0.3615305046  -0.0623661473
C   -7.2592641350  -0.5095841235  -0.6080825286
C   -8.5600743429  -0.0840434745  -0.8423094825
C   -8.9302561517   1.2273227795  -0.5424694741
C   -7.9879964113   2.1249228373  -0.0534075580
H   -6.9273457318  -0.5842360324   2.4005529072
H   -8.6135241005  -2.2093388612   3.1940874876
H   -8.2757075305  -4.6442117209   2.7959703339
H   -6.1992715231  -5.4419296140   1.7146555043
H   -1.1562401081  -4.1759351128   1.5778244396
H    0.3511715819  -2.4593970482   2.5292273219
H   -2.7680457553   0.4830638563   2.1285907994
H   -2.7942745544  -0.6879330734  -1.3386139481
H   -0.8329409093   2.3399292799  -3.8462256988
H    0.4855324984   2.0889651613  -2.6692779700
H   -0.2448650596   0.2444293252  -5.0120324537
H    1.0479252209   1.4720786685  -5.0218939480
H    1.4028086119  -1.2945770536  -5.5263905487
H    2.8113070693  -0.2385914694  -5.2773030554
H    2.0531153165  -2.7095413562  -3.6114757015
H    3.2222684236  -2.6926947626  -4.9561082456
H    5.1310954407  -1.3935932990  -4.7350735195
H    4.7223770797   0.0059499472  -3.7120987336
H    6.3767817099  -2.4576944730  -2.9211614912
H    6.9908050295  -0.8188151370  -3.2936217139
H    7.5523372186  -2.1425222893  -0.8892229192
H    7.8519275750  -0.3871898385  -1.0274422803
H    6.0181075608  -1.7471773417   1.0313451971
H    7.7023026105  -1.2228036242   1.3149422853
H    5.3579672458  -0.2222446935   2.7631598554
H    7.0004720715   0.4490540545   2.9708787870
H    5.3339156873   2.0861185458   3.6351448604
H    6.2184552669   2.6723596141   2.1985767022
H    3.0380363096   3.4929013522   1.1529110725
H    4.2839280827   4.0527087919   2.2920583775
H    3.0707498055   2.6960590983   4.1099867461
H    2.2028357729   4.1160644874   3.4679413642
H    0.9068561677   1.5826996283   4.6516050228
H    0.1270902753   3.0891189559   4.0945875661
H   -1.4960898656   1.3747278122   3.8595444601
H   -0.9339969702   1.7829913489   2.2106884734
H   -1.3689513625   3.3410244750  -1.8896638200
H   -3.2164230547   4.1816184124  -0.5206736328
H   -6.9701229342  -1.5328415316  -0.8302718772
H   -9.2874375009  -0.7752153794  -1.2582592984
H   -9.9482531569   1.5631070965  -0.7188367381
H   -8.2635780675   3.1584617669   0.1383153442
C    3.7173706884  -3.4148752750   2.4671117577
C    3.7596417659  -3.6958366699   1.1032071645
H    4.0773255930  -4.6763547609   0.7577492858
C    3.3946022670  -2.7202191461   0.1787633610
H    3.4392978028  -2.9305796371  -0.8869071075
C    2.9779735121  -1.4573043131   0.6086272209
C    2.9396364050  -1.1798716894   1.9779564025
H    2.6112172501  -0.2041901480   2.3286155589
C    2.5473435377  -0.4251358837  -0.4109862562
H    2.4339875687  -0.9111785864  -1.3846500795
C    1.2667747336   0.2976775213  -0.0313586764
N    3.6874851909   0.5668957867  -0.6167046974
H    4.5171433657   0.0351434426  -0.9468958833
C    3.3575627873   1.6451532273  -1.6073111834
H    2.7911312919   1.1746562184  -2.4181791426
H    2.6975406219   2.3586648542  -1.1024072413
C    4.5672509044   2.3478016063  -2.1661500054
C    5.7372408786   2.5518933971  -1.4323869358
H    5.8309031713   2.1678930943  -0.4208624666
C    6.8128062455   3.2302827239  -2.0026709633
H    7.7219012739   3.3731871339  -1.4242483615
C    6.7264916767   3.7237548584  -3.3016856191
C    5.5576127173   3.5294684279  -4.0353467797
H    5.4816716512   3.9054681186  -5.0520476004
H    7.5665256061   4.2533538192  -3.7423902339
C    4.4886910047   2.8397197175  -3.4728673513
H    3.5837930256   2.6727635995  -4.0541308470
H    3.9478277386   0.9932449326   0.2928123132
H    3.9991851057  -4.1759205374   3.1900688194
C    3.3098171873  -2.1547428529   2.9009240080
H    3.2718453236  -1.9299804245   3.9639266399
H    0.4966890608  -0.4521974168   0.1727190984
H    1.3931851859   0.9092011746   0.8664624320
H    0.9059053529   0.9250431893  -0.8477398817
  126
G(CENSO)=       -3583.23061585  G(xTB)=        -189.13597815        Conformer 19
C   -5.7294844308  -1.8740459480   1.6704811411
C   -6.8438932879  -1.3095830092   2.3018666034
C   -7.8235478117  -2.1152304932   2.8660878637
C   -7.6998361125  -3.5041687486   2.8152640362
C   -6.5742918642  -4.0843929726   2.2421859831
C   -5.5839885635  -3.2701563055   1.6905530805
S   -4.1238457621  -4.0169405729   0.9863879240
C   -2.9440850549  -2.7635258356   1.4550907817
C   -1.6550049769  -3.1287396703   1.8518555371
C   -0.7658065771  -2.1646134039   2.2927994504
C   -1.1628650327  -0.8213779468   2.3652461385
C   -2.4301021058  -0.4459480384   1.9249280211
C   -3.3188687133  -1.4162463923   1.4441843826
C   -4.6864204094  -1.0586928181   1.0090451568
C   -4.9500500423  -0.0912356486   0.0979886840
C   -3.8983577625   0.6722944351  -0.6111866818
C   -2.8462488066   0.0194769448  -1.2685884628
C   -1.9184372368   0.7542110403  -2.0026835710
O   -0.9132925294   0.2095198097  -2.7443350181
C   -0.7478072799  -1.2182378310  -2.7297219545
C    0.1172546314  -1.6322921317  -3.8987268712
O    1.4742667207  -1.1998592121  -3.8447931378
C    1.7069036601   0.1269850930  -4.3224994563
C    3.1446660752   0.2461563037  -4.7725113856
O    4.0927245616   0.0302737340  -3.7202894696
C    4.6692565642  -1.2765828874  -3.6876236184
C    5.9776365000  -1.2291258071  -2.9441568905
O    5.7550689118  -1.0061742837  -1.5449765058
C    6.9890403254  -1.0338236111  -0.8138027878
C    6.7225834136  -1.0334993685   0.6661356021
O    6.2213312342   0.2407126389   1.0645985731
C    6.0114037851   0.3112409023   2.4732243542
C    5.5266641700   1.6909649604   2.8295690957
O    4.3005331174   1.9529139521   2.1381802586
C    3.6800192614   3.1863807073   2.5322996177
C    2.6261734247   2.9808535040   3.5942244979
O    1.5421892801   2.2785530932   2.9968578776
C    0.4412614852   2.0952621805   3.8768844927
C   -0.6638316412   1.3892272148   3.1382763427
O   -0.2505124806   0.0350930560   2.8984322353
C   -2.0060258217   2.1536431658  -2.0392262762
C   -3.0544814925   2.7994049077  -1.4075985634
C   -4.0195399262   2.0616509735  -0.7163539023
S   -5.4221443267   2.8894758478   0.0119492815
C   -6.6600311463   1.6564052751  -0.3507413246
C   -6.3189936571   0.2953222571  -0.3127248625
C   -7.2840467389  -0.6433464910  -0.6976722925
C   -8.5723232235  -0.2445451901  -1.0264881624
C   -8.9168853998   1.1068673218  -0.9846612305
C   -7.9587865582   2.0609793439  -0.6632267757
H   -6.9423736925  -0.2280991269   2.3302128006
H   -8.6857260812  -1.6610122168   3.3456540564
H   -8.4662917065  -4.1388147159   3.2510101102
H   -6.4545190695  -5.1644118699   2.2410995086
H   -1.3567154471  -4.1735818043   1.8484052323
H    0.2276309398  -2.4423683346   2.6307274824
H   -2.7571882662   0.5872070491   1.9504458744
H   -2.7920367190  -1.0605742874  -1.2014163770
H   -0.3063912245  -1.5285559595  -1.7708106517
H   -1.7172482359  -1.7205156723  -2.8536147519
H    0.1457733580  -2.7294680905  -3.8994770361
H   -0.3500578754  -1.3024203689  -4.8398673101
H    1.0589232409   0.3479832397  -5.1866333974
H    1.4830810211   0.8706862586  -3.5432831027
H    3.3404929439  -0.4464678237  -5.6034693747
H    3.2975985822   1.2705381689  -5.1399577670
H    3.9855982356  -1.9992349048  -3.2187590926
H    4.8826027795  -1.6226877056  -4.7102700287
H    6.4893217487  -2.1945901964  -3.0779942466
H    6.6209369076  -0.4354638198  -3.3545234533
H    7.5402937554  -1.9524753518  -1.0643999273
H    7.6137342040  -0.1698677321  -1.0908506047
H    6.0048884152  -1.8295211914   0.9279082288
H    7.6727602315  -1.2465987822   1.1841503287
H    5.2800801737  -0.4499942372   2.7877285078
H    6.9535423284   0.1245034242   3.0147537813
H    5.3781872862   1.7374635079   3.9193787561
H    6.2776320296   2.4463193186   2.5481885660
H    3.2065872675   3.6086641198   1.6366588220
H    4.4370365623   3.8986356522   2.8904996271
H    3.0316370988   2.4175346269   4.4514425385
H    2.2932422452   3.9671034726   3.9608464256
H    0.7409229094   1.5123066230   4.7631654444
H    0.0563102064   3.0694726749   4.2217036690
H   -1.5725945623   1.4009705579   3.7557622807
H   -0.8732811752   1.8975566655   2.1856841040
H   -1.2708823090   2.7171698150  -2.6065447252
H   -3.1416900340   3.8800564478  -1.4789646138
H   -7.0164155645  -1.6957609173  -0.7216684738
H   -9.3097087904  -0.9874087272  -1.3165902670
H   -9.9251905581   1.4235986604  -1.2356169958
H   -8.2105699698   3.1178880015  -0.6773637896
C    2.8590427658  -3.4632224878   1.5395463533
C    2.6281067420  -3.4890025411   0.1662718408
H    2.5387325447  -4.4384597618  -0.3552192220
C    2.5152974085  -2.2962622652  -0.5439099514
H    2.3378935468  -2.3122594324  -1.6165574090
C    2.6212023427  -1.0681368294   0.1121372948
C    2.8305971431  -1.0471499610   1.4935771412
H    2.8854250503  -0.0989393708   2.0232859654
C    2.4891178602   0.2142715035  -0.6803130427
H    2.3519507675  -0.0423603324  -1.7349846231
C    1.3484766533   1.0951662767  -0.1943072597
N    3.8171349444   0.9540961064  -0.6290510110
H    4.5440693346   0.3193840362  -1.0123526518
C    3.8586844620   2.2606589517  -1.3847705396
H    3.3916366600   2.0833803880  -2.3557325067
H    3.2628932672   2.9815917267  -0.8198598731
C    5.2806409393   2.7353796197  -1.5384286228
C    5.9221883738   3.3998831282  -0.4891673938
H    5.3818163403   3.5944767257   0.4323767912
C    7.2468720959   3.8074665594  -0.6151143109
H    7.7359196242   4.3195215000   0.2096265535
C    7.9420930654   3.5638229873  -1.7981313324
C    7.3040619248   2.9176502531  -2.8545679739
H    7.8374427763   2.7350104818  -3.7837240345
H    8.9758360149   3.8839370127  -1.8983873822
C    5.9805527793   2.5024974153  -2.7249822716
H    5.4871621175   1.9844678749  -3.5424010882
H    4.0827363110   1.1444709911   0.3525312659
H    2.9523322646  -4.3927215633   2.0949589755
C    2.9585463343  -2.2399929803   2.2001057752
H    3.1227494311  -2.2143455049   3.2742784266
H    0.4322603144   0.4968713532  -0.1874912248
H    1.5255458607   1.4540680418   0.8245947598
H    1.1859199977   1.9501154635  -0.8571372146
  126
G(CENSO)=       -3583.23045953  G(xTB)=        -189.13454855        Conformer 20
C   -5.6524737880  -1.9469250074   1.3497453567
C   -6.8510856809  -1.4479091437   1.8770453918
C   -7.8718354386  -2.3043660665   2.2647560414
C   -7.7094314028  -3.6848962410   2.1409624080
C   -6.5067633258  -4.2050316330   1.6794892634
C   -5.4754445000  -3.3402876474   1.3072837704
S   -3.9239742990  -4.0360917117   0.7677326138
C   -2.8314735165  -2.7837573805   1.4111380217
C   -1.5769948174  -3.1407956499   1.9155612971
C   -0.7273159341  -2.1734069809   2.4252060412
C   -1.1346363377  -0.8327746963   2.4620428561
C   -2.3922359855  -0.4799165969   1.9834654225
C   -3.2315529511  -1.4441425176   1.4130692550
C   -4.5595901990  -1.0638324768   0.8844300215
C   -4.7440696472   0.0200467720   0.0883853609
C   -3.6315455296   0.8805384836  -0.3762092752
C   -2.5361135246   0.3568623703  -1.0724094110
C   -1.4947896784   1.1948364272  -1.4670078279
O   -0.4171979609   0.7749007775  -2.1918939421
C   -0.5896668595  -0.4337650337  -2.9569433997
C    0.4910085849  -0.5245142851  -3.9991343730
O    1.7208380657  -0.9145066397  -3.3979297020
C    2.7374537692  -1.1393693198  -4.3726066850
C    3.8600905734  -1.9549144624  -3.7904197805
O    4.6778360449  -1.1768054458  -2.9142347347
C    5.8547580628  -1.9045789935  -2.5676125277
C    6.8799476472  -1.0174274348  -1.9196399805
O    6.5446331807  -0.7067640551  -0.5594977156
C    7.6907420485  -0.1534923251   0.1014107823
C    7.3520855612   0.2502607444   1.5079430013
O    6.4858388507   1.3794065624   1.4586510657
C    6.2153339017   1.9342978595   2.7422003065
C    5.3432881844   3.1456880661   2.5441883753
O    4.1699563995   2.7483015330   1.8275491141
C    3.1732635677   3.7752834523   1.7349763350
C    2.1587294912   3.6591666439   2.8432490122
O    1.3635574437   2.5010860424   2.5993805725
C    0.4057253661   2.2851700062   3.6327161308
C   -0.7063100946   1.4179871784   3.1154401588
O   -0.2431818503   0.0624231767   2.9767564488
C   -1.5250698692   2.5552064145  -1.1328555861
C   -2.6350063383   3.0855915737  -0.4946397076
C   -3.7069555909   2.2588692612  -0.1486390299
S   -5.1760274060   2.9533920178   0.5869021431
C   -6.3828628560   1.8609647974  -0.1470740033
C   -6.0653106528   0.5094350723  -0.3601433999
C   -7.0061148716  -0.3067038626  -0.9979622587
C   -8.2563075508   0.1891735187  -1.3423851682
C   -8.5831724785   1.5162084365  -1.0610530750
C   -7.6440131767   2.3587059035  -0.4777526801
H   -6.9791346372  -0.3736162472   1.9716541538
H   -8.7952419830  -1.8961064525   2.6657579286
H   -8.5067905702  -4.3602835388   2.4378873134
H   -6.3576406346  -5.2804474892   1.6308197029
H   -1.2666046877  -4.1821608338   1.9185298796
H    0.2469208520  -2.4481265584   2.8177981051
H   -2.7461427171   0.5418593161   2.0242992597
H   -2.5138755660  -0.7075732690  -1.2795964983
H   -0.5552425726  -1.3137680438  -2.3010993275
H   -1.5645962666  -0.4038208571  -3.4615193511
H    0.1792148468  -1.2834180443  -4.7361659696
H    0.5939556131   0.4373251366  -4.5289063584
H    2.3212705612  -1.7130153130  -5.2176572555
H    3.1179066763  -0.1822179333  -4.7676281077
H    3.4516317671  -2.8313021513  -3.2599971962
H    4.4721941696  -2.3223337123  -4.6309509936
H    5.6087720753  -2.7531513605  -1.9090590269
H    6.3172569669  -2.3128959422  -3.4818094345
H    7.8388753435  -1.5585598662  -1.9351911277
H    7.0034094195  -0.0881092114  -2.4981498036
H    8.4948745663  -0.9059172852   0.1311147722
H    8.0611869559   0.7219823716  -0.4567914292
H    6.8776181529  -0.5837162930   2.0522816184
H    8.2893670223   0.5089471744   2.0272532329
H    5.7169593890   1.1923350349   3.3856752789
H    7.1487872831   2.2464653063   3.2381727979
H    5.0808151749   3.5617041477   3.5282312889
H    5.8796905597   3.9164256505   1.9687702571
H    2.6764215916   3.6535139915   0.7643945019
H    3.6456153207   4.7668678377   1.7567481132
H    2.6633900627   3.5887412579   3.8214807626
H    1.5238116021   4.5614609017   2.8524424704
H    0.8812993244   1.8358691123   4.5194605492
H   -0.0474136901   3.2422674418   3.9377238235
H   -1.5487345909   1.4465773770   3.8209647002
H   -1.0408718855   1.8053880983   2.1429143456
H   -0.7014450782   3.1960996002  -1.4342083366
H   -2.6822920843   4.1531810450  -0.2974016827
H   -6.7524743439  -1.3431533982  -1.2020959901
H   -8.9793032391  -0.4595965153  -1.8282821075
H   -9.5625676538   1.9065362233  -1.3226104471
H   -7.8822319242   3.4033178351  -0.2961898276
C    2.2491451865  -4.3109824925  -0.7796605200
C    1.2238259829  -3.3727112745  -0.7148502305
H    0.2412606176  -3.6080043904  -1.1151589555
C    1.4555558742  -2.1272598212  -0.1363834397
H    0.6544087874  -1.3937078927  -0.0840116800
C    2.7079896562  -1.8108074431   0.3898406943
C    3.7372170207  -2.7554517520   0.3156106776
H    4.7223039590  -2.5242142260   0.7147819154
C    2.9158381353  -0.4819323735   1.0778313600
H    1.9512037211   0.0298854743   1.1683327383
C    3.5430505964  -0.6009330040   2.4584526460
N    3.7733082950   0.4428824570   0.2214010939
H    4.6390113200  -0.0408515266  -0.0748731949
C    3.0272299990   0.9576183395  -0.9652293323
H    2.6882892120   0.0978970132  -1.5519071375
H    2.1391082252   1.4686664856  -0.5750433896
C    3.8254424399   1.8865651141  -1.8398595987
C    3.2180231746   2.3153674210  -3.0253362256
H    2.2133467713   1.9718788468  -3.2628818770
C    3.8911324864   3.1594653949  -3.8998138500
H    3.4077450327   3.4785645063  -4.8194138610
C    5.1843744059   3.5896168487  -3.6021202271
C    5.7881041547   3.1743582707  -2.4203041216
H    6.7939741021   3.5055745446  -2.1754067265
H    5.7144611554   4.2448163688  -4.2879098199
C    5.1133180659   2.3283346997  -1.5386515144
H    5.6144670353   2.0216997689  -0.6248235955
H    4.0669465256   1.2460615360   0.8146618111
H    2.0710252158  -5.2843461475  -1.2293472193
C    3.5083408388  -3.9970027923  -0.2689444769
H    4.3126068523  -4.7259937172  -0.3197473203
H    2.9550090869  -1.3027277439   3.0562230071
H    4.5707128612  -0.9749479629   2.4083645057
H    3.5376580810   0.3696974113   2.9625087551
  126
G(CENSO)=       -3583.23039615  G(xTB)=        -189.13474747        Conformer 21
C   -6.1536511491  -1.0180001040   1.2640510504
C   -7.1946261586  -0.2241689014   1.7603767331
C   -8.3370004114  -0.8035266750   2.2953281237
C   -8.4544323441  -2.1926934664   2.3523933601
C   -7.4095936942  -2.9993137177   1.9177719123
C   -6.2561624242  -2.4123718656   1.3948783348
S   -4.9043887589  -3.4549445993   0.8740165610
C   -3.5574031954  -2.3845315521   1.3447657979
C   -2.3804922102  -2.9272729042   1.8682211025
C   -1.3643643153  -2.0935351839   2.3019770546
C   -1.5242650599  -0.7011847562   2.2413384556
C   -2.6700739882  -0.1571294187   1.6682263703
C   -3.6870093334  -0.9999013380   1.1993439661
C   -4.9402512243  -0.4475605870   0.6379181988
C   -4.9610576083   0.4899050588  -0.3408383923
C   -3.7347625924   0.9959314677  -0.9944184390
C   -2.7912230175   0.1171949175  -1.5422596589
C   -1.6543285150   0.6191469073  -2.1700912034
O   -0.7058632682  -0.1518356710  -2.7681549341
C   -0.9621558798  -1.5606227535  -2.8800285234
C    0.0948578265  -2.1710232843  -3.7598700390
O    1.3355813390  -2.2248610692  -3.0644380649
C    2.3616584959  -2.8197634457  -3.8563159579
C    3.5939249189  -2.9840515442  -2.9994123246
O    4.1722846579  -1.7241081024  -2.6391788254
C    5.2621860469  -1.3503873078  -3.4817421463
C    5.5600825274   0.1133393602  -3.3064282017
O    5.8922842615   0.3928734847  -1.9425405865
C    6.2717877437   1.7662287513  -1.7905274205
C    6.7371512912   2.0324990169  -0.3868101861
O    5.6317498337   1.9709004538   0.5121336899
C    5.9907213793   2.4316107493   1.8133144305
C    4.7994535976   2.3318487052   2.7264839921
O    4.4658511046   0.9488491749   2.8991345135
C    3.7182127402   0.6503267092   4.0872466518
C    2.2302245989   0.5580706483   3.8587634729
O    1.7059156810   1.8555404383   3.5632656343
C    0.3202438404   2.0166720266   3.8561344338
C   -0.6404557078   1.4613321711   2.8273090017
O   -0.5186834603   0.0291612506   2.7988166449
C   -1.4438052226   2.0044394423  -2.2314578071
C   -2.3939592910   2.8747548331  -1.7262979101
C   -3.5559923828   2.3757383021  -1.1312215344
S   -4.8207117416   3.4948255070  -0.5573308986
C   -6.2501503707   2.5124895559  -0.9788371897
C   -6.1954139685   1.1136794369  -0.8663037742
C   -7.3034854464   0.3669904408  -1.2837563028
C   -8.4599978045   0.9969946279  -1.7224271592
C   -8.5246643006   2.3903389004  -1.7599151701
C   -7.4169332861   3.1501668302  -1.4039611618
H   -7.1043760985   0.8570011032   1.7087572636
H   -9.1374763833  -0.1718892619   2.6695141297
H   -9.3482702096  -2.6505959796   2.7662849600
H   -7.4787519482  -4.0802744406   2.0037801925
H   -2.2717601043  -4.0038953926   1.9662115429
H   -0.4597467016  -2.5049698573   2.7404688951
H   -2.8064741397   0.9142278110   1.5777383748
H   -2.9718717408  -0.9485535523  -1.4624999103
H   -0.9554355274  -2.0304409817  -1.8853140954
H   -1.9447458929  -1.7258864539  -3.3441635906
H   -0.2339402781  -3.1884328241  -4.0312697446
H    0.1932870564  -1.5864026741  -4.6895831446
H    2.0424724349  -3.8150458008  -4.2116053421
H    2.5780018316  -2.1967178872  -4.7409159084
H    3.3143677900  -3.4999351965  -2.0717135641
H    4.3264453600  -3.6131355162  -3.5248101375
H    6.1497800988  -1.9577315193  -3.2397722353
H    5.0152470397  -1.5113654221  -4.5428588531
H    6.4112102903   0.3705985268  -3.9572629297
H    4.6970637758   0.7234145437  -3.6142642651
H    7.0998488307   1.9954167173  -2.4795882362
H    5.4215948874   2.4219557170  -2.0408905442
H    7.5131451455   1.3063093877  -0.0919320228
H    7.1856475780   3.0393531249  -0.3649100320
H    6.8264675744   1.8337457673   2.2141892784
H    6.3133564946   3.4851732915   1.7676429908
H    5.0705874893   2.7784542328   3.6941494221
H    3.9468757637   2.8909098854   2.3148860874
H    3.9412272449   1.3935447551   4.8654205529
H    4.0673735620  -0.3266993297   4.4457126184
H    2.0168577707  -0.1454876939   3.0413475221
H    1.7672130970   0.1584479363   4.7757102350
H    0.0904074606   1.5846592056   4.8430567410
H    0.1437831815   3.0980452321   3.9077300249
H   -1.6527790811   1.7543139468   3.1391927415
H   -0.4449778192   1.8708706799   1.8255943380
H   -0.5500778824   2.3831195834  -2.7173665357
H   -2.2457396244   3.9468711970  -1.8230512378
H   -7.2530416496  -0.7173758429  -1.2458481069
H   -9.3130883895   0.4020267446  -2.0354190637
H   -9.4293029793   2.8880800878  -2.0973978651
H   -7.4494268056   4.2339311810  -1.4762811554
C    8.7214334240  -2.1779419491   0.5995783112
C    7.9922909440  -2.9114147301  -0.3327631017
H    8.5061841377  -3.5307587361  -1.0628239972
C    6.6011682529  -2.8473161029  -0.3363372940
H    6.0320803363  -3.4117830798  -1.0710507353
C    5.9271633246  -2.0562910895   0.5946880495
C    6.6629821108  -1.3280786834   1.5341464841
H    6.1530821001  -0.7027298142   2.2638899035
C    4.4167581967  -1.9908788620   0.5651743396
H    4.0560015388  -2.6075877696  -0.2607745306
C    3.7675427666  -2.4406589056   1.8646269421
N    4.0081097312  -0.5738821855   0.2023821168
H    4.5882719517  -0.2709650410  -0.6025481224
C    2.5514619375  -0.4001812621  -0.1642893468
H    2.3150387709  -1.1663522881  -0.9075758991
H    1.9598300424  -0.5662618975   0.7394388317
C    2.3303433907   0.9815416135  -0.7136111858
C    2.1040555956   2.0552388366   0.1498288404
H    2.0426873655   1.8833462826   1.2226090178
C    1.9589205767   3.3437435306  -0.3569670843
H    1.7809418267   4.1740264966   0.3215550628
C    2.0432719295   3.5676374648  -1.7298849614
C    2.2551267888   2.4962428583  -2.5956465939
H    2.3024895577   2.6636295317  -3.6686258055
H    1.9309083897   4.5735633260  -2.1257498285
C    2.3923307174   1.2066153312  -2.0900429500
H    2.5376018615   0.3620635989  -2.7580546746
H    4.2373431228   0.0656320694   0.9810032509
H    9.8070519095  -2.2232255476   0.6011887404
C    8.0533908171  -1.3873454859   1.5329539052
H    8.6171678094  -0.8147817693   2.2646645121
H    4.0760140419  -3.4716582078   2.0608165816
H    4.0890427526  -1.8268894253   2.7101164839
H    2.6755228306  -2.4236193803   1.8031142676
  126
G(CENSO)=       -3583.23034403  G(xTB)=        -189.13712675        Conformer 22
C   -5.7610909590  -1.7036066863   0.8999451653
C   -6.8323880760  -1.1715985746   1.6286491637
C   -7.9229548473  -1.9591650586   1.9698813335
C   -7.9578436229  -3.3030487766   1.5964912482
C   -6.8798898772  -3.8675436417   0.9261796825
C   -5.7779772495  -3.0754046466   0.5982482954
S   -4.3887350383  -3.8279999266  -0.2291794555
C   -3.0843351287  -2.8542500133   0.4955631918
C   -1.8492606510  -3.4456173194   0.7793265000
C   -0.8374443921  -2.7016711293   1.3604629882
C   -1.0561162094  -1.3568446947   1.6885262093
C   -2.2858434744  -0.7664191253   1.4120460167
C   -3.2977067333  -1.5014497227   0.7795326503
C   -4.6076648636  -0.8856427536   0.4637865929
C   -4.7237356248   0.3168183563  -0.1554944446
C   -3.5513438523   1.0883412714  -0.6205845789
C   -2.5742437715   0.4978839163  -1.4291903613
C   -1.4400183147   1.2178749077  -1.7950507578
O   -0.4307099642   0.7333876224  -2.5704582461
C   -0.5538230002  -0.6027571973  -3.0914968960
C   -0.2717471164  -1.6745817724  -2.0476305943
O    1.1191106953  -1.8928583883  -1.8100112216
C    1.7101966008  -2.7742620133  -2.7636419550
C    3.1559319541  -3.0133361791  -2.4177999126
O    3.9139380463  -1.8211823079  -2.6240221528
C    5.3133903114  -2.0811886886  -2.6932947557
C    6.0613330479  -0.8071275728  -2.9724782030
O    6.1543120749   0.0185211082  -1.8022896255
C    6.8381618685   1.2382140033  -2.1201252416
C    7.2143333350   1.9955439915  -0.8776107873
O    6.0548593545   2.5626038440  -0.2676267434
C    6.4081375481   3.4710371227   0.7744949969
C    5.1602178681   4.0247194516   1.4030247482
O    4.4493064874   2.9709062998   2.0604386163
C    3.4713788817   3.4891014723   2.9660408964
C    2.7899920070   2.3831951248   3.7273153074
O    1.8205699714   1.7192751442   2.9125281400
C    0.8597024449   1.0298213704   3.7155208182
C   -0.3096250909   0.5714726752   2.8828595471
O   -0.0132732262  -0.7009044314   2.2787147560
C   -1.2902728676   2.5436702376  -1.3608176081
C   -2.2879297631   3.1515743408  -0.6174026952
C   -3.4326451578   2.4336584090  -0.2600547740
S   -4.7381720821   3.2199000929   0.6649759826
C   -6.1278397530   2.3582009895  -0.0493997693
C   -6.0053871149   1.0071290635  -0.4155992604
C   -7.0914107273   0.3844419887  -1.0420837706
C   -8.2884631776   1.0623482850  -1.2276597333
C   -8.4173679896   2.3828669718  -0.7954552712
C   -7.3353923809   3.0376068540  -0.2197947250
H   -6.8069081650  -0.1241217328   1.9141021044
H   -8.7478293959  -1.5259285126   2.5280492345
H   -8.8117036099  -3.9223934089   1.8558994185
H   -6.8824481185  -4.9249543461   0.6760593609
H   -1.6844956208  -4.4971808709   0.5603880207
H    0.1185310053  -3.1587422719   1.5917642833
H   -2.4804259530   0.2705139941   1.6573137107
H   -2.7191710000  -0.5333110286  -1.7279503897
H   -1.5499868434  -0.7433816421  -3.5321848070
H    0.1804229036  -0.6512818428  -3.9010148746
H   -0.6986491165  -1.3779889024  -1.0842544772
H   -0.7574538025  -2.6144976125  -2.3566408555
H    1.1874839293  -3.7456843219  -2.7484456397
H    1.6369561872  -2.3649977791  -3.7839533497
H    3.2524399736  -3.3540800683  -1.3745871052
H    3.5290641349  -3.8166618793  -3.0745965338
H    5.6738810121  -2.5420627431  -1.7604451841
H    5.5220423568  -2.7830552672  -3.5183380439
H    7.0780880624  -1.0671248228  -3.3067724084
H    5.5667671746  -0.2532781685  -3.7866528238
H    7.7673012819   1.0037515881  -2.6636140723
H    6.2078532283   1.8635559460  -2.7729505960
H    7.7402682122   1.3366617373  -0.1668300322
H    7.9094501445   2.7978168373  -1.1738630372
H    7.0218667687   2.9620611437   1.5363450082
H    6.9965734721   4.3084772417   0.3650864384
H    5.4570621232   4.7917532036   2.1354897465
H    4.5180474893   4.5008809138   0.6447884410
H    2.7235088720   4.0922157956   2.4254100199
H    3.9719203478   4.1453643250   3.6961359657
H    3.5327517424   1.6666615747   4.1167855458
H    2.2888686051   2.8469305594   4.5919418154
H    1.3166128917   0.1717385180   4.2358654534
H    0.4692762738   1.7178939473   4.4820898125
H   -1.1835062465   0.4587689560   3.5388224821
H   -0.5405770533   1.3207008740   2.1113732819
H   -0.4021400176   3.0968442275  -1.6508742270
H   -2.1837612990   4.1941922949  -0.3289250966
H   -6.9901517741  -0.6462320216  -1.3698021442
H   -9.1228259513   0.5619518861  -1.7103540302
H   -9.3531449470   2.9163761552  -0.9356645288
H   -7.4198328853   4.0795016987   0.0770456374
C    4.0469538794  -4.7224919549   0.9892911372
C    2.9588105404  -4.0054354767   1.4787030410
H    2.0330018931  -4.5212754833   1.7175744603
C    3.0598050540  -2.6303231999   1.6765658734
H    2.2149012143  -2.0719085811   2.0734270718
C    4.2492652255  -1.9574369916   1.3882337990
C    5.3330767404  -2.6826198312   0.8842277746
H    6.2697931394  -2.1811943216   0.6582691917
C    4.3704690085  -0.4830824641   1.7047831247
H    3.5384043375  -0.1932130414   2.3568719081
C    5.6934732774  -0.1108468148   2.3636447781
N    4.1997292476   0.3816182271   0.4686845274
H    4.8797324275   0.1128348410  -0.2642833604
C    2.8130033750   0.4039383010  -0.1288085630
H    2.6344425147  -0.5603928905  -0.6081600123
H    2.1195359562   0.5398909479   0.7063199077
C    2.7136858283   1.5438465724  -1.1066909773
C    2.9956093074   1.3507323814  -2.4605297528
H    3.2397092113   0.3530848626  -2.8136652169
C    2.9573109153   2.4250627418  -3.3446409998
H    3.1742256037   2.2653067122  -4.3977331179
C    2.6364978703   3.7007090719  -2.8842223497
C    2.3417652524   3.8961425287  -1.5366253231
H    2.0763976338   4.8859321193  -1.1745429539
H    2.6064558802   4.5384153017  -3.5758411023
C    2.3775026062   2.8210112224  -0.6526147251
H    2.1399322597   2.9694441445   0.3980412074
H    4.4436959871   1.3473227666   0.7381251987
H    3.9723313846  -5.7968491556   0.8449090926
C    5.2318309280  -4.0564484596   0.6863646435
H    6.0842464944  -4.6088643943   0.3004516773
H    5.8369441629  -0.7321193867   3.2520370234
H    6.5426029625  -0.2742072673   1.6921907087
H    5.6870263828   0.9387475826   2.6690322620
  126
G(CENSO)=       -3583.23026178  G(xTB)=        -189.13662476        Conformer 23
C   -5.8468700880  -1.4192280486   1.3400114518
C   -6.7291048931  -0.8276545011   2.2509365953
C   -7.7470251001  -1.5690211538   2.8352861314
C   -7.8946859950  -2.9209158610   2.5225125932
C   -6.9973467876  -3.5405989594   1.6607936123
C   -5.9654744087  -2.7955120791   1.0881808808
S   -4.8031267369  -3.6002839543  -0.0011162809
C   -3.3446151436  -2.6752359307   0.4426596980
C   -2.0977839812  -3.3036714005   0.4743858912
C   -0.9778951517  -2.6025762302   0.8901764271
C   -1.0996403439  -1.2704513572   1.3060627701
C   -2.3308530381  -0.6251424208   1.2298109057
C   -3.4545434500  -1.3179412220   0.7642369476
C   -4.7775993842  -0.6654227445   0.6501604454
C   -4.9810727146   0.4786182224  -0.0485486611
C   -3.9117869446   1.1609623071  -0.8112635672
C   -3.0820324379   0.4483102887  -1.6880080809
C   -2.1106435260   1.1145209599  -2.4294230879
O   -1.2710691994   0.5082393789  -3.3132188291
C   -1.4229244293  -0.9067520625  -3.5199881728
C   -0.5287842485  -1.3401557338  -4.6598140584
O    0.8576833268  -1.4097190511  -4.3542874194
C    1.5456277324  -0.1563329369  -4.3580376912
C    2.9991545185  -0.3947870923  -4.6782927118
O    3.6200391070  -1.1044728685  -3.6109150340
C    4.9359859731  -1.5291687683  -3.9426216327
C    5.5448958939  -2.2362999176  -2.7520487020
O    5.8507675891  -1.3855047468  -1.6437093932
C    7.0210408108  -0.5939036431  -1.8404093667
C    7.4630929693  -0.0186501655  -0.5216374051
O    6.4633278785   0.8824908311  -0.0366716943
C    6.9386794723   1.6932599537   1.0440780643
C    5.9154781145   2.7543570060   1.3420876137
O    4.7848651270   2.1526906461   1.9684081249
C    3.6842208596   3.0528804592   2.0695955304
C    2.6742033690   2.4891198768   3.0302156041
O    2.1857678642   1.2298145435   2.5468273204
C    1.1702485955   0.6715848278   3.3959008680
C   -0.1233152574   0.4534916010   2.6518514209
O    0.0378040467  -0.6831429218   1.7835565596
C   -1.9626059224   2.5029327874  -2.3023474153
C   -2.7994974374   3.2145506044  -1.4611306276
C   -3.7856480676   2.5513485793  -0.7246521796
S   -4.8938049599   3.4849569246   0.3141217173
C   -6.3772647706   2.5379363846   0.0269709955
C   -6.2969645897   1.1484200470  -0.1594965899
C   -7.4698516896   0.4533387002  -0.4806527680
C   -8.6939722488   1.1054236138  -0.5291597034
C   -8.7669349038   2.4736050566  -0.2654275782
C   -7.6087861082   3.1949588958  -0.0036773739
H   -6.6179408090   0.2277466148   2.4830523048
H   -8.4283177891  -1.0930808062   3.5346123233
H   -8.6927512002  -3.5034395209   2.9739040261
H   -7.0844899468  -4.6027570913   1.4487348612
H   -2.0071146746  -4.3534930240   0.2090846704
H   -0.0122408028  -3.0942983223   0.9521089626
H   -2.4421113863   0.4162847122   1.5119293298
H   -3.2206676787  -0.6225925350  -1.7728607152
H   -1.1702399027  -1.4514161367  -2.5981178036
H   -2.4638647105  -1.1345036831  -3.7931402127
H   -0.8267609859  -2.3604205069  -4.9300721369
H   -0.7027183697  -0.6906271549  -5.5331243000
H    1.1279790311   0.5095636345  -5.1290399026
H    1.4472575886   0.3470183068  -3.3850043271
H    3.0815977267  -0.9702820587  -5.6151138109
H    3.4951621836   0.5791973607  -4.8317124142
H    4.9071807081  -2.2402328295  -4.7867111377
H    5.5544206095  -0.6714028805  -4.2570807126
H    4.8334854565  -2.9807899981  -2.3741398589
H    6.4539875506  -2.7649095173  -3.0800187776
H    7.8407249127  -1.2150309971  -2.2364520686
H    6.8350995150   0.2224224164  -2.5556968602
H    7.6454037049  -0.8173357631   0.2139375033
H    8.4067417393   0.5251413876  -0.6836747029
H    7.1274993530   1.0747299804   1.9368784760
H    7.8815174617   2.1807706302   0.7533689007
H    6.3612185654   3.5105354048   2.0087075111
H    5.6179971366   3.2540406196   0.4052843034
H    3.2353983572   3.2172376070   1.0768298733
H    4.0127368887   4.0282918875   2.4643166566
H    3.1317781565   2.3560310369   4.0227134393
H    1.8435554144   3.2050932211   3.1215295695
H    1.5293808349  -0.2805253536   3.8103994099
H    0.9660944026   1.3477319528   4.2355815577
H   -0.9217072475   0.2449092360   3.3781198276
H   -0.3914014693   1.3505749354   2.0760294491
H   -1.2080836597   3.0113309065  -2.8947661907
H   -2.7044058208   4.2949780445  -1.3955621693
H   -7.4130737156  -0.6120305601  -0.6829127659
H   -9.5929419023   0.5473975637  -0.7742604143
H   -9.7231089862   2.9881028363  -0.2973802293
H   -7.6553697291   4.2692851640   0.1524494029
C    7.1965315891  -1.5927061280   4.2379927672
C    7.4050180146  -2.3691831174   3.1016583170
H    8.3179775186  -2.9483354876   2.9958409196
C    6.4430608606  -2.4044340169   2.0948548795
H    6.6064303748  -3.0113005757   1.2074042740
C    5.2617233222  -1.6709866738   2.2170720344
C    5.0535512154  -0.9021021096   3.3653451515
H    4.1380451642  -0.3282576617   3.4860848768
C    4.2097325190  -1.7747603278   1.1354762450
H    4.6498475705  -2.2651192969   0.2621672202
C    2.9788939278  -2.5366602648   1.6034551754
N    3.8459250912  -0.3814649860   0.6638300919
H    4.7250200175   0.0921622275   0.3811747315
C    2.8612218770  -0.3297681785  -0.4770560833
H    3.2583986054  -0.9643351259  -1.2743526639
H    1.9138670686  -0.7317882600  -0.1125637824
C    2.6836594951   1.0844992131  -0.9570123821
C    1.5096221962   1.7840507977  -0.6744433587
H    0.7231208311   1.2979698906  -0.1034848061
C    1.3451486944   3.0937885214  -1.1180416413
H    0.4288086897   3.6295848613  -0.8881859250
C    2.3520956006   3.7128546361  -1.8539010913
C    3.5231628647   3.0157220655  -2.1486485401
H    4.3074170532   3.4899378216  -2.7327190519
H    2.2237429628   4.7345054329  -2.2013151354
C    3.6871774621   1.7076362559  -1.7042897402
H    4.5912507462   1.1585534422  -1.9507654456
H    3.4531247737   0.1713597330   1.4447218688
H    7.9469558606  -1.5616169038   5.0231519625
C    6.0186440320  -0.8593647885   4.3667571424
H    5.8488515680  -0.2534433766   5.2521093111
H    3.3042906846  -3.4938333211   2.0203165254
H    2.4399849325  -1.9883646596   2.3828050241
H    2.2953038023  -2.7453646842   0.7770546598
  126
G(CENSO)=       -3583.23015439  G(xTB)=        -189.13173745        Conformer 24
C   -6.1021119953  -1.6642757348   1.8834778755
C   -7.1900021461  -0.9700527950   2.4256934236
C   -8.1976102167  -1.6447743974   3.1010832139
C   -8.1302059583  -3.0302529696   3.2522807883
C   -7.0311643528  -3.7319315763   2.7712463659
C   -6.0112633652  -3.0471194054   2.1091853727
S   -4.5842821390  -3.9491621576   1.5294678122
C   -3.3518235036  -2.6891525106   1.8045011562
C   -2.0698432824  -3.0450509228   2.2316433029
C   -1.1330610182  -2.0649674294   2.5109731202
C   -1.4805177549  -0.7106078345   2.3995924113
C   -2.7432859417  -0.3523473348   1.9327797821
C   -3.6751144584  -1.3440176001   1.6013920517
C   -5.0289450281  -0.9965404368   1.1137543163
C   -5.2530187420  -0.1629521199   0.0687697547
C   -4.1638869006   0.4454537657  -0.7284169014
C   -3.1310774968  -0.3216679922  -1.2611858344
C   -2.1238365992   0.2718786366  -2.0221238635
O   -1.1701868576  -0.5789337748  -2.4937582275
C   -0.1424026659  -0.0430977480  -3.3350686368
C    0.7723978292  -1.2031790537  -3.6770416089
O    2.0008664410  -0.6409819516  -4.1250170457
C    2.8262589526  -1.6015130085  -4.7867350049
C    4.2213656130  -1.0542354804  -4.9190493113
O    4.8923321241  -1.1560259898  -3.6605867501
C    6.2218821302  -0.6446156730  -3.7233192682
C    7.0574971084  -1.2295577618  -2.6166502889
O    6.5383673639  -0.8675961741  -1.3321690999
C    7.4627427334  -1.1936144661  -0.2870310343
C    6.7977995819  -1.0665275732   1.0556430048
O    6.3568128188   0.2772947510   1.2410878441
C    5.8974775172   0.5078365944   2.5717199716
C    5.3096241263   1.8892820804   2.6529555275
O    4.1441184954   1.9509649988   1.8196880469
C    3.4556693739   3.2083568206   1.9027861961
C    2.3899288960   3.2136177709   2.9724682666
O    1.3231476559   2.3796622530   2.5335854446
C    0.2373733967   2.3439095818   3.4505597827
C   -0.8975676795   1.5673446449   2.8417224988
O   -0.5255970441   0.1798046795   2.7859339248
C   -2.1399207486   1.6507715200  -2.2566286191
C   -3.1975097536   2.4120965117  -1.7660624916
C   -4.2136976027   1.8180510859  -1.0234697849
S   -5.5884226628   2.7979337700  -0.4478310511
C   -6.8777013027   1.5794929302  -0.6430315119
C   -6.6026525868   0.2239750995  -0.4005441997
C   -7.6140544758  -0.7132587672  -0.6437730021
C   -8.8826128962  -0.3062296856  -1.0335588377
C   -9.1602671584   1.0511888709  -1.1987424681
C   -8.1555224475   1.9945671241  -1.0211691493
H   -7.2453676570   0.1072234389   2.2977535067
H   -9.0376304985  -1.0913074794   3.5106244932
H   -8.9188219142  -3.5635315293   3.7753000440
H   -6.9539124023  -4.8043633803   2.9279478746
H   -1.8124819661  -4.0908994864   2.3744565488
H   -0.1415632241  -2.3310075445   2.8662563796
H   -3.0311581771   0.6856844379   1.8132114185
H   -3.1001165619  -1.3932014973  -1.0867731045
H   -0.5803612182   0.3985725230  -4.2407300987
H    0.4288776675   0.7310198517  -2.8063175636
H    0.9335739872  -1.8272292258  -2.7822002728
H    0.3215541923  -1.8358407577  -4.4569142999
H    2.8522849137  -2.5456495780  -4.2191548001
H    2.4221078774  -1.8163572615  -5.7886929170
H    4.7642942358  -1.6414505195  -5.6770314693
H    4.1858400259  -0.0065962953  -5.2606046236
H    6.7007171484  -0.9297905171  -4.6741767544
H    6.2152242363   0.4570406202  -3.6708687108
H    7.0868445918  -2.3272640917  -2.7006745812
H    8.0844511992  -0.8464412048  -2.7286394766
H    7.8079736664  -2.2329074648  -0.4013518837
H    8.3390137204  -0.5290460844  -0.3511442612
H    5.9456309220  -1.7599645708   1.1354002752
H    7.5367617134  -1.3416848325   1.8262825945
H    5.1439910038  -0.2445061404   2.8538163393
H    6.7354897409   0.4383108056   3.2843983373
H    5.0457204303   2.0995521311   3.7001239436
H    6.0423363153   2.6411544455   2.3183546497
H    2.9845192282   3.3746470208   0.9267423956
H    4.1728430458   4.0214294319   2.0823648576
H    2.7940459091   2.8598800698   3.9356054205
H    2.0341408501   4.2486492284   3.1138307197
H    0.5453887341   1.8883497318   4.4057878944
H   -0.1244131039   3.3646005342   3.6595552617
H   -1.7912221299   1.6891068335   3.4691822269
H   -1.1155290996   1.9412403945   1.8311265732
H   -1.3681983555   2.1345399514  -2.8445798959
H   -3.2352073283   3.4749319447  -1.9889153647
H   -7.3976481497  -1.7689831547  -0.5086088540
H   -9.6569490046  -1.0473328407  -1.2092026361
H   -10.1528102722   1.3754716233  -1.4982028542
H   -8.3558920197   3.0482913561  -1.1950809991
C    3.8291189314  -3.8245212234   1.3532498362
C    3.9926983720  -3.7649696690  -0.0287513517
H    4.3492651796  -4.6347592203  -0.5737939507
C    3.6952638030  -2.5916518350  -0.7163087874
H    3.8366433350  -2.5379404506  -1.7927941494
C    3.2257217980  -1.4672918225  -0.0328345394
C    3.0674429364  -1.5322158001   1.3540756700
H    2.7082137795  -0.6695375677   1.9074234255
C    2.9030072053  -0.2096935302  -0.8139730635
H    2.7918920443  -0.4697156169  -1.8731657542
C    1.6663684438   0.5129066795  -0.3042100879
N    4.1128117588   0.7169568360  -0.7664119425
H    4.9660434549   0.1499829835  -0.9118740470
C    4.0895247119   1.8154971867  -1.7991281032
H    4.2825865552   1.3358352734  -2.7642394353
H    3.0838173193   2.2379173138  -1.8212383717
C    5.0951518164   2.8903961247  -1.4810317601
C    4.6647610568   4.2063201221  -1.2981921699
H    3.6078675165   4.4440303645  -1.3935986080
C    5.5772637968   5.2128422411  -0.9920034483
H    5.2286015985   6.2324154527  -0.8520287152
C    6.9293229638   4.9104527580  -0.8562223251
C    7.3661888226   3.5998186837  -1.0404969151
H    8.4207920877   3.3580140275  -0.9405248864
H    7.6412198094   5.6929841868  -0.6090301467
C    6.4566820909   2.5962439884  -1.3574592002
H    6.8069270348   1.5766590668  -1.4959699712
H    4.1953904104   1.1338154933   0.1843439310
H    4.0586026167  -4.7401653544   1.8917208623
C    3.3697340573  -2.7046707280   2.0421509739
H    3.2433411332  -2.7425753595   3.1207781757
H    1.7868309984   0.8605812455   0.7249765342
H    1.4053964064   1.3752725938  -0.9224934381
H    0.8218761235  -0.1825957870  -0.3304807786
  126
G(CENSO)=       -3583.23002001  G(xTB)=        -189.13676047        Conformer 25
C   -6.1595028192  -1.2919663505   1.0385332541
C   -7.1227769723  -0.6438246374   1.8202896839
C   -8.2676891261  -1.3108622231   2.2339911455
C   -8.4649389267  -2.6458171203   1.8788221783
C   -7.4967225948  -3.3238983913   1.1481168352
C   -6.3396919629  -2.6543481586   0.7462021252
S   -5.0970914896  -3.5442940619  -0.1744826979
C   -3.6462548392  -2.7273048158   0.4609706847
C   -2.4475284945  -3.4327597386   0.6030740696
C   -1.3298749442  -2.8081559515   1.1323091726
C   -1.4122512474  -1.4778550872   1.5659615223
C   -2.5947784465  -0.7634700292   1.3960475861
C   -3.7054163217  -1.3721727557   0.7991805081
C   -4.9489701079  -0.6143901960   0.5298057464
C   -4.9517864272   0.5630931363  -0.1474136205
C   -3.7130515543   1.1386710851  -0.7111792966
C   -2.8396044836   0.3425308555  -1.4601330882
C   -1.6175699671   0.8506300428  -1.8846367698
O   -0.6768326598   0.1169038156  -2.5405829479
C   -1.0224651776  -1.2323794969  -2.8929812607
C    0.2088567066  -1.9379838162  -3.3917544286
O    1.0277596678  -2.2800189128  -2.2720262340
C    1.9149805415  -3.3674592349  -2.5251187503
C    3.1095799032  -3.0172187469  -3.3814404654
O    4.0116548063  -2.2105048263  -2.6265110530
C    5.1707469600  -1.8602980476  -3.3808072057
C    6.2907119106  -1.5050253565  -2.4331446586
O    6.0571573230  -0.3297810480  -1.6541793029
C    6.3269794089   0.9031443951  -2.3332074573
C    6.8051554421   1.9011208733  -1.3137476342
O    5.7573025186   2.1498972148  -0.3789446270
C    6.2208360595   2.9264697003   0.7207564564
C    5.0633187821   3.3666809660   1.5707732405
O    4.4327787346   2.2442597320   2.2010304997
C    3.5952399767   2.6891844378   3.2733080185
C    2.8506275728   1.5436627095   3.9010416426
O    1.7871867780   1.1149462465   3.0492836778
C    0.7543494641   0.4635680761   3.7878049258
C   -0.4588718973   0.2398762715   2.9235891275
O   -0.2900635977  -0.9606617823   2.1474135820
C   -1.2923689029   2.1897155871  -1.6240467745
C   -2.1926799499   3.0052178585  -0.9585652718
C   -3.4103438982   2.4867896020  -0.5050205720
S   -4.5684134396   3.5341156670   0.3522735002
C   -6.0883717243   2.7712068608  -0.1844822777
C   -6.1525295393   1.3844669097  -0.4058398799
C   -7.3450334093   0.8456842137  -0.9052000440
C   -8.4615502895   1.6462351948  -1.1012983791
C   -8.4033214990   3.0092089105  -0.8082143246
C   -7.2151025613   3.5759672478  -0.3649193216
H   -6.9702738306   0.3979224216   2.0875302498
H   -9.0086660962  -0.7901942450   2.8335157405
H   -9.3611445743  -3.1708604279   2.1967503620
H   -7.6281409351  -4.3751587036   0.9062811914
H   -2.3945566619  -4.4809281315   0.3212060283
H   -0.4006093929  -3.3554077225   1.2617442035
H   -2.6710025485   0.2794180488   1.6822793170
H   -3.1276891853  -0.6829209923  -1.6543146384
H   -1.4071498673  -1.7722221215  -2.0181054718
H   -1.7927984722  -1.2212827291  -3.6762145534
H   -0.1147103904  -2.8505230263  -3.9166734209
H    0.7497511219  -1.3032478951  -4.1100179805
H    2.2629819932  -3.7098788815  -1.5425952269
H    1.3684521951  -4.1964158004  -3.0033690248
H    3.6083666103  -3.9543154524  -3.6822492647
H    2.7982823826  -2.4961330120  -4.3021294618
H    5.5090658618  -2.7194947832  -3.9843205232
H    4.9468033584  -1.0321082052  -4.0748458861
H    6.4243753578  -2.3201155500  -1.7132929805
H    7.2236823485  -1.3927846245  -3.0045506905
H    7.1176200139   0.7626656150  -3.0834527810
H    5.4252939371   1.2721139283  -2.8428623230
H    7.6915677081   1.5010656002  -0.7940013229
H    7.0937661301   2.8356041778  -1.8236458874
H    6.9417018773   2.3461015628   1.3210903388
H    6.7340783425   3.8332811729   0.3597786056
H    5.4537382982   4.0493213850   2.3407755563
H    4.3267350635   3.9146778728   0.9637781025
H    2.8769643914   3.4404228969   2.9080313925
H    4.2208901062   3.1636263924   4.0460193509
H    3.5366461498   0.7108908289   4.1281356707
H    2.4411134100   1.9071574088   4.8565120801
H    1.1056707681  -0.4938572416   4.2058048716
H    0.4465524297   1.1057111003   4.6283691612
H   -1.3348338342   0.1241022993   3.5744338021
H   -0.6183515542   1.1052959086   2.2655432046
H   -0.3422490534   2.5832766728  -1.9726002186
H   -1.9509751418   4.0526889546  -0.7977396650
H   -7.3902402633  -0.2159588747  -1.1293578793
H   -9.3786597466   1.2084053606  -1.4844355579
H   -9.2749774953   3.6399808228  -0.9568322295
H   -7.1527566152   4.6451500475  -0.1813883491
C    8.2238268828  -2.1485008731   2.0320341141
C    7.5313454671  -3.1362457162   1.3359968816
H    8.0220926428  -4.0720695711   1.0826615077
C    6.2099061793  -2.9237016905   0.9539999258
H    5.6728652930  -3.6939993575   0.4045336049
C    5.5637125140  -1.7266970887   1.2688547290
C    6.2554155632  -0.7480357019   1.9863570665
H    5.7727732574   0.1867053298   2.2624885271
C    4.1097514188  -1.5650956137   0.8833767716
H    3.8935951370  -2.2328011126   0.0411241965
C    3.1835370749  -1.8760510043   2.0505339881
N    3.8664180808  -0.1751544818   0.3352983727
H    4.5596522230  -0.0276749446  -0.4207867070
C    2.4742025942   0.0347949142  -0.2139131258
H    2.2692667048  -0.7953235937  -0.8974741288
H    1.7826056347  -0.0032412638   0.6311262691
C    2.3868481724   1.3572433461  -0.9204925218
C    2.0411122021   2.5137318634  -0.2189816349
H    1.8082550561   2.4461259924   0.8411467786
C    1.9944002592   3.7425901696  -0.8716868036
H    1.7229909039   4.6385201463  -0.3192694135
C    2.2834746818   3.8218836320  -2.2324371463
C    2.6147743624   2.6675842621  -2.9404032607
H    2.8296327036   2.7238887571  -4.0041507998
H    2.2411779916   4.7800789523  -2.7434092365
C    2.6680619654   1.4406572605  -2.2855328671
H    2.9265584340   0.5363490350  -2.8331977681
H    4.0500672306   0.5538504972   1.0441072512
H    9.2578975854  -2.3089193929   2.3239822623
C    7.5812005278  -0.9564233105   2.3577170815
H    8.1115584175  -0.1841562853   2.9084432323
H    3.3562246325  -1.1813051210   2.8785594691
H    2.1293099910  -1.8404794929   1.7655100492
H    3.4077891479  -2.8874594391   2.4020274017
  126
G(CENSO)=       -3583.22991207  G(xTB)=        -189.13734427        Conformer 26
C   -6.1477851526  -1.2628633462   1.0320077701
C   -7.1278335966  -0.5691214177   1.7516053295
C   -8.2862122710  -1.2083774851   2.1714486751
C   -8.4800350916  -2.5605428552   1.8861136576
C   -7.4956585830  -3.2817956171   1.2214023922
C   -6.3257368597  -2.6390789927   0.8128535481
S   -5.0635477154  -3.5822258294  -0.0249474199
C   -3.6255858169  -2.7336836532   0.5996259918
C   -2.4320532227  -3.4324825170   0.8049094994
C   -1.3245361082  -2.7816972180   1.3237661134
C   -1.4133185521  -1.4301214013   1.6846487248
C   -2.5903881554  -0.7245763072   1.4541189477
C   -3.6885220902  -1.3624332329   0.8647649481
C   -4.9210372922  -0.6177264490   0.5195106101
C   -4.9011727561   0.5198734298  -0.2224201467
C   -3.6436924579   1.0715256290  -0.7694586762
C   -2.7302901417   0.2415608324  -1.4297192960
C   -1.4898112520   0.7326394690  -1.8207127149
O   -0.5106823907  -0.0349190572  -2.3794587432
C   -0.8472215226  -1.3973297441  -2.6957837636
C    0.3985419609  -2.1347553107  -3.1077922823
O    1.1596986525  -2.4482553606  -1.9395844752
C    2.0154350394  -3.5787338420  -2.0968563623
C    3.1903724716  -3.3547621476  -3.0211735859
O    4.0446069137  -2.3573986094  -2.4695135295
C    5.1268466173  -2.0498934038  -3.3422801537
C    6.0236806411  -1.0221614785  -2.7036428181
O    5.2801807271   0.1849891741  -2.4839362100
C    6.0706268165   1.3760578046  -2.5608373119
C    6.8183073423   1.6885816061  -1.2879932236
O    5.8620260429   2.0261098752  -0.2837058490
C    6.4727553740   2.5349383209   0.8979687545
C    5.4195387919   3.1107356968   1.8024673644
O    4.5679660448   2.0803995688   2.3224152903
C    3.7368197077   2.6108134785   3.3615475227
C    2.8686589385   1.5505000939   3.9801953508
O    1.7899778643   1.1982157862   3.1123932048
C    0.7204614339   0.6037587328   3.8488334916
C   -0.4742379567   0.3571232990   2.9658356242
O   -0.3003895005  -0.8832152803   2.2558422392
C   -1.1858607896   2.0878429478  -1.6229103427
C   -2.1217831123   2.9320314708  -1.0487747029
C   -3.3572675210   2.4311550888  -0.6245752978
S   -4.5526233001   3.5193628585   0.1236982486
C   -6.0488624824   2.7153012384  -0.4188567900
C   -6.0967071504   1.3182501574  -0.5646769083
C   -7.2707005605   0.7426026013  -1.0675469802
C   -8.3877415382   1.5205461869  -1.3363600603
C   -8.3479159773   2.8980401978  -1.1164626575
C   -7.1761434701   3.4991352763  -0.6746792054
H   -6.9772963504   0.4855078385   1.9640803429
H   -9.0402597789  -0.6528630409   2.7214510846
H   -9.3868984156  -3.0641338385   2.2086010152
H   -7.6258180383  -4.3446325709   1.0360773773
H   -2.3749910939  -4.4941978891   0.5801010407
H   -0.3988517957  -3.3218094715   1.5003257361
H   -2.6693044010   0.3319955092   1.6837324932
H   -3.0034342543  -0.7954174258  -1.5777918895
H   -1.2786838040  -1.9006230962  -1.8205572138
H   -1.5795054667  -1.4106438026  -3.5153889558
H    0.0850799038  -3.0604070282  -3.6156893667
H    0.9849942252  -1.5340060885  -3.8198048548
H    2.3762032950  -3.8223763833  -1.0903476765
H    1.4404788473  -4.4418253377  -2.4710739862
H    3.7331208822  -4.3100839618  -3.1293268917
H    2.8501323065  -3.0534249163  -4.0258327493
H    5.7263327782  -2.9533658314  -3.5491675065
H    4.7405001691  -1.6678140615  -4.3019253869
H    6.4340285983  -1.3999622363  -1.7567566974
H    6.8630936047  -0.8342194475  -3.3889562659
H    6.7836308610   1.3044816322  -3.3951059824
H    5.3692311490   2.1911290740  -2.7739619800
H    7.4393652895   0.8357172531  -0.9642816468
H    7.4882348837   2.5439734148  -1.4764504309
H    7.0423295981   1.7447528530   1.4137920204
H    7.1731419136   3.3469979726   0.6426833107
H    5.9275656744   3.6215754394   2.6353827042
H    4.8157676306   3.8548526358   1.2589080885
H    3.1106283367   3.4273819717   2.9675975192
H    4.3781736211   3.0274643248   4.1543448395
H    3.4661536345   0.6620667729   4.2448440090
H    2.4685108735   1.9716353354   4.9164552543
H    1.0415505144  -0.3403318247   4.3190893539
H    0.4060837479   1.2910078474   4.6510105138
H   -1.3665819386   0.2830214648   3.6016895190
H   -0.6104753083   1.1911682364   2.2626100435
H   -0.2234609548   2.4709464644  -1.9470893164
H   -1.8919455395   3.9884058831  -0.9359794333
H   -7.3011179863  -0.3298977495  -1.2354530686
H   -9.2907973619   1.0539825544  -1.7190800494
H   -9.2208110828   3.5114204360  -1.3207042752
H   -7.1279730880   4.5772841559  -0.5477881080
C    8.0794797207  -2.3128716728   1.6681989540
C    7.3905652082  -3.1029274523   0.7515500365
H    7.8849491651  -3.9469455484   0.2783280854
C    6.0672349293  -2.8090036483   0.4326472332
H    5.5327392907  -3.4184299271  -0.2924938977
C    5.4158505546  -1.7302328027   1.0345723907
C    6.1071812436  -0.9506961366   1.9660447236
H    5.6148745870  -0.1164410985   2.4601666315
C    3.9572106492  -1.4815369345   0.7233614850
H    3.6698518816  -2.1058827810  -0.1272066328
C    3.0671208398  -1.7736676986   1.9215771193
N    3.7664726318  -0.0574082351   0.2269177522
H    4.4054071871   0.1004461669  -0.5711879261
C    2.3593863707   0.2543415265  -0.2355965112
H    2.0895962731  -0.5177580491  -0.9632718145
H    1.7070959730   0.1774974835   0.6371915674
C    2.2983359019   1.6333408829  -0.8293205760
C    2.0200859934   2.7360204570  -0.0178770176
H    1.8298708492   2.5841889249   1.0418804873
C    1.9740088155   4.0160392124  -0.5634029387
H    1.7514485558   4.8679799612   0.0737636618
C    2.2015490016   4.2024027293  -1.9255052444
C    2.4677936893   3.1037765012  -2.7409610568
H    2.6322784541   3.2437118794  -3.8060235806
H    2.1606484247   5.2006767365  -2.3529680840
C    2.5149356131   1.8242425956  -2.1950963534
H    2.7165029719   0.9661837311  -2.8307941733
H    4.0371797766   0.6279509451   0.9520734652
H    9.1136264276  -2.5376228070   1.9144378813
C    7.4346479521  -1.2358422611   2.2728674490
H    7.9641187585  -0.6192689989   2.9943829887
H    3.2879295714  -1.0954780890   2.7517275102
H    2.0049293196  -1.7019831564   1.6780872759
H    3.2709197999  -2.7961666720   2.2532090144
  126
G(CENSO)=       -3583.22984326  G(xTB)=        -189.13424253        Conformer 27
C   -5.7333505726  -1.6402966608   1.4315790249
C   -6.6969438748  -1.0420860759   2.2534104413
C   -7.6675409494  -1.8070528883   2.8850227172
C   -7.6865621821  -3.1918467692   2.7133288434
C   -6.7053292950  -3.8126186671   1.9500722476
C   -5.7219555951  -3.0394517404   1.3306813622
S   -4.4363325359  -3.8402388988   0.3918764318
C   -3.1014549691  -2.7294836016   0.7972807585
C   -1.8224065432  -3.2467071147   1.0160384832
C   -0.7857024882  -2.4069557706   1.3805237216
C   -1.0178558531  -1.0332148840   1.5334543127
C   -2.2859825409  -0.5084654125   1.2986009290
C   -3.3362843523  -1.3535299015   0.9131653327
C   -4.7126951847  -0.8477553419   0.7052530304
C   -5.0266789996   0.2335956891  -0.0519974593
C   -4.0327897540   1.0750629639  -0.7555341820
C   -3.0451070655   0.5225240580  -1.5821154244
C   -2.1361096814   1.3531640466  -2.2332700561
O   -1.1644345121   0.9162360724  -3.0768030690
C   -0.9134193899  -0.4943290314  -3.1545344859
C    0.2156413956  -0.7037749572  -4.1280212768
O    1.3824063088  -0.0764064839  -3.6115198289
C    2.4792781654  -0.0472147787  -4.5205427362
C    3.1808748524  -1.3791632155  -4.6881252213
O    3.5812718726  -1.8477435281  -3.4025878071
C    4.6328151787  -2.8113301211  -3.4433032209
C    5.9973987594  -2.1615501153  -3.4312170020
O    6.2211484146  -1.5862139590  -2.1432947088
C    7.4083251334  -0.7995071526  -2.1158088133
C    7.7781267516  -0.4437275649  -0.7014065178
O    6.8454450117   0.4834312065  -0.1402124775
C    7.3258296993   0.9891448645   1.1072539552
C    6.4932457553   2.1584466283   1.5519022274
O    5.1907814413   1.7126314554   1.9518060849
C    4.3584148065   2.8156007664   2.3430479677
C    3.1903360489   2.3499457604   3.1695243836
O    2.1693170895   1.7486115495   2.3623485290
C    0.9872387058   1.5573448193   3.1432737487
C   -0.1661212211   1.0765431514   2.3072730957
O    0.0569314409  -0.2945474459   1.9381154198
C   -2.1996267831   2.7429245080  -2.0557350086
C   -3.1984837919   3.2942314622  -1.2736372843
C   -4.1274172552   2.4675082564  -0.6350487917
S   -5.4325834212   3.2023963923   0.3333428875
C   -6.7314819655   2.0493102486  -0.0649030836
C   -6.4206864980   0.6937499289  -0.2506008677
C   -7.4445915322  -0.1754802342  -0.6475213920
C   -8.7512172420   0.2751531293  -0.7729739401
C   -9.0567226325   1.6113711936  -0.5108456101
C   -8.0469920017   2.5042228992  -0.1724553794
H   -6.6859396087   0.0368089614   2.3793515812
H   -8.4106924570  -1.3243398118   3.5130471650
H   -8.4469977080  -3.7944237584   3.2019573323
H   -6.6879027919  -4.8947449596   1.8528624630
H   -1.6449642954  -4.3154969824   0.9354906642
H    0.1983295854  -2.8110103146   1.5957393649
H   -2.4881007902   0.5506031124   1.4049958106
H   -3.0110630284  -0.5541969004  -1.7012253707
H   -0.6498644540  -0.8805943328  -2.1578594044
H   -1.8009121487  -1.0292264904  -3.5210961630
H    0.3565838117  -1.7892349519  -4.2549518696
H   -0.0467480253  -0.2742635986  -5.1090834614
H    2.1537139199   0.3116938176  -5.5110394468
H    3.1860021136   0.6831494980  -4.1080556167
H    2.5316781031  -2.1253317232  -5.1758626393
H    4.0488664942  -1.2129722040  -5.3467828981
H    4.5212339221  -3.4416424221  -2.5510557009
H    4.5415169610  -3.4590660217  -4.3287581214
H    6.7704140009  -2.9194114525  -3.6465713198
H    6.0583634103  -1.3856791882  -4.2130858327
H    8.2513274183  -1.3679028990  -2.5437146823
H    7.2774982953   0.1146495645  -2.7198517828
H    7.8384356610  -1.3539841701  -0.0818349598
H    8.7821407891   0.0121051622  -0.7246592244
H    7.3170949073   0.1973345148   1.8755073398
H    8.3644835442   1.3420562075   0.9955715195
H    6.9918542589   2.6365592978   2.4096449631
H    6.4106261160   2.9009919762   0.7428280935
H    4.0141560067   3.3682549875   1.4540816886
H    4.9481469426   3.5030713940   2.9680815870
H    3.5307097690   1.6438238238   3.9455263028
H    2.7729444927   3.2357275292   3.6758740462
H    1.1769398572   0.8448375704   3.9631599246
H    0.6870779314   2.5176463206   3.5931333631
H   -1.0709724864   1.1545805798   2.9249943003
H   -0.2950074721   1.6969466629   1.4081973934
H   -1.4812196659   3.3767273450  -2.5680562394
H   -3.2710621632   4.3739208321  -1.1747047185
H   -7.2057074394  -1.2175226535  -0.8405770758
H   -9.5338294024  -0.4150470524  -1.0746928339
H   -10.0788588107   1.9678166724  -0.6018275023
H   -8.2740385399   3.5548080659  -0.0127258226
C    4.8638511364  -2.2398610007   4.4491960904
C    5.8135338849  -2.4043608264   3.4446498241
H    6.8160841174  -2.7436499163   3.6911572150
C    5.4810667133  -2.1299663065   2.1197406322
H    6.2223569855  -2.2533965246   1.3341834477
C    4.1976536236  -1.6963244375   1.7867005730
C    3.2445896119  -1.5413310109   2.7982288261
H    2.2387262263  -1.2062058359   2.5555486048
C    3.8642103821  -1.3916957677   0.3439360797
H    4.7413362908  -1.5931344371  -0.2806633658
C    2.6505832681  -2.1471630264  -0.1788770548
N    3.6316270615   0.1014952752   0.2178831609
H    4.4040306498   0.6087854880   0.6935433229
C    3.5132627933   0.5893937875  -1.2022761638
H    4.4161277924   0.2524306159  -1.7183112481
H    2.6453105496   0.1015619303  -1.6498166734
C    3.3662838479   2.0833438029  -1.2299977852
C    2.1126565132   2.6675484670  -1.0262834652
H    1.2423265856   2.0327418292  -0.8712174186
C    1.9744390096   4.0517568705  -1.0240993012
H    0.9951173750   4.4965998400  -0.8679056001
C    3.0888866398   4.8637039222  -1.2320641671
C    4.3393232431   4.2873568635  -1.4441661589
H    5.2082315603   4.9175797829  -1.6139201076
H    2.9810538309   5.9450475999  -1.2352594521
C    4.4780048871   2.9014767974  -1.4407768377
H    5.4526384160   2.4460181551  -1.5988966471
H    2.7909082355   0.3710050203   0.7487289680
H    5.1216830639  -2.4501948425   5.4837934518
C    3.5785250874  -1.8092820764   4.1224141651
H    2.8316033417  -1.6857709145   4.9022855154
H    2.7591357506  -3.2086005018   0.0620070477
H    1.7331764754  -1.7801239532   0.2921922023
H    2.5561241613  -2.0506740544  -1.2638540835
  126
G(CENSO)=       -3583.22979504  G(xTB)=        -189.13514268        Conformer 28
C   -5.7033578177  -1.5903733922   1.4907866363
C   -6.6602516868  -0.9839521222   2.3142166449
C   -7.6324881092  -1.7414793949   2.9520250952
C   -7.6596732518  -3.1267239985   2.7847320963
C   -6.6849504839  -3.7555044183   2.0197009678
C   -5.6997326921  -2.9898414689   1.3939345559
S   -4.4259583496  -3.8011703825   0.4483314743
C   -3.0810427816  -2.6945310652   0.8300548075
C   -1.7991366101  -3.2150158080   1.0212381426
C   -0.7530476755  -2.3778315231   1.3647195381
C   -0.9789731119  -1.0043584126   1.5272875717
C   -2.2501469634  -0.4762591540   1.3195160190
C   -3.3090281607  -1.3178508894   0.9501969997
C   -4.6846316904  -0.8068429695   0.7535083083
C   -4.9975719538   0.2684777022  -0.0123283300
C   -4.0019129491   1.0901781504  -0.7355055510
C   -3.0287823174   0.5157488018  -1.5648723458
C   -2.1184909635   1.3282243454  -2.2357639293
O   -1.1578694453   0.8725223534  -3.0815718649
C   -0.9037612062  -0.5379302583  -3.1400181015
C    0.2420147803  -0.7434691731  -4.0975878384
O    1.3999088149  -0.1238523153  -3.5498018829
C    2.4077309864   0.2105730428  -4.4991129143
C    3.2817695247  -0.9491586686  -4.9216958502
O    3.9819049516  -1.4455283451  -3.7839556916
C    5.0950915535  -2.2519267294  -4.1462518840
C    5.6856425285  -2.8874528407  -2.9051757961
O    6.0491346182  -1.9755294874  -1.8708880202
C    7.0657110915  -1.0432372034  -2.2248752556
C    7.6517669158  -0.4452383143  -0.9716224745
O    6.7160367201   0.4320987308  -0.3370958933
C    7.2951057839   1.0291211550   0.8243702606
C    6.4547265625   2.1786962536   1.3068396014
O    5.2108244360   1.7024953113   1.8391633416
C    4.4068107806   2.7847891029   2.3348943811
C    3.2767604580   2.2745685413   3.1889061540
O    2.2133180507   1.7389157529   2.3919917805
C    1.0560685216   1.5150221755   3.1990648869
C   -0.1182406922   1.0774033260   2.3672766294
O    0.1060878148  -0.2667063439   1.9086939078
C   -2.1680086471   2.7208763673  -2.0779278736
C   -3.1497694283   3.2932767617  -1.2899722611
C   -4.0801041444   2.4846862721  -0.6310343044
S   -5.3692107502   3.2452838795   0.3385990477
C   -6.6830172075   2.1012080897  -0.0344829959
C   -6.3882736624   0.7399924155  -0.2042588352
C   -7.4247414281  -0.1233467427  -0.5804983078
C   -8.7271100247   0.3399477776  -0.7022545708
C   -9.0158870383   1.6832749590  -0.4577905800
C   -7.9940311025   2.5693964797  -0.1395762861
H   -6.6431028699   0.0954321164   2.4353828594
H   -8.3709067387  -1.2526462454   3.5808696398
H   -8.4219790251  -3.7233978819   3.2775431360
H   -6.6746163869  -4.8379751467   1.9251522438
H   -1.6260006165  -4.2842572190   0.9367784710
H    0.2333396806  -2.7860813287   1.5595469936
H   -2.4461841533   0.5837910847   1.4306470314
H   -3.0063766728  -0.5627423253  -1.6715205401
H   -0.6494957304  -0.9143305826  -2.1372926431
H   -1.7851202263  -1.0797742360  -3.5112784262
H    0.3874418255  -1.8262334755  -4.2401713205
H   -0.0062233473  -0.2983467767  -5.0740574552
H    1.9548942057   0.6594570839  -5.3978750331
H    3.0328432943   0.9722115408  -4.0159224408
H    2.6882784981  -1.7538061622  -5.3881101186
H    3.9904355713  -0.5739667586  -5.6800369866
H    4.7918596904  -3.0693239640  -4.8236519241
H    5.8447071137  -1.6442326413  -4.6811942598
H    4.9519152637  -3.5613811504  -2.4482186268
H    6.5601862253  -3.4855157858  -3.2136289789
H    7.8796925464  -1.5500320348  -2.7691808406
H    6.6666788590  -0.2460377089  -2.8728473349
H    7.9518979895  -1.2488005479  -0.2785794413
H    8.5564946223   0.1204575169  -1.2498365387
H    7.4151980221   0.2796029876   1.6240500579
H    8.2936027753   1.4304644012   0.5852308656
H    7.0098665309   2.7008744765   2.1014472719
H    6.2691303433   2.8916338151   0.4891497343
H    4.0203886807   3.3873603012   1.4971950620
H    5.0338043574   3.4327038641   2.9653118564
H    3.6462353873   1.5147429314   3.8972764093
H    2.8955138950   3.1270733417   3.7732966881
H    1.2672686062   0.7614340297   3.9752722146
H    0.7713083349   2.4526090236   3.7036296502
H   -1.0076362888   1.1089082098   3.0105275346
H   -0.2739055557   1.7503063920   1.5118647557
H   -1.4505863950   3.3393495997  -2.6092770204
H   -3.2075820505   4.3747277135  -1.2014119647
H   -7.1987487857  -1.1705499860  -0.7605816846
H   -9.5194380746  -0.3459011893  -0.9876397723
H   -10.0346104776   2.0497275131  -0.5466025985
H   -8.2080755832   3.6247517782   0.0059629850
C    4.7275484401  -2.2137300596   4.5849498171
C    5.7500131040  -2.2362799728   3.6399224382
H    6.7706206132  -2.4512341735   3.9445733339
C    5.4653987498  -1.9818806342   2.3006823464
H    6.2622237010  -1.9961497467   1.5605374139
C    4.1588663799  -1.7079931795   1.8929119489
C    3.1359227546  -1.6893625010   2.8451524786
H    2.1137202381  -1.4719160409   2.5458452439
C    3.8891983203  -1.4275053337   0.4329704905
H    4.8175188619  -1.5557569841  -0.1292702527
C    2.7937063688  -2.2846994532  -0.1852165190
N    3.5479204134   0.0403812096   0.2817649275
H    4.2816855205   0.6058380504   0.7588028612
C    3.4273069674   0.4967873986  -1.1477035437
H    4.3391000423   0.1741607750  -1.6549078336
H    2.5751662833  -0.0189036586  -1.5936131251
C    3.2430036764   1.9861142283  -1.2113719722
C    4.3114031094   2.8201733322  -1.5449959548
H    5.2810253860   2.3820072830  -1.7675996832
C    4.1365096836   4.2013276640  -1.5931575943
H    4.9724261996   4.8433988729  -1.8575595526
C    2.8929784725   4.7571832717  -1.3027385693
C    1.8215591969   3.9289812926  -0.9704664307
H    0.8489464709   4.3597659392  -0.7485648006
H    2.7559428856   5.8344640751  -1.3412910141
C    1.9952690044   2.5496298756  -0.9296796121
H    1.1594031458   1.9004748517  -0.6766640446
H    2.6810929026   0.2564794919   0.7930863534
H    4.9467971293  -2.4121558297   5.6305270476
C    3.4207349812  -1.9399506566   4.1844141550
H    2.6190690799  -1.9251805032   4.9181154948
H    2.9683240754  -3.3320424448   0.0768763559
H    1.8045351159  -1.9977370280   0.1857914165
H    2.7963864531  -2.2026580758  -1.2762112763
  126
G(CENSO)=       -3583.22932245  G(xTB)=        -189.13443246        Conformer 29
C   -5.8789307226  -1.5935750399   1.2741859155
C   -6.8697480456  -1.0998621156   2.1313920177
C   -7.8006429891  -1.9534617807   2.7066702617
C   -7.7501009572  -3.3226062698   2.4414835415
C   -6.7425947579  -3.8411354943   1.6369367714
C   -5.7999426113  -2.9805671107   1.0714329961
S   -4.4972733550  -3.6545340929   0.0566626740
C   -3.1979785334  -2.5181667927   0.5025747824
C   -1.8769381745  -2.9676927206   0.5776985628
C   -0.8717478628  -2.1031192849   0.9747497065
C   -1.1846985046  -0.7850761421   1.3352289048
C   -2.4909759405  -0.3209134798   1.2258283799
C   -3.5008983190  -1.1789296625   0.7720188367
C   -4.8956896024  -0.7154917254   0.6030721320
C   -5.2306512413   0.3885827267  -0.1113436401
C   -4.2340030605   1.2359522683  -0.8032909418
C   -3.2415251491   0.6766001463  -1.6196352735
C   -2.3026099059   1.4940368570  -2.2415667709
O   -1.3094586690   1.0395094879  -3.0514860354
C   -1.0644838434  -0.3749490531  -3.0948642933
C    0.1046860889  -0.6108820847  -4.0153074046
O    1.2633678750  -0.0166728216  -3.4456098299
C    2.3304156992   0.1946445671  -4.3654246214
C    3.2367123719  -1.0019432576  -4.5485050489
O    3.8736185866  -1.2947710580  -3.3068175405
C    4.9612399135  -2.1969783167  -3.4546657930
C    5.4432475087  -2.6141508045  -2.0835271105
O    5.8705336511  -1.5368520027  -1.2485525368
C    7.0873566455  -0.9044817409  -1.6491586510
C    7.6393495445  -0.1600738907  -0.4594546737
O    6.6718593859   0.8042090231  -0.0513262385
C    7.1251163821   1.6239019686   1.0219448109
C    6.0845513210   2.6636165864   1.3401333936
O    4.9338859126   2.0766769194   1.9683716094
C    4.0152469897   3.1025252171   2.3752910635
C    2.9140765300   2.5533717348   3.2438805998
O    1.8898347354   1.9430110712   2.4586828795
C    0.7650785262   1.6138427122   3.2694826979
C   -0.4208265886   1.2205506113   2.4282326376
O   -0.1404515023  -0.0339990080   1.7874072040
C   -2.3567116449   2.8842192044  -2.0629470084
C   -3.3646619085   3.4447451654  -1.2982626448
C   -4.3140223887   2.6272413548  -0.6770311950
S   -5.6196987457   3.3679852703   0.2841849961
C   -6.9227463002   2.2142741171  -0.0985542019
C   -6.6238785369   0.8553198238  -0.2872701053
C   -7.6603568539  -0.0050912357  -0.6714984825
C   -8.9646721962   0.4554513432  -0.7817208788
C   -9.2568255160   1.7943549034  -0.5184896393
C   -8.2361924178   2.6787993884  -0.1929464461
H   -6.9114576252  -0.0323884165   2.3283517361
H   -8.5674975520  -1.5521792305   3.3628894126
H   -8.4789459808  -3.9939818260   2.8864971713
H   -6.6756952048  -4.9118077308   1.4638107002
H   -1.6384640823  -4.0035650684   0.3524667518
H    0.1541074170  -2.4495883302   1.0584605488
H   -2.7481857809   0.7054877037   1.4616564356
H   -3.2198814128  -0.3994032639  -1.7449723047
H   -0.8478970823  -0.7448098663  -2.0811494225
H   -1.9395342250  -0.9097271896  -3.4902764178
H    0.2231364238  -1.6993456457  -4.1459508892
H   -0.1087330022  -0.1704127386  -5.0026647797
H    1.9389950202   0.4965359150  -5.3500311237
H    2.9182882639   1.0257200813  -3.9594246971
H    2.6777667239  -1.8828710411  -4.9078908132
H    3.9869958020  -0.7447191007  -5.3160814477
H    4.6499622968  -3.1114157742  -3.9895444987
H    5.7701397375  -1.7306676194  -4.0427395589
H    4.6228186956  -3.0976727848  -1.5415347201
H    6.2594438148  -3.3448819199  -2.2006845114
H    7.8237270735  -1.6562275967  -1.9720840013
H    6.9089941734  -0.2101498039  -2.4845989584
H    7.8540998873  -0.8601434658   0.3647556758
H    8.5806290897   0.3340703089  -0.7512023743
H    7.3483084168   1.0123435793   1.9108781412
H    8.0491511883   2.1504062370   0.7309215364
H    6.5332196472   3.3978533067   2.0273368939
H    5.7830982868   3.1914414304   0.4214767303
H    3.5899337860   3.6048143034   1.4917108697
H    4.5648977179   3.8527504630   2.9642411234
H    3.3278929846   1.8381889979   3.9753537928
H    2.4869740215   3.3984475073   3.8087454225
H    1.0152108098   0.8000039296   3.9707902538
H    0.4614893133   2.4905346776   3.8661981207
H   -1.2843491158   1.1129629137   3.0986724324
H   -0.6486955416   1.9894930317   1.6762868218
H   -1.6212761066   3.5118956614  -2.5574648741
H   -3.4236669916   4.5247816361  -1.1940863734
H   -7.4327526420  -1.0480688976  -0.8715506294
H   -9.7555394560  -0.2289376760  -1.0745559518
H   -10.2767920163   2.1592273729  -0.5992143227
H   -8.4526871051   3.7317741827  -0.0342577082
C    7.5700379896  -3.1158732094   2.7238870191
C    6.7575474189  -3.8782665650   1.8883760822
H    7.0746935835  -4.8687706250   1.5737982622
C    5.5364273947  -3.3720544016   1.4520132988
H    4.9057411564  -3.9661275821   0.7953188853
C    5.1125796611  -2.1036949492   1.8493793482
C    5.9247425659  -1.3490244092   2.6992727647
H    5.6058270989  -0.3630133942   3.0288588157
C    3.7634148005  -1.5860484225   1.4017216207
H    3.3090608032  -2.3170522424   0.7230454904
C    2.8474018694  -1.3220321577   2.5864588339
N    3.9415657701  -0.3272863340   0.5662766547
H    4.7568422274  -0.4852846144  -0.0495162914
C    2.7516521392   0.0208558746  -0.2936617745
H    2.7057733151  -0.7369635345  -1.0844581087
H    1.8566240028  -0.0423626680   0.3282363001
C    2.8733036377   1.3988305771  -0.8883507691
C    4.0035853802   1.7781367869  -1.6156614422
H    4.8236864469   1.0801273889  -1.7483608972
C    4.0850872326   3.0465274307  -2.1829504579
H    4.9722445971   3.3286393045  -2.7441181065
C    3.0269590041   3.9428163632  -2.0490924076
C    1.8886708613   3.5637543557  -1.3406186005
H    1.0581900250   4.2560996266  -1.2324948487
H    3.0876699390   4.9307133932  -2.4976828279
C    1.8168297787   2.3017783880  -0.7576713242
H    0.9314090822   2.0111856732  -0.1996409812
H    4.1841345587   0.4826200806   1.1669547933
H    8.5246281573  -3.5083763908   3.0633490014
C    7.1504182499  -1.8501256533   3.1280965656
H    7.7774547461  -1.2525550769   3.7843178223
H    2.7185137658  -2.2578226441   3.1387292669
H    3.2918425277  -0.5859774126   3.2643225898
H    1.8636165606  -0.9673212330   2.2791066997
