# Supplementary material for: Chiral Induction and Memory via Supramolecular Deracemization
Source: Angew Chem Int Ed Engl. 2025 Aug 5;64(38):e202510584. doi: 10.1002/anie.202510584 (PMC12435425; doi:10.1002/anie.202510584)
Supplement: Supplementary file 2 — Supporting Information [file ANIE-64-e202510584-s001.zip › BTX-24c8-P-anti-S-MDBA.xyz]

  126
G(CENSO)=       -3583.23434335  G(xTB)=        -189.13820595        Conformer 1
C   -6.4985378608  -1.1203867319  -0.1733520830
C   -7.3317200626  -1.1816888361   0.9505023526
C   -8.5986473329  -1.7422345947   0.8665492008
C   -9.0534578714  -2.2618444744  -0.3459813486
C   -8.2226490564  -2.2622444273  -1.4596958124
C   -6.9435359136  -1.7114552313  -1.3659393029
S   -5.8675843902  -1.7501650185  -2.7869883621
C   -4.3206544860  -1.9837987860  -1.9308684432
C   -3.3339409360  -2.7954520454  -2.4976974351
C   -2.1462977171  -3.0183324587  -1.8244351554
C   -1.9410976919  -2.4472690172  -0.5608997310
C   -2.9079801804  -1.6166951571  -0.0032582090
C   -4.0975712445  -1.3590171231  -0.6983387033
C   -5.1575835901  -0.4935306809  -0.1324569226
C   -4.9283459878   0.7424562472   0.3797187177
C   -3.5874832134   1.3644521707   0.4368477964
C   -2.7537796423   1.4141151548  -0.6875788169
C   -1.4799794203   1.9665592340  -0.5883781925
O   -0.5984978231   2.0449911494  -1.6220310849
C   -1.0006684981   1.4982232104  -2.8861618748
C    0.1294236586   1.6775850364  -3.8624300435
O    1.2172798331   0.8366873126  -3.4935823335
C    2.2454046915   0.8311281965  -4.4812737625
C    3.3696902070  -0.0520552273  -3.9948940328
O    4.1120080804   0.5457959743  -2.9215526116
C    5.2015139670   1.3518893623  -3.3869849173
C    5.7079705480   2.2111747003  -2.2609952600
O    6.1375126718   1.3726339534  -1.1917581555
C    6.7559736141   2.1203676037  -0.1471182203
C    7.1872701912   1.1937739097   0.9549702889
O    6.0426413158   0.7192520877   1.6760294582
C    6.4361184556  -0.0421965326   2.8239284005
C    5.2677781641  -0.2648510227   3.7439447054
O    4.3119546410  -1.1382677485   3.1456487495
C    3.3761289102  -1.6160005925   4.1156596903
C    2.4502218871  -2.6217696054   3.4871523390
O    1.4792414796  -1.9482809351   2.6846014993
C    0.8228406911  -2.8322843779   1.7828240520
C   -0.4116851633  -2.1175199490   1.2649292142
O   -0.7671743025  -2.7804871243   0.0457104515
C   -1.0354051494   2.4899838870   0.6348574280
C   -1.8772907019   2.4921149544   1.7327169353
C   -3.1603701084   1.9451867294   1.6362169929
S   -4.2432447156   1.9832659763   3.0520478177
C   -5.7933111910   2.2013954712   2.1997204712
C   -5.9939977173   1.5970499771   0.9486806546
C   -7.1922762299   1.8528028861   0.2706254839
C   -8.1916991001   2.6174626521   0.8557637718
C   -8.0054268055   3.1509445982   2.1317463680
C   -6.8018873907   2.9585585709   2.7988951063
H   -6.9778114249  -0.7702491487   1.8914615070
H   -9.2336067276  -1.7752324729   1.7471110763
H   -10.0457164604  -2.6981310707  -0.4175351281
H   -8.5558233897  -2.7086050519  -2.3926455488
H   -3.5050182442  -3.2708490925  -3.4596120174
H   -1.3792421467  -3.6592667181  -2.2489570242
H   -2.7632288010  -1.1528025537   0.9651897292
H   -3.1190530003   0.9987509990  -1.6190428673
H   -1.2442825424   0.4313282061  -2.7769029302
H   -1.8864766988   2.0285023675  -3.2641727158
H   -0.2445232084   1.4066681495  -4.8639974292
H    0.4465595796   2.7335329646  -3.8916676727
H    1.8580736094   0.4264097544  -5.4322876819
H    2.6045721250   1.8563240747  -4.6732722279
H    2.9452600267  -0.9863102515  -3.6123837023
H    4.0409270031  -0.2979664158  -4.8302475962
H    6.0039366820   0.7015412751  -3.7708231089
H    4.8767120368   2.0152639164  -4.2021210345
H    6.5485461387   2.8164947262  -2.6389671994
H    4.9184664489   2.8968099175  -1.9137338162
H    7.6483830800   2.6398006730  -0.5336238805
H    6.0618507759   2.8814679135   0.2488540170
H    7.7598698822   0.3460668166   0.5446460005
H    7.8429278555   1.7523449976   1.6406210138
H    6.8714475671  -1.0041452624   2.5103785045
H    7.2020282640   0.5143698304   3.3864342645
H    5.6623971201  -0.7159406270   4.6694779354
H    4.8005153631   0.6978710165   4.0105559553
H    2.7958776224  -0.7802108805   4.5413103344
H    3.9176461677  -2.1074881332   4.9403606018
H    3.0333678656  -3.3306905807   2.8768451565
H    1.9464815097  -3.1945600904   4.2821994352
H    1.4871810108  -3.0907658737   0.9418293518
H    0.5368131136  -3.7674048752   2.2884995104
H   -1.2229853315  -2.1780639352   2.0010175457
H   -0.1904786816  -1.0579658813   1.0665755899
H   -0.0398961007   2.9194923401   0.6985965456
H   -1.5416802447   2.9366583522   2.6657735431
H   -7.3380665750   1.4296073441  -0.7192258257
H   -9.1176972456   2.7980511544   0.3176402366
H   -8.7867385632   3.7456734235   2.5963372332
H   -6.6367743217   3.4106014240   3.7731825875
C    8.3472153055  -3.1557193947  -0.1874692742
C    7.8242917428  -2.3588827097  -1.2045645696
H    8.4589126066  -2.0352775163  -2.0250758793
C    6.4858751896  -1.9810646038  -1.1783077100
H    6.0882866908  -1.3691940571  -1.9847364163
C    5.6590471477  -2.3819641090  -0.1247683947
C    6.1892433827  -3.1774262040   0.8918944459
H    5.5509163309  -3.4895564911   1.7146688348
C    4.1925144985  -2.0156503404  -0.0992620144
C    3.4250267562  -2.6721176690  -1.2377570265
H    3.7719296232  -2.3123318904   0.8662941444
N    4.0448721815  -0.5064173838  -0.1387065676
H    4.3306790730  -0.1378944440  -1.0617190365
C    2.6458844880  -0.0119200929   0.1526886134
H    2.0299957424  -0.2294526230  -0.7236542070
H    2.2872888422  -0.5841910181   1.0134687025
C    2.6523802627   1.4600153217   0.4576003931
C    2.7891132086   1.8915826635   1.7795068027
H    2.8793300991   1.1538763515   2.5730240124
C    2.8066122185   3.2504563213   2.0773176405
H    2.9110240147   3.5782767967   3.1079228354
C    2.6847397858   4.1888204251   1.0536141542
C    2.5348778664   3.7629667970  -0.2642925663
H    2.4230933037   4.4919688912  -1.0626747408
H    2.6958673180   5.2505990446   1.2848049118
C    2.5161416798   2.4030419244  -0.5626908591
H    2.3776006455   2.0640805835  -1.5857892406
H    4.7002395336  -0.0975353034   0.5547283009
H    9.3910463980  -3.4561816732  -0.2127128618
C    7.5256334382  -3.5687071988   0.8577624530
H    7.9254275166  -4.1919850215   1.6529956299
H    3.4862403482  -3.7572989087  -1.1136000784
H    2.3672568779  -2.3936317904  -1.2436229581
H    3.8715840146  -2.4199667987  -2.2042669578
  126
G(CENSO)=       -3583.23356168  G(xTB)=        -189.13908769        Conformer 2
C   -6.2687299941  -1.2522086980  -0.3562131572
C   -7.2205044882  -1.4518468237   0.6506443619
C   -8.3900674636  -2.1535962455   0.3931955186
C   -8.6237571092  -2.6777449360  -0.8786014623
C   -7.6682484122  -2.5383660731  -1.8780095743
C   -6.4859996049  -1.8451251014  -1.6118607621
S   -5.2564925537  -1.6965209931  -2.8992763290
C   -3.7929669617  -1.7601935048  -1.8822665860
C   -2.6258558691  -2.3679675500  -2.3545182348
C   -1.5130352784  -2.4730195825  -1.5343421599
C   -1.5704701150  -2.0034813639  -0.2149481575
C   -2.7143340476  -1.3543117030   0.2409982223
C   -3.8177304814  -1.1943242475  -0.6045989758
C   -5.0291195551  -0.4751069814  -0.1494843844
C   -4.9722169732   0.7724557425   0.3826687046
C   -3.7033853311   1.5288824308   0.4523380334
C   -2.8813931759   1.6402634498  -0.6750566243
C   -1.6531494411   2.2860960538  -0.5863831841
O   -0.7810134993   2.4002387359  -1.6259151265
C   -1.1680124726   1.8080495980  -2.8757909813
C   -0.0170414292   1.9077261433  -3.8375482058
O    1.0117993311   1.0134588347  -3.4257726431
C    2.0201666304   0.8567398782  -4.4203041730
C    3.0734925844  -0.0852453168  -3.8866061672
O    3.8861860055   0.5099365949  -2.8651995967
C    4.9932328666   1.2408837219  -3.4062754519
C    5.6591559677   2.0287643513  -2.3132927411
O    6.1470156317   1.1303299866  -1.3207140717
C    6.9335818462   1.8050048021  -0.3424145877
C    7.3686512385   0.8287263264   0.7135092146
O    6.2504865536   0.4728211546   1.5353165281
C    6.6622899200  -0.3160636729   2.6560841936
C    5.5553878680  -0.4162045524   3.6667669657
O    4.4777974029  -1.2005298567   3.1588615481
C    3.5172194991  -1.4599321232   4.1839841726
C    2.5294538099  -2.5119648373   3.7573697116
O    1.5772814386  -1.9801334072   2.8356778022
C    0.4480293409  -2.8442356670   2.7132235538
C   -0.6800440462  -2.1602478121   1.9888307536
O   -0.4733336690  -2.2345856287   0.5652410678
C   -1.2548677218   2.8633991060   0.6287949955
C   -2.0997556184   2.8201344988   1.7253960053
C   -3.3327939879   2.1646045379   1.6396689472
S   -4.4287086473   2.1222373040   3.0438435325
C   -5.9886629529   2.1530329769   2.1779759066
C   -6.1277466127   1.5109193883   0.9348249502
C   -7.3477620590   1.6316284168   0.2575239520
C   -8.4192778951   2.2997529282   0.8334639439
C   -8.2872276937   2.8704063277   2.0998430963
C   -7.0699517730   2.8120808086   2.7665315039
H   -7.0374736315  -1.0363104852   1.6373178371
H   -9.1209880453  -2.2929264225   1.1844038921
H   -9.5393884970  -3.2242163580  -1.0858128293
H   -7.8298983591  -2.9839930916  -2.8558663253
H   -2.5954593981  -2.7893024558  -3.3557399759
H   -0.6135780193  -2.9701585189  -1.8858836599
H   -2.7702436151  -0.9437988822   1.2426703212
H   -3.2199106537   1.1894973908  -1.5995247488
H   -1.4312456230   0.7504497536  -2.7296803538
H   -2.0379065179   2.3387801030  -3.2890412481
H   -0.3905620840   1.6294518427  -4.8370321646
H    0.3616785303   2.9420865520  -3.8904658455
H    1.5857283097   0.4214535095  -5.3368759154
H    2.4577930475   1.8329998017  -4.6872094780
H    2.5753872999  -0.9498512463  -3.4342235885
H    3.7053577897  -0.4442870086  -4.7124548320
H    5.7075056517   0.5402518332  -3.8686453903
H    4.6552958864   1.9467597125  -4.1794676952
H    6.4900626469   2.6010430501  -2.7587516689
H    4.9508969901   2.7435726843  -1.8633195186
H    7.8314576190   2.2390984990  -0.8125138630
H    6.3571640140   2.6256750361   0.1174496400
H    7.8078004363  -0.0707184432   0.2511220325
H    8.1408862259   1.3079303062   1.3349219329
H    6.9769387198  -1.3175977857   2.3231509630
H    7.5207009882   0.1674180332   3.1491068533
H    5.9719963853  -0.8930065226   4.5698098105
H    5.2044689361   0.5903136692   3.9499869064
H    2.9873038106  -0.5333734185   4.4615912658
H    4.0343049852  -1.8356644207   5.0821888211
H    3.0545693676  -3.3790919198   3.3220050713
H    2.0082774416  -2.8579405885   4.6650777736
H    0.7199245351  -3.7816751006   2.2005199045
H    0.0787953141  -3.1047195018   3.7185403753
H   -1.6149099915  -2.6802343230   2.2392173242
H   -0.7602080801  -1.1131514851   2.3138532864
H   -0.2970628369   3.3721165741   0.6880778706
H   -1.8037673951   3.3090628398   2.6495993904
H   -7.4505747175   1.1852666558  -0.7270839320
H   -9.3587390998   2.3784780432   0.2940932083
H   -9.1240174002   3.3911771941   2.5564263466
H   -6.9509446860   3.2960042619   3.7322139929
C    7.8531848947  -3.5749802010  -0.6989517900
C    7.2322510105  -2.7685069323  -1.6513549267
H    7.7377171162  -2.5400796747  -2.5856337290
C    5.9606102378  -2.2573896826  -1.4128548610
H    5.4836607422  -1.6386239756  -2.1698970351
C    5.3021072031  -2.5340602266  -0.2108258494
C    5.9304668033  -3.3397946190   0.7397033756
H    5.4240143910  -3.5534776712   1.6774357346
C    3.9068281473  -2.0158842907   0.0548978640
C    2.8736418009  -2.6436800848  -0.8681200357
H    3.6443776664  -2.2124390206   1.0980580458
N    3.9075695755  -0.5027985340  -0.0624250829
H    4.1087803535  -0.2093009700  -1.0345876348
C    2.6180323183   0.1566255060   0.3701238252
H    1.8593378029  -0.0835690949  -0.3784361609
H    2.3384975659  -0.3004756718   1.3240641147
C    2.7934438305   1.6448274770   0.4931022791
C    3.3241894610   2.1941505268   1.6637436743
H    3.6007859456   1.5376606394   2.4847730001
C    3.4964679267   3.5697657945   1.7801085634
H    3.9109888917   3.9881061662   2.6932353665
C    3.1288758481   4.4091968939   0.7290781096
C    2.5889504733   3.8674732304  -0.4346184534
H    2.2889711761   4.5188217434  -1.2515033905
H    3.2554625003   5.4845327063   0.8219767153
C    2.4255516761   2.4896455125  -0.5557550967
H    2.0020114622   2.0649957025  -1.4622604066
H    4.6868350355  -0.1414583517   0.5194638523
H    8.8441553876  -3.9781571523  -0.8888985264
C    7.1974618957  -3.8640008128   0.4945353226
H    7.6745831495  -4.4932769494   1.2409349414
H    2.8951529503  -3.7270659610  -0.7163306232
H    1.8606135120  -2.2961462923  -0.6481107683
H    3.1100957677  -2.4476889179  -1.9184430239
  126
G(CENSO)=       -3583.23335368  G(xTB)=        -189.13659200        Conformer 3
C   -6.4920844445  -1.1629921373  -0.0740443484
C   -7.4179529417  -1.0660076968   0.9725709881
C   -8.6613979663  -1.6757969331   0.8817994546
C   -8.9997741188  -2.4055022873  -0.2584852096
C   -8.0755290877  -2.5638580400  -1.2837591036
C   -6.8204295779  -1.9615276735  -1.1809202808
S   -5.6261585261  -2.2047184531  -2.4827957947
C   -4.1524132206  -2.2304433852  -1.4782848853
C   -3.1030293732  -3.0918093908  -1.8112075080
C   -1.9749264975  -3.1539942688  -1.0131670593
C   -1.8913323495  -2.3699491725   0.1468739304
C   -2.9183080785  -1.4849574190   0.4630387477
C   -4.0489283894  -1.3949295426  -0.3607831915
C   -5.1739596212  -0.4890613788  -0.0322325075
C   -5.0128716029   0.8186819048   0.2930301850
C   -3.6935497182   1.4868832503   0.3372812784
C   -2.7943282610   1.4021872571  -0.7336940356
C   -1.5510639437   2.0229240132  -0.6512765195
O   -0.6236218118   2.0148891540  -1.6471856556
C   -0.9777450439   1.3776271583  -2.8846057086
C    0.1154336655   1.6360396532  -3.8839453175
O    1.2881747801   0.9152739352  -3.5201661846
C    2.3135044628   1.0513589390  -4.5019252797
C    3.5033577562   0.2315820928  -4.0683488344
O    4.1733819012   0.8001836771  -2.9330011494
C    5.2049769420   1.7229061949  -3.3053490132
C    5.6478841769   2.4881681517  -2.0886248327
O    6.1248109505   1.5649000224  -1.1128146463
C    6.6839752371   2.2267155997   0.0195341450
C    7.1685998669   1.2076222082   1.0123449416
O    6.0543112616   0.5864311053   1.6695802792
C    6.4954599017  -0.2605516621   2.7381454559
C    5.3386019802  -0.6767180022   3.6030943752
O    4.4599521092  -1.5410174702   2.8844449477
C    3.5695438699  -2.2276394086   3.7689926731
C    2.7114457313  -3.1875816515   2.9795951962
O    1.7040553219  -2.5401190860   2.1972545059
C    0.4842913338  -2.3750076430   2.9167127263
C   -0.5592524563  -1.7287877539   2.0462537439
O   -0.7806917555  -2.5741098691   0.9074363333
C   -1.1939189496   2.7252733274   0.5091726096
C   -2.0996180773   2.8534722154   1.5471188061
C   -3.3598902517   2.2553968998   1.4575454202
S   -4.5383276396   2.4746510703   2.7778487475
C   -6.0291634945   2.5156754294   1.8002847764
C   -6.1325355805   1.7189900522   0.6490260979
C   -7.2863303451   1.8316077569  -0.1369305360
C   -8.3367695998   2.6496250116   0.2548387303
C   -8.2469736080   3.3815597421   1.4396197659
C   -7.0888736365   3.3293217943   2.2054560871
H   -7.1556822757  -0.4921883909   1.8567729930
H   -9.3685862487  -1.5837201319   1.7010043701
H   -9.9733157911  -2.8811117064  -0.3363087164
H   -8.3182609524  -3.1712626059  -2.1513799498
H   -3.1795269602  -3.7335822556  -2.6846338766
H   -1.1639219138  -3.8356582220  -1.2522073123
H   -2.8711405893  -0.8518455379   1.3408983507
H   -3.0869588258   0.8360942019  -1.6099233798
H   -1.1147872442   0.2973992877  -2.7288911100
H   -1.9141388219   1.8024945552  -3.2729916757
H   -0.2456039262   1.3059594513  -4.8726586189
H    0.3265964525   2.7169217988  -3.9429665383
H    1.9596598761   0.6768022996  -5.4780912086
H    2.5900559782   2.1118841725  -4.6281474010
H    3.1603065834  -0.7658700010  -3.7734035985
H    4.2055162720   0.1182286142  -4.9067236247
H    6.0506212384   1.1711696999  -3.7465384998
H    4.8347604910   2.4423810394  -4.0505777374
H    6.4489144727   3.1846000065  -2.3874609347
H    4.8133680586   3.0781777691  -1.6777771926
H    7.5417216373   2.8450843803  -0.2916250121
H    5.9391276962   2.8898164060   0.4905904959
H    7.7895341410   0.4472534868   0.5105137972
H    7.7910146527   1.7211621189   1.7615606209
H    7.0125209006  -1.1444280967   2.3327128893
H    7.2063432783   0.2922863763   3.3721837800
H    5.7560180135  -1.2049881624   4.4761404873
H    4.7938644272   0.2084118453   3.9720068309
H    2.9438085260  -1.5079427892   4.3231280311
H    4.1542279304  -2.8023561018   4.5071146832
H    3.3425101887  -3.7562137835   2.2848220358
H    2.2504118131  -3.9070932221   3.6730898976
H    0.1193973168  -3.3572595032   3.2583119059
H    0.6233696118  -1.7352529120   3.8035981516
H   -1.4699649525  -1.6345709063   2.6523953778
H   -0.2554065218  -0.7270677575   1.7076288241
H   -0.2193485405   3.2010145877   0.5625614155
H   -1.8335973047   3.4415971787   2.4213030274
H   -7.3566601300   1.2533418506  -1.0538034874
H   -9.2274367603   2.7182463840  -0.3629929674
H   -9.0680696409   4.0200138984   1.7531139831
H   -6.9986569715   3.9331321329   3.1043453580
C    8.6036696587  -2.7956273395  -0.8925362649
C    7.9235533693  -2.0009842990  -1.8141630697
H    8.4524475406  -1.5779704860  -2.6639187747
C    6.5643289585  -1.7516655598  -1.6536990655
H    6.0430634024  -1.1399930036  -2.3868199047
C    5.8735400121  -2.2821466993  -0.5599977950
C    6.5608343500  -3.0745405650   0.3606711490
H    6.0273984605  -3.4860887981   1.2138452799
C    4.3905290207  -2.0454907744  -0.3813444420
C    3.5635733362  -2.7002471739  -1.4772179126
H    4.0880872406  -2.4298674710   0.5958727303
N    4.1348444384  -0.5526746682  -0.2985777207
H    4.4204000791  -0.0821000568  -1.1741520214
C    2.6969849522  -0.1718340974  -0.0144004620
H    2.1410515478  -0.2806027415  -0.9493149956
H    2.3208559610  -0.8843226304   0.7262922472
C    2.6199847050   1.2383570750   0.5010532632
C    2.7091112441   1.4804586846   1.8751456464
H    2.8134959465   0.6397853663   2.5570829745
C    2.6710563831   2.7820847443   2.3650597725
H    2.7369491294   2.9601062394   3.4349953155
C    2.5450953750   3.8541648165   1.4827092332
C    2.4477042001   3.6177637584   0.1131389464
H    2.3335083905   4.4506864664  -0.5758290418
H    2.5128205126   4.8715700152   1.8634441148
C    2.4800433269   2.3145305709  -0.3771801454
H    2.3856768291   2.1221239520  -1.4427033175
H    4.7446661509  -0.1712259525   0.4494839625
H    9.6641004153  -2.9941577653  -1.0222745439
C    7.9187376012  -3.3359399078   0.1923410236
H    8.4419294081  -3.9582152293   0.9133043868
H    3.7457261458  -3.7784352572  -1.4416889772
H    2.4907963402  -2.5364045808  -1.3384485672
H    3.8593265496  -2.3432987855  -2.4679808138
  126
G(CENSO)=       -3583.23314339  G(xTB)=        -189.13615249        Conformer 4
C   -5.5646505184  -1.7607294824   0.0509220283
C   -6.5582769860  -1.8729763885   1.0307157202
C   -7.5883406004  -2.7933742405   0.8954874675
C   -7.6367444424  -3.6273592477  -0.2220299934
C   -6.6310621604  -3.5706506824  -1.1796903063
C   -5.5886480585  -2.6537128355  -1.0331437919
S   -4.2884177163  -2.6075914095  -2.2551742399
C   -2.9256353119  -2.1987083414  -1.1797489370
C   -1.6534633183  -2.7244690190  -1.4231751805
C   -0.6157536212  -2.4686854939  -0.5424980439
C   -0.8458065348  -1.7074743856   0.6123672172
C   -2.0934449586  -1.1263518977   0.8223585123
C   -3.1346074189  -1.3510580366  -0.0878765842
C   -4.4762531593  -0.7631170799   0.1239974086
C   -4.6646544079   0.5588257728   0.3562886842
C   -3.5488189744   1.5273950274   0.3418442895
C   -2.6689490022   1.5918732778  -0.7445448484
C   -1.6044607053   2.4880925910  -0.7280248038
O   -0.7164509553   2.6329255063  -1.7504644690
C   -1.0027038611   1.9373854691  -2.9741342223
C   -0.0043818841   2.3605954354  -4.0166007429
O    1.2608271058   1.7651574991  -3.7473697675
C    2.2315749116   2.1280514509  -4.7266092387
C    3.4846472454   1.3195692183  -4.4929961394
O    4.1319283812   1.6606567204  -3.2607573576
C    5.1306071713   2.6769028552  -3.4007725864
C    5.5730295609   3.1031684911  -2.0283417318
O    6.1258003368   1.9762535199  -1.3492868221
C    6.3919375103   2.2761605519   0.0198110482
C    7.1242221013   1.1306783256   0.6605275022
O    6.3076292154  -0.0454174204   0.6608042995
C    6.8768143587  -1.1007941647   1.4496831865
C    6.4431252591  -1.0360834713   2.8953770264
O    5.0745465395  -1.4238011879   2.9829395593
C    4.5408395036  -1.1932814028   4.2831767891
C    3.1881623641  -1.8395975841   4.4140509550
O    2.2460744292  -1.2060986396   3.5526278159
C    0.9391325051  -1.7264740282   3.7592380986
C   -0.0517097574  -1.1170597417   2.8029107250
O    0.2044928372  -1.6098152024   1.4759631722
C   -1.4084574584   3.3177232016   0.3860382312
C   -2.3115277418   3.2950361368   1.4361717837
C   -3.4019172108   2.4205391673   1.4060599020
S   -4.6096294418   2.4352429682   2.7182724005
C   -6.0629823502   2.0530376192   1.7539195901
C   -5.9706442894   1.1815484756   0.6559429990
C   -7.1121225119   0.9667628427  -0.1253467599
C   -8.3282399930   1.5382668863   0.2227356385
C   -8.4209640536   2.3433943031   1.3585325637
C   -7.2884037179   2.6148355140   2.1168245333
H   -6.5213547072  -1.2176387642   1.8961435425
H   -8.3548398319  -2.8611238068   1.6620968938
H   -8.4429235774  -4.3468727756  -0.3333030140
H   -6.6431589018  -4.2502651024  -2.0274720865
H   -1.4823569059  -3.3648520309  -2.2844795292
H    0.3665403589  -2.9031595560  -0.7051092581
H   -2.2865149016  -0.4906156814   1.6790897471
H   -2.8340526907   0.9207611268  -1.5792351776
H   -0.9546063324   0.8495285605  -2.8191072571
H   -2.0114628504   2.2007540412  -3.3227517841
H   -0.3782052314   2.0283721519  -4.9995697907
H    0.0771183212   3.4599202041  -4.0379906688
H    1.8569498844   1.9037817619  -5.7402894543
H    2.4438881476   3.2093015502  -4.6765935371
H    3.2255378972   0.2558049556  -4.4375897152
H    4.1743843905   1.4589546254  -5.3375046937
H    5.9792566917   2.2834962161  -3.9823540655
H    4.7255796176   3.5552883683  -3.9252608235
H    6.3243130426   3.9040516318  -2.1262122913
H    4.7161334735   3.5009943521  -1.4620401698
H    7.0315173593   3.1709130153   0.0996932731
H    5.4487522696   2.4830234049   0.5534147768
H    8.0617309154   0.9245360205   0.1199829711
H    7.3779629924   1.4278561498   1.6894448188
H    6.5481056385  -2.0488959566   1.0076715492
H    7.9741895362  -1.0642925144   1.3923039258
H    7.0718024282  -1.7185412022   3.4933082742
H    6.5826849957  -0.0167342242   3.2928528927
H    4.4711327545  -0.1101213540   4.4809369512
H    5.1978971053  -1.6352543070   5.0513285792
H    3.2581232396  -2.9148621826   4.1784581092
H    2.8668096372  -1.7442023122   5.4652772296
H    0.9361886126  -2.8228940993   3.6385399922
H    0.5980070213  -1.4981470806   4.7837208176
H   -1.0509490114  -1.4273943882   3.1330843462
H    0.0000035474  -0.0188903517   2.8115840004
H   -0.5711074093   4.0086880811   0.3939947805
H   -2.1822126618   3.9787474112   2.2708576222
H   -7.0370896999   0.3327418947  -1.0040558558
H   -9.2057016093   1.3564387135  -0.3910613854
H   -9.3716153269   2.7885918347   1.6379119550
H   -7.3499006594   3.2775107566   2.9757257454
C    2.5938972940  -5.0357002062   0.1192041276
C    3.2512652799  -4.0480562967   0.8479123001
H    3.4282075606  -4.1804217910   1.9119453199
C    3.6858151781  -2.8818862497   0.2227737606
H    4.1854179483  -2.1304488297   0.8283479049
C    3.4587582897  -2.6885988220  -1.1412164772
C    2.7907502519  -3.6792502254  -1.8656629359
H    2.6011244575  -3.5316994273  -2.9268144786
C    3.9790326167  -1.4875998696  -1.8980518251
C    5.4225001408  -1.6794970699  -2.3543984010
H    3.3340320843  -1.3231573457  -2.7682512519
N    3.9044432253  -0.2058728260  -1.1039603246
H    4.2363562081   0.5490547542  -1.7337605857
C    2.5233870127   0.1694923998  -0.6318969692
H    1.9089927492   0.2918188511  -1.5293939011
H    2.1392238775  -0.6633718674  -0.0373156214
C    2.5763961569   1.4357646376   0.1761496661
C    2.9027210438   1.3814930673   1.5343735669
H    3.0836476346   0.4191856461   2.0077977460
C    2.9718378994   2.5526839653   2.2832317060
H    3.2166980631   2.5053397938   3.3410287788
C    2.7200103810   3.7841499161   1.6796250587
C    2.3969034823   3.8404096636   0.3259599225
H    2.1937557127   4.7980177098  -0.1466213632
H    2.7692090133   4.6980348077   2.2657181775
C    2.3252408280   2.6699864921  -0.4254855404
H    2.0608040197   2.7040372414  -1.4791374839
H    4.5758904590  -0.2239567113  -0.3166207041
H    2.2566172713  -5.9441624689   0.6105305488
C    2.3656912469  -4.8486323042  -1.2419872730
H    1.8458468098  -5.6089276857  -1.8185084234
H    5.4764923261  -2.5558468356  -3.0058761212
H    5.7788994170  -0.8076433515  -2.9145965663
H    6.0805227474  -1.8462122825  -1.4951524834
  126
G(CENSO)=       -3583.23244845  G(xTB)=        -189.13601069        Conformer 5
C   -6.1990162593  -1.6757011653  -0.3744804074
C   -7.2729722940  -1.7311529561   0.5226000100
C   -8.4368509622  -2.4138869427   0.1984018506
C   -8.5441677254  -3.0657760682  -1.0306961783
C   -7.4697896992  -3.0734317601  -1.9116756364
C   -6.2948016199  -2.3980837358  -1.5757064634
S   -4.9146317498  -2.4495183663  -2.7055310806
C   -3.5890760947  -2.4331287619  -1.5142070946
C   -2.4110639308  -3.1447899164  -1.7619794708
C   -1.3949420719  -3.1629676248  -0.8205990951
C   -1.5574989268  -2.4922939949   0.4004962317
C   -2.7271115630  -1.7793018290   0.6458449101
C   -3.7304085378  -1.7088769520  -0.3272875873
C   -4.9594914267  -0.9224116718  -0.0885125255
C   -4.9283849338   0.3570750209   0.3618469932
C   -3.6661798343   1.0961826102   0.5877391723
C   -2.6929930784   1.1906908027  -0.4139439888
C   -1.5062028907   1.8778472090  -0.1733607493
O   -0.5290590211   2.0559724887  -1.1086151350
C   -0.8611096522   1.7098258424  -2.4646642365
C    0.1985157504   2.2428456533  -3.3878929632
O    1.4005351016   1.5018276456  -3.2223226825
C    2.3338706200   1.7564941100  -4.2684389666
C    3.5018814845   0.8173785916  -4.1050258206
O    4.3164672147   1.1547156162  -2.9727426228
C    5.4845079421   1.8978495062  -3.3386364852
C    6.2950549619   2.2023925771  -2.1088409660
O    6.5876067839   0.9758510476  -1.4471657938
C    7.6057403401   1.1186648375  -0.4610626529
C    7.6094173355  -0.1109065439   0.4028026565
O    6.4422080770  -0.0859788346   1.2250794166
C    6.3317276251  -1.2388331092   2.0618128769
C    5.4560595946  -0.8907144434   3.2357547992
O    4.2083621187  -0.3888726673   2.7560648995
C    3.3134625831  -0.0546974872   3.8215548877
C    2.3918865347  -1.1932710113   4.1851709308
O    1.4239802484  -1.3424263769   3.1480545436
C    0.4267574840  -2.3040432372   3.4808368854
C   -0.7852333937  -2.0923943038   2.6171223260
O   -0.5307501567  -2.5903867966   1.2918704814
C   -1.2711653037   2.4490351708   1.0851343226
C   -2.2554678291   2.4040983287   2.0590768373
C   -3.4680024034   1.7566460177   1.8038659402
S   -4.7698870162   1.7722157815   3.0222909817
C   -6.1699666037   1.8378336150   1.9165265121
C   -6.1279661681   1.1561315505   0.6890814920
C   -7.2122384513   1.2888295871  -0.1861580198
C   -8.3374174743   2.0132239655   0.1821516869
C   -8.3929389847   2.6283748256   1.4334590146
C   -7.3056204573   2.5554398437   2.2960273037
H   -7.1890163527  -1.2195508064   1.4769118065
H   -9.2614147214  -2.4397648612   0.9048966882
H   -9.4545034598  -3.5980417103  -1.2912883783
H   -7.5337935263  -3.6197793766  -2.8487986250
H   -2.2966316394  -3.7061022503  -2.6853676912
H   -0.4873488179  -3.7308308263  -1.0012695657
H   -2.8852704666  -1.2506986859   1.5772439451
H   -2.8855945004   0.7059576178  -1.3637512810
H   -0.9424370494   0.6183249783  -2.5703046821
H   -1.8226768455   2.1666636228  -2.7363588341
H   -0.1790316119   2.1305486686  -4.4179418480
H    0.3667304201   3.3170931980  -3.2047780523
H    1.8636595739   1.5687591146  -5.2490260371
H    2.6706436588   2.8070530638  -4.2494148341
H    3.1319996495  -0.2038438145  -3.9522410532
H    4.1087274270   0.8235579043  -5.0203698166
H    6.0836835276   1.3032283651  -4.0454518960
H    5.2076054096   2.8454337764  -3.8265418408
H    7.2191473067   2.7097198459  -2.4320548323
H    5.7528662454   2.8794068645  -1.4303392156
H    8.5911778899   1.2347257119  -0.9411388136
H    7.4193699123   2.0092591442   0.1612604124
H    7.6257774765  -1.0175902206  -0.2236979829
H    8.5116050114  -0.1099937762   1.0342223145
H    5.9188286553  -2.0841520397   1.4896523010
H    7.3193142051  -1.5337452720   2.4485595617
H    5.3150474985  -1.7925914115   3.8528515547
H    5.9470628703  -0.1221958300   3.8545924125
H    2.7130477398   0.8011112266   3.4876351242
H    3.8796986431   0.2567978573   4.7115732780
H    2.9606426163  -2.1274959566   4.3287964113
H    1.8885715343  -0.9527121754   5.1371470939
H    0.8140769802  -3.3302904552   3.3737533386
H    0.1069026467  -2.1691874411   4.5268091620
H   -1.6391639147  -2.6323602927   3.0497758846
H   -1.0204790372  -1.0195118033   2.5838022122
H   -0.3376945131   2.9743377866   1.2663515552
H   -2.0916109962   2.9007679016   3.0116455999
H   -7.1686838793   0.8027571178  -1.1565512241
H   -9.1728031507   2.0997859464  -0.5065787863
H   -9.2729836345   3.1930460882   1.7278236289
H   -7.3295888423   3.0700367356   3.2527727101
C    5.7014963710  -4.3502123095  -1.1215278506
C    5.8090955877  -3.1447677902  -1.8089133718
H    6.5581997232  -3.0259866533  -2.5871541817
C    4.9563080144  -2.0838903392  -1.5097455027
H    5.0617962178  -1.1557094423  -2.0659122711
C    3.9956473833  -2.2177930229  -0.5056727435
C    3.8934493747  -3.4297797383   0.1829220988
H    3.1499832012  -3.5358279953   0.9709252144
C    3.0120949540  -1.1234230313  -0.1638190751
C    1.7763814465  -1.1806624693  -1.0525569745
H    2.7187868922  -1.2297626996   0.8865084185
N    3.6812397935   0.2316353314  -0.2502319859
H    3.9668456640   0.4475509921  -1.2233575628
C    2.7917798293   1.3525181682   0.2240057783
H    1.9678281950   1.4393771233  -0.4875648623
H    2.3955702612   1.0472766533   1.1974903332
C    3.5420212099   2.6507792876   0.3118657091
C    3.2378279056   3.6894313801  -0.5700560111
H    2.4647354117   3.5424876617  -1.3207495984
C    3.9194080329   4.9013902824  -0.4906874543
H    3.6730718138   5.7062270853  -1.1778788941
C    4.9172742991   5.0781654302   0.4647691164
C    5.2267761091   4.0426111397   1.3455712353
H    6.0014664464   4.1788366834   2.0953278517
H    5.4512057785   6.0225522410   0.5264344186
C    4.5394310229   2.8348716224   1.2737151263
H    4.7778540106   2.0286211445   1.9648786086
H    4.5495404608   0.2062034913   0.3121960476
H    6.3664402907  -5.1757172861  -1.3597890988
C    4.7363444117  -4.4920636854  -0.1261934323
H    4.6460840605  -5.4286758348   0.4170954009
H    0.9888814169  -0.5045613317  -0.7094118287
H    2.0240186547  -0.9447359257  -2.0913095557
H    1.3824576704  -2.1982830741  -1.0149625630
  126
G(CENSO)=       -3583.23081176  G(xTB)=        -189.13584042        Conformer 6
C   -5.8745220712  -1.5496252112  -0.6214417782
C   -6.8912062926  -1.9699831072   0.2450881124
C   -7.8992862346  -2.8144796982  -0.1982830641
C   -7.9037675467  -3.2626957861  -1.5198993205
C   -6.8747817130  -2.9029655466  -2.3815826916
C   -5.8540455594  -2.0665851099  -1.9264121657
S   -4.5183899305  -1.6399181470  -3.0276320807
C   -3.2009074633  -1.5792589808  -1.8283068503
C   -1.9186741654  -2.0069559188  -2.1847066667
C   -0.8991242450  -2.0016912008  -1.2490760515
C   -1.1572600225  -1.5923477577   0.0659093294
C   -2.4266183208  -1.1462101993   0.4207266046
C   -3.4500183925  -1.1061163817  -0.5353779680
C   -4.8063294096  -0.6170945347  -0.1986064513
C   -5.0435928301   0.5629255021   0.4310008640
C   -3.9660517133   1.4870450928   0.8464179783
C   -2.9343165982   1.8434119014  -0.0310369854
C   -1.8959475154   2.6599279184   0.4035731672
O   -0.8383248848   3.0218274130  -0.3744697152
C   -0.7453955057   2.4303186591  -1.6761055502
C    0.5521654616   2.9196080323  -2.2842098823
O    0.7301372144   2.1677312916  -3.4775117925
C    1.8075103387   2.6259433888  -4.2928247021
C    3.1719353081   2.4484477251  -3.6534673302
O    3.4126374292   1.0759353871  -3.3262034760
C    4.3131680342   0.4067643751  -4.2067837409
C    5.7559926703   0.6254714252  -3.8204111469
O    6.0134992958   0.0211806317  -2.5491665300
C    7.3045094027   0.3968853669  -2.0690031650
C    7.6261884309  -0.3359092760  -0.7965449550
O    6.6831520436   0.0244135068   0.2110831584
C    7.1038696409  -0.4012436862   1.5059011165
C    6.1808108739   0.1541965740   2.5544915001
O    4.9338166871  -0.5556905185   2.5543273867
C    4.1200831536  -0.1708498398   3.6705465306
C    2.9794429878  -1.1312488038   3.8518518107
O    1.9850800272  -0.9398812610   2.8436921229
C    0.8276000813  -1.7193408567   3.1405028650
C   -0.3447233461  -1.3050977784   2.2977021776
O   -0.1058266160  -1.6795617571   0.9322608368
C   -1.8961782658   3.1600366182   1.7130798080
C   -2.9467228722   2.8626224459   2.5635737357
C   -3.9893330330   2.0353383294   2.1336872910
S   -5.3343295949   1.6691706064   3.2431392450
C   -6.6524895210   1.5590532055   2.0496078729
C   -6.3997957147   1.0508689907   0.7652766401
C   -7.4446623235   1.0571085227  -0.1680618580
C   -8.7182762853   1.4746321964   0.1903888149
C   -8.9697818420   1.9079396790   1.4929050166
C   -7.9358933215   1.9674795957   2.4186848987
H   -6.8896434846  -1.6121235100   1.2707103648
H   -8.6829194797  -3.1249540194   0.4866421118
H   -8.6929735789  -3.9204215032  -1.8728084887
H   -6.8506609316  -3.2865331970  -3.3979272185
H   -1.7236363852  -2.3665930064  -3.1912475055
H    0.0934707221  -2.3527618987  -1.5122076862
H   -2.6494524430  -0.8039349147   1.4239428302
H   -2.9560294301   1.4471460720  -1.0388012789
H   -0.7248015936   1.3332647283  -1.5943543355
H   -1.6016671587   2.7256909211  -2.2977280671
H    0.4992758150   3.9989831060  -2.5033023152
H    1.3719181585   2.7554980938  -1.5677143724
H    1.7473304299   2.0371353449  -5.2155273982
H    1.6716919624   3.6912658557  -4.5488574308
H    3.9345796413   2.8382608355  -4.3432807633
H    3.2471693744   3.0315808496  -2.7267529049
H    4.0701281944  -0.6605234585  -4.1587824469
H    4.1689455625   0.7346147719  -5.2475715973
H    6.4109791224   0.1799214876  -4.5883537107
H    5.9776761931   1.7050654328  -3.7749535552
H    8.0782788273   0.1478925272  -2.8141379557
H    7.3374241514   1.4856811828  -1.8954552714
H    7.6242722635  -1.4257051991  -0.9577859140
H    8.6429806662  -0.0430291812  -0.4876991261
H    7.1318590835  -1.5020672906   1.5660799977
H    8.1179993801  -0.0220840865   1.7104555872
H    6.6613985033   0.0320430223   3.5369341077
H    6.0102853537   1.2295314383   2.3846459874
H    3.7463021365   0.8558320803   3.5341361517
H    4.7307739870  -0.1968461633   4.5855971924
H    3.3516139334  -2.1690062780   3.8375806266
H    2.5403820069  -0.9425943762   4.8451414371
H    1.0347413421  -2.7931687528   3.0019972622
H    0.5344552775  -1.5680937745   4.1924099638
H   -1.2292853219  -1.8310417412   2.6822327510
H   -0.5184362103  -0.2205220593   2.3652249776
H   -1.0833988487   3.8030326147   2.0384117146
H   -2.9640431211   3.2843502931   3.5648454080
H   -7.2481900881   0.7139847760  -1.1796570071
H   -9.5167877794   1.4634425309  -0.5457958348
H   -9.9660357515   2.2316254607   1.7802982842
H   -8.1172976723   2.3492195105   3.4197767134
C    5.9239454942  -4.9152401291   1.2889433950
C    6.2971171073  -4.1592780356   0.1790134687
H    7.2805104868  -4.2916746363  -0.2640317394
C    5.4111722869  -3.2361005248  -0.3674190005
H    5.7099159875  -2.6542992150  -1.2357918952
C    4.1464326721  -3.0527292589   0.1966145372
C    3.7778690577  -3.8145032322   1.3056755743
H    2.7919908791  -3.6788317083   1.7427169174
C    3.1808837245  -2.0357493255  -0.3666650957
C    2.9496063790  -2.1902862345  -1.8609655120
H    2.2341993242  -2.1018160764   0.1799071448
N    3.7106769261  -0.6429300282  -0.0578205527
H    4.5239100493  -0.4416151313  -0.6584398136
C    2.6830195113   0.4509088853  -0.2022056599
H    2.4485762115   0.5371817980  -1.2667175371
H    1.7979576827   0.1261407350   0.3513950812
C    3.2100588043   1.7503695319   0.3403632647
C    2.5797306134   2.3626232808   1.4250156738
H    1.7166556823   1.8849538436   1.8820407429
C    3.0465198468   3.5801745930   1.9150925011
H    2.5438390243   4.0520293452   2.7549791861
C    4.1562708834   4.1869651600   1.3327854692
C    4.7940752906   3.5761890613   0.2537050110
H    5.6585063013   4.0480265222  -0.2058062841
H    4.5227753477   5.1351715527   1.7165368602
C    4.3211574571   2.3665629701  -0.2441476199
H    4.8116461346   1.8975350435  -1.0944427074
H    4.0774032867  -0.6301458149   0.9169509582
H    6.6152076813  -5.6385419129   1.7127592109
C    4.6604072261  -4.7447937931   1.8484367381
H    4.3603261422  -5.3355229995   2.7096379130
H    2.2395370776  -1.4526987900  -2.2446232242
H    3.8892156963  -2.0929867665  -2.4124802152
H    2.5448096443  -3.1880967239  -2.0528324780
  126
G(CENSO)=       -3583.23080710  G(xTB)=        -189.13580568        Conformer 7
C   -5.8826443497  -1.5436368936  -0.6183157750
C   -6.8982912840  -1.9626007869   0.2500706462
C   -7.9090998893  -2.8046058013  -0.1918621755
C   -7.9173828686  -3.2516382060  -1.5138569361
C   -6.8895281410  -2.8932937094  -2.3774740790
C   -5.8660809062  -2.0594457484  -1.9237711260
S   -4.5320542545  -1.6341092739  -3.0274346365
C   -3.2118216628  -1.5768734947  -1.8309367271
C   -1.9311656738  -2.0063245402  -2.1907283588
C   -0.9094575557  -2.0035655781  -1.2574819654
C   -1.1636207665  -1.5948460442   0.0584431644
C   -2.4315686402  -1.1473011999   0.4168063240
C   -3.4571209803  -1.1046313767  -0.5369344785
C   -4.8118707202  -0.6132336241  -0.1972854299
C   -5.0460843471   0.5675155439   0.4320439150
C   -3.9665090867   1.4902088767   0.8453722535
C   -2.9349996090   1.8438507387  -0.0334686576
C   -1.8954126890   2.6600122189   0.3988986283
O   -0.8381195981   3.0196256437  -0.3806003800
C   -0.7440315855   2.4225494445  -1.6795991315
C    0.5542154397   2.9093731357  -2.2882954224
O    0.7351447579   2.1510543605  -3.4771018656
C    1.8129315857   2.6067193240  -4.2933344268
C    3.1770021753   2.4321926470  -3.6525286883
O    3.4192758198   1.0604012460  -3.3230698941
C    4.3246213881   0.3925529010  -4.1996107043
C    5.7655194380   0.6165425419  -3.8093856587
O    6.0209149677   0.0153474742  -2.5362063494
C    7.3103508046   0.3940083735  -2.0538305369
C    7.6306789965  -0.3365687237  -0.7798402295
O    6.6864430073   0.0252220685   0.2259970878
C    7.1031751644  -0.4037925915   1.5208458281
C    6.1792226129   0.1530299579   2.5677658456
O    4.9286568287  -0.5502232069   2.5594139872
C    4.1092098928  -0.1615988809   3.6700887604
C    2.9705079587  -1.1241831664   3.8520333272
O    1.9798839433  -0.9416605350   2.8386684396
C    0.8280514578  -1.7323779698   3.1285633914
C   -0.3476294545  -1.3185155103   2.2901105498
O   -0.1099019077  -1.6838797850   0.9219617722
C   -1.8940402490   3.1624154030   1.7075190515
C   -2.9441316067   2.8674743479   2.5594235250
C   -3.9879381782   2.0405109930   2.1318393655
S   -5.3321682998   1.6774802871   3.2432838964
C   -6.6518186142   1.5678736111   2.0513691352
C   -6.4011592968   1.0580363384   0.7673165423
C   -7.4469140005   1.0651696542  -0.1650383049
C   -8.7195284056   1.4849971056   0.1942480204
C   -8.9691310450   1.9197675155   1.4966403916
C   -7.9342418700   1.9785685403   2.4213441856
H   -6.8938447852  -1.6054361452   1.2759336629
H   -8.6919528577  -3.1139734819   0.4944521519
H   -8.7087530316  -3.9073585648  -1.8656502258
H   -6.8684703761  -3.2759298685  -3.3942373972
H   -1.7390765900  -2.3654967835  -3.1980011421
H    0.0817911615  -2.3562567295  -1.5232225904
H   -2.6515387927  -0.8056470168   1.4208801597
H   -2.9579425752   1.4460962968  -1.0406228602
H   -0.7235190147   1.3258549546  -1.5930203262
H   -1.5996614122   2.7152016025  -2.3033728298
H    0.5007818896   3.9874293087  -2.5136062367
H    1.3727681801   2.7499494278  -1.5694076572
H    1.7537916597   2.0144862558  -5.2139122882
H    1.6767449501   3.6710106090  -4.5533571269
H    3.9396606818   2.8217852096  -4.3424126363
H    3.2507592840   3.0170203308  -2.7267610861
H    4.0850467811  -0.6754342656  -4.1501535659
H    4.1823354079   0.7177114422  -5.2414992446
H    6.4241776638   0.1714162200  -4.5744002570
H    5.9838352662   1.6968474433  -3.7652266707
H    8.0858859474   0.1453371979  -2.7971890067
H    7.3409539969   1.4830982313  -1.8817882224
H    7.6286581264  -1.4266122337  -0.9389490775
H    8.6470804465  -0.0429377232  -0.4702737270
H    7.1273159353  -1.5048397680   1.5792372155
H    8.1181388976  -0.0285565974   1.7284692298
H    6.6550496673   0.0249181579   3.5518025507
H    6.0152461525   1.2298499513   2.4008077741
H    3.7334992592   0.8634347170   3.5269016120
H    4.7159094960  -0.1813492146   4.5879172924
H    3.3460912816  -2.1607427680   3.8455311749
H    2.5264674344  -0.9312697614   4.8422918436
H    1.0432109806  -2.8033293179   2.9798217850
H    0.5341625108  -1.5928126506   4.1818333893
H   -1.2295662551  -1.8503864966   2.6726164989
H   -0.5254891184  -0.2350957522   2.3647185616
H   -1.0803156315   3.8051360152   2.0310293537
H   -2.9601532149   3.2908559997   3.5600170237
H   -7.2519723861   0.7208934132  -1.1765353401
H   -9.5187362299   1.4744458002  -0.5411896471
H   -9.9646178303   2.2451969964   1.7847173968
H   -8.1140818027   2.3615025486   3.4222595254
C    5.9860528290  -4.8958174946   1.2621774358
C    6.3294186479  -4.1524167617   0.1343653277
H    7.3023813181  -4.2867721341  -0.3305593091
C    5.4273171204  -3.2388961913  -0.4019895219
H    5.7042799887  -2.6662987427  -1.2836209395
C    4.1754726221  -3.0534256357   0.1896576137
C    3.8368068365  -3.8027784094   1.3166931436
H    2.8612945768  -3.6650762861   1.7759971874
C    3.1926082348  -2.0457665074  -0.3606462086
C    2.9378128255  -2.2041813046  -1.8505314584
H    2.2550982253  -2.1187260141   0.2006396970
N    3.7153646610  -0.6481123498  -0.0604970349
H    4.5243722154  -0.4445997238  -0.6660944055
C    2.6797949205   0.4387099044  -0.2028085376
H    2.4436609575   0.5246203945  -1.2669639468
H    1.7975302293   0.1070420580   0.3511486639
C    3.1974218789   1.7415053363   0.3408996945
C    2.5548777235   2.3538642916   1.4182785287
H    1.6903440992   1.8731126841   1.8692758226
C    3.0114391376   3.5751099597   1.9087372774
H    2.4991955552   4.0468120894   2.7429192224
C    4.1233343651   4.1855245646   1.3343823947
C    4.7732822513   3.5747819542   0.2625743284
H    5.6394194016   4.0494217229  -0.1907830231
H    4.4819938110   5.1365157069   1.7186460144
C    4.3104017264   2.3615137322  -0.2359173589
H    4.8103303973   1.8930305338  -1.0809454712
H    4.0859670419  -0.6300604853   0.9126329532
H    6.6901688555  -5.6112508296   1.6781102514
C    4.7357442665  -4.7227319564   1.8498892063
H    4.4589083489  -5.3034141129   2.7255711277
H    2.5376052340  -3.2054360390  -2.0338603256
H    2.2155745172  -1.4729270194  -2.2231566234
H    3.8666394014  -2.1004129994  -2.4186996638
  126
G(CENSO)=       -3583.23045315  G(xTB)=        -189.13716750        Conformer 8
C   -5.5944687751  -1.7401069785   0.0442240327
C   -6.6212511406  -1.8091042052   0.9931811666
C   -7.7077435378  -2.6520151776   0.8038881460
C   -7.7814295514  -3.4499283896  -0.3383134147
C   -6.7457358591  -3.4397455469  -1.2650004345
C   -5.6465360512  -2.6030805155  -1.0633735387
S   -4.3117283822  -2.6196592603  -2.2488568813
C   -2.9541883630  -2.3179032192  -1.1325106724
C   -1.7065160196  -2.9045374164  -1.3626152827
C   -0.6740427040  -2.7170562175  -0.4588389121
C   -0.8863342493  -1.9661598356   0.7061769380
C   -2.1094783333  -1.3340706469   0.9099596159
C   -3.1403555988  -1.4846256685  -0.0262452046
C   -4.4465339792  -0.8169365566   0.1648505584
C   -4.5491621121   0.5132803560   0.4056775976
C   -3.3700948408   1.4060457031   0.4034264630
C   -2.4703134853   1.4035229545  -0.6703519038
C   -1.3648346753   2.2481882354  -0.6563064131
O   -0.4582444954   2.3393440052  -1.6691475850
C   -0.7452724481   1.6386300220  -2.8894970661
C    0.2008106909   2.1192602803  -3.9562089984
O    1.5128078504   1.5983069074  -3.7489236192
C    2.4158388662   2.0924305816  -4.7383850963
C    3.7068426883   1.3092518199  -4.6972739144
O    4.4712490049   1.4773534664  -3.4994796427
C    5.2205542999   2.6958684259  -3.4380048535
C    6.1417462716   2.6124255825  -2.2469064483
O    5.3194675964   2.4676824454  -1.0934842529
C    5.9874512444   2.6085718369   0.1560171503
C    6.8741414142   1.4432316127   0.5294881896
O    6.0989151270   0.2383437339   0.5701319330
C    6.7400178913  -0.8080553141   1.3155002608
C    6.3599180155  -0.7766180184   2.7774504314
O    5.0213307824  -1.2496764944   2.9124506131
C    4.5113192287  -1.0401965202   4.2267593461
C    3.2347870965  -1.8140995497   4.4211308564
O    2.2012330737  -1.2889782329   3.5915408886
C    0.9585092356  -1.9354492388   3.8417674651
C   -0.1059493066  -1.4240882741   2.9083814326
O    0.1540619916  -1.9254278965   1.5849537725
C   -1.1428564520   3.0888266154   0.4446247054
C   -2.0547127255   3.1255421848   1.4856192209
C   -3.1859477420   2.3048108326   1.4569557372
S   -4.3992577862   2.3999513093   2.7601885579
C   -5.8636043316   2.1021191068   1.7840995500
C   -5.8155738381   1.2214081167   0.6903904925
C   -6.9623789393   1.0769356126  -0.0996375559
C   -8.1428604526   1.7258352449   0.2356239431
C   -8.1946300166   2.5407205034   1.3669500535
C   -7.0534838608   2.7432190228   2.1334603278
H   -6.5654850606  -1.1796308518   1.8765765034
H   -8.4993543670  -2.6866586920   1.5467719462
H   -8.6327774179  -4.1064150311  -0.4938151336
H   -6.7805014069  -4.0940690910  -2.1318651292
H   -1.5501516477  -3.5350615521  -2.2339605342
H    0.2890556320  -3.1941532873  -0.6139466140
H   -2.2883458913  -0.7108407152   1.7788738619
H   -2.6560177189   0.7271389037  -1.4966672868
H   -0.6530704272   0.5523766004  -2.7402446042
H   -1.7700788759   1.8629783845  -3.2168382867
H   -0.1865182914   1.7786818059  -4.9308153314
H    0.2189369707   3.2213908964  -3.9652705903
H    1.9839632213   1.9622471022  -5.7455134174
H    2.5921691404   3.1705343488  -4.5907983540
H    3.4853534654   0.2374217606  -4.7637690025
H    4.3165530293   1.5896550579  -5.5699699145
H    5.8181433919   2.8176694072  -4.3542823794
H    4.5508564590   3.5623626560  -3.3358492456
H    6.8289349566   1.7593018661  -2.3578753700
H    6.7401915718   3.5355472937  -2.1887451605
H    6.5972205685   3.5269581099   0.1683757615
H    5.1892148973   2.7122524328   0.9005223051
H    7.7084760348   1.3190324742  -0.1787499864
H    7.3029220230   1.6625861635   1.5192281696
H    6.4237958981  -1.7611225806   0.8746570966
H    7.8314325580  -0.7327062227   1.2113066850
H    7.0497812036  -1.4207065179   3.3496392403
H    6.4507230280   0.2492102343   3.1726172479
H    4.3408458788   0.0355483098   4.4032189661
H    5.2349485740  -1.3962973569   4.9791170055
H    3.4009474986  -2.8806772761   4.1946649051
H    2.9461313034  -1.7348372692   5.4830261113
H    1.0584074130  -3.0273378512   3.7239333120
H    0.6278173692  -1.7355565526   4.8752694071
H   -1.0742523351  -1.7995699404   3.2650230506
H   -0.1322022468  -0.3247780384   2.8992026784
H   -0.2735087621   3.7387238535   0.4494268320
H   -1.9001750255   3.8156610404   2.3106325465
H   -6.9213815055   0.4371201412  -0.9762517887
H   -9.0245690837   1.5970351018  -0.3854009877
H   -9.1173203738   3.0468980559   1.6360759816
H   -7.0789339366   3.4143173140   2.9876930074
C    2.6435692768  -4.9855511495   0.0775880970
C    3.2251805569  -3.9541381134   0.8095914270
H    3.4171085838  -4.0801187817   1.8716933610
C    3.5679170395  -2.7547897034   0.1902138090
H    4.0189722659  -1.9724576554   0.7952968625
C    3.3231682691  -2.5732382133  -1.1721648895
C    2.7282540627  -3.6071570465  -1.8999000842
H    2.5300516363  -3.4704970626  -2.9609295882
C    3.7934894110  -1.3552295365  -1.9331487209
C    5.2442119195  -1.5298461020  -2.3801979243
H    3.1458514704  -1.2089353010  -2.8054372443
N    3.6909823875  -0.0710913453  -1.1447930748
H    3.9834975881   0.6891151853  -1.7856422689
C    2.3166179667   0.2644074466  -0.6178025160
H    1.6759292196   0.3964396456  -1.4946852344
H    1.9668682881  -0.5874545239  -0.0297919044
C    2.3745813384   1.5120179963   0.2186372290
C    2.4156070747   1.4180218192   1.6110369558
H    2.3803524663   0.4418275431   2.0894659310
C    2.4931878095   2.5709122825   2.3898510114
H    2.5153491824   2.4899531127   3.4735441955
C    2.5421698526   3.8219683526   1.7790051867
C    2.5048941876   3.9177691037   0.3883648812
H    2.5369895050   4.8929411211  -0.0906066871
H    2.6043089844   4.7223967219   2.3845598134
C    2.4147662925   2.7684778629  -0.3884302735
H    2.3687944203   2.8377823268  -1.4718726029
H    4.3908042585  -0.0510383598  -0.3821405455
H    2.3809872399  -5.9207076471   0.5645100463
C    2.3955758238  -4.8088309202  -1.2816088265
H    1.9345899903  -5.6041014107  -1.8609566358
H    5.3093378776  -2.4038558978  -3.0338939919
H    5.5987723287  -0.6533074636  -2.9308075238
H    5.8924170094  -1.7017380140  -1.5145083535
  126
G(CENSO)=       -3583.22989399  G(xTB)=        -189.13591122        Conformer 9
C   -5.8380607499  -1.8928279350  -0.5831727671
C   -6.9861912768  -2.1310042637   0.1829414626
C   -8.0110449498  -2.9331639957  -0.2991907814
C   -7.9015302440  -3.5244437789  -1.5582784993
C   -6.7468089661  -3.3510006934  -2.3106483620
C   -5.7110089194  -2.5556446068  -1.8164099980
S   -4.2262631036  -2.3811009895  -2.7895064539
C   -3.0436522310  -2.2543007373  -1.4634932429
C   -1.7585665166  -2.7870741433  -1.6117149634
C   -0.8446102969  -2.7021426885  -0.5744460405
C   -1.2184589157  -2.1115284693   0.6411884095
C   -2.4974594079  -1.5892499220   0.7933495014
C   -3.4018112559  -1.6132934834  -0.2746668645
C   -4.7433341828  -1.0074896134  -0.1327725587
C   -4.9148201754   0.2363167284   0.3831940662
C   -3.7703263737   1.1030149112   0.7433614962
C   -2.7568006948   1.3802077371  -0.1797067139
C   -1.6630138611   2.1559218707   0.1933717128
O   -0.6571803865   2.4976821222  -0.6639619052
C   -0.9735739268   2.4382528629  -2.0686889257
C    0.0435655756   3.2254868891  -2.8491751854
O    1.2216217934   2.4483413946  -3.0477725119
C    2.1533925534   3.1164368175  -3.8985127892
C    3.1557301493   2.1412455622  -4.4553315558
O    4.1396648542   1.7936801034  -3.4792052199
C    5.1847729199   1.0274102850  -4.0755834458
C    6.3915531337   0.9665271599  -3.1809431323
O    6.1984879836   0.0525147200  -2.0940050401
C    7.4499476224  -0.2069208467  -1.4433218432
C    7.2703598837  -1.2041126985  -0.3342432996
O    6.5145985227  -0.5999205924   0.7096559527
C    6.2548505026  -1.4962312293   1.7865133637
C    5.5790997621  -0.7264252161   2.8886068918
O    4.3663636752  -0.1605966162   2.3829656172
C    3.6355984457   0.5950024689   3.3570748769
C    2.6216371116  -0.2540761297   4.0835971752
O    1.5579275956  -0.5398471811   3.1802506191
C    0.5925648120  -1.4190885636   3.7433864282
C   -0.6198074599  -1.4467929210   2.8556520198
O   -0.2714840617  -2.0910067591   1.6198703904
C   -1.5631448373   2.6379255091   1.5054645286
C   -2.5970846932   2.4184720343   2.4026162682
C   -3.7202430459   1.6822882533   2.0144809461
S   -5.0917969617   1.4657333695   3.1320897298
C   -6.4166899277   1.4479897402   1.9348218286
C   -6.2207678117   0.8633193356   0.6717225067
C   -7.2604182368   0.9282995716  -0.2632457484
C   -8.4844096906   1.4893166960   0.0741109595
C   -8.6864772394   2.0063084173   1.3542572402
C   -7.6509113238   2.0008189859   2.2810724200
H   -7.0713625514  -1.6695662886   1.1621520496
H   -8.8961171212  -3.0999119287   0.3077926562
H   -8.7023809473  -4.1500601011  -1.9419657040
H   -6.6373844752  -3.8495208011  -3.2699666794
H   -1.4765460916  -3.2826223472  -2.5368452567
H    0.1532279962  -3.1189675150  -0.6782659888
H   -2.8154897642  -1.1357970617   1.7237506201
H   -2.8350039204   0.9566510642  -1.1745958175
H   -0.9928200634   1.3960153752  -2.4177884520
H   -1.9647999072   2.8831951412  -2.2308449291
H   -0.4021292975   3.4748636232  -3.8264380577
H    0.2734041418   4.1707448300  -2.3302172322
H    1.6193002654   3.5649315735  -4.7516851578
H    2.6658695158   3.9277301906  -3.3550684776
H    2.6362213951   1.2403960003  -4.8231364838
H    3.6510036939   2.6208038510  -5.3157166536
H    4.8348367347   0.0102367030  -4.3205317612
H    5.5010699988   1.5068286985  -5.0166176610
H    7.2418736090   0.6234900370  -3.7909552152
H    6.6314015731   1.9706879973  -2.7953584773
H    8.1636170674  -0.6189717093  -2.1739822161
H    7.8725007230   0.7309552900  -1.0460666433
H    6.7618637546  -2.1074441110  -0.7058307919
H    8.2672577221  -1.4980730559   0.0340432601
H    5.6223321045  -2.3300054664   1.4432227845
H    7.1947922980  -1.9158485658   2.1812340347
H    5.3730270914  -1.4091313766   3.7268637832
H    6.2361764192   0.0812937451   3.2478895517
H    3.1183534335   1.3982611022   2.8170051617
H    4.3280017971   1.0562669213   4.0751915487
H    3.0860627950  -1.1864737397   4.4463997709
H    2.2418116896   0.2993534936   4.9594711336
H    1.0105676823  -2.4323102332   3.8685530236
H    0.2714507465  -1.0601745375   4.7355460343
H   -1.4259182240  -2.0013174008   3.3569076308
H   -0.9593296533  -0.4190716042   2.6616764552
H   -0.6998316173   3.2312070252   1.7923146710
H   -2.5437773447   2.8488260937   3.3990686398
H   -7.1014679265   0.5185574537  -1.2565199822
H   -9.2826970107   1.5244941092  -0.6615568722
H   -9.6434894813   2.4440591799   1.6233446717
H   -7.7923891169   2.4421333640   3.2639331614
C    4.4135373145  -4.7928262276   0.1462471839
C    4.7585183906  -4.0993743985  -1.0119280793
H    5.4552015204  -4.5373291773  -1.7216853523
C    4.2102758532  -2.8453622200  -1.2682740762
H    4.4875075654  -2.3165541491  -2.1762980122
C    3.3142652942  -2.2711632546  -0.3638690747
C    2.9808942556  -2.9660768038   0.8013327906
H    2.2885083228  -2.5133418464   1.5061878675
C    2.6677414000  -0.9300891938  -0.6314883613
C    2.1256049955  -0.7851849553  -2.0453895326
H    1.8611631286  -0.7879448761   0.0975999789
N    3.6621295086   0.1826341606  -0.3287824748
H    4.4568714410   0.1266557037  -0.9891646365
C    3.0376452127   1.5433289417  -0.3676988427
H    2.8182992213   1.7793520474  -1.4120813483
H    2.0844664039   1.4729110225   0.1680781848
C    3.8936654814   2.6187915561   0.2476178301
C    3.2560586147   3.7839647513   0.6859419275
H    2.1751418226   3.8693443796   0.5975012444
C    3.9904063385   4.8271713827   1.2389487549
H    3.4796287684   5.7243562643   1.5778687211
C    5.3737728472   4.7167905615   1.3702503879
C    6.0128970488   3.5590778506   0.9376545067
H    7.0904391347   3.4600154365   1.0389989447
H    5.9476738122   5.5267920380   1.8117426620
C    5.2793411923   2.5162882921   0.3738040535
H    5.8021428186   1.6188849091   0.0588699482
H    4.0506128541   0.0188774610   0.6239642644
H    4.8368925063  -5.7747881586   0.3394993578
C    3.5242160617  -4.2225790726   1.0539462895
H    3.2517659192  -4.7561985368   1.9606296240
H    1.4820414501  -1.6420226782  -2.2620643551
H    1.5324546132   0.1251596186  -2.1615966892
H    2.9332769862  -0.7699037626  -2.7847651823
  126
G(CENSO)=       -3583.22962301  G(xTB)=        -189.13387761        Conformer 10
C   -6.0042805468  -1.6917691965  -0.6624021996
C   -7.1116369465  -1.9680035710   0.1499393629
C   -8.1812796181  -2.7099437504  -0.3307911327
C   -8.1588639472  -3.2017946829  -1.6364728216
C   -7.0465008182  -2.9901802819  -2.4410256900
C   -5.9654216679  -2.2557945440  -1.9491920678
S   -4.5356735562  -2.0309942033  -2.9912870990
C   -3.2765379503  -2.0399055236  -1.7312329365
C   -2.0161881526  -2.5847747675  -2.0003337579
C   -1.0400790650  -2.6050555664  -1.0176893082
C   -1.3251059781  -2.1070723142   0.2610977476
C   -2.5800676090  -1.5754950647   0.5333617600
C   -3.5484549621  -1.4942259366  -0.4739049542
C   -4.8628438385  -0.8715215669  -0.2039653984
C   -4.9771273912   0.3271154096   0.4245508923
C   -3.7959765539   1.1251474673   0.8215076729
C   -2.7876117238   1.4291465459  -0.0985541964
C   -1.6446460235   2.1093168979   0.3115871649
O   -0.6250716636   2.4435357579  -0.5319921985
C   -0.9435709555   2.4378567460  -1.9372801132
C    0.1426469220   3.1340521857  -2.7127152386
O    1.1964244733   2.2220781149  -3.0193894050
C    2.0610760295   2.7546187539  -4.0223442729
C    2.9670652898   1.6844503399  -4.5665940061
O    4.0413873273   1.4232886416  -3.6655156466
C    4.9965973002   0.5394234093  -4.2472257312
C    6.3176976847   0.6678147840  -3.5450974462
O    6.2652735877   0.1025300958  -2.2337121858
C    7.5209449021   0.2874143323  -1.5781291601
C    7.5618160075  -0.4701933806  -0.2829359795
O    6.6011339196   0.0674213947   0.6222977131
C    6.8274214643  -0.3979970004   1.9500548977
C    5.8588861481   0.2524371767   2.8950142938
O    4.5484781891  -0.3029848521   2.7162599060
C    3.6506018734   0.1111458256   3.7589842099
C    2.6180985809  -0.9451096295   4.0403916985
O    1.6142510862  -0.9702586491   3.0277334297
C    0.5719423333  -1.8730341961   3.3894373381
C   -0.6200707230  -1.6866694407   2.4967998186
O   -0.3208690976  -2.1816402112   1.1820989958
C   -1.5024415789   2.4886221709   1.6535033628
C   -2.5310476693   2.2507715148   2.5517313161
C   -3.6931898700   1.5945418048   2.1342651708
S   -5.0393764227   1.3343680166   3.2727278885
C   -6.3994267974   1.4408578698   2.1217420240
C   -6.2561134327   0.9580140986   0.8096776157
C   -7.3225413575   1.1215543853  -0.0823048539
C   -8.5227970813   1.6761890538   0.3396590559
C   -8.6740511796   2.0878012673   1.6643641203
C   -7.6103391761   1.9859830513   2.5527205785
H   -7.1285296198  -1.5835354139   1.1653431640
H   -9.0332095880  -2.9074871181   0.3132500020
H   -8.9947277888  -3.7807281255  -2.0187664040
H   -7.0050771560  -3.4126351085  -3.4412839304
H   -1.8033490043  -3.0091623161  -2.9778197320
H   -0.0643831357  -3.0387917656  -1.2147011904
H   -2.8304831556  -1.1871169631   1.5121033303
H   -2.9063221435   1.0878502414  -1.1200751684
H   -1.0575017544   1.4079164333  -2.3039404190
H   -1.8903926571   2.9742292572  -2.0871766382
H   -0.3030557603   3.5054786374  -3.6495759772
H    0.5207724036   4.0035701988  -2.1504667494
H    1.4567217662   3.1393893612  -4.8602429493
H    2.6574267265   3.5918992570  -3.6220608218
H    2.3892349338   0.7661933623  -4.7669324938
H    3.3741635560   2.0432256300  -5.5266186745
H    4.6384953856  -0.5036536095  -4.2205735850
H    5.1616487485   0.8061734725  -5.3040227598
H    7.0820923895   0.1424093168  -4.1414108833
H    6.6039314243   1.7314020854  -3.4885033766
H    8.3373010848  -0.0869479404  -2.2178818151
H    7.6965767641   1.3608399645  -1.3964083275
H    7.3746751295  -1.5432637141  -0.4496626389
H    8.5770334115  -0.3637063747   0.1336350336
H    6.7284865512  -1.4957003108   2.0022208059
H    7.8486505232  -0.1330587577   2.2701551892
H    6.2000412538   0.0538008355   3.9221819111
H    5.8426128556   1.3439552225   2.7421848721
H    3.1716323956   1.0654952082   3.4947016087
H    4.2214592544   0.2633899787   4.6857902850
H    3.1045237328  -1.9310423791   4.1325524308
H    2.1536021701  -0.7059187637   5.0121411499
H    0.9254415766  -2.9175678498   3.3553879550
H    0.2387582870  -1.6680595006   4.4204733675
H   -1.4634639696  -2.2479008265   2.9235058422
H   -0.8897643676  -0.6216315004   2.4466691849
H   -0.6061772883   3.0157275524   1.9673333525
H   -2.4399786030   2.5995945442   3.5769224602
H   -7.2037518673   0.7931018556  -1.1108337890
H   -9.3424439418   1.7880380939  -0.3641620675
H   -9.6129396014   2.5185785073   2.0002850106
H   -7.7119943471   2.3462039112   3.5728551394
C    5.0424116450  -4.7444689571   0.5148157870
C    5.4765895595  -3.9020095041  -0.5071515883
H    6.3751702527  -4.1460282597  -1.0674101337
C    4.7605531170  -2.7495306312  -0.8181544881
H    5.1111529314  -2.0999865126  -1.6170834750
C    3.6058461792  -2.4256107348  -0.1006474192
C    3.1764640502  -3.2718444586   0.9221742509
H    2.2792258375  -3.0165982240   1.4773592277
C    2.7990164560  -1.1892176847  -0.4282520597
C    2.3612345886  -1.1297332465  -1.8852636737
H    1.9273881769  -1.1504098020   0.2354349310
N    3.6198199271   0.0401035075  -0.0737207343
H    4.4522819320   0.0914069778  -0.6802336970
C    2.8520054013   1.3357407379  -0.1627768982
H    2.5334752705   1.4638646993  -1.2011324854
H    1.9697601674   1.2204750681   0.4734343914
C    3.7042674030   2.4884919956   0.2871463426
C    3.4172169013   3.1615765942   1.4752689139
H    2.5588173573   2.8585236711   2.0695146738
C    4.2178793477   4.2220098057   1.8945112022
H    3.9838478882   4.7432161767   2.8187437746
C    5.3152358108   4.6105571467   1.1308358315
C    5.6027677129   3.9451464757  -0.0603737262
H    6.4526656533   4.2522500863  -0.6638601593
H    5.9425042336   5.4348506056   1.4590540471
C    4.7973322671   2.8939555724  -0.4846046272
H    5.0137411325   2.3801739959  -1.4191610321
H    3.9771073558  -0.0709019446   0.8961831853
H    5.6006304794  -5.6461809741   0.7513136006
C    3.8889465610  -4.4284117067   1.2276750681
H    3.5415326971  -5.0823587892   2.0229967449
H    1.8948185174  -2.0819412118  -2.1492632130
H    1.6341616856  -0.3328809033  -2.0642688336
H    3.2208277001  -0.9785576170  -2.5451670690
