# Supplementary material for: Chiral Induction and Memory via Supramolecular Deracemization
Source: Angew Chem Int Ed Engl. 2025 Aug 5;64(38):e202510584. doi: 10.1002/anie.202510584 (PMC12435425; doi:10.1002/anie.202510584)
Supplement: Supplementary file 2 — Supporting Information [file ANIE-64-e202510584-s001.zip › BTX-24c8-syn.xyz]

  92
G(CENSO)=       -2946.55623449  G(xTB)=        -145.48858453        Conformer 1
C    3.4516841607   0.0920088073  -0.5676821866
C    3.4371728736  -0.4078089251  -1.8735603991
C    4.6120868326  -0.8205810084  -2.4925776355
C    5.8269068840  -0.7234584125  -1.8169749025
C    5.8747354944  -0.1577468601  -0.5475273011
C    4.6953393240   0.2703287775   0.0613982683
S    4.7624732259   1.0765838390   1.6474346112
C    3.4472046950   2.2542369632   1.3868347129
C    3.5745067180   3.5444122023   1.9016831087
C    2.5668864536   4.4781169878   1.7081310615
C    1.4344326941   4.1314009864   0.9670553142
C    1.3089515819   2.8469155647   0.4399527685
C    2.2944265538   1.8861730300   0.6709759734
C    2.2242472946   0.4932239811   0.1618135431
C    1.2659428952  -0.3931052394   0.5335490068
C    0.1354753784  -0.0317402708   1.4235060776
C   -0.9308243679   0.7715867304   1.0162921243
C   -1.9221337415   1.1287877353   1.9306146331
O   -2.9440056641   1.9878422190   1.6237623047
C   -3.6245504073   1.8164636969   0.3629929911
C   -4.7415284256   0.8100549285   0.5034920018
O   -4.1697081317  -0.4585689087   0.7902579007
C   -5.1243460566  -1.4080948125   1.2540773053
C   -4.4184834444  -2.6838682800   1.6555954822
O   -3.9124546393  -3.4203584969   0.5442824804
C   -2.5540199978  -3.1231172116   0.2165275031
C   -2.2101423689  -3.8088417115  -1.0780463016
O   -2.8406994189  -3.1261432238  -2.1580799020
C   -2.5523020484  -3.7350644675  -3.4112198879
C   -3.1348658604  -2.9007453846  -4.5293199771
O   -2.4059332322  -1.7062012097  -4.8079744326
C   -2.6865351488  -0.5783298430  -3.9759940700
C   -1.5045642363  -0.2673284903  -3.0606659021
O   -1.6661119757   1.0223290257  -2.4640597330
C   -1.1306909149   2.0808005067  -3.2595707503
C   -1.5841731161   3.4011904083  -2.6935068686
O   -1.0189922839   3.5574407519  -1.3986718037
C   -1.4204938955   4.7520987092  -0.7429563271
C   -0.8858638993   4.7675966672   0.6696430842
O    0.5120749253   5.1198927209   0.7677034566
C   -1.8538175175   0.6789508685   3.2508233552
C   -0.8401665888  -0.1869236186   3.6378510079
C    0.1383897832  -0.5666676790   2.7201904435
S    1.3932602951  -1.7472632210   3.1770071161
C    1.5490330890  -2.5875957407   1.6104710528
C    1.4261737401  -1.8643924528   0.4071569188
C    1.4578661845  -2.5755749996  -0.7951300735
C    1.7052196634  -3.9449033723  -0.8092075546
C    1.9024730979  -4.6319146858   0.3859038420
C    1.8041396197  -3.9586032755   1.5988747121
H    2.4949064389  -0.4565303467  -2.4084106187
H    4.5788346987  -1.2133206845  -3.5046697507
H    6.7471767646  -1.0492146663  -2.2935021901
H    6.8268493404  -0.0240587302  -0.0412180081
H    4.4675559734   3.8231563501   2.4542494806
H    2.6581820633   5.4835989437   2.1081514206
H    0.4642733065   2.6084773767  -0.1883633319
H   -0.9741136079   1.1155979841  -0.0116385695
H   -2.9308942846   1.5296099521  -0.4343420043
H   -4.0518553219   2.7939785572   0.1160666940
H   -5.3233602604   0.7828130435  -0.4350976868
H   -5.4195086492   1.1167311555   1.3174701493
H   -5.8701462073  -1.6232254299   0.4698156961
H   -5.6599322661  -1.0094504558   2.1341128640
H   -5.1515484330  -3.3292545077   2.1569236048
H   -3.6148619598  -2.4595931582   2.3755743147
H   -1.8801494502  -3.4973909323   1.0071953116
H   -2.3989895493  -2.0392489482   0.1167904197
H   -2.5383531818  -4.8620464096  -1.0461026932
H   -1.1152251311  -3.7973369199  -1.2072806269
H   -2.9900419287  -4.7486509334  -3.4546026339
H   -1.4608439269  -3.8306334790  -3.5514533174
H   -4.1903730611  -2.6704289903  -4.3151183765
H   -3.0978839298  -3.4945487455  -5.4509937665
H   -3.5920721501  -0.7418275362  -3.3768505649
H   -2.8676718200   0.2822183529  -4.6366350344
H   -0.5650001796  -0.3193442518  -3.6327163167
H   -1.4573178839  -0.9974685347  -2.2443709187
H   -0.0289330374   2.0263841788  -3.2616885185
H   -1.4779668861   2.0139181238  -4.3019071788
H   -2.6856652719   3.4313116798  -2.6373653189
H   -1.2517351298   4.2106051673  -3.3650531293
H   -2.5217293178   4.8045385113  -0.6870133926
H   -1.0672240308   5.6402412742  -1.2940190920
H   -1.0704074197   3.8060399198   1.1646878072
H   -1.4156914569   5.5507483708   1.2238195228
H   -2.6284350839   0.9724572008   3.9531462536
H   -0.8276625941  -0.5868429537   4.6481745584
H    1.2778553499  -2.0524659890  -1.7267098947
H    1.7365299691  -4.4749829099  -1.7568062194
H    2.0999399099  -5.7000809081   0.3799025348
H    1.9086583054  -4.4985698244   2.5361338054
  92
G(CENSO)=       -2946.55613476  G(xTB)=        -145.48615550        Conformer 2
C    4.9288383223  -0.0675308916   0.2109146662
C    5.5112171969  -0.8005235483  -0.8260533935
C    6.8836951470  -0.7501580195  -1.0498423250
C    7.6937764957   0.0496635723  -0.2474834415
C    7.1264513880   0.8409500628   0.7458225003
C    5.7490872037   0.7990627571   0.9590333685
S    5.0233389368   1.8554502372   2.2025866645
C    3.4998750621   2.2375596584   1.3566952136
C    2.9354747964   3.5047343437   1.4504413411
C    1.7906250232   3.8255484933   0.7241935371
C    1.2440476364   2.8790612291  -0.1483683467
C    1.7928346262   1.5949041141  -0.2181813195
C    2.8845496329   1.2485448739   0.5694953407
C    3.4931815007  -0.1044245857   0.5897533560
C    2.9156616539  -1.1630190881   1.2107331793
C    1.6594676751  -1.0475121214   1.9920515403
C    0.4284926770  -0.6778859154   1.4392738149
C   -0.6817425821  -0.4851758354   2.2626488608
O   -1.8996078717  -0.0797185673   1.8195513380
C   -2.0421656147   0.2502435464   0.4278075642
C   -3.4419211296   0.7543327167   0.2144040992
O   -4.3513386904  -0.3321173087   0.3594243368
C   -5.7097784722   0.0900733871   0.2679626168
C   -6.6333372705  -1.1030226433   0.3934765822
O   -6.7510832108  -1.8867947617  -0.7922133820
C   -5.6803128070  -2.8093994035  -1.0060020080
C   -5.9398503541  -3.5869765278  -2.2770656080
O   -5.7725349526  -2.8021570632  -3.4593728376
C   -6.9721611706  -2.1619129568  -3.9061045121
C   -6.6500272071  -1.2261045251  -5.0499185402
O   -6.0580312894   0.0088983940  -4.6501777599
C   -4.6544260370  -0.0568375524  -4.3955752761
C   -4.1374597543   1.3456600462  -4.1978808122
O   -4.5312713276   1.8113698686  -2.9054125533
C   -4.6791085911   3.2229264709  -2.8105554569
C   -3.4161061019   4.0254319018  -3.0327375107
O   -2.4807963918   3.7836667302  -1.9841979799
C   -1.2984964444   4.5501631045  -2.1794183367
C   -0.3759124905   4.4282613259  -0.9975256490
O    0.1877101240   3.1068902004  -0.9775544102
C   -0.5791671474  -0.7047635975   3.6415739488
C    0.6186580562  -1.1350672421   4.1838315251
C    1.7380149035  -1.3142405175   3.3679131577
S    3.2653070834  -1.8610012375   4.1071393071
C    3.8822255103  -2.8430939941   2.7585835560
C    3.6240986115  -2.4455068000   1.4354657557
C    4.0211319090  -3.2961114539   0.3991796286
C    4.7401558071  -4.4565090715   0.6645282360
C    5.0608335669  -4.7925823042   1.9782244384
C    4.6163358352  -3.9980857411   3.0290667849
H    4.8822926370  -1.4089071233  -1.4656860565
H    7.3188694031  -1.3362565019  -1.8541926473
H    8.7664235997   0.0872988270  -0.4150212808
H    7.7482778106   1.5045144132   1.3406273777
H    3.3955525289   4.2621041449   2.0794070308
H    1.3699724310   4.8193422587   0.8223961021
H    1.3576530061   0.8749329629  -0.9032933486
H    0.3554849079  -0.5457970690   0.3693553524
H   -1.8583428746  -0.6379607244  -0.1934249753
H   -1.3252726919   1.0368687838   0.1510888300
H   -3.5122337158   1.1868767805  -0.7963618268
H   -3.6683022523   1.5481300373   0.9468562571
H   -5.8910892268   0.6035128869  -0.6921141494
H   -5.9381812239   0.7997515801   1.0834824736
H   -7.6423972460  -0.7269317579   0.6011124797
H   -6.3204942045  -1.7315484598   1.2440538224
H   -5.6164198328  -3.5167162439  -0.1593314044
H   -4.7183843416  -2.2837159597  -1.0846539901
H   -6.9427983585  -4.0425445930  -2.2526345223
H   -5.2009042965  -4.3969484503  -2.3320438291
H   -7.4418850823  -1.5960986872  -3.0899066796
H   -7.6909527454  -2.9225405141  -4.2610043839
H   -7.5938236516  -0.9575652131  -5.5405845918
H   -6.0130187714  -1.7379562824  -5.7909644837
H   -4.1354369458  -0.5130136118  -5.2556157257
H   -4.4386957781  -0.6664925752  -3.5060732422
H   -4.5436589427   2.0001184308  -4.9854308925
H   -3.0393935439   1.3391155335  -4.2883097372
H   -5.4306326236   3.5753169099  -3.5375851271
H   -5.0628297337   3.4164922906  -1.8014995936
H   -3.6955211298   5.0937851804  -3.0517336599
H   -2.9645332939   3.7880610688  -4.0106447019
H   -1.5509037675   5.6186398985  -2.2908969750
H   -0.7762849388   4.2303299295  -3.0968297043
H   -0.9134323331   4.6213617104  -0.0582832294
H    0.4208389610   5.1753378337  -1.1135014248
H   -1.4527934292  -0.5586870224   4.2697984608
H    0.6851735325  -1.3375218914   5.2493262441
H    3.7514508254  -3.0457624630  -0.6209085396
H    5.0474094618  -5.0993690360  -0.1552314301
H    5.6269752724  -5.6948812919   2.1913373193
H    4.8181852351  -4.2842787756   4.0577855573
  92
G(CENSO)=       -2946.55532538  G(xTB)=        -145.48922819        Conformer 3
C    3.0764120272  -1.5684598114  -0.0387305373
C    2.9842804931  -2.7605996415  -0.7612451662
C    4.1024584417  -3.3104684684  -1.3794997624
C    5.3337546264  -2.6646379751  -1.2953743549
C    5.4357890987  -1.4439631443  -0.6370391591
C    4.3088053784  -0.8893780522  -0.0308135790
S    4.4363273605   0.6986756825   0.7696613994
C    2.8221776093   1.3298144833   0.3500425419
C    2.6621641550   2.6794940345   0.0575119049
C    1.4176984229   3.1821902073  -0.3117498830
C    0.3357807502   2.3065703115  -0.4315861394
C    0.4922058446   0.9498676873  -0.1321603439
C    1.7169303374   0.4587521384   0.3079647290
C    1.9529962657  -0.9504472730   0.7101673191
C    1.4269225272  -1.4934969700   1.8363659319
C    0.5763804970  -0.7282915388   2.7811989045
C   -0.7077980408  -0.2733881745   2.4671264166
C   -1.4212075293   0.4947241689   3.3880723619
O   -2.6620703944   1.0107981779   3.1594620374
C   -3.2687106530   0.7857580432   1.8746186406
C   -3.6983709585  -0.6676501701   1.6624918188
O   -3.1246171823  -1.1377817970   0.4448901506
C   -3.3229090669  -2.5395583639   0.2707572282
C   -2.7986960693  -2.9564321207  -1.0766546381
O   -1.3716009347  -2.8818606781  -1.0719581494
C   -0.7787577894  -3.1050053829  -2.3526656957
C   -0.5287640926  -1.8242742916  -3.1159080706
O   -1.7750990202  -1.2948321260  -3.5584764786
C   -1.6719507209   0.0241500687  -4.0769137352
C   -3.0474202455   0.3928910238  -4.5967117038
O   -3.0386243495   1.7775963121  -4.9111252517
C   -4.2829289367   2.2153314625  -5.4512324805
C   -4.3231901320   3.7208480850  -5.4280392541
O   -4.3899693128   4.1422313878  -4.0715871100
C   -4.2782839812   5.5511077848  -3.9071371783
C   -4.0541036380   5.8644590055  -2.4441025678
O   -2.7410176192   5.5399036633  -1.9858839087
C   -2.5567451191   4.1713623341  -1.6299286749
C   -1.1190008402   4.0562953281  -1.1678922077
O   -0.9114209075   2.6780382508  -0.8331027345
C   -0.8676998060   0.7812162297   4.6413992006
C    0.3758555419   0.2746834112   4.9802808168
C    1.0962705846  -0.4911284463   4.0615931157
S    2.6760109398  -1.1748587348   4.5282604053
C    2.5557196839  -2.7257213478   3.6573553724
C    1.8992584695  -2.7760132530   2.4143081481
C    1.7035648361  -4.0256726372   1.8193774387
C    2.2387553709  -5.1769166911   2.3876398278
C    2.9661726271  -5.0968371623   3.5732047398
C    3.1082650426  -3.8751171861   4.2219389318
H    2.0239687037  -3.2548927521  -0.8421313775
H    4.0097945890  -4.2437919599  -1.9273286399
H    6.2117265724  -3.0919541890  -1.7713521554
H    6.3831533936  -0.9123966297  -0.6113003700
H    3.5148704985   3.3514990127   0.1013591686
H    1.3207380584   4.2382610976  -0.5340161843
H   -0.3554315304   0.2859979124  -0.2589060257
H   -1.1380435890  -0.5465903373   1.5123880346
H   -2.5847029417   1.0930414502   1.0711089496
H   -4.1289024177   1.4585804845   1.8691385230
H   -4.7952627032  -0.7510819353   1.6142084414
H   -3.3570254160  -1.2792540210   2.5143446939
H   -4.3975830146  -2.7830181584   0.3185373784
H   -2.8104064661  -3.0965745767   1.0737499990
H   -3.2220491126  -2.3081924815  -1.8559996294
H   -3.1229039927  -3.9930542986  -1.2721228691
H   -1.3960449034  -3.7912285355  -2.9535239701
H    0.1874844898  -3.5941324247  -2.1774762644
H    0.1287030947  -2.0351025069  -3.9778981494
H   -0.0119832721  -1.1004998755  -2.4627174383
H   -0.9242233637   0.0727720693  -4.8854669269
H   -1.3682707761   0.7311023998  -3.2862358331
H   -3.8001506666   0.1778161568  -3.8192653445
H   -3.2940522466  -0.2122288841  -5.4855205277
H   -5.1202187626   1.8151096808  -4.8552268232
H   -4.4021592124   1.8606140934  -6.4891227643
H   -5.2055805336   4.0680762816  -5.9930710782
H   -3.4231621934   4.1321191375  -5.9153334989
H   -3.4355232922   5.9436391626  -4.4999292808
H   -5.1990122729   6.0576561427  -4.2487073209
H   -4.8144373586   5.3610239521  -1.8253978098
H   -4.1632809215   6.9469258196  -2.3052777498
H   -2.7309917078   3.5045841164  -2.4843007842
H   -3.2450426528   3.8870002154  -0.8164287130
H   -0.9377275290   4.6949002406  -0.2919369519
H   -0.4407699792   4.3589499957  -1.9780811822
H   -1.4350860276   1.3769761373   5.3502527565
H    0.7834834731   0.4658521523   5.9691885274
H    1.1181833565  -4.0929631812   0.9092395232
H    2.0847116586  -6.1374700352   1.9045183426
H    3.3926711631  -5.9918631992   4.0171454921
H    3.6260376436  -3.8171928850   5.1756088491
  92
G(CENSO)=       -2946.55505965  G(xTB)=        -145.48929776        Conformer 4
C    2.4673584192  -0.2882572710  -0.6007417916
C    2.2687183878  -0.9796339835  -1.7988154915
C    3.3156915901  -1.1572803211  -2.6984993728
C    4.5748775882  -0.6301146194  -2.4211301963
C    4.7750056765   0.1238758155  -1.2692540461
C    3.7208496413   0.3137150626  -0.3768129428
S    3.9634111164   1.3422799952   1.0642228281
C    2.3499187669   2.1065248514   1.0874699694
C    2.2067056162   3.4637383192   1.3747381986
C    0.9634430804   4.0672424629   1.2622424992
C   -0.1415611388   3.3295383346   0.8195971423
C   -0.0096454968   1.9627769411   0.5750506541
C    1.2275649906   1.3396758000   0.7482633476
C    1.4468593641  -0.0995848864   0.4639464804
C    1.0176058332  -1.0997515017   1.2732938804
C    0.3782371978  -0.8585910945   2.5931811155
C   -0.8297482381  -0.1723378671   2.7692693213
C   -1.3183164066   0.0741856007   4.0538307343
O   -2.4609737483   0.7638693024   4.3352229154
C   -3.1258912945   1.4853515547   3.2882620466
C   -4.1334721956   0.6030921473   2.5700330704
O   -4.8534589072   1.4614722766   1.6878675103
C   -5.7109403974   0.7708218009   0.7753231713
C   -5.0481793351   0.5220739011  -0.5592483669
O   -3.9890706644  -0.4145704088  -0.3921118951
C   -3.1928409194  -0.5583682267  -1.5625237416
C   -2.0678369544  -1.5211924046  -1.2167460842
O   -1.1286943571  -1.6022567575  -2.2858725133
C   -1.4442802619  -2.5882708262  -3.2737674873
C   -0.6805748473  -2.2644801826  -4.5312234955
O   -1.2857604929  -1.1350640551  -5.1570961559
C   -0.4871491006  -0.5711693356  -6.2003036296
C    0.5254969254   0.4457129621  -5.7051680231
O   -0.1071692793   1.6159337722  -5.1814352733
C   -0.2656787505   1.5958591889  -3.7638800634
C   -1.2638402135   2.6801182843  -3.4058032010
O   -1.3883183243   2.6609783429  -1.9887106206
C   -2.3460186033   3.5878688585  -1.4963597405
C   -2.4344028468   3.4684059023   0.0067901840
O   -1.2963170459   4.0422096842   0.6792631736
C   -0.6233346431  -0.3987863300   5.1716626415
C    0.5418438474  -1.1256976741   5.0028322374
C    1.0449736505  -1.3621687625   3.7228871608
S    2.5598019608  -2.2874949636   3.5566998408
C    2.1772838669  -3.1547275370   2.0517760105
C    1.4089304411  -2.5161094073   1.0639545467
C    1.0299061762  -3.2575317725  -0.0596718862
C    1.4809779358  -4.5609150502  -0.2402125128
C    2.3109064607  -5.1503018011   0.7111377508
C    2.6456704258  -4.4557682550   1.8682536682
H    1.2815215061  -1.3644934249  -2.0304045004
H    3.1456668319  -1.7085179545  -3.6191821155
H    5.3959341486  -0.7716114592  -3.1183167610
H    5.7401976106   0.5841275377  -1.0754621462
H    3.0712136539   4.0599550191   1.6537570475
H    0.8456548585   5.1282371753   1.4625305027
H   -0.8380339063   1.3757098539   0.2013394955
H   -1.3749050058   0.1516676263   1.8937053681
H   -2.3959039393   1.9167906843   2.5914153557
H   -3.6490329515   2.3073762454   3.7888866193
H   -4.8138399479   0.1478078106   3.3095887856
H   -3.6327342007  -0.2021101146   2.0165670911
H   -6.5855322631   1.4126675204   0.6080172513
H   -6.0631292562  -0.1748376251   1.2144687806
H   -4.6549166133   1.4721092366  -0.9595582523
H   -5.7999662579   0.1375332866  -1.2716009386
H   -2.7618499316   0.4121973919  -1.8614552872
H   -3.7995383416  -0.9400687212  -2.4013450932
H   -2.4664131057  -2.5151612166  -0.9599114796
H   -1.5240075408  -1.1380126268  -0.3428611719
H   -2.5227604492  -2.6008569824  -3.4894505818
H   -1.1531114696  -3.5894664645  -2.9146654999
H   -0.7081408470  -3.1351254020  -5.2083640953
H    0.3737908466  -2.0662614989  -4.2777298383
H   -1.1845559846  -0.0720466707  -6.8843048082
H    0.0347334244  -1.3628802534  -6.7643793217
H    1.1345722094   0.7636414876  -6.5628447300
H    1.2049718608   0.0059496380  -4.9587522463
H   -0.6417394993   0.6227533452  -3.4181863936
H    0.6993051298   1.7967263232  -3.2646344212
H   -2.2363201873   2.4721097076  -3.8855738432
H   -0.9117971725   3.6659175151  -3.7555001972
H   -3.3451500634   3.3758268763  -1.9178989385
H   -2.0715652541   4.6191169147  -1.7780237793
H   -2.6032970383   2.4298338379   0.3152786337
H   -3.2862415173   4.0614894497   0.3542917896
H   -1.0184615179  -0.2046036726   6.1642989870
H    1.0637010951  -1.5142447037   5.8730281862
H    0.3727987079  -2.8043663318  -0.7945167078
H    1.1833057491  -5.1154275165  -1.1256119369
H    2.6723915850  -6.1652479215   0.5719097201
H    3.2510977950  -4.9288643613   2.6366789820
  92
G(CENSO)=       -2946.55505855  G(xTB)=        -145.48634809        Conformer 5
C    1.9530375415  -1.0121350920  -0.7166703529
C    1.5493658544  -2.0898358061  -1.5101424477
C    2.3661821320  -2.5690627989  -2.5292201761
C    3.5908043001  -1.9571441016  -2.7882294344
C    3.9782826764  -0.8374561738  -2.0602217750
C    3.1550526847  -0.3584142868  -1.0406932337
S    3.6464075365   1.0869788189  -0.1250225074
C    2.0345582549   1.7911993338   0.1659228402
C    1.8991091161   3.1781354052   0.2138730121
C    0.6464981588   3.7484383330   0.3895543256
C   -0.4802276390   2.9315466200   0.4734627744
C   -0.3474852059   1.5430998894   0.4600248286
C    0.9167799181   0.9596686833   0.3548206369
C    1.1793553658  -0.4999879415   0.4394605622
C    1.0203369034  -1.2089108267   1.5841828561
C    0.4955209811  -0.6160193540   2.8385460143
C   -0.8454259673  -0.2644157451   3.0156438006
C   -1.2578391266   0.3257181231   4.2097570661
O   -2.5390327860   0.7052009764   4.4775493892
C   -3.6139523871   0.2159597195   3.6497103911
C   -3.8036273086   0.9960238738   2.3435685239
O   -3.3529091431   0.3059725541   1.1766088681
C   -4.2728820579  -0.6724268471   0.6995855662
C   -3.6241825779  -1.3537756946  -0.4913104921
O   -4.5837872316  -2.2774678134  -0.9929327109
C   -4.0650987494  -3.2563253030  -1.8913215689
C   -3.7630165712  -2.7484462395  -3.2850818967
O   -2.4886050683  -2.1077655658  -3.3204670475
C   -2.1650640713  -1.6772903713  -4.6410566824
C   -0.7473917688  -1.1759720484  -4.6967584987
O   -0.6364706461   0.0703818067  -4.0197760817
C    0.7012109490   0.5684770645  -4.0642352028
C    0.7443334024   1.9589547509  -3.4908995143
O    0.1695236394   2.8630506556  -4.4368823149
C    0.0691755447   4.2063697468  -3.9676986636
C   -1.2884402090   4.5255801417  -3.3833600438
O   -1.4808693082   3.7504180609  -2.2067856859
C   -2.6817827843   4.0641377363  -1.5174522406
C   -2.7493811116   3.2024515816  -0.2814830809
O   -1.6975044195   3.5435658323   0.6484695121
C   -0.3293777631   0.5688254819   5.2296483390
C    0.9855943267   0.1580179424   5.0818540893
C    1.3968308490  -0.4597615279   3.8993086677
S    3.0604939347  -1.0835245892   3.7396672007
C    2.6957152833  -2.5501442857   2.7893372123
C    1.6735908825  -2.5205940409   1.8217613263
C    1.3399358761  -3.7126596870   1.1734461363
C    2.0664156291  -4.8762929578   1.4050222195
C    3.1293570395  -4.8687416877   2.3054537044
C    3.4338665554  -3.7115344150   3.0144006327
H    0.5821242975  -2.5463553654  -1.3296080426
H    2.0422685716  -3.4173905899  -3.1251905143
H    4.2323530606  -2.3278389015  -3.5827416735
H    4.9091897105  -0.3272634160  -2.2929328239
H    2.7697899517   3.8160875809   0.0866555265
H    0.5266262621   4.8275887218   0.4092780796
H   -1.2258078269   0.9130683311   0.5421679294
H   -1.5513875688  -0.4468431319   2.2147316096
H   -4.4969193039   0.3358416545   4.2836115300
H   -3.4749035972  -0.8557482009   3.4518066855
H   -3.2275410342   1.9282704038   2.3962192367
H   -4.8648010229   1.2597741538   2.2219340449
H   -5.2161424725  -0.1894572823   0.3944469205
H   -4.5054455743  -1.4192878535   1.4750904019
H   -2.7061132987  -1.8779140997  -0.1761632273
H   -3.3462094501  -0.6074885398  -1.2514472300
H   -4.8500730388  -4.0173441886  -1.9705106487
H   -3.1655526582  -3.7313605195  -1.4655421613
H   -4.5579136325  -2.0544284396  -3.6091321595
H   -3.7648685831  -3.6085224993  -3.9783161649
H   -2.8611795634  -0.8879308651  -4.9713894292
H   -2.2559341009  -2.5234144867  -5.3437055575
H   -0.4660121261  -1.0582702665  -5.7574980607
H   -0.0682254099  -1.9213648402  -4.2492681251
H    1.0671277837   0.5840841612  -5.1050520528
H    1.3691922639  -0.0831151436  -3.4783215144
H    1.7988419004   2.2292412009  -3.3037234879
H    0.2049824316   1.9879043125  -2.5323997580
H    0.8581658258   4.4193489010  -3.2283784075
H    0.2286369262   4.8636398094  -4.8327280186
H   -2.0801624677   4.3067473814  -4.1199180265
H   -1.3285615795   5.6043297331  -3.1486562329
H   -3.5669848011   3.8542548795  -2.1443180280
H   -2.7015348460   5.1324455357  -1.2430738261
H   -2.7024313140   2.1405351927  -0.5456035155
H   -3.6924814363   3.3880452502   0.2431630923
H   -0.6622497138   1.0349952324   6.1523722972
H    1.6867983422   0.2943727250   5.9006903012
H    0.5010768649  -3.7259060016   0.4870122019
H    1.7995572605  -5.7901453247   0.8821104145
H    3.7026397944  -5.7735476304   2.4856447409
H    4.2282338470  -3.7151837744   3.7559490637
  92
G(CENSO)=       -2946.55475955  G(xTB)=        -145.48693337        Conformer 6
C    4.0191119507   0.5329895871  -0.6424117367
C    4.1592717396   0.0725899680  -1.9549523087
C    5.3959433966   0.1015279103  -2.5909698343
C    6.5102806858   0.6105016176  -1.9267552504
C    6.3762803498   1.1474912268  -0.6509039188
C    5.1304998666   1.1306085807  -0.0244489042
S    4.9302477950   1.8926963074   1.5728621990
C    3.2809441242   2.5350612133   1.3427033473
C    2.9513029652   3.7784299846   1.8847283026
C    1.6846952194   4.3062215285   1.6999001603
C    0.7407382196   3.6040143348   0.9426040363
C    1.0645192663   2.3617728361   0.3938468055
C    2.3248738040   1.7995249311   0.6239771909
C    2.7491602829   0.4668122331   0.1224588364
C    2.2138191624  -0.7016733467   0.5578451519
C    1.0729355864  -0.7609280095   1.5029455299
C   -0.2135967128  -0.3543113630   1.1684721600
C   -1.2339453671  -0.3725835586   2.1242732220
O   -2.4386646142   0.0850058516   1.6888988055
C   -3.5283627347   0.1284893017   2.6211349374
C   -4.7280697081   0.6708125998   1.8912662258
O   -5.1514509084  -0.2993590470   0.9408553502
C   -6.3090068888   0.0793724800   0.1999929524
C   -6.0310335901   1.1843335252  -0.8213076966
O   -7.0960126779   1.2427311863  -1.7785778259
C   -6.7888463750   0.7234581628  -3.0723441779
C   -6.6839417172  -0.7849808526  -3.1532050018
O   -5.4703836238  -1.2029999558  -2.5402878777
C   -5.3653168843  -2.6147892045  -2.4073780692
C   -4.1447026523  -2.9298937936  -1.5827785644
O   -2.9793332976  -2.5615130844  -2.3116765988
C   -1.7995286021  -2.6225544256  -1.5143632132
C   -0.6193286093  -2.0768215650  -2.2934389047
O   -0.5034675286  -0.6547561618  -2.2855052587
C   -1.5050226667   0.0265815693  -3.0419473324
C   -1.2897331745   1.5089356353  -2.8903258795
O   -1.5460611124   1.8596173530  -1.5330477255
C   -1.4366966191   3.2581359713  -1.2869585289
C   -1.5552886211   3.4714916814   0.2246221391
O   -0.4661094056   4.2203437775   0.7911029703
C   -0.9781930426  -0.8332715077   3.4185480400
C    0.2910656291  -1.3164406562   3.7304848463
C    1.3082006322  -1.2962487455   2.7824383766
S    2.9154342906  -1.9617490830   3.1728551463
C    3.2979405287  -2.6689471297   1.5807666930
C    2.8872090721  -2.0162385221   0.4021752160
C    3.1262845311  -2.6530864506  -0.8193381178
C    3.8312965014  -3.8509292998  -0.8769701943
C    4.2972680431  -4.4439465856   0.2937552635
C    4.0148954828  -3.8641155139   1.5256274784
H    3.2862034458  -0.3001732519  -2.4796679760
H    5.4881754741  -0.2725486693  -3.6065198167
H    7.4799879844   0.6275538810  -2.4162251050
H    7.2292859862   1.5999355716  -0.1525617101
H    3.6919301935   4.3402203252   2.4473491245
H    1.4197145779   5.2725639633   2.1186026073
H    0.3569145205   1.8280701169  -0.2269122392
H   -0.4450873042  -0.0301801089   0.1588273912
H   -3.2818933170   0.7914476568   3.4630237673
H   -3.7400441062  -0.8790581092   3.0063072377
H   -4.4622591288   1.6243021431   1.4082989333
H   -5.5262826223   0.8689313648   2.6266772098
H   -7.1203702411   0.3835730840   0.8827929079
H   -6.6273067137  -0.8205675159  -0.3341282355
H   -5.0654853744   0.9939310490  -1.3084081626
H   -5.9875495370   2.1678535779  -0.3347343517
H   -5.8599936697   1.1778275728  -3.4548510657
H   -7.6150830212   1.0419919417  -3.7190974418
H   -6.7048055784  -1.0855510633  -4.2163013355
H   -7.5521592507  -1.2490569370  -2.6539912050
H   -5.3004632713  -3.0949529076  -3.3988767261
H   -6.2509442395  -3.0222705973  -1.8903976698
H   -4.1333650760  -4.0087503077  -1.3494217076
H   -4.1927655677  -2.3717423872  -0.6328356899
H   -1.5869708364  -3.6680495757  -1.2278466225
H   -1.9314020256  -2.0401145915  -0.5863324095
H   -0.6491701607  -2.4586981506  -3.3281691679
H    0.2987086059  -2.4436003704  -1.8206693284
H   -1.4312663127  -0.2443782982  -4.1092546921
H   -2.5120731118  -0.2394159128  -2.6926211516
H   -1.9800896346   2.0403357924  -3.5669437055
H   -0.2571593400   1.7843631189  -3.1659829861
H   -2.2305015473   3.7974025865  -1.8270830425
H   -0.4683626718   3.6470965844  -1.6439501848
H   -1.6412449179   2.4945511387   0.7213059351
H   -2.4383394858   4.0659502620   0.4704067827
H   -1.7528787091  -0.8571132023   4.1763104334
H    0.4767378366  -1.7236529044   4.7207589308
H    2.7486316346  -2.2085567793  -1.7318224557
H    4.0134792046  -4.3209432093  -1.8391692039
H    4.8518708165  -5.3771892213   0.2541817274
H    4.3327594909  -4.3479221682   2.4452548314
  92
G(CENSO)=       -2946.55470332  G(xTB)=        -145.49016234        Conformer 7
C    3.3157806787   0.1684531909  -0.7925879819
C    3.2762559167  -0.1624645738  -2.1497283309
C    4.4378167798  -0.5105005554  -2.8308772340
C    5.6614242098  -0.5170285063  -2.1635117319
C    5.7334596802  -0.1181264256  -0.8329542054
C    4.5672032995   0.2473519892  -0.1613316905
S    4.6474602168   0.8430806301   1.5135142460
C    3.3458197218   2.0602964659   1.4156095873
C    3.4909522211   3.2553527604   2.1218081639
C    2.5002080899   4.2203256252   2.0719783328
C    1.3619994984   4.0090836900   1.2873705543
C    1.2163441401   2.8230301289   0.5635030654
C    2.1879157781   1.8195377247   0.6556876274
C    2.1034307589   0.4880647577  -0.0006885289
C    1.1819582861  -0.4523585003   0.3332217661
C    0.0508605865  -0.1663811623   1.2479951538
C   -1.0052301767   0.6811203445   0.9010363030
C   -1.9900359973   0.9886419509   1.8411213356
O   -2.9908064746   1.8931915942   1.6213709701
C   -3.6461062176   1.9300696804   0.3371305727
C   -4.8714326631   1.0512358807   0.3470980102
O   -4.4574216998  -0.3076644316   0.3467827714
C   -5.5328220970  -1.2052380890   0.6109959937
C   -5.0724760520  -2.6354341782   0.4341137920
O   -4.1838000711  -3.0925462137   1.4583198526
C   -2.7915082603  -2.8166721231   1.2602157598
C   -2.1461161447  -3.6170855410   0.1465036722
O   -2.3549392226  -2.9562444131  -1.1022822645
C   -2.0040070525  -3.7685544688  -2.2182699171
C   -2.1949849045  -2.9853038515  -3.5008469500
O   -1.1041097688  -2.1254810353  -3.8420893901
C   -0.9634535599  -0.9427303156  -3.0576996740
C   -1.9804348997   0.1351597895  -3.4132016960
O   -1.4707630264   1.3476788688  -2.8655625340
C   -2.2400277607   2.4872495258  -3.2304664359
C   -1.5156615510   3.7279058350  -2.7779895343
O   -1.4903988047   3.7581944923  -1.3550852443
C   -0.7709245171   4.8760670290  -0.8465161212
C   -0.8250025472   4.7980296068   0.6805004091
O    0.4507399126   5.0233200856   1.2985637429
C   -1.9313203498   0.4350289058   3.1229766452
C   -0.9290269789  -0.4673604054   3.4455206925
C    0.0475880572  -0.7889360161   2.5040264011
S    1.2973072242  -1.9936283697   2.8944097695
C    1.5114805620  -2.7063843451   1.2754964308
C    1.3994876680  -1.9073129487   0.1193596525
C    1.5223352645  -2.5366433294  -1.1229876923
C    1.8239688662  -3.8913536889  -1.2172592157
C    1.9948057840  -4.6517761664  -0.0633507983
C    1.8228342917  -4.0633917947   1.1840102692
H    2.3241552514  -0.1384122184  -2.6702935637
H    4.3870914550  -0.7764719860  -3.8827498263
H    6.5706580357  -0.7961386126  -2.6885467688
H    6.6928183117  -0.0661664290  -0.3251775951
H    4.3871553063   3.4328817378   2.7101657345
H    2.6028793300   5.1509240917   2.6221901012
H    0.3621613756   2.6681313051  -0.0819793028
H   -1.0349054193   1.1034145832  -0.0979656029
H   -2.9647161400   1.6417515744  -0.4688786133
H   -3.9414708042   2.9717578757   0.1776847329
H   -5.4800660889   1.2737378522  -0.5471325723
H   -5.4813271517   1.2731091834   1.2381617635
H   -6.3650137671  -1.0229224243  -0.0923208009
H   -5.9127496903  -1.0497010490   1.6347258074
H   -4.6287982127  -2.7660328805  -0.5613145460
H   -5.9610485236  -3.2758578094   0.5018007776
H   -2.3135855932  -3.0975513823   2.2054757016
H   -2.6202069699  -1.7459559907   1.0891812215
H   -2.5729506887  -4.6344138070   0.1203743509
H   -1.0632755996  -3.7076476793   0.3433019044
H   -2.6512767984  -4.6634482884  -2.2483867753
H   -0.9578099332  -4.1119414993  -2.1396192853
H   -3.1457285103  -2.4318752013  -3.4552599976
H   -2.2600514328  -3.6985006267  -4.3304069794
H    0.0307567314  -0.5484944326  -3.2996816389
H   -0.9976611538  -1.1651119775  -1.9829688419
H   -2.9799496061  -0.0833181753  -3.0013399210
H   -2.0666040949   0.2126354431  -4.5103494267
H   -2.3621441675   2.5342614304  -4.3254797296
H   -3.2457105849   2.4428393103  -2.7780183219
H   -2.0392348353   4.6138387129  -3.1748651460
H   -0.4878317496   3.7283097660  -3.1782300765
H   -1.2186734850   5.8135270574  -1.2125589059
H    0.2781507393   4.8536371599  -1.1863448439
H   -1.2273584269   3.8214314377   0.9833350388
H   -1.4680479013   5.5779778600   1.0954526235
H   -2.7023394383   0.6880417061   3.8448467817
H   -0.9223147229  -0.9403887008   4.4237817866
H    1.3780483926  -1.9608938471  -2.0272652458
H    1.9258531875  -4.3497127232  -2.1969034126
H    2.2335336803  -5.7094338315  -0.1303666654
H    1.9139917815  -4.6588053513   2.0886007410
  92
G(CENSO)=       -2946.55463250  G(xTB)=        -145.48735393        Conformer 8
C    4.0058886854  -0.0726901500   0.3800475842
C    5.0533392918   0.6815004960   0.9158896317
C    6.3025547566   0.7029341899   0.3041009679
C    6.5186859035  -0.0195906029  -0.8671014092
C    5.4707795112  -0.7176405955  -1.4577270904
C    4.2155668870  -0.7241273936  -0.8500018083
S    2.8597893713  -1.5696778421  -1.6448591559
C    1.5531183525  -0.4426005479  -1.1906830891
C    0.5289792024  -0.1547291465  -2.0884721760
C   -0.4681015620   0.7606484898  -1.7625111254
C   -0.4081629916   1.4237497723  -0.5348687552
C    0.6210935069   1.1397040463   0.3663072091
C    1.5758142479   0.1706044437   0.0745118233
C    2.6657016599  -0.2218302974   1.0021440234
C    2.4535552941  -0.9204188941   2.1459529600
C    1.1119161445  -1.3990739982   2.5616958590
C    0.0607110505  -0.5478028693   2.9146953894
C   -1.1997439974  -1.0708759980   3.2027486309
O   -2.2829008712  -0.3062798437   3.5097322375
C   -2.1806936386   1.1141480976   3.3083161561
C   -3.5597443217   1.7164325161   3.4360717343
O   -4.4230152723   1.3361115712   2.3657019100
C   -5.2989817808   0.2523990056   2.6880330948
C   -6.0872584826  -0.1470802912   1.4630064507
O   -5.3355916816  -0.8844298259   0.4990301169
C   -4.6427118915  -0.0897370605  -0.4607735455
C   -4.2063874259  -1.0352591155  -1.5648786189
O   -3.7412209886  -0.2547390712  -2.6605947110
C   -3.3714904314  -1.0773922399  -3.7645958892
C   -3.0424267544  -0.2197622955  -4.9577542737
O   -1.7925652459   0.4313195617  -4.7460980802
C   -1.3423607614   1.1831668457  -5.8713275766
C   -2.0893304588   2.4815224474  -6.0893493681
O   -1.8514200667   3.3364416974  -4.9787719126
C   -2.6909932914   4.4843486371  -4.9786042861
C   -2.4261969824   5.2920088029  -3.7292201262
O   -2.7903256256   4.5781506797  -2.5451760132
C   -1.6983598269   3.9246646718  -1.9019536190
C   -2.3020329349   2.8549783990  -1.0065083357
O   -1.3150920067   2.3454661400  -0.0954480085
C   -1.4056411288  -2.4548037342   3.1905795919
C   -0.3475723853  -3.3057525277   2.9175233984
C    0.9116004605  -2.7868761543   2.6084557396
S    2.2619248360  -3.9016422715   2.2688297093
C    3.5773883855  -2.9521262113   3.0048959359
C    3.5478181322  -1.5485159328   2.9265658498
C    4.5260412896  -0.8274526245   3.6176491380
C    5.5608094577  -1.4805958627   4.2785218272
C    5.6233789700  -2.8724224515   4.2724057216
C    4.6212213943  -3.6115683153   3.6536229201
H    4.8828689751   1.2620372690   1.8151228880
H    7.1063759085   1.2872003529   0.7426442618
H    7.4944049365  -0.0120896924  -1.3446055886
H    5.6208931024  -1.2386023068  -2.3994912453
H    0.5067365699  -0.6303262060  -3.0654623496
H   -1.2490758684   0.9519594710  -2.4898085413
H    0.6676740417   1.6936544433   1.2966132711
H    0.2450582712   0.5155180489   2.9700001389
H   -1.7765220344   1.3193976033   2.3075432099
H   -1.5153605196   1.5607009677   4.0632313431
H   -3.4445959862   2.8076971241   3.3934617061
H   -4.0049010838   1.4615665202   4.4097108499
H   -6.0093808325   0.5650504850   3.4737059640
H   -4.7331704785  -0.6133809701   3.0604482095
H   -6.5456918101   0.7401018862   0.9974219076
H   -6.8945351819  -0.8139123608   1.7917549852
H   -3.7764301532   0.4163035883  -0.0107690012
H   -5.3127533990   0.6788503578  -0.8802473077
H   -5.0667409704  -1.6524584737  -1.8746848264
H   -3.4137066541  -1.7126555492  -1.2043496642
H   -4.2109386472  -1.7394663493  -4.0372540581
H   -2.5086818320  -1.7129046254  -3.5012333913
H   -3.8544515041   0.5068847744  -5.1164492543
H   -2.9844426877  -0.8668989053  -5.8496172332
H   -1.4094589155   0.5775781599  -6.7907827181
H   -0.2849867693   1.4019475484  -5.6797320373
H   -3.1701619017   2.3035679065  -6.2111227305
H   -1.7244341882   2.9431956801  -7.0240487038
H   -2.4966528854   5.1170512576  -5.8637035447
H   -3.7506801838   4.1785301938  -5.0053152007
H   -3.0448391340   6.1981357364  -3.7688970402
H   -1.3723040923   5.6040364606  -3.6856477386
H   -1.1283860081   4.6400552980  -1.2850298072
H   -1.0183005278   3.4756794117  -2.6370260153
H   -2.7605261738   2.0511996383  -1.5957710402
H   -3.0742572889   3.2973126651  -0.3686941711
H   -2.3905156527  -2.8495192210   3.4224461765
H   -0.5009227621  -4.3810567667   2.9474214554
H    4.4659209815   0.2547486364   3.6421949471
H    6.3166487917  -0.9010874818   4.8006623267
H    6.4325843582  -3.3877394208   4.7819544448
H    4.6362530397  -4.6973693894   3.6933272181
  92
G(CENSO)=       -2946.55458883  G(xTB)=        -145.48504476        Conformer 9
C    3.6029502876  -0.6216743836  -0.5214585546
C    3.6157341472  -1.3867885826  -1.6913248613
C    4.8077914097  -1.8896385150  -2.2011973914
C    6.0116616363  -1.6191249540  -1.5536533493
C    6.0303183827  -0.7998811700  -0.4301348084
C    4.8333534406  -0.2850491842   0.0671656629
S    4.8557633427   0.8219479205   1.4609143860
C    3.5100188488   1.8864723956   0.9721618010
C    3.5796378307   3.2481111671   1.2732681664
C    2.5488621152   4.0970736007   0.9095276056
C    1.4516746960   3.5950310413   0.2014797072
C    1.3836779140   2.2387910398  -0.1199433834
C    2.3894422251   1.3642314770   0.3059485526
C    2.3608895729  -0.1068157637   0.1040273706
C    1.4425719974  -0.9167264721   0.6884067900
C    0.2979612295  -0.4085328258   1.4813895921
C   -0.7958342071   0.2346418659   0.9140027359
C   -1.8430146803   0.7022539362   1.7113486031
O   -2.8462199996   1.3292908559   1.0336623795
C   -4.0921182704   1.5838498100   1.7057649599
C   -4.8984184808   0.3245115561   1.9437343274
O   -5.3074930389  -0.2276888011   0.6901450896
C   -5.1079420345  -1.6338303671   0.5598727066
C   -3.6469087865  -1.9576092013   0.2802020720
O   -3.5742346163  -3.3353223973  -0.0834973403
C   -2.2437953621  -3.8043395323  -0.2988997395
C   -1.6579248809  -3.4462162071  -1.6503327647
O   -1.2336998397  -2.0837406940  -1.6660876685
C   -0.5562036964  -1.7174213886  -2.8695943708
C   -1.4649737127  -1.3960829491  -4.0487439279
O   -2.0587535748  -0.1008707506  -4.0066323855
C   -3.0460605370   0.0524048406  -2.9890631761
C   -3.8595209475   1.2912805374  -3.2560232550
O   -3.0652582225   2.4425666237  -2.9950201979
C   -3.7722181051   3.6511525002  -3.2428411319
C   -2.9331328760   4.8108853057  -2.7736610229
O   -2.9100526400   4.8346069282  -1.3416309937
C   -1.6616700228   5.2190244672  -0.7838087605
C   -0.7220686932   4.0232275618  -0.7184150789
O    0.4968694433   4.5044936049  -0.1327165631
C   -1.8007570969   0.5172918455   3.0964413613
C   -0.7416934427  -0.1903336617   3.6596985255
C    0.2910494937  -0.6718257098   2.8616604294
S    1.5943523750  -1.6655898435   3.5641711929
C    1.7816572900  -2.8204856772   2.2154889953
C    1.6490587064  -2.3743408361   0.8861482022
C    1.6957550852  -3.3258638190  -0.1361497801
C    1.9610605327  -4.6626341697   0.1433308694
C    2.1683456100  -5.0739575816   1.4579351166
C    2.0606411917  -4.1571660471   2.4980853587
H    2.6805337299  -1.5786645612  -2.2062488820
H    4.7958559338  -2.4913933163  -3.1053512462
H    6.9451278787  -2.0147747942  -1.9437827447
H    6.9724435304  -0.5410922071   0.0454620343
H    4.4472587576   3.6462111895   1.7922865078
H    2.5915260465   5.1562267654   1.1453753997
H    0.5615233103   1.8491263492  -0.7038264062
H   -0.8650182973   0.3498528644  -0.1617020537
H   -4.6353355822   2.2475756165   1.0259576224
H   -3.9318463555   2.1222572539   2.6495261849
H   -5.7874490739   0.5970631380   2.5354160136
H   -4.3216992379  -0.4049246380   2.5271346913
H   -5.7161072962  -1.9500479436  -0.2960268737
H   -5.4682662383  -2.1713535231   1.4512146230
H   -3.0198450996  -1.7724368851   1.1680279406
H   -3.2862986387  -1.3129567848  -0.5302150740
H   -2.3012677113  -4.8983133042  -0.2439199978
H   -1.5751506375  -3.4528731450   0.5056713129
H   -2.4069145956  -3.6439786881  -2.4342735017
H   -0.7918155679  -4.1058547435  -1.8373997140
H    0.1355915782  -2.5238310440  -3.1684332809
H    0.0394406520  -0.8265618062  -2.6319801700
H   -2.2455401251  -2.1678018860  -4.1583844083
H   -0.8523613627  -1.4058949314  -4.9584341564
H   -2.5784413038   0.1319814046  -1.9968516354
H   -3.7228418152  -0.8187513315  -2.9798278344
H   -4.7423700852   1.2797438165  -2.5929251204
H   -4.2163417351   1.2938910163  -4.3002800996
H   -3.9788138249   3.7674815280  -4.3207691786
H   -4.7390834117   3.6502498875  -2.7110979421
H   -3.3678473290   5.7501017319  -3.1507555269
H   -1.9181957431   4.7172908614  -3.1848668176
H   -1.8634702915   5.5811567543   0.2311527354
H   -1.1996577807   6.0404463286  -1.3532330171
H   -0.5296361765   3.6139085465  -1.7200320236
H   -1.1632272161   3.2357552197  -0.0912968177
H   -2.5956338826   0.8722581466   3.7420427157
H   -0.7397347150  -0.3829064802   4.7290685937
H    1.5109865517  -3.0147692482  -1.1569501117
H    2.0035731795  -5.3832404152  -0.6685196794
H    2.3804406124  -6.1157077290   1.6812013990
H    2.1718538437  -4.4812202628   3.5293553353
  92
G(CENSO)=       -2946.55433515  G(xTB)=        -145.48685891        Conformer 10
C    4.4571509266  -0.8405707109  -0.1415880071
C    4.8732061826  -1.8223244544  -1.0450139483
C    6.2170695927  -1.9634652299  -1.3760002006
C    7.1668167286  -1.1108595253  -0.8181809408
C    6.7673245174  -0.0823184077   0.0281150317
C    5.4177499438   0.0659759791   0.3468185342
S    4.9160143173   1.4178079491   1.3980339755
C    3.3406862506   1.7740692699   0.6421832893
C    2.8744198799   3.0827501400   0.5730606019
C    1.6514686795   3.3690976022  -0.0308428674
C    0.9213602717   2.3330456676  -0.6175444545
C    1.3960052600   1.0203953236  -0.5618677696
C    2.5682661853   0.7204664220   0.1206016409
C    3.0625041756  -0.6610746688   0.3332107535
C    2.4325464035  -1.5403784904   1.1532087777
C    1.2433254527  -1.1643359482   1.9601766017
C    0.0005267237  -0.8352478269   1.4298479320
C   -1.0213575050  -0.3461881900   2.2499695786
O   -2.1663487916   0.0103239537   1.6055958822
C   -3.2032704941   0.6346949125   2.3826282993
C   -4.3186660363   1.0167725842   1.4489820177
O   -4.9512535585  -0.1659604723   0.9833523768
C   -5.9968619278   0.1045191327   0.0486241409
C   -6.4852289669  -1.1948527785  -0.5560176248
O   -5.6791252808  -1.6987003183  -1.6193183138
C   -4.4013948987  -2.1912361157  -1.2127654304
C   -3.7299920722  -2.8187186288  -2.4142338784
O   -3.4810888821  -1.8965415246  -3.4756042746
C   -2.3577364494  -1.0453649851  -3.2487730951
C   -2.3007108214   0.0071040762  -4.3387737165
O   -3.1026933571   1.1595978809  -4.0932270748
C   -4.5120742684   0.9286605317  -4.1284595688
C   -5.2088740999   2.2417445609  -3.8832056557
O   -5.0401644707   2.6004006166  -2.5106959235
C   -5.2944228355   3.9787601407  -2.2341786478
C   -4.1226702720   4.8941909280  -2.5469679317
O   -3.0192135356   4.7573325077  -1.6506337381
C   -2.2806539922   3.5500488866  -1.8197287647
C   -0.9216508296   3.7649062492  -1.1855355646
O   -0.2659029254   2.4904415318  -1.2625207175
C   -0.8216788946  -0.2394473217   3.6286832686
C    0.3906140172  -0.6540210927   4.1743101772
C    1.4158985305  -1.1185432654   3.3579748138
S    2.9596497241  -1.6287596412   4.0917773061
C    3.3786719332  -2.9394933105   2.9606771741
C    3.0506703191  -2.8127953044   1.5991373953
C    3.2985000561  -3.8981816648   0.7539046773
C    3.9428171817  -5.0368792775   1.2262907846
C    4.3348636644  -5.1131191474   2.5610039380
C    4.0363582198  -4.0740800515   3.4356685943
H    4.1341766829  -2.4732786878  -1.4976100179
H    6.5210581414  -2.7396134837  -2.0723120712
H    8.2181726731  -1.2215246256  -1.0680665892
H    7.4992125358   0.6162724262   0.4244069215
H    3.4669015069   3.8957286038   0.9839507409
H    1.3045143393   4.3955167874  -0.0672395866
H    0.8247541600   0.2368654372  -1.0457852532
H   -0.1896955398  -0.9374000655   0.3688586563
H   -2.8118201811   1.5372827557   2.8740793273
H   -3.5729737657  -0.0604559520   3.1502217538
H   -3.9208100756   1.6047543541   0.6039323027
H   -5.0319232316   1.6540073206   2.0002423846
H   -5.6395747477   0.7778826239  -0.7482296826
H   -6.8386731800   0.6018083037   0.5620958826
H   -7.4718195638  -1.0185147177  -1.0001678397
H   -6.5970434608  -1.9532797502   0.2378776912
H   -4.5161956988  -2.9621216968  -0.4304521297
H   -3.7864041788  -1.3852217815  -0.7901915197
H   -4.3808007789  -3.5928571413  -2.8382935928
H   -2.7914548787  -3.2977505076  -2.0867674407
H   -1.4296620294  -1.6430625763  -3.2666138272
H   -2.4160396760  -0.5435363667  -2.2692234362
H   -2.5650092555  -0.4531255135  -5.3066534770
H   -1.2734422297   0.3839056809  -4.4074598828
H   -4.8147430962   0.1944917780  -3.3679768146
H   -4.8107219803   0.5361891301  -5.1157501790
H   -6.2821218500   2.1331978209  -4.1146505917
H   -4.7933413141   3.0115531215  -4.5503393969
H   -6.1815978114   4.3295750531  -2.7885692836
H   -5.5207650987   4.0381017164  -1.1617425052
H   -4.4623707691   5.9320669704  -2.4407774847
H   -3.7823167132   4.7527164267  -3.5855237294
H   -2.1717757077   3.3020489599  -2.8852785256
H   -2.7831206073   2.7018755657  -1.3342348057
H   -1.0302639594   4.0737143597  -0.1359118899
H   -0.3469204515   4.5293700266  -1.7269254997
H   -1.5975139159   0.1299810140   4.2888527759
H    0.5280953711  -0.6135594349   5.2514650731
H    2.9739020688  -3.8483535414  -0.2795823888
H    4.1363051743  -5.8655441110   0.5513597026
H    4.8442781070  -5.9973726529   2.9334293074
H    4.2958758180  -4.1518488732   4.4879699737
  92
G(CENSO)=       -2946.55377844  G(xTB)=        -145.48713581        Conformer 11
C    3.3205046909   0.1124848980  -0.7538098828
C    3.2492603290  -0.3687266166  -2.0650000853
C    4.3949294533  -0.7651943811  -2.7458012502
C    5.6398489554  -0.6718264663  -2.1272652799
C    5.7431729100  -0.1304704940  -0.8507333877
C    4.5915712882   0.2799550751  -0.1792087392
S    4.7337730914   1.0388860958   1.4231429894
C    3.3954934639   2.2082526544   1.2762415514
C    3.5341369110   3.4669227674   1.8615895314
C    2.5071996719   4.3951746070   1.7789753296
C    1.3427743693   4.0781279755   1.0752884174
C    1.2070879440   2.8278909279   0.4724081900
C    2.2128872690   1.8666421223   0.5960815151
C    2.1226977150   0.4956104293   0.0323802615
C    1.1731619054  -0.4006469473   0.4048612421
C    0.0683041979  -0.0675395863   1.3372368404
C   -1.0250596061   0.7210792081   0.9738581492
C   -1.9948343236   1.0473825200   1.9235004308
O   -3.0507567749   1.8831614831   1.6878731261
C   -3.6508283901   1.9242820423   0.3772628296
C   -4.7967021138   0.9379151900   0.2922641576
O   -4.3240366833  -0.3996555175   0.4524933213
C   -4.7167423948  -1.0098847515   1.6871941103
C   -4.0078495547  -2.3392590169   1.8574894211
O   -4.6278501527  -3.4381055423   1.1834964082
C   -4.5120844369  -3.4123291438  -0.2409741158
C   -3.1570767524  -3.9233752113  -0.7097741148
O   -3.0253141212  -3.5424067208  -2.0742731891
C   -1.8638768243  -4.0955591668  -2.6878155172
C   -1.5461474559  -3.3234321886  -3.9492755918
O   -0.8522530332  -2.0960502057  -3.7301610135
C   -1.6170420499  -1.0553062395  -3.1238224951
C   -0.9173281103   0.2376264827  -3.4965962639
O   -1.5684227867   1.3218012795  -2.8439327118
C   -1.1034747159   2.5721232982  -3.3501101794
C   -1.7120815718   3.7056137274  -2.5690956334
O   -1.1501632498   3.7134015149  -1.2620877660
C   -1.5721302825   4.8179868224  -0.4750719443
C   -0.9948009608   4.7021499030   0.9152112866
O    0.4008891317   5.0640857231   0.9935699316
C   -1.8691630493   0.5806365529   3.2365799878
C   -0.8268965698  -0.2687291145   3.5791370981
C    0.1274220538  -0.6183740480   2.6250244098
S    1.4195632405  -1.7813583877   3.0187071062
C    1.5228349071  -2.6034393844   1.4376875362
C    1.3399673209  -1.8687285448   0.2490798574
C    1.3268641836  -2.5645108207  -0.9617529874
C    1.5958864944  -3.9297041004  -1.0013219845
C    1.8563642612  -4.6270564042   0.1754503280
C    1.7980055178  -3.9696862752   1.3999285140
H    2.2841235484  -0.4191952086  -2.5560954280
H    4.3142910444  -1.1431632849  -3.7608597980
H    6.5385829572  -0.9837036627  -2.6518911082
H    6.7168037705  -0.0031567112  -0.3853157831
H    4.4507982853   3.7233322301   2.3856893419
H    2.6065347629   5.3744942346   2.2377745942
H    0.3349650476   2.6177037747  -0.1280128598
H   -1.0927967678   1.0796873584  -0.0469553724
H   -2.9154021642   1.7404367371  -0.4119457078
H   -4.0383041790   2.9420746186   0.2534745511
H   -5.2612688784   1.0328654325  -0.7004079284
H   -5.5588964966   1.1759722607   1.0471843511
H   -5.8086792540  -1.1624385829   1.7112637629
H   -4.4435009762  -0.3602831073   2.5330421083
H   -4.0350625755  -2.6064206268   2.9200590054
H   -2.9513219939  -2.2278535717   1.5650433121
H   -4.6716949106  -2.4018339103  -0.6355892089
H   -5.3086651651  -4.0602590018  -0.6229252675
H   -3.0961786393  -5.0186744656  -0.5984742186
H   -2.3421249418  -3.4794303920  -0.1122033233
H   -2.0354645624  -5.1564000450  -2.9402267668
H   -1.0048700432  -4.0446397158  -1.9998153792
H   -2.4744642683  -3.1436959411  -4.5168268892
H   -0.8752006646  -3.9274366943  -4.5705925012
H   -1.6586581925  -1.1700231048  -2.0284210737
H   -2.6492874830  -1.0555091468  -3.5051236140
H   -0.9516413466   0.3687096647  -4.5909838876
H    0.1429599129   0.1888599874  -3.1938992410
H   -0.0035246530   2.6264248603  -3.2805555521
H   -1.3831801237   2.6793175687  -4.4113832464
H   -2.8090654719   3.5957872468  -2.5171139308
H   -1.4872378946   4.6508767802  -3.0907853842
H   -2.6720747577   4.8323776399  -0.3872266480
H   -1.2578863030   5.7683335276  -0.9382319252
H   -1.1486730142   3.6939349397   1.3188609447
H   -1.5147812863   5.4181214928   1.5619908944
H   -2.6190946544   0.8575483919   3.9717378379
H   -0.7713291467  -0.6759931853   4.5850986865
H    1.0875857716  -2.0393339919  -1.8791709908
H    1.5965327998  -4.4484843028  -1.9558961502
H    2.0705381328  -5.6916947245   0.1481982334
H    1.9491283120  -4.5184274960   2.3257176332
  92
G(CENSO)=       -2946.55374209  G(xTB)=        -145.48818109        Conformer 12
C    4.2099846542  -1.1370219691  -0.8017705789
C    4.8158222336  -2.1023538998  -1.6112977612
C    6.1254804624  -1.9439513225  -2.0521690248
C    6.8453567874  -0.8033621465  -1.7034243842
C    6.2375583828   0.2044356862  -0.9628366577
C    4.9196405470   0.0473169471  -0.5338844429
S    4.1293532655   1.3631175423   0.3699842376
C    2.4732532745   1.1651771354  -0.2614487929
C    1.6752871030   2.2873034460  -0.4623684918
C    0.3799328622   2.1626154012  -0.9569937862
C   -0.1027805531   0.8943739699  -1.2883131070
C    0.7069129677  -0.2314216219  -1.1131600461
C    1.9734607395  -0.1198041362  -0.5489250175
C    2.8498245147  -1.2737811902  -0.2252013726
C    2.5451322953  -2.1855527859   0.7330557533
C    1.2881665406  -2.1389325110   1.5192097611
C    0.0312010632  -2.4135205221   0.9729373811
C   -1.1165865867  -2.2632816086   1.7508561499
O   -2.3802230291  -2.4557552147   1.2835677269
C   -2.5490465754  -2.7089289612  -0.1204714520
C   -4.0419108061  -2.5855415143  -0.3912431274
O   -4.3353412349  -2.8217615374  -1.7690204169
C   -4.0680012785  -1.7190752099  -2.6442972633
C   -5.2188495102  -0.7442102263  -2.7673791149
O   -5.3975045856  -0.0723902403  -1.5259226623
C   -6.3134898926   1.0130901708  -1.5952098936
C   -6.4577961613   1.6030253968  -0.2156242051
O   -5.2021062558   2.1288886223   0.1915779973
C   -5.2250375344   2.6474175319   1.5152081593
C   -3.8232626795   3.0424974375   1.9005956238
O   -3.4135535977   4.1366407734   1.0886496234
C   -2.0184097227   4.3985925918   1.1658050473
C   -1.6346721934   5.3857221418   0.0854450636
O   -1.7742219306   4.8691048109  -1.2406065204
C   -3.0723928683   5.0728422298  -1.8136596437
C   -3.0631794479   4.6601425763  -3.2695637741
O   -3.2396560630   3.2624505221  -3.5120202533
C   -2.1132857312   2.4289436742  -3.2444196528
C   -2.2916704883   1.7188031858  -1.9074775753
O   -1.3489927449   0.6366422327  -1.7755845791
C   -1.0080026434  -1.8889878444   3.0955017313
C    0.2419972872  -1.7021946939   3.6624206047
C    1.3931174524  -1.8365461990   2.8832838944
S    3.0033686100  -1.6430241740   3.6254802586
C    3.8702142236  -2.8908178713   2.6902029189
C    3.5456780691  -3.1009738321   1.3368712769
C    4.1562090498  -4.1655946307   0.6681437507
C    5.1344684897  -4.9327775518   1.2920414649
C    5.5063731960  -4.6557893427   2.6055842686
C    4.8615454622  -3.6476446082   3.3139108828
H    4.2485905499  -2.9783096491  -1.9054881562
H    6.5821658885  -2.7116332888  -2.6700452494
H    7.8711588246  -0.6779496540  -2.0382635141
H    6.7777742597   1.1194562421  -0.7354576134
H    2.0657574038   3.2778252545  -0.2439694631
H   -0.2195675314   3.0542291256  -1.1062140027
H    0.3241032109  -1.1968352100  -1.4192397475
H   -0.0283017394  -2.7478042214  -0.0537750443
H   -2.1853821129  -3.7144307359  -0.3756945716
H   -1.9873457465  -1.9654308805  -0.7015364249
H   -4.3973655785  -1.5999488459  -0.0675465190
H   -4.5839011764  -3.3532120601   0.1730720005
H   -3.8840570513  -2.1534018174  -3.6347749137
H   -3.1591106336  -1.1809814686  -2.3395267123
H   -6.1441295163  -1.2709853682  -3.0571011613
H   -4.9723172392  -0.0227169428  -3.5678966191
H   -7.3038182860   0.6712058537  -1.9411427600
H   -5.9484243876   1.7776635495  -2.3028027054
H   -6.7948322113   0.8244783880   0.4906241868
H   -7.2273936814   2.3938681606  -0.2434823318
H   -5.5834691468   1.8832156495   2.2259491201
H   -5.9014546423   3.5172181794   1.5818616991
H   -3.1456239885   2.1840440221   1.7562856540
H   -3.8030448666   3.3169753947   2.9693383467
H   -1.4473918527   3.4638722519   1.0377025613
H   -1.7483193635   4.8250331958   2.1493676226
H   -0.5731978413   5.6337904214   0.2156290259
H   -2.2164385109   6.3148269449   0.1931515549
H   -3.8391651791   4.5065492929  -1.2662216842
H   -3.3285796648   6.1444576412  -1.7579493831
H   -2.1424437404   5.0201891506  -3.7562410480
H   -3.9186420639   5.1399672509  -3.7593192453
H   -1.1784588046   3.0055362077  -3.2799029436
H   -2.0754208359   1.6679106958  -4.0363140845
H   -3.2768243598   1.2426555148  -1.8759220036
H   -2.2179267535   2.4100541218  -1.0601228591
H   -1.9089600160  -1.7783468458   3.6917013563
H    0.3228971418  -1.4570917379   4.7179186455
H    3.8521222563  -4.3977657255  -0.3457690775
H    5.6031071692  -5.7499745733   0.7514023846
H    6.2737112764  -5.2485928343   3.0953179078
H    5.1103803857  -3.4638073164   4.3555246324
  92
G(CENSO)=       -2946.55360767  G(xTB)=        -145.49002171        Conformer 13
C    3.7277212798  -0.1530600429  -0.4710060907
C    4.0162234102  -0.6984855765  -1.7253218986
C    5.3264803031  -0.9845179132  -2.0954218983
C    6.3752162616  -0.7114888871  -1.2206573142
C    6.1190723081  -0.1022514566   0.0030134343
C    4.8059948112   0.1953895165   0.3654589938
S    4.4982595346   1.0327442660   1.9126887837
C    3.1331767372   2.0508787260   1.3799657098
C    3.0068169188   3.3638645180   1.8383882642
C    1.9840010607   4.1703153888   1.3656014731
C    1.1004424478   3.6823970592   0.3950374933
C    1.2160715453   2.3670746871  -0.0558828871
C    2.2037980702   1.5310980853   0.4712607977
C    2.3633434796   0.1173974958   0.0527907753
C    1.4841624551  -0.8591705659   0.3899919326
C    0.3328718475  -0.6351509525   1.3033784576
C   -0.7585765850   0.1793583964   1.0187311612
C   -1.7710028651   0.3887916830   1.9612950276
O   -2.7554216256   1.2410965993   1.5627621883
C   -3.8792012431   1.4728202770   2.4339249384
C   -4.8621272680   0.3274712333   2.4538033397
O   -5.4587434528   0.2204834274   1.1626971711
C   -6.2439702623  -0.9629360216   0.9925283406
C   -5.4559609349  -2.1244583810   0.4309536257
O   -4.5497120296  -2.6141089038   1.4230576477
C   -3.7808226199  -3.7447800119   1.0110074783
C   -2.5028095744  -3.3865634701   0.2880920143
O   -2.8109503370  -2.8646387214  -1.0029333028
C   -1.6518562196  -2.4387448893  -1.7078574455
C   -2.1174672807  -1.8224168021  -3.0172042898
O   -1.0216141357  -1.2075992836  -3.7009410321
C   -0.8071722111   0.1533678044  -3.3215544266
C   -1.6801269989   1.0818334374  -4.1528158473
O   -1.4744089780   2.4062829929  -3.6762022673
C   -2.2888661121   3.3598004700  -4.3525277948
C   -2.0346305833   4.7338908730  -3.7846968765
O   -2.5661917189   4.8534733310  -2.4574148864
C   -1.6235714041   5.2496846070  -1.4666582719
C   -0.7376483031   4.0802425330  -1.0747563193
O    0.1613960297   4.5570418748  -0.0586193375
C   -1.7058043193  -0.2458591878   3.2048137415
C   -0.6521135234  -1.1160491777   3.4689069154
C    0.3526160285  -1.3259939436   2.5310228950
S    1.6651191797  -2.4767470199   2.9013599403
C    1.8938991254  -3.1435137225   1.2656448661
C    1.7517731969  -2.2986766223   0.1517481576
C    1.8312228923  -2.8663193071  -1.1232511970
C    2.1402287450  -4.2121437264  -1.2877737037
C    2.3550205922  -5.0188687387  -0.1724114642
C    2.2132695907  -4.4918827446   1.1068236851
H    3.2073214900  -0.8898998526  -2.4201658759
H    5.5269075635  -1.4179179683  -3.0710377340
H    7.3995281674  -0.9372541789  -1.5033255462
H    6.9392063203   0.1621078354   0.6650271450
H    3.7203065681   3.7655250000   2.5526819721
H    1.8826587166   5.1951322080   1.7105081491
H    0.5589712992   1.9751480393  -0.8212038892
H   -0.8451906319   0.6675158852   0.0562765881
H   -4.3580647094   2.3678855275   2.0246535740
H   -3.5389653147   1.7007978321   3.4524943886
H   -5.6287202135   0.5520433431   3.2165091813
H   -4.3705555038  -0.6131799521   2.7300483797
H   -7.0305238013  -0.7132990504   0.2691061549
H   -6.7305833162  -1.2447726176   1.9394293658
H   -4.9148822446  -1.8017632979  -0.4684170184
H   -6.1635050060  -2.9212515184   0.1408850226
H   -4.3920075455  -4.4202069138   0.3905190772
H   -3.5073515257  -4.2812499798   1.9283104902
H   -1.8781756582  -4.2936987752   0.1967782223
H   -1.9370383118  -2.6418839710   0.8740018655
H   -0.9785413506  -3.2904133697  -1.9005319248
H   -1.0955514325  -1.6929787567  -1.1161927609
H   -2.9205568805  -1.0987965996  -2.8151206644
H   -2.5176344655  -2.5954016468  -3.6833610556
H    0.2526758351   0.3723830292  -3.4988915771
H   -1.0120582901   0.3068244945  -2.2512301385
H   -2.7413204481   0.7977670379  -4.0536999529
H   -1.4053486828   1.0028165165  -5.2181056486
H   -2.0522191563   3.3731314496  -5.4303029306
H   -3.3543710997   3.0984007046  -4.2416920142
H   -2.5373048218   5.4709128595  -4.4288694459
H   -0.9580757344   4.9530360158  -3.8001991801
H   -2.2062536765   5.5853623796  -0.6014226215
H   -1.0091420061   6.0942789681  -1.8155919110
H   -0.1698640457   3.7175689691  -1.9404000537
H   -1.3500510123   3.2557961509  -0.6836039033
H   -2.4696932748  -0.1066933344   3.9601624719
H   -0.6290749322  -1.6447106907   4.4179274241
H    1.6306191687  -2.2462716097  -1.9899805888
H    2.2063638452  -4.6312683019  -2.2876653150
H    2.6000654220  -6.0701190063  -0.2948327194
H    2.3314055674  -5.1299555799   1.9783216279
  92
G(CENSO)=       -2946.55345869  G(xTB)=        -145.48776155        Conformer 14
C    4.1680500247  -0.8199328053  -0.3705465911
C    5.0416639622  -1.3467961786  -1.3263904360
C    6.4110583345  -1.1173595979  -1.2456501733
C    6.9281026518  -0.3402110205  -0.2112517096
C    6.0704435193   0.2569284424   0.7057880640
C    4.6963119633   0.0377631000   0.6099572246
S    3.5940174395   0.8645765746   1.7374374078
C    2.2294106490   1.1260264930   0.6207605811
C    1.4916610027   2.3084423245   0.7095906231
C    0.4235659332   2.5293844630  -0.1423823389
C    0.0918025761   1.5725113444  -1.1078268920
C    0.8510144905   0.4084574869  -1.2291289438
C    1.8982887721   0.1550177132  -0.3370031583
C    2.7084516584  -1.0880719538  -0.3525511960
C    2.1916079718  -2.3165819531  -0.0996463224
C    0.7542134202  -2.5583238293   0.1789988080
C   -0.2452465065  -2.4960391136  -0.7869285963
C   -1.5843919118  -2.7121210789  -0.4472221842
O   -2.4606104023  -2.5921819152  -1.4859144578
C   -3.8184417427  -3.0535903635  -1.3570708294
C   -4.7770405325  -1.9437652776  -1.0006092372
O   -4.5723608270  -1.5587553020   0.3484013903
C   -5.4012962041  -0.4757902986   0.7549743823
C   -4.9824291648  -0.0458991482   2.1367765334
O   -3.7113933728   0.5844347007   2.0501144391
C   -3.1832249358   0.9375379467   3.3246008980
C   -1.9102846167   1.7357305986   3.1335858226
O   -2.1125937334   3.1130844584   2.8217828053
C   -2.7153003654   3.3458207062   1.5516610462
C   -2.4618623648   4.7961137848   1.1907677604
O   -3.0380756615   5.0059986011  -0.0914605983
C   -2.7581496955   6.2983582938  -0.6200554913
C   -3.3086481268   6.4048897128  -2.0250026276
O   -2.5974882475   5.6136009312  -2.9775497363
C   -3.1060102118   4.2862950195  -3.1276676651
C   -2.1760088724   3.5784851571  -4.1021832976
O   -2.6475624150   2.2822689054  -4.4785325436
C   -2.7386860450   1.3087353079  -3.4384616018
C   -1.4216456183   0.8728604049  -2.8337623002
O   -0.9884779126   1.8620219462  -1.8826304355
C   -1.9274986480  -3.0187429196   0.8722144403
C   -0.9214789054  -3.1588050143   1.8237975412
C    0.4116166438  -2.9484737934   1.4850936318
S    1.7034750466  -3.2091412471   2.6886343727
C    2.9082279811  -3.9508625115   1.5998443728
C    3.0265561190  -3.4868930177   0.2761561145
C    3.8867972054  -4.1678341644  -0.5888510291
C    4.6831659502  -5.2110601656  -0.1267605890
C    4.6171931171  -5.6015949068   1.2085408587
C    3.7146706826  -4.9866963714   2.0698721296
H    4.6392137744  -1.9326527804  -2.1450621655
H    7.0735638061  -1.5444095012  -1.9929434342
H    7.9975574228  -0.1640347134  -0.1386582527
H    6.4631849443   0.9108318514   1.4796890171
H    1.7603466276   3.0642181797   1.4425694195
H   -0.1515316604   3.4482660833  -0.0861237872
H    0.6506550025  -0.3058807549  -2.0140962708
H    0.0038062182  -2.2957717510  -1.8229988212
H   -3.8824403254  -3.8838091291  -0.6433753566
H   -4.0859967252  -3.4339963857  -2.3491188789
H   -5.8065961068  -2.3141087445  -1.1547034373
H   -4.6212262182  -1.0857823925  -1.6775826160
H   -6.4606694368  -0.7836809855   0.7727159189
H   -5.3019102814   0.3702186312   0.0535692927
H   -4.9368420951  -0.9239324788   2.8046653752
H   -5.7356005359   0.6514483220   2.5429312951
H   -2.9539387432   0.0263674366   3.9051774210
H   -3.9142139792   1.5315078146   3.9009898277
H   -1.2921640301   1.2532918329   2.3562273604
H   -1.3478836088   1.7300453259   4.0739342832
H   -3.7971117462   3.1483532328   1.5807642983
H   -2.2752145943   2.6874390074   0.7861610064
H   -1.3777008539   4.9979191995   1.1706050925
H   -2.9166495293   5.4666853807   1.9401219048
H   -1.6696534934   6.4770797347  -0.6332602750
H   -3.2247809260   7.0810556127   0.0048735116
H   -3.2040698048   7.4492365012  -2.3460767850
H   -4.3806903851   6.1521788796  -2.0352496023
H   -3.1286945177   3.7741127512  -2.1581544502
H   -4.1302659081   4.3109643534  -3.5387126595
H   -1.1609041108   3.5297410793  -3.6831817387
H   -2.1306472180   4.1497780777  -5.0367420044
H   -3.1794977734   0.4282240838  -3.9200845573
H   -3.4227374611   1.6289479528  -2.6375215105
H   -0.6612942484   0.7384254430  -3.6172555852
H   -1.5778750615  -0.0872557586  -2.3190863113
H   -2.9597319624  -3.1560390221   1.1666432668
H   -1.1863273060  -3.4454829488   2.8379810385
H    3.9249247068  -3.8826762850  -1.6337432588
H    5.3541655193  -5.7196533339  -0.8130138452
H    5.2409268669  -6.4119943980   1.5750006076
H    3.6193682458  -5.3250126805   3.0980903887
