# Supplementary material for: Chiral Induction and Memory via Supramolecular Deracemization
Source: Angew Chem Int Ed Engl. 2025 Aug 5;64(38):e202510584. doi: 10.1002/anie.202510584 (PMC12435425; doi:10.1002/anie.202510584)
Supplement: Supplementary file 2 — Supporting Information [file ANIE-64-e202510584-s001.zip › BTX-24c8-syn-R-MDBA.xyz]

  126
G(CENSO)=       -3583.22227802  G(xTB)=        -189.12796539        Conformer 1
C    4.3473068757  -0.5290264543   1.7670441297
C    3.9531510906  -0.3799114660   3.0994458388
C    4.6880791128  -0.9530128711   4.1319652781
C    5.8279887017  -1.7001280962   3.8458195975
C    6.2044299725  -1.9150704740   2.5245479627
C    5.4574107758  -1.3498332030   1.4914887031
S    5.9374613334  -1.6623418959  -0.1967267637
C    4.3124623059  -1.7149074251  -0.9265815515
C    4.0460063897  -2.5940201067  -1.9701610796
C    2.7713354390  -2.6697400662  -2.5260554894
C    1.7439382402  -1.8873303632  -1.9916886206
C    2.0118488291  -0.9996942372  -0.9459796578
C    3.3007786713  -0.8661036834  -0.4415974142
C    3.6744819462   0.1116228374   0.6090052630
C    3.6882743039   1.4504830524   0.3906929754
C    3.4074575748   2.0504417243  -0.9386777205
C    2.1524165560   2.0401625232  -1.5558771132
C    2.0090930561   2.5324068029  -2.8533532595
O    0.8478456958   2.5090951232  -3.5724617110
C   -0.3692587998   2.1058739173  -2.9338630687
C   -0.9463777640   3.2554589934  -2.1236723137
O   -2.2509203348   2.8674513063  -1.7072858782
C   -2.9183245852   3.9165660317  -1.0073541344
C   -4.3304524270   3.4856584042  -0.6882359744
O   -4.4342167655   2.4395286679   0.2852810041
C   -4.1966148236   2.8841339942   1.6278130499
C   -4.8689921835   1.9413592044   2.5882494112
O   -4.2582162812   0.6565991570   2.4959084184
C   -4.8589214059  -0.2709541093   3.3970201312
C   -4.0999421030  -1.5674209965   3.3828647843
O   -4.2670283429  -2.2333381786   2.1243467336
C   -3.8089878918  -3.5887463698   2.2013675185
C   -4.0448989613  -4.3055401914   0.9018976091
O   -3.1457449176  -3.8284644859  -0.0990396994
C   -3.1950577628  -4.6485096284  -1.2682958372
C   -2.0433160998  -4.3218931458  -2.1808506559
O   -2.2118198589  -3.0054117274  -2.7031040886
C   -1.3498408721  -2.6926340045  -3.7943936115
C    0.1288672347  -2.8074372434  -3.4984435532
O    0.4497686289  -1.9128391739  -2.4241215395
C    3.1101851677   3.0743803280  -3.5244841473
C    4.3358245815   3.1597050458  -2.8866485597
C    4.4880548416   2.6635776149  -1.5910378158
S    6.0668182102   2.8156748034  -0.7759231411
C    5.4836017694   3.0750760563   0.8868280421
C    4.3235383724   2.4124479831   1.3236221491
C    3.8219772828   2.7177259632   2.5917154234
C    4.5079511050   3.5808814456   3.4396582556
C    5.7021771128   4.1650111052   3.0221275839
C    6.1830403431   3.9296147932   1.7385783694
H    3.0588142512   0.1871999532   3.3255718226
H    4.3678847804  -0.8148073040   5.1607065273
H    6.4101386598  -2.1442185110   4.6481396687
H    7.0662599413  -2.5351645421   2.2935079742
H    4.8319429295  -3.2393060095  -2.3529557298
H    2.5969497127  -3.3592829653  -3.3434571733
H    1.1969018395  -0.4192107746  -0.5288354623
H    1.3066899571   1.6486524730  -1.0065473772
H   -0.2187270287   1.2050174001  -2.3254023797
H   -1.0531435887   1.8552027969  -3.7508963312
H   -0.9957265641   4.1537977428  -2.7605171901
H   -0.3122591304   3.4902328808  -1.2529670065
H   -2.9728448351   4.8179815686  -1.6406147790
H   -2.3639096716   4.1849439552  -0.0924110521
H   -4.8090553783   3.1089036472  -1.5981448788
H   -4.8962016041   4.3647191987  -0.3442004028
H   -4.6242309045   3.8872684384   1.7738434332
H   -3.1182297186   2.9328061901   1.8368239609
H   -5.9463816599   1.8711389392   2.3619086914
H   -4.7592419945   2.3434077528   3.6091723257
H   -5.9139158221  -0.4411643887   3.1260848032
H   -4.8302112918   0.1280962101   4.4244042149
H   -4.4986629933  -2.2024735540   4.1885114671
H   -3.0305244145  -1.3915484978   3.5780666985
H   -4.3699803519  -4.1148755078   2.9896784531
H   -2.7399724014  -3.6165647594   2.4653989078
H   -5.0906760194  -4.1776102570   0.5784793702
H   -3.8727793478  -5.3795883517   1.0788967555
H   -3.1098445551  -5.7100755743  -0.9849960391
H   -4.1535438178  -4.5136625600  -1.7950053699
H   -2.0296607532  -5.0616899278  -2.9981207230
H   -1.0991540060  -4.4067139656  -1.6212439181
H   -1.5943869045  -1.6627601828  -4.0780077906
H   -1.5633949785  -3.3496640083  -4.6541450845
H    0.6819490645  -2.5289841102  -4.4075270939
H    0.4058139717  -3.8355560752  -3.2300075603
H    2.9826615686   3.4552546447  -4.5333693533
H    5.1758555050   3.6251239945  -3.3948612512
H    2.8842844558   2.2745141814   2.9084635527
H    4.1091574134   3.7974995903   4.4265078839
H    6.2455207050   4.8345774277   3.6828304155
H    7.0864180409   4.4239433647   1.3916597811
N   -3.7253505144  -0.5254398173  -0.2251069213
H   -4.0049945909   0.4091770792   0.1121076429
C   -2.2672055392  -0.4683757003  -0.6198661287
C   -1.4046037184  -0.2409440397   0.5879308897
C   -1.0474292801   1.0544055467   0.9663505760
C   -0.2787653788   1.2676916852   2.1069261792
H   -0.0106382597   2.2801002996   2.3966335455
C    0.1389166975   0.1844253361   2.8766288536
H    0.7255885982   0.3498491212   3.7757165346
C   -0.1924065137  -1.1128335121   2.4893828134
H    0.1490406912  -1.9598898977   3.0781836829
H   -1.3835505333   1.8935861135   0.3633903316
C   -0.9606778227  -1.3250040751   1.3484793329
H   -1.2201093355  -2.3351286049   1.0403229444
H   -2.1637617158   0.3548070935  -1.3290343998
H   -2.0363303046  -1.4162672074  -1.1122489486
H   -3.8348443080  -1.1723793589   0.5791198253
C   -4.6494496736  -0.9796614525  -1.3372998967
C   -4.7340844723   0.0697476694  -2.4358534087
C   -6.0094820190  -1.2997725723  -0.7604628209
C   -6.6242812759  -2.5080879159  -1.0884712494
H   -6.1095466322  -3.2122646490  -1.7374544274
C   -7.8883366197  -2.8164293639  -0.5922411309
H   -8.3553596599  -3.7614276099  -0.8556009013
C   -8.5461932431  -1.9200054986   0.2454130695
H   -9.5287817355  -2.1622435911   0.6405833389
C   -7.9408859440  -0.7074865990   0.5697495092
H   -8.4515739029   0.0002037611   1.2171094501
C   -6.6835833553  -0.3938248836   0.0627120044
H   -6.2336624997   0.5642747137   0.3137990470
H   -4.1972688272  -1.8970297026  -1.7264899079
H   -5.2152555567   0.9797862698  -2.0662816999
H   -5.3498638254  -0.3308474784  -3.2464121383
H   -3.7531192892   0.3209449060  -2.8487724452
  126
G(CENSO)=       -3583.22219258  G(xTB)=        -189.12787207        Conformer 2
C    4.3179071264  -0.6021459031   1.7162070177
C    3.9178850546  -0.5102842856   3.0519678728
C    4.6539726212  -1.1184611315   4.0635240857
C    5.8011401607  -1.8441929111   3.7525750210
C    6.1841306328  -2.0026777730   2.4252246925
C    5.4361585886  -1.4025247625   1.4127107248
S    5.9243770119  -1.6464825529  -0.2851937265
C    4.2997767033  -1.6949158059  -1.0165753447
C    4.0372469656  -2.5497044058  -2.0812616352
C    2.7598054747  -2.6266490974  -2.6308670606
C    1.7274500852  -1.8691633785  -2.0708143348
C    1.9924779715  -1.0021892105  -1.0076143259
C    3.2820441001  -0.8691798847  -0.5055124193
C    3.6447216744   0.0754910440   0.5786277399
C    3.6524770418   1.4210755523   0.4049890909
C    3.3907120111   2.0634291918  -0.9089230319
C    2.1508066952   2.0553159299  -1.5565866542
C    2.0302678683   2.5876975250  -2.8405597092
O    0.8881027131   2.5662340032  -3.5900432976
C   -0.3438158107   2.1491798632  -2.9899149507
C   -0.9477779316   3.2894453937  -2.1873619162
O   -2.2536182236   2.8848191918  -1.7914196254
C   -2.9533901523   3.9330002933  -1.1219072446
C   -4.3612529218   3.4792559214  -0.8165635986
O   -4.4625289352   2.4582468543   0.1834645302
C   -4.2480873025   2.9446319706   1.5152834699
C   -4.9136890978   2.0171542498   2.4946392180
O   -4.2785376563   0.7419367398   2.4428383283
C   -4.8662728727  -0.1719198727   3.3666566033
C   -4.0686471493  -1.4444550520   3.4090705242
O   -4.2047076906  -2.1647648590   2.1767561700
C   -3.6946513593  -3.4970176207   2.3082915499
C   -3.9136516015  -4.2779985471   1.0435247907
O   -3.0500137271  -3.8042863847   0.0098919904
C   -3.0792431113  -4.6758862715  -1.1225427369
C   -1.9640100981  -4.3339113358  -2.0738421167
O   -2.2051035597  -3.0498944436  -2.6465564571
C   -1.3951538090  -2.7510293980  -3.7809265473
C    0.0959648456  -2.8217474135  -3.5396172594
O    0.4297487300  -1.9017337536  -2.4914838467
C    3.1373747596   3.1698205701  -3.4664370677
C    4.3463839010   3.2510952897  -2.7972556946
C    4.4771040842   2.7127593284  -1.5161927626
S    6.0386221117   2.8540961811  -0.6664379432
C    5.4231314026   3.0441031540   0.9938735578
C    4.2624144068   2.3537586005   1.3832505316
C    3.7353336765   2.6040668371   2.6531860031
C    4.3968308922   3.4399213564   3.5465647961
C    5.5923395619   4.0512970923   3.1740252029
C    6.0985086313   3.8711165846   1.8913493235
H    3.0172243352   0.0383711804   3.2980664749
H    4.3284737160  -1.0245118695   5.0955370854
H    6.3831201387  -2.3164207512   4.5388737009
H    7.0513011977  -2.6070908424   2.1731987873
H    4.8275045528  -3.1769126510  -2.4847276375
H    2.5868142914  -3.2979149040  -3.4637370676
H    1.1742093216  -0.4403981667  -0.5718013405
H    1.2983897082   1.6328304488  -1.0419025929
H   -0.2069115103   1.2445354572  -2.3840884874
H   -1.0021652725   1.9010780564  -3.8284656131
H   -0.9986408164   4.1885017601  -2.8231902086
H   -0.3286149690   3.5302893130  -1.3069573888
H   -3.0162825301   4.8204819638  -1.7737847859
H   -2.4180831359   4.2305712044  -0.2047077622
H   -4.8126304116   3.0674074576  -1.7251009205
H   -4.9524231673   4.3549678969  -0.5081240171
H   -4.6942716601   3.9441063746   1.6285243719
H   -3.1728039178   3.0181736307   1.7344856293
H   -5.9875089857   1.9217519469   2.2606005409
H   -4.8211342030   2.4486942615   3.5052275675
H   -5.9115322027  -0.3832167488   3.0862067129
H   -4.8653563079   0.2633723039   4.3795773200
H   -4.4542612217  -2.0601056063   4.2363816084
H   -3.0063099670  -1.2280332860   3.6053120082
H   -4.2288281509  -4.0097492867   3.1235985606
H   -2.6233708079  -3.4726177562   2.5637359405
H   -4.9686577142  -4.2119375206   0.7306200117
H   -3.6907633696  -5.3351092763   1.2627892600
H   -2.9346462980  -5.7187652173  -0.7956323540
H   -4.0538118620  -4.6126418504  -1.6333792932
H   -1.9331252049  -5.1071338313  -2.8592134710
H   -1.0041078637  -4.3502671186  -1.5344052921
H   -1.6767435885  -1.7364708676  -4.0850377328
H   -1.6257154424  -3.4391348872  -4.6116209541
H    0.6078486033  -2.5453332995  -4.4733068964
H    0.4106236054  -3.8373449127  -3.2646792483
H    3.0270482545   3.5831787078  -4.4645267561
H    5.1901622247   3.7462318760  -3.2699635979
H    2.7966186996   2.1393209228   2.9348375157
H    3.9784658863   3.6133946531   4.5337870747
H    6.1171419044   4.6990608297   3.8704740858
H    7.0033846145   4.3867926276   1.5813855728
N   -3.6939792526  -0.5198793985  -0.2306145132
H   -3.9919723697   0.4140882889   0.0920521653
C   -2.2354315312  -0.4442362796  -0.6218650128
C   -1.3834839812  -0.1587583901   0.5820238619
C   -1.0626706943   1.1564402084   0.9238463644
C   -0.3022217717   1.4240034169   2.0586187440
H   -0.0624839237   2.4514792016   2.3194354409
C    0.1436145908   0.3752069733   2.8597251436
H    0.7240949394   0.5830301662   3.7543536383
C   -0.1537301716  -0.9415044163   2.5113178991
H    0.2074304776  -1.7616171618   3.1263144018
H   -1.4200189899   1.9677726878   0.2956831011
C   -0.9130492139  -1.2078183279   1.3755295856
H   -1.1435715628  -2.2334534171   1.0962890129
H   -2.1453240417   0.3569419045  -1.3579977181
H   -1.9819105333  -1.4031693386  -1.0809349198
H   -3.7938914301  -1.1542441698   0.5848300007
C   -4.6083077202  -1.0078188460  -1.3384000826
C   -4.7352115342   0.0386727350  -2.4361452578
C   -5.9526970699  -1.3728962463  -0.7517328265
C   -6.5163300445  -2.6134154877  -1.0497760107
H   -5.9750097785  -3.3081641399  -1.6870449489
C   -7.7631468374  -2.9651495427  -0.5383808327
H   -8.1907470850  -3.9348073055  -0.7784299846
C   -8.4540368464  -2.0797436377   0.2843230740
H   -9.4227575748  -2.3556200271   0.6916825864
C   -7.9000962579  -0.8350358408   0.5784021314
H   -8.4371457591  -0.1367660246   1.2147330037
C   -6.6603946832  -0.4787273196   0.0564848946
H   -6.2478554056   0.5022018421   0.2836466632
H   -4.1274066989  -1.9101968878  -1.7284961043
H   -5.2566565505   0.9257109450  -2.0655078689
H   -5.3303957159  -0.3860798160  -3.2498162485
H   -3.7648357028   0.3342639283  -2.8447931923
  126
G(CENSO)=       -3583.22210298  G(xTB)=        -189.12770565        Conformer 3
C    4.3240724698  -0.3106108345   1.8659812607
C    3.9092239847  -0.0297830010   3.1707909661
C    4.5972007639  -0.5416604446   4.2658781104
C    5.7091696724  -1.3577235776   4.0712065553
C    6.1039158370  -1.7005339151   2.7827883514
C    5.4031743937  -1.1956957573   1.6875154451
S    5.8997845268  -1.6667412738   0.0425733784
C    4.2894809606  -1.7111277322  -0.7196273696
C    4.0198809000  -2.6531778590  -1.7058498152
C    2.7625611141  -2.7204350030  -2.3000345465
C    1.7510068670  -1.8628088621  -1.8591715098
C    2.0206444543  -0.9148542329  -0.8674561639
C    3.2978868045  -0.7912415467  -0.3296359764
C    3.6940910384   0.2545478332   0.6470885042
C    3.7624616946   1.5703366658   0.3241499580
C    3.4582999000   2.0829938279  -1.0345250966
C    2.1737931988   2.1013467097  -1.5853705029
C    1.9845623565   2.5315541934  -2.8982840622
O    0.7831617152   2.5404484215  -3.5469909146
C   -0.3978594172   2.1413035415  -2.8415446023
C   -0.9264502680   3.2822032389  -1.9856923717
O   -2.2035757343   2.8837928788  -1.5002780160
C   -2.8170602804   3.9029954011  -0.7132066117
C   -4.2257694740   3.4843352887  -0.3639210718
O   -4.3169691192   2.3737015342   0.5357095519
C   -4.0077148792   2.7072716645   1.8955042001
C   -4.6999157822   1.7346840384   2.8112153593
O   -4.1767788980   0.4265721673   2.5945868199
C   -4.8231902259  -0.5363729285   3.4236538264
C   -4.1360573979  -1.8666364580   3.2989794374
O   -4.3463238697  -2.4206689431   1.9936779936
C   -3.9623225896  -3.8002399460   1.9606771910
C   -4.2326673748  -4.3962781576   0.6079048353
O   -3.3032049221  -3.8870533772  -0.3477199590
C   -3.4038009212  -4.5745501916  -1.5959588879
C   -2.1955819007  -4.2765321693  -2.4431243155
O   -2.2150488048  -2.9036881563  -2.8310646831
C   -1.2614820489  -2.5678748836  -3.8360496958
C    0.1849145206  -2.7506724964  -3.4342127876
O    0.4725377872  -1.8691651693  -2.3386709186
C    3.0740070208   2.9778708063  -3.6543663366
C    4.3359340031   3.0312807989  -3.0864548649
C    4.5321743931   2.5994350688  -1.7738123188
S    6.1501847424   2.7172186960  -1.0330197005
C    5.6446659100   3.1388476138   0.6237656465
C    4.4706079316   2.5753271308   1.1554135488
C    4.0316682049   3.0180056375   2.4060303515
C    4.7902368923   3.9147186664   3.1512527799
C    5.9958667476   4.3967130198   2.6465533927
C    6.4160914985   4.0260787193   1.3737381402
H    3.0349904674   0.5911181727   3.3242845625
H    4.2630339438  -0.3022053858   5.2712500461
H    6.2542238542  -1.7555913595   4.9224524895
H    6.9432307755  -2.3729264494   2.6272315149
H    4.7911440583  -3.3534824394  -2.0146872129
H    2.5883392834  -3.4602233786  -3.0721196226
H    1.2165403020  -0.2745524864  -0.5245375046
H    1.3424932656   1.7853644461  -0.9694335683
H   -0.2170156545   1.2333727778  -2.2508028322
H   -1.1292096106   1.9029897349  -3.6203352274
H   -1.0149702959   4.1884191247  -2.6073361114
H   -0.2451804512   3.5081268243  -1.1497825412
H   -2.8760801805   4.8420807541  -1.2888310808
H   -2.2205438295   4.1036339191   0.1924988511
H   -4.7514414514   3.1837749614  -1.2764879952
H   -4.7536743804   4.3497957154   0.0644625909
H   -4.3726765169   3.7187839324   2.1275230248
H   -2.9215028549   2.6831767816   2.0651612771
H   -5.7876521027   1.7487112405   2.6283135087
H   -4.5248111844   2.0485770717   3.8539093057
H   -5.8872834171  -0.6265565958   3.1485477451
H   -4.7683327903  -0.2242754505   4.4796017460
H   -4.5634469463  -2.5417725509   4.0564285251
H   -3.0568386793  -1.7649858394   3.4967218847
H   -4.5516334596  -4.3569134224   2.7061694420
H   -2.8963309370  -3.9061184415   2.2187444924
H   -5.2686054170  -4.1850107119   0.2964894380
H   -4.1207082977  -5.4895126465   0.6951168056
H   -3.4353873325  -5.6628659636  -1.4247499162
H   -4.3285318846  -4.2872110109  -2.1234306634
H   -2.2241972549  -4.9259729222  -3.3338291342
H   -1.2859182610  -4.5141443528  -1.8706492795
H   -1.4473457898  -1.5161970177  -4.0827705693
H   -1.4317503780  -3.1720435336  -4.7426433291
H    0.8162765951  -2.4988621772  -4.2991596736
H    0.3916190075  -3.7908222261  -3.1499467475
H    2.9112798330   3.3107840145  -4.6751330881
H    5.1695233030   3.4225236832  -3.6631880088
H    3.0841707680   2.6597755849   2.7924594487
H    4.4374229869   4.2375778100   4.1264116037
H    6.5950993032   5.0921722493   3.2272786894
H    7.3280664513   4.4420184810   0.9542774256
N   -3.7814957264  -0.5444521217  -0.2317521503
H   -4.0367335089   0.3693579802   0.1758807806
C   -2.3328774555  -0.4769805725  -0.6603979867
C   -1.4310889544  -0.4545002167   0.5397152771
C   -0.9790755081   0.7565002786   1.0665173733
C   -0.1756194835   0.7711461947   2.2037648173
H    0.1664551708   1.7182246406   2.6126147642
C    0.1829446367  -0.4267221530   2.8189676470
H    0.8022551837  -0.4174117817   3.7112659699
C   -0.2430830919  -1.6396531598   2.2803594794
H    0.0514345002  -2.5755809903   2.7477220264
H   -1.2674095168   1.6866542147   0.5824522713
C   -1.0453449475  -1.6536259890   1.1437064324
H   -1.3804495899  -2.5966169635   0.7177931486
H   -2.2186210673   0.4352841785  -1.2486912019
H   -2.1456910468  -1.3563922939  -1.2821719948
H   -3.8834526789  -1.2444690002   0.5273400512
C   -4.7407318577  -0.9105635225  -1.3455425572
C   -4.7615500127   0.1636051840  -2.4234584885
C   -6.1134851164  -1.1575026566  -0.7615077871
C   -6.8015633064  -2.3218521525  -1.1044188554
H   -6.3351471426  -3.0418468015  -1.7725903971
C   -8.0753061470  -2.5663709960  -0.5979422356
H   -8.5988978368  -3.4781111995  -0.8723070907
C   -8.6703741051  -1.6494618591   0.2643515535
H   -9.6601211021  -1.8431496621   0.6685461948
C   -7.9927988834  -0.4796542005   0.6022006590
H   -8.4547480260   0.2438787372   1.2684738236
C   -6.7247113792  -0.2291433289   0.0858588216
H   -6.2184228145   0.6969935488   0.3500433364
H   -4.3512686149  -1.8460333099  -1.7593377901
H   -5.1070699058   1.1184357541  -2.0160987588
H   -5.4626617089  -0.1454236500  -3.2038373079
H   -3.7806239880   0.3028330051  -2.8859771314
  126
G(CENSO)=       -3583.22032530  G(xTB)=        -189.12501824        Conformer 4
C    4.4073513139  -0.4972863470   1.7670231637
C    4.0131102285  -0.3714023952   3.1018008599
C    4.7643201229  -0.9362262102   4.1271090357
C    5.9215925597  -1.6522984575   3.8308458047
C    6.3001114720  -1.8442955616   2.5067153186
C    5.5371982745  -1.2865305119   1.4809389916
S    6.0215725207  -1.5666144777  -0.2109511409
C    4.3976645386  -1.6465561433  -0.9405917597
C    4.1554944330  -2.5190789466  -1.9956056505
C    2.8853138046  -2.6204163138  -2.5568768597
C    1.8379315465  -1.8680712131  -2.0181396491
C    2.0822054386  -0.9834191627  -0.9636853465
C    3.3646588927  -0.8271572128  -0.4479780036
C    3.7135041779   0.1421131084   0.6207596925
C    3.6877013436   1.4852612625   0.4298835383
C    3.3637399022   2.1027322204  -0.8806746643
C    2.0916743777   2.0822705825  -1.4605452081
C    1.9028928560   2.5960915998  -2.7432670920
O    0.7221488745   2.5660754564  -3.4280417885
C   -0.4565894270   2.0662340256  -2.7848969395
C   -1.0910323508   3.1442425228  -1.9199545040
O   -2.3973425061   2.6934182496  -1.5783478557
C   -3.1535379993   3.7002881281  -0.9069947567
C   -4.5584163573   3.1906888413  -0.6911272180
O   -4.6660458530   2.1407449184   0.2765083044
C   -4.6491011427   2.5969448056   1.6343943803
C   -5.2448552456   1.5347657726   2.5179323735
O   -4.4041104259   0.3841273763   2.5083307983
C   -4.8837930163  -0.6240123621   3.3941988987
C   -3.9550706851  -1.8058524105   3.3711553083
O   -4.0542823319  -2.4870278821   2.1136218897
C   -3.4099837978  -3.7653872770   2.1719117663
C   -3.6460596571  -4.5451019385   0.9079171354
O   -2.8836707992  -3.9988090982  -0.1661556142
C   -3.0390091466  -4.7713274637  -1.3591030117
C   -1.9390800277  -4.4391164833  -2.3326788301
O   -2.0914590561  -3.0922226129  -2.7759135177
C   -1.2263521980  -2.7273020673  -3.8478693875
C    0.2525065100  -2.8111570013  -3.5417005681
O    0.5454283143  -1.9237372295  -2.4527989318
C    2.9748882962   3.1723047271  -3.4336061513
C    4.2165884278   3.2686246792  -2.8288270175
C    4.4146252984   2.7481767041  -1.5489992312
S    6.0093726372   2.9120295463  -0.7669876169
C    5.4563787573   3.1397288342   0.9118489851
C    4.3183491793   2.4493479321   1.3650842096
C    3.8353197181   2.7349238034   2.6449512919
C    4.5206187862   3.6040894008   3.4872301142
C    5.6957887537   4.2138630381   3.0531833222
C    6.1561002931   3.9991966879   1.7585455168
H    3.1049985506   0.1707624840   3.3346294005
H    4.4436773823  -0.8156223969   5.1578393784
H    6.5161309159  -2.0904736238   4.6274334504
H    7.1763723899  -2.4409178073   2.2678810647
H    4.9579003845  -3.1408869669  -2.3831632785
H    2.7300929015  -3.3063297863  -3.3811165070
H    1.2516657811  -0.4271929104  -0.5459764949
H    1.2694905959   1.6686189330  -0.8920437722
H   -0.2411929898   1.1510914182  -2.2183484281
H   -1.1411704857   1.8105557103  -3.6002003374
H   -1.1464794602   4.0789102500  -2.5017885428
H   -0.4961442343   3.3407798459  -1.0130337108
H   -3.2073938720   4.6090229375  -1.5294704414
H   -2.6730492732   3.9752916468   0.0468723856
H   -4.9394968702   2.7779698136  -1.6326045490
H   -5.2048502838   4.0309311372  -0.3969363167
H   -5.2579383796   3.5078789257   1.7284839385
H   -3.6235970907   2.8293658434   1.9573796577
H   -6.2569770454   1.2712674001   2.1677624129
H   -5.3286919214   1.9388026461   3.5404400566
H   -5.9020747485  -0.9370592696   3.1064821453
H   -4.9243312149  -0.2347201734   4.4250396982
H   -4.2501168994  -2.4888803630   4.1834390310
H   -2.9148918413  -1.4870420402   3.5510834828
H   -3.8317478214  -4.3429837222   3.0100482442
H   -2.3298941197  -3.6429124955   2.3511981023
H   -4.7208349183  -4.5556192561   0.6602245444
H   -3.3361635528  -5.5873975600   1.0932995885
H   -2.9666046301  -5.8460856301  -1.1249670667
H   -4.0288850402  -4.5878925468  -1.8100245747
H   -2.0028251291  -5.1344418213  -3.1865141009
H   -0.9655973084  -4.5863504408  -1.8402452093
H   -1.4913449179  -1.6947221387  -4.1035074052
H   -1.4162182087  -3.3620361876  -4.7297458132
H    0.8044727367  -2.5056112434  -4.4431576922
H    0.5547904877  -3.8354940242  -3.2863933402
H    2.8121031448   3.5696947423  -4.4310053725
H    5.0328467419   3.7596947904  -3.3514357452
H    2.9120385563   2.2732659262   2.9763370433
H    4.1354383409   3.8053763594   4.4826549033
H    6.2386678626   4.8877883950   3.7097963424
H    7.0428598252   4.5144279049   1.3994197189
N   -3.7617423292  -0.6262731448  -0.2496434334
H   -4.0292940140   0.3395208682   0.0159545014
C   -2.3018057055  -0.6506764230  -0.6371055429
C   -1.4320554626  -0.4297874988   0.5678111853
C   -1.2748108523   0.8500705022   1.1061996370
C   -0.4914306890   1.0444966038   2.2392384333
H   -0.3802789256   2.0416363116   2.6563115613
C    0.1501072829  -0.0383111978   2.8379045249
H    0.7553555612   0.1118928394   3.7272640830
C    0.0187342769  -1.3122108121   2.2906489378
H    0.5330528788  -2.1552984600   2.7437979060
H   -1.7756285479   1.6904878331   0.6327108304
C   -0.7718643231  -1.5069934538   1.1609339162
H   -0.8813999451  -2.4986432927   0.7301034945
H   -2.1603232705   0.1453976984  -1.3706724454
H   -2.1048323378  -1.6192783973  -1.1014496516
H   -3.8854437856  -1.2125559947   0.5941158138
C   -4.7188546754  -1.1259425358  -1.3253589330
C   -4.4310027067  -0.4508377235  -2.6548459471
C   -6.1319817891  -0.9326691239  -0.8082460830
C   -6.6783450977  -1.8871020645   0.0531810584
H   -6.0931546441  -2.7631445535   0.3182691830
C   -7.9578569395  -1.7247693468   0.5757149021
H   -8.3682896247  -2.4782055532   1.2422274875
C   -8.7117541847  -0.6043351453   0.2358274601
H   -9.7130555933  -0.4766152851   0.6379648316
C   -8.1791032843   0.3470845124  -0.6303255227
H   -8.7635412146   1.2208267696  -0.9054194842
C   -6.8969053711   0.1859797914  -1.1480293727
H   -6.4998794864   0.9395129068  -1.8201552558
H   -4.5094679071  -2.1988886003  -1.4042465548
H   -4.4267598235   0.6406576725  -2.5707404317
H   -5.2045936035  -0.7397974257  -3.3716096030
H   -3.4673689801  -0.7715334509  -3.0557870244
  126
G(CENSO)=       -3583.22027166  G(xTB)=        -189.12530890        Conformer 5
C    4.7276022227  -0.7537119007   1.6755715415
C    4.4257774621  -0.8353833784   3.0379890831
C    5.3219703453  -1.4077485733   3.9345428924
C    6.5314798556  -1.9255156759   3.4769845250
C    6.8186170928  -1.9246205821   2.1163085997
C    5.9099903012  -1.3634887712   1.2196858810
S    6.2465423791  -1.4283296595  -0.5297092274
C    4.5729631854  -1.6642593424  -1.0991723976
C    4.3203912729  -2.5058636306  -2.1768308706
C    3.0187435389  -2.7207198809  -2.6252394878
C    1.9592236841  -2.1011025822  -1.9588934517
C    2.2113075304  -1.2658021423  -0.8679594031
C    3.5111267957  -1.0018261547  -0.4527422954
C    3.8579392184  -0.0941226889   0.6692814544
C    3.6455740578   1.2458906748   0.6401811792
C    3.0183433006   1.9482363623  -0.5055395365
C    1.6854684478   1.7931951717  -0.8658038597
C    1.1579569372   2.4651633791  -1.9705717239
O   -0.1497305776   2.1892315677  -2.2459489050
C   -0.8159530294   2.9929419881  -3.2271984343
C   -2.2244115373   2.4630312008  -3.3921539315
O   -3.0064942091   2.4262199358  -2.2015730054
C   -3.2484711499   3.7060683441  -1.6193653541
C   -4.4198705624   3.5961248689  -0.6777796542
O   -4.1060525460   2.6495444408   0.3462348700
C   -5.0591922305   2.6622397627   1.4138966917
C   -4.5433599081   1.8462732672   2.5674995872
O   -4.5744611536   0.4509754766   2.2564393377
C   -4.0062147469  -0.3226184883   3.3164164874
C   -4.3177235608  -1.7814355776   3.1247434125
O   -3.6370228785  -2.3054661305   1.9815730365
C   -3.6945862425  -3.7354899080   1.9881525805
C   -2.9674334282  -4.3244798889   0.8083292711
O   -3.7228798021  -4.1014164078  -0.3794105596
C   -3.3470276162  -4.9310087515  -1.4773714483
C   -2.0113503818  -4.5921236160  -2.1072709449
O   -2.0546421626  -3.2509858314  -2.5948052680
C   -1.1594043974  -2.9912626929  -3.6701321155
C    0.3119554874  -3.1423260381  -3.3520833425
O    0.6436790952  -2.2348939121  -2.2929206212
C    1.9607774332   3.3379495045  -2.7085246215
C    3.2815692644   3.5434676362  -2.3141597760
C    3.8096800420   2.8677854303  -1.2191989276
S    5.4868291876   3.1768678737  -0.6968969687
C    5.2141303135   3.1082161509   1.0649788621
C    4.2830396918   2.1931377504   1.5902593154
C    3.9946038704   2.2580395320   2.9564265373
C    4.6867223429   3.1282612068   3.7922136960
C    5.6710846268   3.9635264558   3.2693200279
C    5.9217168899   3.9708632576   1.9013761327
H    3.4745589054  -0.4553763351   3.3925434927
H    5.0731551861  -1.4506182749   4.9909523344
H    7.2385123518  -2.3666309000   4.1738033752
H    7.7344313708  -2.3790170242   1.7482804494
H    5.1424594004  -3.0162752505  -2.6708709387
H    2.8554872895  -3.3868172871  -3.4642273346
H    1.3681826929  -0.8382117997  -0.3419336871
H    1.0277620058   1.1649201416  -0.2796901544
H   -0.3181703894   2.9143534649  -4.2047314551
H   -0.8028741265   4.0471859340  -2.9162552563
H   -2.1855471305   1.4289288027  -3.7518210037
H   -2.7217596160   3.0779070700  -4.1606816455
H   -3.4971030508   4.4479645154  -2.3953234574
H   -2.3601701796   4.0607947419  -1.0735690443
H   -5.3285725050   3.2892470554  -1.2198748734
H   -4.6033021998   4.5871155007  -0.2330502900
H   -6.0324532090   2.2790254151   1.0680366950
H   -5.2021571624   3.6952939246   1.7678974551
H   -5.1830390764   2.0416434339   3.4434823092
H   -3.5165619724   2.1593073947   2.8170796830
H   -4.4391744429  -0.0128987945   4.2812841796
H   -2.9161314989  -0.1605598455   3.3607545066
H   -5.4055900836  -1.9293478813   3.0203547402
H   -3.9877316475  -2.3125130079   4.0325595711
H   -4.7438379856  -4.0747951232   1.9856074316
H   -3.2179900452  -4.1131129822   2.9078821419
H   -2.8599022488  -5.4069213211   0.9885216951
H   -1.9578777690  -3.8931341249   0.7296198620
H   -3.3252391955  -5.9884942483  -1.1646539257
H   -4.1408597400  -4.8077139637  -2.2235115322
H   -1.8476953106  -5.3029035340  -2.9341539034
H   -1.1859023194  -4.7183218109  -1.3893270912
H   -1.3573012730  -1.9586359792  -3.9803170549
H   -1.3795524126  -3.6548975274  -4.5234744686
H    0.8706533611  -2.8935370530  -4.2659823279
H    0.5684883013  -4.1698772767  -3.0575182231
H    1.5762914247   3.8811416445  -3.5640658960
H    3.8955397831   4.2523086851  -2.8628928038
H    3.2123909581   1.6284389936   3.3635052602
H    4.4536014131   3.1544493016   4.8527600287
H    6.2194754361   4.6399124696   3.9187597753
H    6.6473928281   4.6612122135   1.4801282523
N   -3.4973061470  -0.2297908598  -0.3943961393
H   -3.7266381514   0.7788030460  -0.4223891786
C   -2.0143400872  -0.4238243421  -0.6014539608
C   -1.2548514813  -0.0721685152   0.6497729406
C   -1.1948410498   1.2482519956   1.1042937092
C   -0.4814867119   1.5640350178   2.2567634898
H   -0.4371703990   2.5948049534   2.5982561831
C    0.1889047275   0.5653392780   2.9610366693
H    0.7505748876   0.8141285393   3.8573819097
C    0.1387494747  -0.7513899336   2.5100722609
H    0.6647466605  -1.5348998851   3.0489245692
H   -1.7043007880   2.0320967933   0.5510994390
C   -0.5841796863  -1.0671592995   1.3629076902
H   -0.6193069386  -2.0935663456   1.0088652125
H   -1.7140446137   0.2178221746  -1.4348387248
H   -1.8603684693  -1.4709960783  -0.8783295027
H   -3.7337491788  -0.5309540374   0.5606046890
C   -4.3917622045  -1.0139645763  -1.3434476055
C   -4.1734897593  -0.5901598875  -2.7839599702
C   -5.8169147521  -0.8625594022  -0.8587845469
C   -6.4173137554  -1.9090246380  -0.1547744175
H   -5.8588930673  -2.8272994138   0.0088339543
C   -7.7152339262  -1.7775499303   0.3326713280
H   -8.1740814992  -2.5998611639   0.8752223575
C   -8.4221160512  -0.5953306528   0.1265023300
H   -9.4340368043  -0.4907143003   0.5085085576
C   -7.8289467637   0.4511602136  -0.5770444358
H   -8.3769433321   1.3747239400  -0.7437090413
C   -6.5340076629   0.3172461675  -1.0697183913
H   -6.0823859644   1.1392578525  -1.6188368108
H   -4.0792831480  -2.0539396138  -1.2080867125
H   -3.1388386110  -0.7624211479  -3.0898612048
H   -4.4192589951   0.4628176634  -2.9436321010
H   -4.8163999630  -1.2024747703  -3.4235391083
  126
G(CENSO)=       -3583.22014489  G(xTB)=        -189.12533233        Conformer 6
C    4.7575583426  -0.5825298923   1.7593286967
C    4.4060076381  -0.6008492739   3.1122912401
C    5.2905424986  -1.0773035993   4.0737278568
C    6.5388665820  -1.5635886823   3.6914979760
C    6.8786174605  -1.6280123526   2.3444822263
C    5.9817274809  -1.1623683327   1.3834314893
S    6.3859890666  -1.3104049910  -0.3452651818
C    4.7464691603  -1.6439079657  -0.9646475277
C    4.5782275680  -2.5369485260  -2.0172609957
C    3.3094988782  -2.8196643180  -2.5190672394
C    2.1968828901  -2.2164533283  -1.9291269957
C    2.3624684025  -1.3372103108  -0.8558979405
C    3.6292101713  -1.0028705337  -0.3923756715
C    3.8898359925  -0.0250214149   0.6929710598
C    3.5976107219   1.2964148096   0.5922770089
C    2.9178145100   1.9000142912  -0.5789448808
C    1.5823963611   1.6701262815  -0.8870402222
C    0.9912949325   2.2703761027  -2.0001278768
O   -0.3178644201   1.9449922909  -2.2110318765
C   -1.0472179073   2.7157397828  -3.1732268306
C   -2.4711258457   2.2080451794  -3.2077790701
O   -3.1698067051   2.2541213469  -1.9614851788
C   -3.2763792217   3.5615619068  -1.3864348017
C   -4.3454264957   3.5367802600  -0.3233016368
O   -3.9760244315   2.5774675380   0.6639621330
C   -4.9293966492   2.4709963586   1.7198757108
C   -4.3933899633   1.5520960569   2.7851800935
O   -4.4057512387   0.1919143948   2.3285568951
C   -3.8168415213  -0.6894042320   3.2947926865
C   -4.1993425201  -2.1189024315   3.0195901202
O   -3.6052771315  -2.5931790733   1.8118098491
C   -3.7804802106  -4.0068888498   1.6909305811
C   -3.0145450742  -4.5585653708   0.5154489085
O   -3.6250004665  -4.1414262468  -0.7037058981
C   -3.2745473581  -4.9400923736  -1.8338069725
C   -1.8736248981  -4.7165812718  -2.3677958834
O   -1.7606117811  -3.3636820394  -2.8043170409
C   -0.7934299817  -3.1417991784  -3.8211496343
C    0.6478704073  -3.3178976163  -3.3951586484
O    0.9066339076  -2.4017899355  -2.3236120672
C    1.7357532234   3.1330065055  -2.8084747761
C    3.0575678974   3.4138652804  -2.4677702531
C    3.6448834328   2.8198609739  -1.3556983437
S    5.3098156262   3.2440635599  -0.8751537655
C    5.0540445832   3.2664036321   0.8919205243
C    4.1802431167   2.3338537818   1.4821287269
C    3.8954811639   2.4687686267   2.8439062203
C    4.5425453652   3.4267836958   3.6175069601
C    5.4753688331   4.2811568068   3.0349249954
C    5.7163881555   4.2178331954   1.6665834799
H    3.4247059626  -0.2466911166   3.4062818598
H    5.0025909971  -1.0708276373   5.1209821373
H    7.2370277446  -1.9306015309   4.4384023195
H    7.8272356464  -2.0603343413   2.0381174124
H    5.4422083615  -3.0324273127  -2.4515314386
H    3.2121179800  -3.5224265026  -3.3383451027
H    1.4771853209  -0.9295921858  -0.3861843332
H    0.9723111470   1.0449741824  -0.2477464050
H   -0.6289814363   2.5845319439  -4.1819949330
H   -0.9943404275   3.7824603557  -2.9147140775
H   -2.4764248770   1.1557866827  -3.5107400023
H   -3.0150464346   2.7915155725  -3.9678396281
H   -3.5596077217   4.2973825322  -2.1547076043
H   -2.3141002465   3.8656293804  -0.9478614970
H   -5.3226275990   3.2797157722  -0.7603282254
H   -4.4206849321   4.5424284526   0.1222789953
H   -5.8927441089   2.0974001717   1.3343796039
H   -5.1016165811   3.4592979065   2.1764373323
H   -5.0308115017   1.6383689617   3.6785340870
H   -3.3693894677   1.8498923555   3.0606191050
H   -4.1937151658  -0.4363605250   4.2976167278
H   -2.7222064865  -0.5689956920   3.2953900334
H   -5.2968894656  -2.2161166372   2.9744117014
H   -3.8430067060  -2.7203072278   3.8727044336
H   -4.8507226607  -4.2539383038   1.5900515997
H   -3.4024928131  -4.5035716256   2.6002018884
H   -3.0376994753  -5.6581041442   0.5927544741
H   -1.9618329659  -4.2396458745   0.5655941713
H   -3.3894349669  -6.0098623876  -1.5919032410
H   -3.9999588433  -4.6819002046  -2.6139490192
H   -1.7265496625  -5.4112568637  -3.2116712510
H   -1.1125210802  -4.9489988808  -1.6061170670
H   -0.9461043559  -2.1075043479  -4.1526942340
H   -0.9715125987  -3.8094758535  -4.6810450497
H    1.2799675708  -3.0887084906  -4.2650367860
H    0.8622315257  -4.3458379307  -3.0690210297
H    1.3027286140   3.6148308388  -3.6775438608
H    3.6225410719   4.1200695090  -3.0697764870
H    3.1511238407   1.8248211123   3.2967706086
H    4.3139831535   3.5060947993   4.6764163333
H    5.9888189077   5.0259628728   3.6362248531
H    6.3986475695   4.9208965870   1.1965603643
N   -3.5062902729  -0.2226230049  -0.3810592441
H   -3.4826430511   0.7353096268  -0.7685088613
C   -2.1253212991  -0.8233951185  -0.4717244888
C   -1.2772992101  -0.4366470921   0.7121363940
C   -1.1974368477   0.8871393112   1.1513964143
C   -0.4216973562   1.2174290229   2.2595931077
H   -0.3746443069   2.2505433972   2.5941775375
C    0.2988959098   0.2318992143   2.9302096862
H    0.9010567180   0.4899698747   3.7971762971
C    0.2443066843  -1.0859876950   2.4820843315
H    0.8092404570  -1.8608863216   2.9935382996
H   -1.7503356219   1.6678889231   0.6374222810
C   -0.5442517764  -1.4171356893   1.3839539774
H   -0.5977357967  -2.4488651498   1.0477543898
H   -1.6794525992  -0.4719284668  -1.4085792036
H   -2.2402397347  -1.9082972971  -0.5284292131
H   -3.7767840075  -0.1256938138   0.6184037095
C   -4.5926029576  -1.0238127048  -1.0794993919
C   -4.3198986886  -1.1224072858  -2.5703883919
C   -5.9356412853  -0.4129297985  -0.7433496340
C   -6.7467631008  -1.0284323530   0.2120771265
H   -6.3999176942  -1.9370683886   0.6982689867
C   -7.9870730028  -0.4898837513   0.5427321715
H   -8.6094261567  -0.9811743729   1.2857256776
C   -8.4286323239   0.6753786853  -0.0796948108
H   -9.3970543231   1.0973111656   0.1751040570
C   -7.6256840362   1.2952648815  -1.0348497321
H   -7.9659569878   2.2029437076  -1.5261768107
C   -6.3868642912   0.7537016567  -1.3662235379
H   -5.7687120053   1.2476599412  -2.1109297321
H   -4.5309175094  -2.0185100749  -0.6293664612
H   -3.3662105581  -1.6186509077  -2.7669268069
H   -4.3304409753  -0.1412822995  -3.0539681114
H   -5.1100133737  -1.7281709675  -3.0247796910
  126
G(CENSO)=       -3583.22000326  G(xTB)=        -189.12606838        Conformer 7
C    4.4059560927  -0.6530072019   1.7927902080
C    3.9985272748  -0.5615923562   3.1260176986
C    4.6954085911  -1.2234605183   4.1316720309
C    5.8068136707  -2.0012485460   3.8147145856
C    6.1917622430  -2.1579977762   2.4874485682
C    5.4814627537  -1.5036501746   1.4815627844
S    5.9464379238  -1.7405132069  -0.2219174334
C    4.3146873553  -1.6993941303  -0.9406594064
C    4.0145373593  -2.5329068679  -2.0113232671
C    2.7339182731  -2.5548578598  -2.5554778165
C    1.7334655880  -1.7603333642  -1.9880601599
C    2.0390499708  -0.9003976079  -0.9274350439
C    3.3342837715  -0.8310391816  -0.4220570094
C    3.7676480167   0.0781805905   0.6696523269
C    3.8741492042   1.4203940240   0.5157361278
C    3.5381619324   2.1137478879  -0.7504991425
C    2.2314537838   2.2488093646  -1.2281592504
C    2.0025169271   2.8609823918  -2.4605488726
O    0.7658491692   3.0254318060  -3.0091485128
C   -0.3652576256   2.6755170674  -2.2043679862
C   -1.5981673923   2.9672574627  -3.0459974908
O   -2.7921012249   2.7096177266  -2.3132967116
C   -3.2279065154   3.8043367062  -1.5029196595
C   -4.6259128538   3.5102279519  -1.0045485150
O   -4.7020968286   2.5266727713   0.0358428101
C   -4.4620128349   3.0610484905   1.3430511465
C   -5.0493962025   2.1369100122   2.3757414121
O   -4.3686106214   0.8847798210   2.3393849351
C   -4.8534891612  -0.0058644627   3.3424863244
C   -4.0203489307  -1.2575583213   3.3695656738
O   -4.2328652310  -2.0263283715   2.1791049826
C   -3.7136039618  -3.3537080366   2.3187067485
C   -3.9552759342  -4.1474198252   1.0640437673
O   -3.0937227798  -3.6905521537   0.0218656865
C   -3.1339449908  -4.5602800548  -1.1101508936
C   -2.0121876170  -4.2250238565  -2.0585947010
O   -2.2336061702  -2.9259617895  -2.6028288882
C   -1.4050978544  -2.5883894875  -3.7116233094
C    0.0833721880  -2.6676967003  -3.4573328808
O    0.4318815894  -1.7592701029  -2.4020558052
C    3.0753924564   3.3502079726  -3.2141595451
C    4.3627162893   3.2811549152  -2.7087906784
C    4.5976406819   2.6848285982  -1.4681393514
S    6.2450922867   2.6665628050  -0.7874246907
C    5.8225970712   2.8728934831   0.9319329192
C    4.6512378774   2.2819534631   1.4397862584
C    4.2892850025   2.5554554206   2.7615031430
C    5.1189182687   3.3095583935   3.5850249442
C    6.3192408944   3.8159294852   3.0910588884
C    6.6642164683   3.6164021032   1.7587291518
H    3.1262817863   0.0324815451   3.3724364002
H    4.3692867092  -1.1299882309   5.1635548514
H    6.3586222769  -2.5147646293   4.5968778935
H    7.0287849925  -2.8014605329   2.2304096202
H    4.7778217282  -3.1886942505  -2.4213259281
H    2.5346675574  -3.2152918013  -3.3906770452
H    1.2477654413  -0.2985657981  -0.4944059166
H    1.4160470664   1.8756331252  -0.6211632651
H   -0.3649533732   3.2721486648  -1.2808457687
H   -0.3354715629   1.6096489337  -1.9381249112
H   -1.6133903413   2.3033661785  -3.9186032295
H   -1.5745682230   4.0076228335  -3.4045170990
H   -3.2677804853   4.7226127544  -2.1111671232
H   -2.5393489296   3.9850276507  -0.6624653636
H   -5.2257815958   3.1283096726  -1.8379253808
H   -5.0832764149   4.4480668737  -0.6567508779
H   -4.9537059786   4.0399704266   1.4460215138
H   -3.3849434218   3.1963776057   1.5216970081
H   -6.1271977131   1.9936767612   2.1889196188
H   -4.9341204473   2.6052673749   3.3674124784
H   -5.9113528231  -0.2554165744   3.1571359215
H   -4.7834079170   0.4705242211   4.3340653315
H   -4.3259971039  -1.8483182270   4.2466959578
H   -2.9520092993  -1.0104313511   3.4751004508
H   -4.2263381174  -3.8575201311   3.1530791037
H   -2.6364099948  -3.3204910529   2.5468953010
H   -5.0116898699  -4.0696522025   0.7582944617
H   -3.7436936504  -5.2047735310   1.2904856071
H   -3.0015599657  -5.6056285594  -0.7867422795
H   -4.1068098849  -4.4833869588  -1.6216319793
H   -1.9968129625  -4.9831491139  -2.8589291494
H   -1.0524323246  -4.2694021233  -1.5207904984
H   -1.6857277470  -1.5651697820  -3.9869795155
H   -1.6213963730  -3.2490085318  -4.5679277246
H    0.6004689499  -2.3897082361  -4.3875601667
H    0.3854297195  -3.6890500203  -3.1905529450
H    2.8814799453   3.8206186471  -4.1735877196
H    5.1863263599   3.7107242707  -3.2726307523
H    3.3463475965   2.1779415103   3.1418033284
H    4.8264381350   3.5017843079   4.6132982701
H    6.9742991683   4.3988072588   3.7322642104
H    7.5735412115   4.0539317470   1.3556298137
N   -3.8716597259  -0.4735503000  -0.2746958389
H   -4.2079279919   0.4443610786   0.0525614968
C   -2.4294849520  -0.3225292122  -0.7050768179
C   -1.5327515092  -0.1015201035   0.4792290313
C   -1.2419747738   1.1901141592   0.9209623878
C   -0.4197592000   1.3909096557   2.0260071606
H   -0.1993520868   2.4008614798   2.3617026872
C    0.1179390397   0.2960508551   2.6997633052
H    0.7537862111   0.4506534995   3.5671674957
C   -0.1541411574  -0.9965523735   2.2546900678
H    0.2780422189  -1.8514942798   2.7683646273
H   -1.6657541205   2.0404436538   0.3936714193
C   -0.9742470415  -1.1943513984   1.1471327869
H   -1.1866533726  -2.2004298223   0.7931426776
H   -2.3919814972   0.5265376197  -1.3922816539
H   -2.1636211221  -1.2434590787  -1.2294431054
H   -3.9165454768  -1.1070041617   0.5469686664
C   -4.7786802081  -1.0103210427  -1.3620423778
C   -5.0350627005   0.0513308917  -2.4228458552
C   -6.0709073525  -1.5200856311  -0.7669865360
C   -6.6053137382  -2.7154996035  -1.2502349866
H   -6.0705979481  -3.2685745426  -2.0188161958
C   -7.8128129807  -3.2020663719  -0.7574449893
H   -8.2153600417  -4.1354697418  -1.1414901336
C   -8.4957850720  -2.4992764629   0.2320804583
H   -9.4331212495  -2.8821591113   0.6261505316
C   -7.9733578670  -1.3000471662   0.7111256060
H   -8.5044797393  -0.7425436582   1.4780059127
C   -6.7721806651  -0.8072896115   0.2083434063
H   -6.3866172348   0.1348300942   0.5915964192
H   -4.2321599580  -1.8532758180  -1.7971850168
H   -5.6098709620   0.8818505233  -2.0012693809
H   -5.6273737741  -0.3983376203  -3.2252899606
H   -4.1085732995   0.4401398949  -2.8539449906
  126
G(CENSO)=       -3583.21981479  G(xTB)=        -189.12787303        Conformer 8
C    4.1969842444  -0.2592553201   1.8169233684
C    3.8076407143   0.0951014215   3.1116629810
C    4.4842810519  -0.3982785047   4.2222003681
C    5.5576992474  -1.2699302534   4.0538481312
C    5.9244413093  -1.6844605777   2.7782307289
C    5.2353542002  -1.1969622161   1.6678342528
S    5.6949432196  -1.7607091508   0.0410718598
C    4.0756044977  -1.7731986440  -0.7034657226
C    3.7551266724  -2.7459171536  -1.6441279586
C    2.4857521521  -2.7918380522  -2.2161707213
C    1.5170067124  -1.8768850787  -1.7975638026
C    1.8420300617  -0.8907765402  -0.8624510250
C    3.1280330586  -0.7960759953  -0.3444499872
C    3.5710549326   0.2746248468   0.5827778425
C    3.6727757589   1.5725698505   0.2019235354
C    3.3540896195   2.0311905467  -1.1724514535
C    2.0566162455   2.0795463069  -1.6882713900
C    1.8477551850   2.4388439073  -3.0195307555
O    0.6263613464   2.4582548130  -3.6326284976
C   -0.5476174859   2.2568065480  -2.8344387788
C   -0.8953518448   3.5338065012  -2.0870629739
O   -2.0021709930   3.2532144592  -1.2398329063
C   -2.4284270087   4.4220043843  -0.5383667532
C   -3.5847788417   4.0879556952   0.3643329502
O   -3.1211983263   3.2821830621   1.4462703177
C   -4.0985400538   3.0909139895   2.4687228457
C   -5.1164247868   2.0171385538   2.1358534677
O   -4.5333075054   0.7042488597   2.1400956482
C   -4.6360786333   0.0709405784   3.4214427345
C   -3.8469779468  -1.2095293445   3.4256281096
O   -4.3468511572  -2.0659599676   2.4003331373
C   -3.8913944077  -3.4085589917   2.5520384332
C   -4.2504865171  -4.1948728864   1.3217419530
O   -3.4174116938  -3.7702821650   0.2372487554
C   -3.5999094941  -4.5706761788  -0.9346445390
C   -2.4578567101  -4.3249590314  -1.8843185013
O   -2.4724020095  -2.9576825756  -2.2947478413
C   -1.6586379156  -2.6912100115  -3.4361401510
C   -0.1729906924  -2.8464383609  -3.1988745341
O    0.2263145108  -1.8590077245  -2.2388651076
C    2.9341053807   2.7880637436  -3.8289346217
C    4.2130416685   2.8204571496  -3.2966455479
C    4.4274182874   2.4601220707  -1.9653211630
S    6.0641772024   2.5611249340  -1.2629001031
C    5.6101854814   3.0862325923   0.3803957598
C    4.4321689142   2.5904358101   0.9681612592
C    4.0392688854   3.1069171669   2.2057938882
C    4.8453899767   4.0133971683   2.8865442962
C    6.0519266263   4.4302885933   2.3285542831
C    6.4281750736   3.9834369099   1.0663197442
H    2.9584385292   0.7546841975   3.2450441881
H    4.1700232763  -0.1028770272   5.2190724210
H    6.0931471110  -1.6549169499   4.9170380827
H    6.7318840046  -2.3993513990   2.6452226504
H    4.4947488909  -3.4875968380  -1.9329490342
H    2.2689502292  -3.5555703273  -2.9537470017
H    1.0693055694  -0.2059099872  -0.5369883316
H    1.2313724704   1.8397760363  -1.0314963643
H   -0.4209026910   1.4116205142  -2.1458325490
H   -1.3383964183   2.0006140854  -3.5461117698
H   -1.1488107594   4.3266855989  -2.8099838532
H   -0.0338788312   3.8813005028  -1.4935823206
H   -2.7525284883   5.1949290350  -1.2547693824
H   -1.5942402443   4.8317134745   0.0546434794
H   -4.3721123581   3.5765340612  -0.2124674545
H   -4.0045138113   5.0321143161   0.7492654313
H   -4.6269705904   4.0368594040   2.6742673456
H   -3.5436385217   2.8106494735   3.3724522829
H   -5.5365270964   2.1821175895   1.1380989710
H   -5.9477982937   2.0619745908   2.8549882557
H   -5.6957895234  -0.1335296235   3.6423995962
H   -4.2370105254   0.7242609468   4.2122552042
H   -3.9677153465  -1.6761664623   4.4169440862
H   -2.7745963660  -1.0127123811   3.2661774966
H   -4.3693026042  -3.8745313034   3.4292034738
H   -2.7997283195  -3.4315183183   2.7031868730
H   -5.3142257334  -4.0542905078   1.0688162723
H   -4.0798372130  -5.2639649729   1.5217207256
H   -3.5947932778  -5.6381033340  -0.6638272120
H   -4.5655555436  -4.3367095645  -1.4087879121
H   -2.5798870483  -4.9893842380  -2.7553791867
H   -1.5077124652  -4.5772431855  -1.3887586567
H   -1.8795372530  -1.6580992539  -3.7304813429
H   -1.9401771636  -3.3553672447  -4.2694595306
H    0.3552910755  -2.6886594825  -4.1508562847
H    0.0668498937  -3.8535957644  -2.8332891804
H    2.7581532596   3.0667217420  -4.8636630053
H    5.0453127864   3.1420611933  -3.9167114433
H    3.0906241547   2.7982494715   2.6306396865
H    4.5291308570   4.3958401774   3.8526724385
H    6.6876461584   5.1334908729   2.8590055675
H    7.3425294262   4.3469033787   0.6054194939
N   -3.5849703712  -0.7893776536  -0.2430045191
H   -4.0338813636  -0.3900770707   0.5999707544
C   -2.2174841760  -0.1716099706  -0.3836819148
C   -1.3537829110  -0.4526710016   0.8146449185
C   -0.9869513988   0.5925770644   1.6653267861
C   -0.1517318812   0.3509592453   2.7538842721
H    0.1321704955   1.1706270970   3.4089045765
C    0.3112726771  -0.9382547741   3.0065825901
H    0.9601350127  -1.1284479677   3.8571042179
C   -0.0532983219  -1.9842430140   2.1603495258
H    0.3165813668  -2.9890387260   2.3464008711
H   -1.3696388184   1.5926800203   1.4752311108
C   -0.8759369379  -1.7415150417   1.0649276992
H   -1.1390377743  -2.5542603161   0.3936059757
H   -2.3496541677   0.9054637371  -0.5079419773
H   -1.7773301233  -0.5959527154  -1.2914204490
H   -3.4902593886  -1.8080004170  -0.0737185918
C   -4.4738453587  -0.5956209328  -1.4560162265
C   -4.8180281114   0.8730754543  -1.6584354213
C   -5.7107589162  -1.4526606406  -1.3158935634
C   -6.0913761549  -2.2784660435  -2.3748974389
H   -5.4714997477  -2.3250167498  -3.2673021037
C   -7.2526719051  -3.0422921758  -2.2927785625
H   -7.5392345863  -3.6797108939  -3.1248062270
C   -8.0375667129  -2.9966535334  -1.1436628795
H   -8.9396693216  -3.5983151111  -1.0743558080
C   -7.6627038138  -2.1744618494  -0.0828915532
H   -8.2715058981  -2.1327180652   0.8161775624
C   -6.5101888971  -1.3991649514  -0.1703062642
H   -6.2360657311  -0.7576571862   0.6644170845
H   -3.8857876442  -0.9639570790  -2.3014634052
H   -5.3836883639   1.2636473292  -0.8071094777
H   -5.4509531008   0.9569008540  -2.5466522642
H   -3.9301895644   1.4914986541  -1.8168955285
  126
G(CENSO)=       -3583.21929465  G(xTB)=        -189.12218659        Conformer 9
C    4.9841480527  -0.5748107967   1.5978618009
C    4.7534195415  -0.7302996740   2.9671590644
C    5.7314852282  -1.2671672752   3.7984974475
C    6.9533090323  -1.6732871461   3.2672838451
C    7.1767472762  -1.5961777654   1.8965903867
C    6.1879326370  -1.0722249233   1.0648403847
S    6.4510846179  -1.0372309829  -0.7005975748
C    4.7778336416  -1.3987938621  -1.2063049059
C    4.5368992138  -2.2361018788  -2.2897808014
C    3.2345412217  -2.5816838245  -2.6428634453
C    2.1678418143  -2.1097518801  -1.8724723642
C    2.4074341215  -1.2452624089  -0.7999246821
C    3.7024689693  -0.8513769002  -0.4824985009
C    4.0370495095   0.0570864754   0.6428059105
C    3.7709745951   1.3865060032   0.6345618137
C    3.1484550985   2.0852592097  -0.5168065899
C    1.8496726871   1.8562588889  -0.9554514784
C    1.3384341374   2.5322925548  -2.0656717571
O    0.0612391319   2.2014973559  -2.4089063952
C   -0.6073113948   3.0291103510  -3.3698692012
C   -2.0256217994   2.5232276099  -3.5117832193
O   -2.7674727028   2.4668792623  -2.2985000913
C   -2.9404855690   3.7236594205  -1.6516701377
C   -4.0781182966   3.6241428854  -0.6683051712
O   -3.7617216044   2.6828499753   0.3662326483
C   -4.5041448492   2.9466005698   1.5611540009
C   -4.0897763485   1.9897614171   2.6435206554
O   -4.5267202869   0.6721325788   2.3156479171
C   -4.2633537859  -0.2447937647   3.3765302640
C   -4.8864330060  -1.5772857332   3.0698833033
O   -4.1919342355  -2.2109462283   1.9875748084
C   -4.6919250890  -3.5341432068   1.7580996284
C   -3.7802875645  -4.2821872004   0.8218801969
O   -3.7356683565  -3.6224269859  -0.4452586995
C   -3.5775901306  -4.5065537302  -1.5570850156
C   -2.2684054144  -5.2765449589  -1.5776896719
O   -1.0969428596  -4.4672582399  -1.6337990351
C   -0.8794499435  -3.8485509535  -2.9005017927
C    0.5754469746  -3.4804808666  -3.0244209867
O    0.8617153364  -2.4348717496  -2.0817586161
C    2.1238533556   3.4678773418  -2.7423185246
C    3.4082496774   3.7380807126  -2.2760706033
C    3.9184083634   3.0686210283  -1.1691540309
S    5.5539360841   3.4634985243  -0.5757811095
C    5.2337925550   3.3125235850   1.1713293211
C    4.3387146467   2.3297705994   1.6296998489
C    4.0083359535   2.3178345778   2.9879678735
C    4.6281488301   3.1860654148   3.8805609140
C    5.5800173367   4.0942095826   3.4223200006
C    5.8696451119   4.1743112717   2.0644625137
H    3.7966685533  -0.4339686087   3.3810596521
H    5.5367251810  -1.3692887461   4.8622115625
H    7.7228656624  -2.0858033566   3.9135924512
H    8.1072262115  -1.9626896874   1.4716004901
H    5.3674930497  -2.6454894233  -2.8582342185
H    3.0764155280  -3.2389174004  -3.4900838204
H    1.5680859296  -0.9088719971  -0.2022963681
H    1.2042208438   1.1649333944  -0.4289986151
H   -0.1210959468   2.9607143228  -4.3543409555
H   -0.5775797152   4.0779366468  -3.0422284960
H   -2.0141977485   1.4972960559  -3.8975188011
H   -2.5359861989   3.1643910469  -4.2503281632
H   -3.1938818626   4.5068339666  -2.3858526565
H   -2.0205174758   4.0282747875  -1.1274231701
H   -5.0090373847   3.3278801200  -1.1782685121
H   -4.2309795640   4.6227746430  -0.2309060066
H   -5.5867659318   2.8622994993   1.3712322807
H   -4.2970343671   3.9713300961   1.9078315873
H   -4.5547547883   2.3173674504   3.5880162872
H   -2.9953483314   2.0113008667   2.7757775703
H   -4.7043847051   0.1286727614   4.3156642051
H   -3.1768411688  -0.3561517010   3.5320018451
H   -5.9539911401  -1.4558990378   2.8226436082
H   -4.8129981198  -2.2085313001   3.9691042267
H   -5.7131644285  -3.4847847886   1.3487041571
H   -4.7281331027  -4.0846611754   2.7116465824
H   -4.1825133379  -5.3019004898   0.7157434177
H   -2.7701123358  -4.3560089447   1.2534632672
H   -4.3999709891  -5.2422168602  -1.5741401259
H   -3.6718086088  -3.8800227816  -2.4522509271
H   -2.2999619816  -5.9683929825  -2.4369937166
H   -2.1670456082  -5.8818267125  -0.6697468257
H   -1.5096207765  -2.9541138049  -3.0270336089
H   -1.1185007417  -4.5490171122  -3.7173583634
H    0.7765128221  -3.1348582719  -4.0490568168
H    1.2020141953  -4.3578667892  -2.8122835650
H    1.7510359598   4.0059434839  -3.6062118174
H    4.0072578200   4.4923963346  -2.7788595042
H    3.2520112515   1.6256462061   3.3410389561
H    4.3655960773   3.1542509549   4.9340022716
H    6.0728557841   4.7696711795   4.1158510364
H    6.5702090624   4.9191331880   1.6968813326
N   -3.8631603633  -0.4642903964  -0.4078386284
H   -4.0118912094   0.4967488511  -0.0631567236
C   -2.4320651759  -0.5895239471  -0.8824610989
C   -1.4886075885  -0.5890576902   0.2886621192
C   -1.1073219641   0.6121863758   0.8917273219
C   -0.2452483806   0.6051278755   1.9856961500
H    0.0535454947   1.5444810480   2.4439272475
C    0.2402725554  -0.6019099343   2.4844798894
H    0.9143115553  -0.6063346899   3.3369611843
C   -0.1337815223  -1.8019859597   1.8822814851
H    0.2549469566  -2.7444763982   2.2587098425
H   -1.4860847605   1.5530046197   0.5001329784
C   -0.9921977256  -1.7956662420   0.7869678049
H   -1.2684758642  -2.7248157658   0.2951476789
H   -2.2394731747   0.2548387242  -1.5483969659
H   -2.3670110608  -1.5313226816  -1.4314062143
H   -3.9958984943  -1.0898176831   0.4100819233
C   -4.9176454370  -0.8263808993  -1.4441660424
C   -4.8415934139   0.0769896940  -2.6626718536
C   -6.2742572577  -0.8039794712  -0.7777253751
C   -7.0135377319  -1.9825472185  -0.6709420820
H   -6.5998783956  -2.9091513507  -1.0609997914
C   -8.2692714989  -1.9756036973  -0.0672297603
H   -8.8377751579  -2.8985023740   0.0070012020
C   -8.7910945583  -0.7904051799   0.4428227763
H   -9.7680939287  -0.7847577780   0.9184566619
C   -8.0585138829   0.3906210346   0.3372768069
H   -8.4622124734   1.3193276415   0.7307418710
C   -6.8109149399   0.3850414208  -0.2772996405
H   -6.2518906073   1.3134376486  -0.3637260561
H   -4.6829525012  -1.8565545018  -1.7233994240
H   -3.8833189889  -0.0232105996  -3.1799171603
H   -4.9856448563   1.1277588556  -2.3981304923
H   -5.6340089021  -0.2223230138  -3.3555474193
  126
G(CENSO)=       -3583.21900857  G(xTB)=        -189.12614460        Conformer 10
C    4.6964071816  -0.8188854799   1.6594496569
C    4.3879269522  -0.8527523507   3.0226028871
C    5.2329968631  -1.4805345752   3.9314166444
C    6.3973569586  -2.1021335388   3.4862503616
C    6.6852706351  -2.1475121183   2.1265177880
C    5.8265096495  -1.5306316211   1.2171439394
S    6.1634819338  -1.6576909866  -0.5296679181
C    4.4777495373  -1.7654869750  -1.1023455930
C    4.1523360835  -2.6097875662  -2.1586579279
C    2.8342918855  -2.7300099815  -2.5959627522
C    1.8322879261  -2.0116683586  -1.9396335467
C    2.1577248130  -1.1694905325  -0.8746611733
C    3.4765273673  -1.0027851422  -0.4713337788
C    3.8835783651  -0.1095124538   0.6395726737
C    3.7504062708   1.2401301510   0.6011527559
C    3.2130913282   1.9795905091  -0.5684884486
C    1.8862005899   1.9303933509  -0.9792358118
C    1.4575595659   2.6379268201  -2.1051127731
O    0.1461452274   2.4627096391  -2.4326403279
C   -0.4180275649   3.3152563380  -3.4363331245
C   -1.8460823711   2.8744583060  -3.6784429364
O   -2.6779867043   2.8409915765  -2.5258498802
C   -2.8965532469   4.1042286216  -1.9031772994
C   -4.0829545665   3.9996666023  -0.9777839738
O   -3.7866526695   3.1082382355   0.0959041927
C   -4.8018169868   3.1303363332   1.0963418905
C   -4.3485108384   2.3868855619   2.3243534876
O   -4.4511596758   0.9644946033   2.1592074359
C   -3.9579355699   0.2961977227   3.3319344890
C   -4.4165144054  -1.1353824615   3.3816878814
O   -3.7490783259  -1.9013218537   2.3841288240
C   -4.0662419975  -3.2877265881   2.4782778016
C   -3.3038622568  -4.0450130673   1.4232035285
O   -3.7470330128  -3.5987087837   0.1387636316
C   -3.4688449848  -4.5005828562  -0.9373400830
C   -2.1504115791  -4.2462786441  -1.6317516125
O   -2.2105277205  -2.9643135563  -2.2602636346
C   -1.4115959214  -2.8389973627  -3.4322822725
C    0.0758312696  -3.0188014709  -3.2215111504
O    0.5070398078  -2.0530483869  -2.2561900744
C    2.3543653038   3.4435482343  -2.8105187674
C    3.6711295871   3.5442110726  -2.3663233530
C    4.1019758442   2.8308274007  -1.2531697700
S    5.7788258108   3.0105440505  -0.6686613508
C    5.4302539142   2.9879431691   1.0812548389
C    4.4114068174   2.1507555081   1.5705004191
C    4.0560395279   2.2600737415   2.9177574822
C    4.7664122483   3.0923083350   3.7766696900
C    5.8364430357   3.8428402477   3.2946689561
C    6.1571148366   3.8096131173   1.9417438607
H    3.4697246396  -0.3921031113   3.3671529954
H    4.9790404789  -1.4858738941   4.9874540101
H    7.0652575685  -2.5872785687   4.1923335573
H    7.5619559586  -2.6809495202   1.7692671135
H    4.9276458017  -3.1973958921  -2.6425574738
H    2.6107366393  -3.4001952203  -3.4179517986
H    1.3559371570  -0.6671652592  -0.3509345667
H    1.1555439465   1.3586466801  -0.4212703181
H    0.1223078843   3.2157403779  -4.3888728866
H   -0.3562639616   4.3636539567  -3.1110142062
H   -1.8504237888   1.8500534441  -4.0687368755
H   -2.2726130774   3.5402070239  -4.4477517573
H   -3.1193050135   4.8748847485  -2.6596692252
H   -2.0070049388   4.4239636855  -1.3375574890
H   -4.9713313744   3.6552564555  -1.5329832518
H   -4.2981798957   5.0070991311  -0.5835013030
H   -5.7450075417   2.7054678457   0.7126046342
H   -5.0052670708   4.1714727565   1.3974095330
H   -4.9879724887   2.6899945958   3.1680232445
H   -3.3102903775   2.6649778282   2.5644673287
H   -4.3477564251   0.8025162880   4.2282364335
H   -2.8577627985   0.3496446049   3.3559941016
H   -5.5098878279  -1.1949767741   3.2491476986
H   -4.1750485879  -1.5295401038   4.3829696298
H   -5.1499569660  -3.4415369332   2.3419945014
H   -3.7836833508  -3.6792315102   3.4699088623
H   -3.5184671828  -5.1170317778   1.5477842892
H   -2.2199923421  -3.8931565971   1.5447042125
H   -3.4932224204  -5.5390929592  -0.5754605772
H   -4.2820457676  -4.3710316850  -1.6615501119
H   -2.0086397389  -5.0401628276  -2.3827856592
H   -1.3087879234  -4.2920651682  -0.9225392608
H   -1.6095674993  -1.8318492465  -3.8178630044
H   -1.7285885749  -3.5684844120  -4.1962574689
H    0.5743200929  -2.8571406087  -4.1886346612
H    0.3193143866  -4.0320193011  -2.8706730930
H    2.0462872122   4.0143831039  -3.6787696996
H    4.3593492887   4.2016868695  -2.8903510311
H    3.2085357205   1.6954785193   3.2897496063
H    4.4812694566   3.1556606091   4.8227985790
H    6.3993981965   4.4879830085   3.9631562952
H    6.9523070005   4.4383064544   1.5505109915
N   -3.7329401820  -0.5954904171  -0.3022469547
H   -4.0866278488  -0.0152212895   0.4785938624
C   -2.3952648876  -0.0331854052  -0.7244674346
C   -1.4641346057   0.0335078976   0.4555488728
C   -1.1627786749   1.2610628316   1.0485345371
C   -0.3091957936   1.3211379421   2.1476907045
H   -0.0758242303   2.2821806505   2.5989134555
C    0.2437224659   0.1526203329   2.6660642861
H    0.9043234169   0.1979863111   3.5278622377
C   -0.0458763983  -1.0752951661   2.0727669702
H    0.3987770194  -1.9870887313   2.4628035719
H   -1.6048232277   2.1681647204   0.6463084920
C   -0.8916189074  -1.1323081221   0.9699342493
H   -1.1042564444  -2.0867787615   0.4934875522
H   -2.5660868180   0.9613967603  -1.1417120777
H   -2.0077561645  -0.7052998553  -1.4952774363
H   -3.5974895543  -1.5448134519   0.0817493701
C   -4.7621491645  -0.7069480823  -1.4093358733
C   -5.2036072746   0.6675932113  -1.8865725926
C   -5.9383771158  -1.5279201426  -0.9292599117
C   -6.4289731171  -2.5546035848  -1.7359002650
H   -5.9387747864  -2.7745755073  -2.6814888485
C   -7.5371130963  -3.2976535484  -1.3376997043
H   -7.9092092779  -4.0956488935  -1.9744737746
C   -8.1629090440  -3.0228732579  -0.1243841874
H   -9.0240364365  -3.6055790690   0.1909866926
C   -7.6843724268  -1.9907608304   0.6800550423
H   -8.1726725040  -1.7641421471   1.6241051221
C   -6.5833526146  -1.2410088832   0.2766396168
H   -6.2307530323  -0.4328475453   0.9138729211
H   -4.2545050376  -1.2490842553  -2.2149619202
H   -4.3718645470   1.2583463476  -2.2767584455
H   -5.6847241110   1.2201191636  -1.0731644036
H   -5.9382387213   0.5346386717  -2.6863334616
  126
G(CENSO)=       -3583.21890704  G(xTB)=        -189.12574718        Conformer 11
C    5.0279851204  -0.9761995588   1.4379824198
C    4.7187359428  -1.3272270989   2.7545683918
C    5.6797779637  -1.8977915557   3.5827844400
C    6.9635745120  -2.1396615078   3.0986100335
C    7.2720927633  -1.8636516060   1.7708048871
C    6.3010066706  -1.3070174406   0.9389973754
S    6.6780583017  -1.0105242117  -0.7796324132
C    5.0765349678  -1.3979317582  -1.4640298123
C    4.9805272448  -2.0578772500  -2.6908401633
C    3.7410977278  -2.4278349476  -3.1861100232
C    2.5869087310  -2.1765966239  -2.4357368068
C    2.6731943460  -1.4945680467  -1.2215066773
C    3.9167103508  -1.0594240763  -0.7542201224
C    4.0980388527  -0.2940725138   0.5034660042
C    3.7344027080   1.0042353371   0.6403098207
C    3.1359304056   1.7997591950  -0.4618870861
C    1.8698785083   1.5781856219  -0.9963358288
C    1.4000367025   2.3531413394  -2.0623734740
O    0.1465502526   2.0528837544  -2.5090646210
C   -0.4032157896   2.8936288940  -3.5344384870
C   -1.8233305540   2.4576707258  -3.8129917828
O   -2.7162724583   2.5558638908  -2.7082827515
C   -2.9074717263   3.8770337834  -2.2065281589
C   -4.1240045539   3.9001557135  -1.3161874714
O   -3.8919377679   3.0998839669  -0.1565369574
C   -4.9049010980   3.2846162624   0.8298688976
C   -4.4979132962   2.6340851238   2.1251850363
O   -4.6358748428   1.2077073054   2.0581986401
C   -4.2078090962   0.5977787209   3.2858775553
C   -4.6761588252  -0.8293006552   3.3776555586
O   -3.9677444225  -1.6479346642   2.4485327468
C   -4.3422541220  -3.0206929176   2.5617670119
C   -3.5457043531  -3.8399461775   1.5797294015
O   -3.8836178991  -3.4227015256   0.2527256647
C   -3.6204515550  -4.3972915075  -0.7631748796
C   -2.2168443965  -4.3663446156  -1.3245587182
O   -2.0885981298  -3.2158407492  -2.1666441519
C   -0.8854322105  -3.1906899642  -2.9328442088
C    0.2459616519  -2.5468100159  -2.1468024503
O    1.4182976713  -2.6373324850  -2.9654752792
C    2.2017499410   3.3631268723  -2.6012347783
C    3.4446119467   3.6238352265  -2.0325353846
C    3.9070074698   2.8672507629  -0.9623862651
S    5.4835461723   3.2596959423  -0.2276690754
C    5.0713531707   2.9129414316   1.4698255197
C    4.1998030128   1.8505260849   1.7679814046
C    3.8182411153   1.6633425902   3.0992073605
C    4.3566800087   2.4479416547   4.1138825218
C    5.2794277150   3.4459668323   3.8087335192
C    5.6247924019   3.6933034365   2.4846705714
H    3.7151759377  -1.1534808321   3.1264602651
H    5.4250478405  -2.1533601783   4.6072584788
H    7.7195242528  -2.5778413596   3.7440603819
H    8.2563852568  -2.0999626776   1.3756399664
H    5.8788421621  -2.3058151505  -3.2495053596
H    3.6574332305  -2.9539011166  -4.1324222337
H    1.7928923142  -1.2962641036  -0.6230658315
H    1.2248259556   0.8137110749  -0.5785312471
H    0.1745313345   2.7908845029  -4.4649453485
H   -0.3633188472   3.9448595896  -3.2189337646
H   -1.8381470710   1.4026660054  -4.1104225563
H   -2.1913397526   3.0611702890  -4.6598490114
H   -3.0738842242   4.5841215099  -3.0360705900
H   -2.0269574107   4.2145089436  -1.6376548066
H   -5.0099024864   3.5398194833  -1.8641369083
H   -4.3081860381   4.9465168156  -1.0211231114
H   -5.8717044863   2.8814015136   0.4829328782
H   -5.0434145213   4.3603878927   1.0274900613
H   -5.1488672985   3.0180696050   2.9261394701
H   -3.4583776215   2.9037115797   2.3696175576
H   -4.6442976928   1.1464921457   4.1347127241
H   -3.1105697218   0.6517440633   3.3691459070
H   -5.7613180692  -0.8898599238   3.1931786328
H   -4.4857867187  -1.1796825384   4.4055430083
H   -5.4210612202  -3.1389475323   2.3639765855
H   -4.1354179259  -3.3908387614   3.5795779063
H   -3.8107741206  -4.8980003942   1.7233581293
H   -2.4668412468  -3.7250062563   1.7662059636
H   -3.8270332500  -5.4040781466  -0.3718125926
H   -4.3292742020  -4.1947227588  -1.5747684381
H   -2.0661570416  -5.2806497854  -1.9213212114
H   -1.4668094784  -4.3631418397  -0.5173839204
H   -1.0941828080  -2.6004337362  -3.8328992042
H   -0.5994108526  -4.2062564176  -3.2456392230
H    0.4150444259  -3.0739272829  -1.1968352500
H    0.0065389144  -1.4958178058  -1.9328153901
H    1.8702601174   3.9707340469  -3.4345477912
H    4.0472728396   4.4387908968  -2.4241238777
H    3.0905220697   0.8966565850   3.3374461598
H    4.0544346486   2.2785818947   5.1433279752
H    5.7082834608   4.0571903279   4.5977575281
H    6.3079886781   4.5012471966   2.2372606066
N   -4.0320265726  -0.5135492224  -0.2790164560
H   -4.3184485966   0.1859089728   0.4290865378
C   -2.6820037642  -0.1129842764  -0.8236264997
C   -1.6741870628  -0.0439726121   0.2922538906
C   -1.3555086561   1.1784871027   0.8875570006
C   -0.4396676974   1.2320306760   1.9359189008
H   -0.1972742183   2.1875921463   2.3939820327
C    0.1673384945   0.0649751270   2.3942918474
H    0.8766780947   0.1060948442   3.2160348669
C   -0.1349235609  -1.1563226340   1.7945446857
H    0.3442768993  -2.0682278695   2.1412614256
H   -1.8360420226   2.0853113431   0.5307800606
C   -1.0538881310  -1.2081479891   0.7514249782
H   -1.2995570754  -2.1586128550   0.2862228497
H   -2.7890326162   0.8561949713  -1.3131997458
H   -2.4095237138  -0.8801445133  -1.5550520425
H   -3.9234382347  -1.4062413191   0.2259157750
C   -5.1159958675  -0.7179900248  -1.3184294413
C   -5.4750973488   0.5958570944  -1.9950288782
C   -6.3186840681  -1.3630507795  -0.6643281253
C   -6.8436930496  -2.5418538971  -1.1950397499
H   -6.3645396364  -3.0019080980  -2.0555930433
C   -7.9730139277  -3.1297598362  -0.6315975615
H   -8.3716920179  -4.0475613951  -1.0550625547
C   -8.5865819769  -2.5453439714   0.4736492513
H   -9.4651204632  -3.0054154590   0.9175034038
C   -8.0705724258  -1.3654838918   1.0047914806
H   -8.5465706110  -0.9010657710   1.8642623559
C   -6.9462241363  -0.7729750750   0.4361342839
H   -6.5620600102   0.1503151714   0.8632611127
H   -4.6863202267  -1.4159023017  -2.0463175991
H   -4.6214893910   1.0402921684  -2.5124128197
H   -5.8578615057   1.3122796506  -1.2616238410
H   -6.2638970937   0.4048468207  -2.7283933157
  126
G(CENSO)=       -3583.21881950  G(xTB)=        -189.12530528        Conformer 12
C    4.7116456510  -0.5821719573   1.7942067012
C    4.3835733008  -0.4824529487   3.1495021610
C    5.2053187976  -1.0340771774   4.1264814893
C    6.3658140546  -1.7118716537   3.7597663189
C    6.6728494854  -1.8884844678   2.4150184213
C    5.8367056628  -1.3470450518   1.4388521399
S    6.1953523406  -1.6343227845  -0.2828286955
C    4.5176771137  -1.7612182734  -0.8750914365
C    4.2067592973  -2.6795747938  -1.8716331945
C    2.9005923610  -2.8108653608  -2.3381181569
C    1.8932833112  -2.0259866222  -1.7716886559
C    2.2027600851  -1.1092344618  -0.7627517370
C    3.5131409618  -0.9355131423  -0.3323127455
C    3.9226101413   0.0441835508   0.7041513478
C    3.8223985868   1.3875542728   0.5446833440
C    3.2718496163   2.0320925740  -0.6728501175
C    1.9284408093   1.9923737355  -1.0271856915
C    1.4761588645   2.6212764286  -2.1890749728
O    0.1480967015   2.4637838881  -2.4540391465
C   -0.4566897133   3.3485066256  -3.4045068924
C   -1.9167668742   2.9688452977  -3.5384620182
O   -2.6454832015   2.9025085970  -2.3196706904
C   -2.7064637273   4.1191053436  -1.5805857987
C   -3.8340846585   4.0306927245  -0.5826817343
O   -3.5534803942   3.0227693480   0.3880749231
C   -4.5143446429   3.0307165910   1.4413650539
C   -4.0764817174   2.1335682226   2.5689168613
O   -4.3426739715   0.7512091958   2.2860924777
C   -3.9075683531  -0.0727560200   3.3796502113
C   -4.5106748019  -1.4485402538   3.2958985424
O   -3.9142044543  -2.1777080829   2.2281971591
C   -4.3963170344  -3.5170537733   2.1580046152
C   -3.6679628327  -4.2459990701   1.0594975590
O   -3.9876650984  -3.6216024552  -0.1869137841
C   -3.7188778958  -4.4247299152  -1.3409359109
C   -2.3213771689  -4.2626773479  -1.8961687528
O   -2.1833388232  -2.9256328837  -2.3804235108
C   -1.2697024119  -2.7746159376  -3.4618412720
C    0.1836730311  -3.0232009565  -3.1238183256
O    0.5799053100  -2.0701152853  -2.1305235020
C    2.3675274781   3.3375954672  -2.9913374278
C    3.7041626792   3.4283989559  -2.6094649976
C    4.1575289814   2.7932309276  -1.4582214173
S    5.8569235246   2.9684827505  -0.9430110165
C    5.5604659864   3.1206246671   0.8106549708
C    4.5340182648   2.3660276231   1.4076173056
C    4.2260236540   2.6145129410   2.7478375149
C    4.9865219273   3.5031263794   3.5011585596
C    6.0601118676   4.1719677673   2.9179417649
C    6.3362352247   3.9988663579   1.5658277808
H    3.4691588469   0.0237898168   3.4355512381
H    4.9368307392  -0.9351998054   5.1742768736
H    7.0158053554  -2.1380139534   4.5186787335
H    7.5466757286  -2.4644876837   2.1227835245
H    4.9848879160  -3.3149169401  -2.2856812996
H    2.6896486250  -3.5395350154  -3.1121471169
H    1.3958297168  -0.5496372421  -0.3089971475
H    1.2058645399   1.4919662259  -0.3941221282
H    0.0016779254   3.2412455541  -4.3980355985
H   -0.3266209779   4.3889169751  -3.0736505887
H   -1.9967929398   1.9670682078  -3.9761779081
H   -2.3818435334   3.6887458486  -4.2332798078
H   -2.9092750419   4.9712609005  -2.2498844160
H   -1.7550645474   4.3082728494  -1.0584929537
H   -4.7832208731   3.8140876672  -1.1009471509
H   -3.9328143802   5.0120800568  -0.0888886186
H   -5.5077753979   2.7252398588   1.0710032176
H   -4.6108021100   4.0509628895   1.8480305813
H   -4.6344197705   2.4197136920   3.4739553903
H   -3.0034026715   2.2792144240   2.7686745236
H   -4.2345488709   0.3814769634   4.3272917542
H   -2.8075846163  -0.1342506638   3.3872618023
H   -5.6026688751  -1.3815772623   3.1577240756
H   -4.3206834127  -1.9606805210   4.2538239831
H   -5.4815920965  -3.5228029907   1.9598279405
H   -4.2155100248  -4.0411897881   3.1111818153
H   -4.0063162943  -5.2930122136   1.0554173438
H   -2.5821855546  -4.2333224307   1.2425258419
H   -3.8974786337  -5.4852919957  -1.1098961569
H   -4.4412324508  -4.1124110950  -2.1040888411
H   -2.1980976348  -4.9863128711  -2.7181332348
H   -1.5602489254  -4.4852389555  -1.1313828629
H   -1.3894130141  -1.7418383862  -3.8100984647
H   -1.5397869077  -3.4504203791  -4.2901559137
H    0.7686806389  -2.8886693745  -4.0455478787
H    0.3503755470  -4.0452453986  -2.7536233253
H    2.0408229096   3.8477164367  -3.8902254133
H    4.3901991370   4.0175635808  -3.2116567887
H    3.3765244436   2.1142564853   3.1979668310
H    4.7366576401   3.6749258206   4.5441381142
H    6.6610976765   4.8616314816   3.5036981278
H    7.1345698641   4.5631323637   1.0915837024
N   -3.8579385996  -0.6121493851  -0.3118581159
H   -4.1415777584  -0.0943683473   0.5393150767
C   -2.5056753713  -0.0927041484  -0.7378163831
C   -1.5131302872  -0.2683261601   0.3798687117
C   -1.0322089332   0.8408000809   1.0776499675
C   -0.1312870679   0.6749602078   2.1282902158
H    0.2412720966   1.5453031853   2.6626163009
C    0.2830020335  -0.6025690491   2.4965737378
H    0.9775944778  -0.7338950021   3.3217940958
C   -0.1868361590  -1.7130631930   1.7963784449
H    0.1483455756  -2.7102355992   2.0690628638
H   -1.3721551386   1.8341315035   0.7969525386
C   -1.0741099086  -1.5450672291   0.7395816966
H   -1.4252205826  -2.4066441610   0.1784825082
H   -2.6161711217   0.9609598117  -1.0008102791
H   -2.2164048101  -0.6719329874  -1.6190927338
H   -3.7663739261  -1.6021356256  -0.0312844250
C   -4.9394895978  -0.5546562218  -1.3730108603
C   -5.2887689983   0.8822073282  -1.7276120503
C   -6.1522581398  -1.3204424974  -0.8912366205
C   -6.7076266957  -2.3124263158  -1.6991463214
H   -6.2470819385  -2.5445198373  -2.6564532972
C   -7.8419168330  -3.0066523355  -1.2868847565
H   -8.2643589527  -3.7778768845  -1.9252196269
C   -8.4293304521  -2.7178058542  -0.0576553857
H   -9.3103129935  -3.2635695870   0.2688493771
C   -7.8866673735  -1.7191784991   0.7483637609
H   -8.3447986351  -1.4814132825   1.7047058760
C   -6.7596066356  -1.0174873107   0.3304875545
H   -6.3557939920  -0.2336318620   0.9676429170
H   -4.5123404514  -1.0691584319  -2.2416684358
H   -4.4309852898   1.4364600031  -2.1145638057
H   -5.6897663554   1.4089313683  -0.8553542323
H   -6.0659553463   0.8652684062  -2.4976115925
  126
G(CENSO)=       -3583.21871224  G(xTB)=        -189.12495111        Conformer 13
C    5.1108245675  -1.1460349146   1.0229597220
C    4.9025492004  -1.7148851217   2.2823936701
C    5.9541486611  -2.2935313252   2.9850457417
C    7.2309392988  -2.3261382257   2.4284827487
C    7.4460411169  -1.8287949869   1.1477788031
C    6.3857682520  -1.2627258561   0.4403736052
S    6.6505171425  -0.6823112927  -1.2242259982
C    5.0652297596  -1.1236322874  -1.9102417645
C    4.9796047563  -1.5719587710  -3.2293265472
C    3.7566078359  -1.9503031096  -3.7583552145
C    2.6100416744  -1.9253794789  -2.9570893672
C    2.6907091090  -1.4834647593  -1.6367431308
C    3.9081041311  -1.0269915487  -1.1242949291
C    4.0616932495  -0.4542967384   0.2354862969
C    3.5340186816   0.7439039991   0.5901399752
C    2.7495858001   1.5822556235  -0.3504048352
C    1.4845274734   1.2508229430  -0.8227178971
C    0.8457308283   2.0487606417  -1.7759935143
O   -0.3853280538   1.6149667909  -2.1757307676
C   -1.0443912151   2.3540280459  -3.2125891666
C   -2.3987296505   1.7296664056  -3.4541875890
O   -3.3236792770   1.8755964266  -2.3724815708
C   -3.7766519830   3.2219042828  -2.1785656665
C   -4.9405888801   3.2159453205  -1.2238953036
O   -4.4907772459   2.6990849017   0.0244559445
C   -5.4651138440   2.8188065409   1.0573950303
C   -4.8933769251   2.2569670864   2.3302611953
O   -4.8141650017   0.8308765771   2.2333189313
C   -4.1289135819   0.2563832852   3.3521464101
C   -4.4800910401  -1.2040157239   3.4571530783
O   -4.1728984582  -1.8625387948   2.2295343368
C   -4.3156452242  -3.2850696632   2.3214300450
C   -2.9922936491  -3.9683350203   2.6107054432
O   -2.0500259073  -3.8730580544   1.5416231770
C   -2.3446862271  -4.7394684044   0.4459685627
C   -1.1381308843  -4.8513353268  -0.4481242059
O   -0.9407490358  -3.6270348713  -1.1538530636
C    0.2175466835  -3.6778504881  -1.9750494285
C    0.2527918790  -2.3986391147  -2.7967732566
O    1.4587897073  -2.3351133721  -3.5676912595
C    1.4708995364   3.2033973290  -2.2541292875
C    2.7029070734   3.5797327498  -1.7248738117
C    3.3341922047   2.7924434096  -0.7686493738
S    4.8909879232   3.3149905727  -0.0759960395
C    4.6592416515   2.7051527605   1.5824456999
C    3.9706490239   1.4962645505   1.7925172529
C    3.7266935114   1.0943494509   3.1085205210
C    4.2280383956   1.8225853136   4.1824402917
C    4.9720293808   2.9780991235   3.9548486517
C    5.1743194068   3.4314695834   2.6559540191
H    3.9046712106  -1.7104622376   2.7067884126
H    5.7745810747  -2.7219057155   3.9668751499
H    8.0565904871  -2.7722140724   2.9755103349
H    8.4284915128  -1.9004346843   0.6891866007
H    5.8742413823  -1.6371827938  -3.8424684588
H    3.6814329623  -2.2988118046  -4.7841529170
H    1.8286544489  -1.4919143331  -0.9839494789
H    0.9720602361   0.3726103605  -0.4489841237
H   -0.4633116939   2.2978942839  -4.1451693670
H   -1.1409163652   3.4102725494  -2.9297080489
H   -2.2840230945   0.6524351278  -3.6158016045
H   -2.8226398421   2.1738542233  -4.3680904624
H   -4.1014409537   3.6513024090  -3.1388839228
H   -2.9699684947   3.8482024490  -1.7704933433
H   -5.7677447181   2.6039194154  -1.6179808364
H   -5.2995458866   4.2521410350  -1.1105028104
H   -6.3903609264   2.2841466499   0.7843843589
H   -5.7170123634   3.8792724378   1.2214158407
H   -5.5483561269   2.5324968759   3.1714867182
H   -3.8946980443   2.6843643966   2.5151060309
H   -4.4443604109   0.7472767307   4.2855493195
H   -3.0431593700   0.3963880596   3.2362154733
H   -5.5526734978  -1.3219835390   3.6836315445
H   -3.9046204196  -1.6310600308   4.2945807203
H   -4.7308420057  -3.6357073035   1.3681497514
H   -5.0383783055  -3.5506707799   3.1075814173
H   -3.1800511712  -5.0272153470   2.8570655112
H   -2.5142187816  -3.4962584318   3.4777582452
H   -2.5922966715  -5.7477921379   0.8164727497
H   -3.2050185343  -4.3722008706  -0.1373454103
H   -1.3052576127  -5.6757072640  -1.1612298887
H   -0.2457548360  -5.0929479058   0.1522997392
H    0.1805762988  -4.5475594253  -2.6519383441
H    1.1265914708  -3.7697700588  -1.3581553372
H    0.1409801766  -1.5108770118  -2.1606833811
H   -0.5580802262  -2.3965144692  -3.5316812381
H    1.0097327103   3.8354701000  -3.0036300580
H    3.1645725697   4.5048739220  -2.0590765530
H    3.1296424912   0.2079960131   3.2874808266
H    4.0354242926   1.4865353270   5.1972270571
H    5.3699917977   3.5482432484   4.7894492634
H    5.7138923259   4.3571890905   2.4752401888
N   -3.6483326664  -0.2226301381  -0.3238028076
H   -3.6182076881   0.6211952989  -0.9219675715
C   -2.2477452493  -0.7246663990  -0.1041222874
C   -1.4985558422   0.0644717531   0.9327626260
C   -0.7315492837  -0.6305099010   1.8710255525
C    0.0221823709   0.0619195079   2.8153097433
H    0.6143484256  -0.4885431312   3.5414484533
C    0.0032802760   1.4546137702   2.8402072565
H    0.5877385847   1.9955939996   3.5795020431
C   -0.7652267284   2.1507017046   1.9092797795
H   -0.7793518514   3.2374861972   1.9187586444
H   -0.7362427841  -1.7181398196   1.8595738488
C   -1.5067541644   1.4606875039   0.9544677896
H   -2.0910832378   2.0171236787   0.2275838712
H   -1.7376948117  -0.6689997685  -1.0712341235
H   -2.3123891238  -1.7721192715   0.1995096908
H   -4.0634145783   0.0676054248   0.5816661791
C   -4.5616798856  -1.2533190736  -0.9702328951
C   -3.9691978484  -1.7608285560  -2.2736801177
C   -5.9496812635  -0.6578777543  -1.0865653270
C   -6.8104095183  -0.7345991819   0.0125451349
H   -6.4675434330  -1.2219609671   0.9223791823
C   -8.0910387532  -0.1944557569  -0.0519185470
H   -8.7508880984  -0.2636984923   0.8085656264
C   -8.5275950792   0.4261213003  -1.2205930539
H   -9.5296391912   0.8427311365  -1.2761023532
C   -7.6769591754   0.5038618185  -2.3202472710
H   -8.0119977672   0.9838923397  -3.2357682705
C   -6.3927007392  -0.0311391707  -2.2535939040
H   -5.7419331184   0.0411277235  -3.1197418117
H   -4.5976217791  -2.0725983497  -0.2457752757
H   -4.6815679302  -2.4514596776  -2.7340978454
H   -3.0385568522  -2.3072189223  -2.0976610036
H   -3.7720012774  -0.9524896462  -2.9842100364
  126
G(CENSO)=       -3583.21829569  G(xTB)=        -189.12676842        Conformer 14
C    4.4318532986  -0.7024929313   1.6936052595
C    4.0867084958  -0.5679160449   3.0409753461
C    4.8123123341  -1.2196866765   4.0326585971
C    5.8905583490  -2.0315621749   3.6880710110
C    6.2115601688  -2.2320977744   2.3498745274
C    5.4723261972  -1.5873870884   1.3585428766
S    5.8567582752  -1.8842564723  -0.3561216795
C    4.1966868094  -1.8162053044  -1.0045158676
C    3.8218740181  -2.6774376801  -2.0294241845
C    2.5160599921  -2.6813095584  -2.5118276251
C    1.5701679413  -1.8329456446  -1.9306742180
C    1.9525791540  -0.9416042447  -0.9237365337
C    3.2681893557  -0.8998322351  -0.4733949863
C    3.7594178490   0.0192730372   0.5843875518
C    3.8613238929   1.3599331991   0.4146338113
C    3.4849993401   2.0440070978  -0.8464245127
C    2.1633980242   2.2092232492  -1.2703330182
C    1.8988335988   2.8180712181  -2.4971810890
O    0.6445831596   3.0171693427  -2.9920551071
C   -0.4614164550   2.7744739165  -2.1136392696
C   -1.7191567600   3.1580410528  -2.8797550311
O   -2.8457172241   3.1558883485  -2.0058720351
C   -3.0637361356   4.4194541633  -1.3699953381
C   -4.1499521170   4.2787689928  -0.3374728482
O   -3.6383624808   3.5615605323   0.7843653185
C   -4.5888630477   3.4106380726   1.8398292617
C   -5.5049584203   2.2177839553   1.6425955764
O   -4.8150823093   0.9704531601   1.8276335043
C   -4.8707855361   0.5197068346   3.1867762903
C   -3.9621184307  -0.6643304790   3.3776342792
O   -4.3565960660  -1.7087692572   2.4899821027
C   -3.7450753257  -2.9534515296   2.8247972640
C   -3.9869422318  -3.9441458862   1.7192871275
O   -3.1998270703  -3.5773979241   0.5810438503
C   -3.2849787709  -4.5417881756  -0.4722393143
C   -2.2082760819  -4.2614621471  -1.4879189063
O   -2.4062493814  -2.9563240007  -2.0308795397
C   -1.7255003192  -2.7276451227  -3.2632006472
C   -0.2178704193  -2.8142584470  -3.1829116393
O    0.2492274503  -1.8070319775  -2.2741331923
C    2.9517327930   3.2694083533  -3.3010147777
C    4.2569776962   3.1725647552  -2.8484143985
C    4.5275252012   2.5839287903  -1.6114845456
S    6.1979250181   2.5452933445  -0.9870908196
C    5.8351312376   2.7980013969   0.7410413457
C    4.6744399876   2.2311726095   1.2985815720
C    4.3529965014   2.5433868036   2.6221070111
C    5.2125314293   3.3119408512   3.4003137202
C    6.4018322134   3.7943381377   2.8582182187
C    6.7066524012   3.5559620063   1.5223940125
H    3.2380941164   0.0505047039   3.3083062049
H    4.5340798718  -1.0927377976   5.0748960654
H    6.4652678880  -2.5375054808   4.4586097638
H    7.0207888845  -2.9028696204   2.0743368514
H    4.5451009504  -3.3710107440  -2.4495506708
H    2.2539344577  -3.3668702034  -3.3089041087
H    1.2007055765  -0.3023090787  -0.4774689849
H    1.3632521187   1.8630369297  -0.6285921236
H   -0.3587201223   3.3866846341  -1.2063503840
H   -0.4987666010   1.7148499938  -1.8254169356
H   -1.9193483682   2.4250829132  -3.6702736168
H   -1.5865565069   4.1433212121  -3.3512299858
H   -3.3792055754   5.1624487082  -2.1197532465
H   -2.1431804765   4.7846469867  -0.8889812208
H   -5.0209602902   3.7689155890  -0.7803898992
H   -4.4691906357   5.2872102190  -0.0262398744
H   -5.1975688311   4.3239286074   1.9419131007
H   -4.0091087401   3.2883714884   2.7631072542
H   -5.9071744025   2.2153914495   0.6246084339
H   -6.3555553956   2.2815027572   2.3374317024
H   -5.9089143479   0.2503123751   3.4382949040
H   -4.5434894242   1.3146499098   3.8740069080
H   -4.0527148829  -0.9898854042   4.4269301592
H   -2.9114010050  -0.3878627599   3.1936318101
H   -4.1764536794  -3.3477720870   3.7592891156
H   -2.6613242725  -2.8213648271   2.9762964216
H   -5.0563397813  -3.9759676379   1.4540900919
H   -3.6871587685  -4.9440899500   2.0692618497
H   -3.1215786619  -5.5536431211  -0.0692457334
H   -4.2819684337  -4.5087343160  -0.9375920103
H   -2.2733279406  -5.0258516486  -2.2791662760
H   -1.2184716454  -4.3399126533  -1.0120495874
H   -2.0243332345  -1.7247579859  -3.5907085785
H   -2.0588202018  -3.4517730680  -4.0250195516
H    0.1922117817  -2.6452460738  -4.1896519900
H    0.1048670834  -3.8073301055  -2.8427235016
H    2.7299424460   3.7374068743  -4.2555470766
H    5.0663441008   3.5779969348  -3.4494714128
H    3.4181169884   2.1859393864   3.0397582037
H    4.9515832068   3.5349581734   4.4308220273
H    7.0792279493   4.3892831108   3.4641850255
H    7.6068939510   3.9755205902   1.0817363377
N   -3.7537090460  -0.7470855429  -0.3185775118
H   -4.2326335285  -0.2972041867   0.4813206773
C   -2.4664660229  -0.0039050424  -0.5721127045
C   -1.5670022427  -0.0137108492   0.6342436854
C   -1.3251085357   1.1748930833   1.3272153647
C   -0.4636975948   1.1873854225   2.4219225445
H   -0.2772024908   2.1177171340   2.9519915154
C    0.1532271653   0.0099279719   2.8384978008
H    0.8205123306   0.0175027224   3.6958616854
C   -0.0858504751  -1.1787788353   2.1509803767
H    0.4035740064  -2.0972300283   2.4645826827
H   -1.8294842628   2.0852668759   1.0122767403
C   -0.9358904172  -1.1895682899   1.0490096657
H   -1.1046089052  -2.1137866497   0.5034249134
H   -2.7252789329   1.0218699095  -0.8438193062
H   -1.9856565889  -0.4997861225  -1.4205282661
H   -3.5355970596  -1.7180345863  -0.0290999070
C   -4.6803718683  -0.8040889325  -1.5200116761
C   -5.2757164202   0.5638483835  -1.8238006287
C   -5.7557483662  -1.8378043835  -1.2779103892
C   -5.9838979669  -2.8304346928  -2.2316263539
H   -5.3537573821  -2.8775479848  -3.1168379515
C   -7.0048440160  -3.7605508351  -2.0515077429
H   -7.1745884218  -4.5278930141  -2.8018166356
C   -7.7971567860  -3.7142379828  -0.9076416252
H   -8.5893690201  -4.4435024966  -0.7622394049
C   -7.5728284257  -2.7262997843   0.0491975125
H   -8.1886322298  -2.6828372974   0.9434383313
C   -6.5634447893  -1.7869509980  -0.1380088050
H   -6.4064689019  -1.0168134529   0.6141596211
H   -4.0511187749  -1.1335564646  -2.3513989190
H   -5.9547092845   0.8789298056  -1.0260172806
H   -5.8618441061   0.4822096541  -2.7440583898
H   -4.5113962556   1.3310407059  -1.9769275392
  126
G(CENSO)=       -3583.21804341  G(xTB)=        -189.12395172        Conformer 15
C    4.6125414415  -0.6797473888   1.5726566244
C    4.1283180131  -0.7953528355   2.8779252677
C    4.9162276622  -1.3449599300   3.8840528320
C    6.1997176780  -1.8022809207   3.5934392419
C    6.6772958457  -1.7569355695   2.2880262537
C    5.8791045537  -1.2178876225   1.2793589851
S    6.4814089039  -1.1999557986  -0.3989161851
C    4.9330469985  -1.4759799752  -1.2386988691
C    4.9029500218  -2.2486028973  -2.4010838567
C    3.6953579533  -2.5257937536  -3.0185418973
C    2.5001069567  -2.0713466322  -2.4503701745
C    2.5239120941  -1.2819838357  -1.3002330279
C    3.7488078095  -0.9338946676  -0.7210250444
C    3.8807537555  -0.0360013749   0.4535949391
C    3.6728134936   1.3018582881   0.3816313054
C    3.3272328716   1.9898659439  -0.8884127279
C    2.1065919242   1.8385249788  -1.5531162887
C    1.9116335102   2.4384562422  -2.7975327778
O    0.7869513954   2.2893609273  -3.5634522802
C   -0.4509871355   1.9359831511  -2.9342992472
C   -1.0498838641   3.1520307943  -2.2480452570
O   -2.3567024860   2.7912636675  -1.8140907769
C   -3.0270461325   3.8785220638  -1.1785953778
C   -4.4312351422   3.4546879619  -0.8205505561
O   -4.5117798512   2.4581110914   0.2057453130
C   -4.2280268388   2.9558184510   1.5208317798
C   -4.9101800572   2.0785214567   2.5350736739
O   -4.3417235259   0.7716073349   2.4845403442
C   -4.9698827597  -0.1075899419   3.4151573080
C   -4.2451822852  -1.4235227988   3.4447029207
O   -4.4280833576  -2.1235655859   2.2062585993
C   -3.9903612506  -3.4836880072   2.3217237628
C   -4.2265074181  -4.2330128532   1.0403596197
O   -3.2941041295  -3.8154537179   0.0423489759
C   -3.3535617327  -4.6526342412  -1.1148812314
C   -2.1227346947  -4.4633953368  -1.9594672166
O   -2.1510324923  -3.1787899796  -2.5897306434
C   -0.9539352100  -2.9025788880  -3.3172396342
C    0.1122114234  -2.2935914115  -2.4105322295
O    1.3606698814  -2.4503646851  -3.0966177257
C    2.9249017716   3.2119679425  -3.3712584352
C    4.1073493149   3.4253905226  -2.6823450988
C    4.3061285275   2.8352750351  -1.4339754508
S    5.8142676338   3.1632628831  -0.5424073304
C    5.1614549171   3.1326618030   1.1140947156
C    4.1219695032   2.2423669587   1.4372807252
C    3.5694609448   2.3055614052   2.7192867227
C    4.0926862408   3.1652156621   3.6795077123
C    5.1731428045   3.9869342558   3.3653247601
C    5.6991654821   3.9853665108   2.0781336919
H    3.1242944208  -0.4527628328   3.0999576697
H    4.5268479474  -1.4153460280   4.8955907786
H    6.8219400975  -2.2260389294   4.3766076355
H    7.6592165775  -2.1565886053   2.0493489467
H    5.8231823123  -2.6555150376  -2.8111279766
H    3.6584590898  -3.1361301399  -3.9159525150
H    1.6086519558  -0.9276464684  -0.8422756033
H    1.3297665379   1.2473828376  -1.0851341049
H   -0.3291768210   1.0995012815  -2.2353554564
H   -1.1037146455   1.6074750841  -3.7492092773
H   -1.0971359072   3.9889266814  -2.9638420837
H   -0.4264264186   3.4674227055  -1.3942445211
H   -3.0947401755   4.7373120838  -1.8672305932
H   -2.4673806790   4.2088005287  -0.2878387982
H   -4.9180795809   3.0242570415  -1.7019874738
H   -5.0009199862   4.3449988404  -0.5144016923
H   -4.6177159307   3.9787367790   1.6291574720
H   -3.1437934248   2.9757135637   1.7027678260
H   -5.9931784648   2.0333349959   2.3313712691
H   -4.7670686415   2.5189127723   3.5358445138
H   -6.0285786243  -0.2576816533   3.1460947873
H   -4.9328907489   0.3242006396   4.4286937301
H   -4.6604700236  -2.0234252263   4.2688335318
H   -3.1710096765  -1.2700199985   3.6353426522
H   -4.5646603281  -3.9791202547   3.1200721747
H   -2.9236676859  -3.5194623869   2.5946323755
H   -5.2617427564  -4.0829495869   0.6954657957
H   -4.0912355809  -5.3057146349   1.2516271321
H   -3.3883861816  -5.7109801158  -0.8103756399
H   -4.2630242157  -4.4408052342  -1.7016648682
H   -2.1043990177  -5.2516385297  -2.7292350581
H   -1.2246687631  -4.5778756757  -1.3327659390
H   -1.2202919983  -2.2026044266  -4.1168030320
H   -0.5596112275  -3.8196385241  -3.7800635020
H    0.1499876643  -2.8196188440  -1.4455023693
H   -0.0959870867  -1.2308652756  -2.2253306967
H    2.7584022982   3.6699677661  -4.3417321906
H    4.8707822510   4.0695957578  -3.1101713243
H    2.7206228335   1.6751931911   2.9592348101
H    3.6560885029   3.1923801224   4.6736792352
H    5.5900292240   4.6553358666   4.1133063996
H    6.5121091475   4.6575740890   1.8171435675
N   -3.9672625301  -0.5048711686  -0.2057436015
H   -4.2221302264   0.4581613586   0.0681712723
C   -2.5333909014  -0.4945556468  -0.6833686291
C   -1.5769799460  -0.3016625839   0.4592469109
C   -1.1279122766   0.9762532717   0.7997297206
C   -0.2526822322   1.1535751960   1.8679242041
H    0.0886882564   2.1522925698   2.1277903446
C    0.1777093976   0.0524414168   2.6050392865
H    0.8504901049   0.1900775585   3.4469909373
C   -0.2524006356  -1.2275478766   2.2592345833
H    0.0934307818  -2.0893524943   2.8241060725
H   -1.4724980094   1.8294432978   0.2213839364
C   -1.1247267224  -1.4047616381   1.1888373858
H   -1.4660861019  -2.4001862834   0.9152416079
H   -2.4467932871   0.3231301776  -1.4016171471
H   -2.3703928680  -1.4533317957  -1.1833892537
H   -4.0418460167  -1.0878473887   0.6498037799
C   -4.9471710607  -1.0423284332  -1.2306072213
C   -4.9726212707  -0.1677818728  -2.4761803837
C   -6.3126402515  -1.1796404666  -0.5955841467
C   -6.9970915863  -2.3906909725  -0.7059296073
H   -6.5342194836  -3.2215562271  -1.2332476731
C   -8.2632983574  -2.5409251650  -0.1467140207
H   -8.7848804080  -3.4897270797  -0.2386596704
C   -8.8545963522  -1.4803804969   0.5348028342
H   -9.8388128897  -1.5982245065   0.9796827592
C   -8.1808949663  -0.2651514649   0.6384442518
H   -8.6398915253   0.5690997373   1.1622441113
C   -6.9196186566  -0.1108791048   0.0696712261
H   -6.4141569271   0.8493367719   0.1498503832
H   -4.5710641062  -2.0392484722  -1.4830038912
H   -5.2914875088   0.8509831021  -2.2353735333
H   -5.6972698519  -0.5908758101  -3.1776669340
H   -4.0004505281  -0.1347325348  -2.9760538585
  126
G(CENSO)=       -3583.21771749  G(xTB)=        -189.12564914        Conformer 16
C    5.1623655663  -1.0502261925   1.3577637152
C    4.9293176134  -1.4806577541   2.6666689907
C    5.9544154189  -2.0347936451   3.4268363453
C    7.2274318364  -2.1821430754   2.8807343585
C    7.4627157649  -1.8298464871   1.5561779207
C    6.4288705868  -1.2892921558   0.7922578285
S    6.7212830884  -0.8970806004  -0.9242722502
C    5.1127878502  -1.3269581392  -1.5639871812
C    4.9949606004  -1.9335972834  -2.8161268775
C    3.7524035577  -2.3302349466  -3.2814956352
C    2.6191096266  -2.1598031952  -2.4780439945
C    2.7263498293  -1.5338462750  -1.2363193870
C    3.9701300415  -1.0730700785  -0.7946849552
C    4.1651939095  -0.3668493405   0.4944039121
C    3.7457101401   0.9039843219   0.7122005073
C    3.1079761350   1.7355633883  -0.3426460602
C    1.8552032706   1.4905433219  -0.8987848175
C    1.3646770161   2.2915833362  -1.9365423426
O    0.1279560414   1.9622576380  -2.4090797456
C   -0.4193464614   2.7871487529  -3.4497386603
C   -1.8114763362   2.2994596556  -3.7769697481
O   -2.7562950034   2.4061067877  -2.7152671431
C   -3.0468893747   3.7427827378  -2.3097067980
C   -4.3037846382   3.7537332931  -1.4761827492
O   -4.0793064389   3.0389775447  -0.2589533239
C   -5.0370088036   3.3523492551   0.7532801048
C   -4.5843743754   2.7665243587   2.0645918113
O   -4.7215304559   1.3425092467   2.0343424000
C   -4.2137360257   0.7349234425   3.2280450449
C   -4.6695523208  -0.6958762635   3.3321148461
O   -3.9949289168  -1.5152602279   2.3686290567
C   -4.3746880158  -2.8913704802   2.4905061767
C   -3.5472006614  -3.7344255290   1.5563882733
O   -3.8496365276  -3.3781414411   0.2056989407
C   -3.5561985051  -4.4046842355  -0.7465870419
C   -2.1446397780  -4.3716705308  -1.2871094561
O   -2.0453042220  -3.2821649171  -2.2113182330
C   -0.8270364319  -3.2516683373  -2.9489363190
C    0.2844410333  -2.5815733863  -2.1569189319
O    1.4508075296  -2.6397372562  -2.9886358290
C    2.1319409353   3.3527820509  -2.4243202160
C    3.3566075669   3.6386357378  -1.8289770492
C    3.8387244898   2.8559087505  -0.7867539444
S    5.3945448736   3.2815197763  -0.0261095185
C    5.0048443296   2.8189767995   1.6483380739
C    4.1872818999   1.7000167664   1.8849317133
C    3.8307730647   1.4098902908   3.2049066752
C    4.3379449739   2.1565281163   4.2632376831
C    5.2051675412   3.2180567350   4.0145675837
C    5.5275777909   3.5621930373   2.7065281818
H    3.9349990202  -1.3834249787   3.0877255113
H    5.7575757167  -2.3513127239   4.4470635674
H    8.0331809826  -2.6057209973   3.4735277512
H    8.4403291007  -1.9941493608   1.1111306627
H    5.8786926081  -2.1166551132  -3.4210094904
H    3.6517598723  -2.8130166762  -4.2489988784
H    1.8631599425  -1.4011002435  -0.5961190124
H    1.2362085016   0.6839340605  -0.5234925009
H    0.1950066105   2.7092868760  -4.3589775777
H   -0.4317653802   3.8379700193  -3.1308528308
H   -1.7805771435   1.2356927777  -4.0409236309
H   -2.1608708796   2.8636367323  -4.6577527790
H   -3.2103061241   4.3839130512  -3.1918217104
H   -2.2160115610   4.1666943259  -1.7243493636
H   -5.1452160947   3.3140991286  -2.0346523384
H   -4.5505446592   4.8045449827  -1.2554557590
H   -6.0351240662   2.9681675268   0.4822052861
H   -5.1147601763   4.4446609975   0.8744999619
H   -5.2059120840   3.1814400389   2.8741579585
H   -3.5357938905   3.0455134259   2.2563971249
H   -4.6001224166   1.2719592418   4.1087846063
H   -3.1135097318   0.7944783766   3.2452190939
H   -5.7600210636  -0.7628655830   3.1903707196
H   -4.4311082287  -1.0580549520   4.3444676962
H   -5.4467755874  -3.0076123800   2.2620940130
H   -4.1993065398  -3.2354724205   3.5220468004
H   -3.8082702447  -4.7883868915   1.7398272968
H   -2.4744514096  -3.6053256797   1.7720677996
H   -3.7502856430  -5.3930757271  -0.3042627891
H   -4.2541577889  -4.2622129459  -1.5809479695
H   -1.9456353942  -5.3200597447  -1.8123537048
H   -1.4133716109  -4.2747492011  -0.4691417933
H   -1.0269888861  -2.6769461650  -3.8607029392
H   -0.5219739053  -4.2681218611  -3.2412138460
H    0.4714027173  -3.1093462216  -1.2110371416
H    0.0213282016  -1.5367779217  -1.9376034880
H    1.7862672330   3.9807069881  -3.2364355700
H    3.9295705325   4.4926888930  -2.1797859090
H    3.1482633865   0.5910063327   3.3992443470
H    4.0558690696   1.9076571990   5.2821661442
H    5.6096628124   3.8008472906   4.8372670885
H    6.1689246193   4.4163176380   2.5068730745
N   -4.0493101240  -0.3634330339  -0.2726890619
H   -4.3141360347   0.5554791567   0.1109342050
C   -2.6367003124  -0.2759341899  -0.8075526759
C   -1.6634326832   0.0161528047   0.3011951425
C   -1.4493186215   1.3282929308   0.7305003430
C   -0.5718427963   1.5907716551   1.7780629879
H   -0.4139188099   2.6145078204   2.1075874420
C    0.1104091010   0.5455362735   2.3971534806
H    0.7918457406   0.7524804995   3.2171947492
C   -0.0767368371  -0.7630401142   1.9561573087
H    0.4646435887  -1.5799018572   2.4262482235
H   -1.9829932920   2.1404101620   0.2456576654
C   -0.9629765463  -1.0253169987   0.9142103038
H   -1.1209148022  -2.0463290834   0.5749528354
H   -2.6246113401   0.5206088212  -1.5552769617
H   -2.4244168297  -1.2433543381  -1.2710656202
H   -4.0540470050  -1.0003552433   0.5452538403
C   -5.0707781419  -0.8306068659  -1.2911793965
C   -5.4362855342   0.3132519174  -2.2270215443
C   -6.2957284613  -1.3906696590  -0.6022913638
C   -6.8426314103  -2.5899637613  -1.0621593918
H   -6.3536251385  -3.1255687625  -1.8719301759
C   -8.0019484143  -3.1044776568  -0.4897038809
H   -8.4165547766  -4.0392637704  -0.8572006782
C   -8.6242943670  -2.4275898042   0.5569383348
H   -9.5258589491  -2.8312164770   1.0095050450
C   -8.0859857177  -1.2288950034   1.0175636877
H   -8.5663211170  -0.6921491123   1.8313237504
C   -6.9325443229  -0.7070986660   0.4358960936
H   -6.5315750630   0.2323506027   0.8085712626
H   -4.5784733552  -1.6370993287  -1.8447975472
H   -4.5590326176   0.7410928350  -2.7198708575
H   -5.9538998671   1.1042486538  -1.6731140510
H   -6.1183000068  -0.0657397304  -2.9938239421
