# Supplementary material for: Chiral Induction and Memory via Supramolecular Deracemization
Source: Angew Chem Int Ed Engl. 2025 Aug 5;64(38):e202510584. doi: 10.1002/anie.202510584 (PMC12435425; doi:10.1002/anie.202510584)
Supplement: Supplementary file 2 — Supporting Information [file ANIE-64-e202510584-s001.zip › BTX-24c8-syn-S-MDBA.xyz]

  126
G(CENSO)=       -3583.22245583  G(xTB)=        -189.12786078        Conformer 1
C    4.7515008767  -1.2449633933   1.0373519435
C    4.3350731675  -1.8063473044   2.2476313177
C    5.2114759877  -2.5595423806   3.0214505191
C    6.5174725453  -2.7744525112   2.5855159459
C    6.9317672725  -2.2832772253   1.3522136437
C    6.0438851593  -1.5422695091   0.5723589106
S    6.5492156276  -0.9601334829  -1.0330297791
C    4.9869078415  -1.1211393883  -1.8783948504
C    4.9748327880  -1.4874155932  -3.2248669328
C    3.7726976126  -1.6389049276  -3.8941746188
C    2.5649930767  -1.4695693187  -3.2090397115
C    2.5684093990  -1.1112781964  -1.8607393809
C    3.7807310686  -0.8782862483  -1.2021270365
C    3.8943202514  -0.3787391074   0.1922444204
C    3.5338175575   0.8781786020   0.5538910912
C    2.8859286481   1.8292697899  -0.3813419258
C    1.5883052281   1.6723621421  -0.8562554867
C    1.0507632791   2.5793029269  -1.7732068415
O   -0.2241934733   2.3149332064  -2.1817130324
C   -0.8496359103   3.2619424564  -3.0586358769
C   -2.2805358104   2.8289367418  -3.2878275902
O   -3.0744393630   2.7173908441  -2.1090369953
C   -3.1434966181   3.9107901538  -1.3303538817
C   -4.2519037917   3.7838948206  -0.3195332184
O   -3.9266378652   2.7833847362   0.6481568906
C   -4.8394341789   2.8176142466   1.7455908647
C   -4.3681557349   1.9195402615   2.8543424167
O   -4.5182830806   0.5398221773   2.4965388937
C   -4.1717674689  -0.3087978632   3.5993873027
C   -4.5858044100  -1.7265848032   3.3230249664
O   -3.7807100409  -2.2739493890   2.2811476807
C   -4.0355100696  -3.6648229188   2.1007208500
C   -3.1882106191  -4.1830693957   0.9709631317
O   -3.5898606545  -3.5435786521  -0.2488219648
C   -3.3013859252  -4.3127539116  -1.4223953144
C   -1.8440566707  -4.3442742376  -1.8151738859
O   -1.4495401792  -3.0496544162  -2.2667743439
C   -0.1002119692  -3.0352419029  -2.7188142453
C    0.1569260761  -1.6703044225  -3.3356908969
O    1.4424142905  -1.6487366871  -3.9669080963
C    1.8122013118   3.6662942018  -2.2111044823
C    3.0848127327   3.8654069366  -1.6812479976
C    3.6163656932   2.9701146026  -0.7598510384
S    5.2196995284   3.2661916907  -0.0392704610
C    4.8814472943   2.6580778069   1.6031953449
C    4.0349343402   1.5469719642   1.7821930842
C    3.7239285595   1.1604310730   3.0886891182
C    4.3045200231   1.7964866866   4.1811321145
C    5.1997305424   2.8448928955   3.9838579863
C    5.4755965559   3.2895828974   2.6955465607
H    3.3129399765  -1.6508384388   2.5758991105
H    4.8743009074  -2.9788321220   3.9649521553
H    7.2083350853  -3.3555366104   3.1897333023
H    7.9334499157  -2.4924222728   0.9866853930
H    5.9089080936  -1.6657870977  -3.7504944250
H    3.7530297864  -1.9207421073  -4.9425844424
H    1.6474255400  -1.0095011529  -1.3021875849
H    0.9730785802   0.8494207318  -0.5097421471
H   -0.3375463597   3.2844446211  -4.0323457208
H   -0.8003542170   4.2686430368  -2.6223452516
H   -2.3008345016   1.8357663999  -3.7510722570
H   -2.7324628641   3.5491968123  -3.9906621569
H   -3.3609033443   4.7798089563  -1.9733785638
H   -2.1910707687   4.0952827819  -0.8086540527
H   -5.2043384865   3.5417802286  -0.8207041607
H   -4.3702781930   4.7609104080   0.1780356518
H   -5.8508374603   2.5235239390   1.4191235150
H   -4.8989871290   3.8418853396   2.1507867559
H   -4.9820930637   2.1289265566   3.7444777777
H   -3.3177504755   2.1363656318   3.1059181473
H   -4.7020662597   0.0315656118   4.5028709922
H   -3.0878239138  -0.2533019541   3.7931060870
H   -5.6527910137  -1.7686358308   3.0456161901
H   -4.4508712230  -2.3072415806   4.2507429057
H   -5.1035648156  -3.8348752091   1.8840066299
H   -3.7795573897  -4.2225685297   3.0170478622
H   -3.3410946858  -5.2699509117   0.8937437668
H   -2.1238955064  -3.9959613623   1.1758649984
H   -3.6500155087  -5.3467133658  -1.2783127290
H   -3.8868421949  -3.8665504638  -2.2333719752
H   -1.7264273577  -5.0802633677  -2.6283365658
H   -1.2084954286  -4.6722169604  -0.9752153548
H    0.0586790733  -3.8108230435  -3.4857870647
H    0.5946889798  -3.2331825367  -1.8856309799
H    0.0560136470  -0.8593625822  -2.6031686130
H   -0.5612548295  -1.4909706869  -4.1420601409
H    1.4266442541   4.3790555695  -2.9303354832
H    3.6549515733   4.7390568351  -1.9852487129
H    3.0156523007   0.3568285425   3.2473940131
H    4.0558357131   1.4710449710   5.1871723689
H    5.6608618759   3.3412539141   4.8329667897
H    6.1364530270   4.1376723935   2.5381569730
N   -3.6827877979  -0.5005774220  -0.1557741457
H   -3.9038672975  -0.1001308996   0.7756581214
C   -2.2838561065  -0.0830236650  -0.5504923043
C   -1.3305806210  -0.3120992119   0.5876322264
C   -1.1303368672   0.6833630481   1.5470382323
C   -0.2826644759   0.4557226487   2.6273250653
H   -0.1294411774   1.2344414568   3.3698115372
C    0.3709045104  -0.7690752200   2.7558115694
H    1.0242977329  -0.9498621027   3.6050503333
C    0.1985740600  -1.7542238520   1.7861651567
H    0.7219765410  -2.7029360661   1.8722998259
H   -1.6420936155   1.6369520842   1.4393680015
C   -0.6494005325  -1.5253454750   0.7059764994
H   -0.7953011519  -2.2907764913  -0.0516901018
H   -2.3377905025   0.9720614218  -0.8317291836
H   -2.0032585433  -0.6831808667  -1.4183024401
H   -3.6965427766  -1.5282756771  -0.0454116952
C   -4.7594321751  -0.0566164806  -1.1270730893
H   -4.5954000335   1.0172722946  -1.2565923579
C   -6.1186087894  -0.2808327302  -0.5044371968
C   -7.0338842715   0.7713276671  -0.4660234536
H   -6.7509823670   1.7406665509  -0.8690131985
C   -8.3003709407   0.5874536198   0.0830523549
H   -9.0039575130   1.4152300074   0.1068139417
C   -8.6597834456  -0.6514985476   0.6067271999
H   -9.6447402461  -0.7950061604   1.0425144721
C   -7.7525359287  -1.7086658526   0.5643742923
H   -8.0293768748  -2.6799507602   0.9655447545
C   -6.4912274723  -1.5282312752   0.0043689210
H   -5.7984669212  -2.3665182340  -0.0323188242
C   -4.6178994934  -0.7665484501  -2.4656382331
H   -4.7931457770  -1.8416788269  -2.3623946955
H   -3.6375816113  -0.6040188715  -2.9225148018
H   -5.3760629085  -0.3682349904  -3.1463633203
  126
G(CENSO)=       -3583.22182390  G(xTB)=        -189.12759673        Conformer 2
C    4.7697081852  -1.2468704763   1.0408331984
C    4.3530987188  -1.8015299465   2.2543911694
C    5.2291595088  -2.5498309823   3.0333271738
C    6.5354059425  -2.7670246884   2.5993607337
C    6.9506032764  -2.2814816876   1.3641562034
C    6.0635229155  -1.5444947436   0.5796235070
S    6.5758218977  -0.9658192845  -1.0246889471
C    5.0174203455  -1.1215474970  -1.8781108855
C    5.0126495736  -1.4691294639  -3.2296397517
C    3.8142407298  -1.6121008055  -3.9080568023
C    2.6029083277  -1.4554265967  -3.2264562246
C    2.5998387226  -1.1163196843  -1.8734562315
C    3.8074230676  -0.8884468964  -1.2056383630
C    3.9083789134  -0.3909655313   0.1902479257
C    3.5242207123   0.8600451434   0.5487207112
C    2.8647961356   1.7974777660  -0.3939974063
C    1.5655505404   1.6290186154  -0.8612809771
C    1.0196503544   2.5229307096  -1.7861885365
O   -0.2573105557   2.2510743533  -2.1850638700
C   -0.8924849718   3.1974486834  -3.0570297536
C   -2.3254952025   2.7670926109  -3.2730803199
O   -3.1083893018   2.6518101084  -2.0868306586
C   -3.1615448772   3.8349074667  -1.2904700132
C   -4.2770923878   3.7089071486  -0.2871741568
O   -3.9747098156   2.6857375781   0.6647046890
C   -4.8982203903   2.7086889301   1.7549409077
C   -4.4090902903   1.8366846249   2.8767654685
O   -4.5049954360   0.4517671255   2.5232368543
C   -4.1061279988  -0.3825107578   3.6190612647
C   -4.4934713953  -1.8109943718   3.3602396549
O   -3.7279253582  -2.3351978178   2.2771171685
C   -3.9774544716  -3.7266137727   2.0878906287
C   -3.1340087754  -4.2335307206   0.9508600348
O   -3.5373228462  -3.5843814002  -0.2636420461
C   -3.2288360190  -4.3433947811  -1.4400201667
C   -1.7689398944  -4.3543898610  -1.8239034601
O   -1.3915569260  -3.0564540711  -2.2825586966
C   -0.0468048624  -3.0306463043  -2.7474518038
C    0.1969663034  -1.6599629009  -3.3558541872
O    1.4821916830  -1.6245284160  -3.9896199217
C    1.7755622031   3.6062436778  -2.2422958180
C    3.0493048381   3.8177474321  -1.7203727041
C    3.5873621216   2.9374277431  -0.7885716809
S    5.1890072257   3.2527895989  -0.0718593949
C    4.8523403938   2.6639230293   1.5783712769
C    4.0181169338   1.5455354527   1.7710832091
C    3.7134476206   1.1704367671   3.0822461877
C    4.2856818857   1.8277564745   4.1665939323
C    5.1661123930   2.8859252025   3.9563818804
C    5.4374315117   3.3171053798   2.6624921384
H    3.3303102240  -1.6455007672   2.5806091048
H    4.8913538518  -2.9642067818   3.9787684966
H    7.2260728166  -3.3448804111   3.2069037346
H    7.9530515980  -2.4918476214   1.0014694247
H    5.9494995213  -1.6381385383  -3.7534711588
H    3.8013051148  -1.8770684528  -4.9609819409
H    1.6765639980  -1.0228615673  -1.3178851139
H    0.9566157358   0.8063063059  -0.5032697047
H   -0.3901951149   3.2188269058  -4.0356705368
H   -0.8381219329   4.2041001909  -2.6213875651
H   -2.3536834204   1.7758728111  -3.7400382114
H   -2.7833033599   3.4910762258  -3.9679838280
H   -3.3635753699   4.7164197140  -1.9207803297
H   -2.2078204427   3.9953672468  -0.7634436229
H   -5.2297353187   3.4922836065  -0.7979515234
H   -4.3813478133   4.6784390935   0.2276144664
H   -5.8981418461   2.3832615786   1.4229312549
H   -4.9880278886   3.7349869062   2.1482709088
H   -5.0400826437   2.0287672962   3.7587637158
H   -3.3699222083   2.0928145907   3.1376312823
H   -4.6191603650  -0.0529114075   4.5363449957
H   -3.0193078037  -0.2982292270   3.7821581412
H   -5.5713190806  -1.8825281076   3.1380314725
H   -4.2949445079  -2.3888690013   4.2781423964
H   -5.0464248885  -3.8994572697   1.8769654447
H   -3.7131913192  -4.2897711088   2.9983833890
H   -3.2875971328  -5.3197619667   0.8649870263
H   -2.0691252171  -4.0492643335   1.1551904639
H   -3.5647058713  -5.3824153243  -1.3030894527
H   -3.8126720518  -3.9017850952  -2.2540005526
H   -1.6358137158  -5.0926812006  -2.6324666043
H   -1.1314539010  -4.6668935150  -0.9798233905
H    0.1089341332  -3.7992725242  -3.5220910227
H    0.6562416375  -3.2317217247  -1.9222254676
H    0.0918714882  -0.8542458256  -2.6181556828
H   -0.5235564724  -1.4800945621  -4.1599099212
H    1.3847906470   4.3073026261  -2.9700308476
H    3.6142095369   4.6896599934  -2.0386113454
H    3.0168116499   0.3589812171   3.2513604772
H    4.0414704176   1.5114691703   5.1765974171
H    5.6196632441   3.3997607453   4.7990978205
H    6.0877104761   4.1713247674   2.4947118172
N   -3.6911415532  -0.5420935648  -0.1561132853
H   -3.9141867366  -0.1126764533   0.7617000338
C   -2.2855860205  -0.1481363721  -0.5581780520
C   -1.3385930855  -0.3365368100   0.5919225981
C   -1.1783325526   0.6780598384   1.5390678647
C   -0.3374780194   0.4916265758   2.6318694109
H   -0.2200040306   1.2844324644   3.3659000103
C    0.3513468079  -0.7108074246   2.7848416734
H    0.9971482098  -0.8613020228   3.6455360659
C    0.2191607902  -1.7140534607   1.8275894401
H    0.7681679900  -2.6457319728   1.9351208083
H   -1.7191290067   1.6132993129   1.4142891306
C   -0.6223964330  -1.5263313199   0.7342248027
H   -0.7343557355  -2.3054007324  -0.0153748759
H   -2.3320981394   0.8965682196  -0.8761858744
H   -2.0053935611  -0.7826454721  -1.4015123610
H   -3.7089752065  -1.5651840421  -0.0138649942
C   -4.7506672150  -0.1279565786  -1.1596440862
H   -4.5138178596   0.9105028303  -1.4105200432
C   -6.1173911246  -0.1801976769  -0.5176324523
C   -7.0019963239   0.8790967867  -0.7230004564
H   -6.6829380028   1.7334704708  -1.3145917893
C   -8.2818872028   0.8484851450  -0.1757252073
H   -8.9602087122   1.6807892563  -0.3423255163
C   -8.6857036959  -0.2410465673   0.5912798348
H   -9.6807390265  -0.2628344095   1.0270421008
C   -7.8094984274  -1.3055367021   0.7937291370
H   -8.1205693156  -2.1611715790   1.3868382520
C   -6.5351860696  -1.2806515135   0.2343425283
H   -5.8683297854  -2.1257710348   0.3914188533
C   -4.6835751099  -0.9996339038  -2.4063580783
H   -4.9769950054  -2.0275224944  -2.1734297898
H   -3.6889851500  -0.9991480311  -2.8624647246
H   -5.3924800029  -0.6061799796  -3.1408014293
  126
G(CENSO)=       -3583.22177321  G(xTB)=        -189.12728158        Conformer 3
C    4.8108017088  -0.9131766058   1.4177699172
C    4.5466219761  -1.1269215877   2.7741221604
C    5.4540879033  -1.8028792710   3.5824748651
C    6.6399275863  -2.2929815994   3.0404979271
C    6.8899579112  -2.1580499631   1.6794695015
C    5.9693882360  -1.4932067571   0.8695883283
S    6.2697261759  -1.3843567014  -0.8834766527
C    4.5813952437  -1.5083271191  -1.4418851292
C    4.2878565767  -2.2069050112  -2.6082596810
C    2.9744147939  -2.3233664956  -3.0593484982
C    1.9450721229  -1.7512782713  -2.3085961014
C    2.2374565296  -1.0668768041  -1.1265404533
C    3.5493105238  -0.8989338592  -0.7023698022
C    3.9231486407  -0.1396456061   0.5144079171
C    3.6897073086   1.1887464021   0.6620742804
C    3.0514421931   2.0323064133  -0.3799418282
C    1.7062978919   1.9634354019  -0.7249208573
C    1.1833654127   2.7778280723  -1.7318865632
O   -0.1371401660   2.5787824923  -2.0142996873
C   -0.7985833260   3.5562950735  -2.8267583848
C   -2.2478900628   3.1453877702  -2.9865102864
O   -2.9524203686   2.8980242523  -1.7742313219
C   -2.9431905079   3.9822545745  -0.8487484339
C   -3.9879531860   3.7382065464   0.2079662220
O   -3.6424956421   2.5955487841   0.9928459051
C   -4.5050738502   2.4763316604   2.1242593697
C   -4.0230973692   1.3920125707   3.0470923343
O   -4.2896370301   0.0948363594   2.4972112299
C   -3.9205519848  -0.9360427542   3.4239996675
C   -4.4763364371  -2.2632639499   2.9893171628
O   -3.8045912613  -2.7165545438   1.8166222332
C   -4.1745737538  -4.0522206782   1.4852181460
C   -3.4421898512  -4.4843406143   0.2434918073
O   -3.8787342520  -3.6812313732  -0.8586515192
C   -3.6240217693  -4.2686351093  -2.1406585006
C   -2.2336175063  -4.0114567225  -2.6798428052
O   -2.1034391475  -2.6151731331  -2.9460380887
C   -1.2396460924  -2.2881321075  -4.0267566169
C    0.2283618458  -2.5572431030  -3.7797051101
O    0.6239546513  -1.7893820086  -2.6373608712
C    2.0014192486   3.7076456379  -2.3781194705
C    3.3342710181   3.8259013625  -1.9901402588
C    3.8585175410   3.0081094613  -0.9948595267
S    5.5512325658   3.2096738313  -0.4655505158
C    5.2894097043   2.9617420462   1.2828779221
C    4.3403607156   2.0157990077   1.7107712086
C    4.0451367343   1.9451495958   3.0745442243
C    4.7511781954   2.7108750904   3.9966839796
C    5.7561904810   3.5729016248   3.5639743470
C    6.0132698874   3.7167259000   2.2045938674
H    3.6143907579  -0.7686515708   3.1938515332
H    5.2321438793  -1.9481262152   4.6357734138
H    7.3561493104  -2.8154563030   3.6682281088
H    7.7867330052  -2.5876984032   1.2414154415
H    5.0867102560  -2.6793498406  -3.1733795445
H    2.7771550870  -2.8774185754  -3.9698400616
H    1.4163368538  -0.6848953230  -0.5357606254
H    1.0364692819   1.2886165072  -0.2059458484
H   -0.3567173206   3.6003869963  -3.8329020378
H   -0.7004010603   4.5491626971  -2.3650617391
H   -2.3076934590   2.2089685161  -3.5526442229
H   -2.7470272480   3.9364429147  -3.5718493382
H   -3.1860792488   4.9301058497  -1.3571023072
H   -1.9531886854   4.0854745343  -0.3769459434
H   -4.9779644804   3.5989882060  -0.2576471786
H   -4.0382887876   4.6335328776   0.8499057582
H   -5.5398795671   2.2709389690   1.8032349840
H   -4.5083577314   3.4213044771   2.6925859432
H   -4.5618252301   1.4927194926   4.0020126267
H   -2.9462063362   1.5077518474   3.2465037018
H   -4.3399400826  -0.7015304151   4.4145864306
H   -2.8238620285  -0.9866492304   3.5171357238
H   -5.5606902768  -2.1830380753   2.8048328597
H   -4.3224346635  -2.9795353029   3.8130919071
H   -5.2640002159  -4.1212702248   1.3252985832
H   -3.9064916095  -4.7371283029   2.3069766412
H   -3.6812076137  -5.5423551432   0.0568027413
H   -2.3551653721  -4.3972368636   0.3906409675
H   -3.7977217534  -5.3544121877  -2.0929705982
H   -4.3583739386  -3.8327198863  -2.8277221390
H   -2.1189106116  -4.5949222667  -3.6072985368
H   -1.4622054411  -4.3505396796  -1.9703097309
H   -1.3842870089  -1.2161296461  -4.2079096332
H   -1.5345427853  -2.8336160135  -4.9385978178
H    0.7823508679  -2.2417950969  -4.6758270463
H    0.4282854231  -3.6241775637  -3.6026153350
H    1.6193806456   4.3592855206  -3.1554386820
H    3.9607884205   4.5773067077  -2.4627269402
H    3.2495918513   1.2905976436   3.4115285310
H    4.5136846323   2.6342926392   5.0537601832
H    6.3166294465   4.1661137598   4.2808641502
H    6.7559050412   4.4307681603   1.8593065654
N   -3.6380415275  -0.5598388080  -0.2865964241
H   -3.8134282168  -0.2889781081   0.7009031151
C   -2.2265998387  -0.1563606854  -0.6530489872
C   -1.2833073745  -0.5455593722   0.4492716551
C   -0.9167029242   0.3848130754   1.4240839047
C   -0.0623856109   0.0163693321   2.4605421606
H    0.2210080304   0.7476360871   3.2129624154
C    0.4245083249  -1.2874279377   2.5324724349
H    1.0876984312  -1.5771599055   3.3430546590
C    0.0668763833  -2.2177356159   1.5580223136
H    0.4591106870  -3.2302842570   1.6022150305
H   -1.3030337504   1.3996640744   1.3639412977
C   -0.7800856154  -1.8458200188   0.5190322343
H   -1.0444692588  -2.5574097712  -0.2587739386
H   -2.2382349287   0.9253272123  -0.8132382457
H   -1.9728669425  -0.6737524946  -1.5812880962
H   -3.7070423861  -1.5887499080  -0.3209755323
C   -4.7150956558   0.0720263766  -1.1447561415
H   -4.5004732125   1.1446697411  -1.1185386052
C   -6.0682726196  -0.1756264287  -0.5175025546
C   -6.4859795796  -1.4595224707  -0.1572475063
H   -5.8343730723  -2.3159806583  -0.3159405238
C   -7.7430045832  -1.6549924392   0.4076548381
H   -8.0535255416  -2.6562192401   0.6940460563
C   -8.6019922997  -0.5750959785   0.6017308848
H   -9.5836855399  -0.7305668642   1.0405893618
C   -8.1980997889   0.7032276940   0.2257720591
H   -8.8636916538   1.5502826585   0.3677502070
C   -6.9350961671   0.9009025107  -0.3260592341
H   -6.6165455515   1.9007859020  -0.6108170223
C   -4.6403470034  -0.4348320961  -2.5769545658
H   -3.6718602678  -0.2202830014  -3.0364589282
H   -5.4153048457   0.0706086731  -3.1607465120
H   -4.8225648816  -1.5128917507  -2.6246016927
  126
G(CENSO)=       -3583.22103224  G(xTB)=        -189.12665234        Conformer 4
C    4.9716464325  -1.3336982020   0.3868177167
C    4.8526235767  -2.0904748466   1.5553854772
C    5.9288668102  -2.8273302754   2.0383224724
C    7.1387357108  -2.8296414195   1.3471277029
C    7.2560223018  -2.1431003572   0.1433074799
C    6.1686821826  -1.4194289779  -0.3456041119
S    6.2911146239  -0.5979132828  -1.9229786744
C    4.6150914001  -0.8503903872  -2.4788451779
C    4.3624064007  -1.0848420130  -3.8312995250
C    3.0681212903  -1.3149596941  -4.2671172042
C    2.0160402555  -1.3563789447  -3.3454953595
C    2.2623087807  -1.1271320975  -1.9924801838
C    3.5552619727  -0.8182207697  -1.5604551512
C    3.8953933539  -0.4715682467  -0.1591087578
C    3.4991574721   0.6836447042   0.4298594448
C    2.6390825908   1.6856437362  -0.2471770447
C    1.3008780672   1.4709769565  -0.5567212383
C    0.5584148939   2.4419119361  -1.2351700629
O   -0.7417150558   2.1152968037  -1.4864189885
C   -1.5545541852   3.0751004455  -2.1769999656
C   -2.9667916901   2.5386657024  -2.2375009924
O   -3.6310200822   2.4926770580  -0.9738731473
C   -4.0160436504   3.7696168867  -0.4576845797
C   -5.0185278684   3.5493358583   0.6459032226
O   -4.3965705269   2.7537432375   1.6511408949
C   -5.2006968518   2.6004361801   2.8178260628
C   -4.4648499246   1.7409576635   3.8085022990
O   -4.4636559041   0.3770991543   3.3699573037
C   -3.7283345381  -0.4633515029   4.2667227153
C   -4.1044188115  -1.9027867969   4.0491689942
O   -3.6316469446  -2.3659062925   2.7848206332
C   -3.8969907894  -3.7628658051   2.6371595139
C   -3.1224614831  -4.3447142551   1.4842924352
O   -3.6760872490  -3.9022170029   0.2458074415
C   -3.3287445559  -4.7316148001  -0.8623697161
C   -1.8889117552  -4.6188281999  -1.3124858781
O   -1.6527759281  -3.2931861892  -1.7810048499
C   -0.3984870814  -3.1606269553  -2.4355476801
C   -0.3445782346  -1.7528071300  -3.0080741643
O    0.7846756770  -1.6069680746  -3.8781131643
C    1.1589358473   3.6486706128  -1.6044857709
C    2.4774789222   3.8962222293  -1.2298326038
C    3.2106778364   2.9376398044  -0.5391781888
S    4.8729285821   3.2976887595  -0.0041084255
C    4.8375318716   2.4285867583   1.5527966207
C    4.1248732571   1.2204566298   1.6636052656
C    4.0364042772   0.6184224049   2.9216534109
C    4.7099642084   1.1491276189   4.0167281496
C    5.4742116655   2.3045300984   3.8724116435
C    5.5249295560   2.9566859085   2.6452389748
H    3.9044272342  -2.1050300390   2.0813596002
H    5.8212013986  -3.4012315881   2.9541694056
H    7.9845260241  -3.3977337367   1.7237849790
H    8.1799484999  -2.1883494184  -0.4269094981
H    5.1813509237  -1.0994783307  -4.5452896717
H    2.8614789537  -1.4968866579  -5.3175275173
H    1.4717878423  -1.1893590135  -1.2568531982
H    0.8099036422   0.5534182643  -0.2559661709
H   -1.1847472091   3.2158286752  -3.2032037881
H   -1.5227260973   4.0435417961  -1.6604187785
H   -2.9576760860   1.5086829934  -2.6122236629
H   -3.5415875170   3.1592183879  -2.9419079896
H   -4.4807113623   4.3767736829  -1.2487340783
H   -3.1442610795   4.3134554492  -0.0658805693
H   -5.9184900837   3.0429424965   0.2596017907
H   -5.3200093795   4.5279656447   1.0526582260
H   -6.1734725953   2.1478591903   2.5650504579
H   -5.3898573449   3.5827360171   3.2793467157
H   -4.9732170312   1.8086104200   4.7830209764
H   -3.4321312931   2.1044740147   3.9310956114
H   -3.9802033899  -0.2050185258   5.3063725566
H   -2.6457651781  -0.3125471919   4.1260691343
H   -5.1988525302  -2.0195928651   4.1194401135
H   -3.6483088088  -2.4957508953   4.8593821482
H   -4.9766538890  -3.9351092600   2.4959616510
H   -3.5838779523  -4.2953334908   3.5500211084
H   -3.1917002833  -5.4426564741   1.5547959623
H   -2.0606957667  -4.0653829509   1.5706374391
H   -3.5367793150  -5.7880323167  -0.6256819709
H   -3.9898348542  -4.4278545617  -1.6823944209
H   -1.7314445712  -5.3462242975  -2.1265521510
H   -1.1871909918  -4.8697854233  -0.5002374150
H   -0.3137629545  -3.8849607023  -3.2621079228
H    0.4315586787  -3.3441355956  -1.7343914171
H   -0.3449577131  -0.9872235023  -2.2214284064
H   -1.2182815263  -1.5869279690  -3.6455403139
H    0.6160857040   4.4147244069  -2.1455860610
H    2.9258686252   4.8566344175  -1.4686471411
H    3.4258492179  -0.2683235470   3.0417448961
H    4.6351870840   0.6592173264   4.9832101187
H    6.0070163785   2.7203278891   4.7227723234
H    6.0797836339   3.8847657870   2.5397088463
N   -3.8698592564  -0.0380404200   0.5092091385
H   -3.9463421612   0.9586030436   0.2491327483
C   -2.4845541252  -0.5183643153   0.1734910680
C   -1.4931173250  -0.0748556865   1.2153404887
C   -0.6304437443  -1.0140999576   1.7833923256
C    0.2840974054  -0.6321477195   2.7618270861
H    0.9480147350  -1.3737598477   3.1983810185
C    0.3352610535   0.6929043534   3.1897546409
H    1.0419021673   0.9917543632   3.9591646582
C   -0.5136805375   1.6373033764   2.6158294074
H   -0.4669079698   2.6763265439   2.9332551272
H   -0.6854471562  -2.0523956617   1.4642318043
C   -1.4188668490   1.2578818097   1.6293738893
H   -2.0706911401   2.0039420866   1.1848930736
H   -2.2350893218  -0.1194554566  -0.8156476992
H   -2.5185886569  -1.6091193954   0.1142665809
H   -4.0065495226  -0.0753559555   1.5355356791
C   -4.9997668950  -0.8103494302  -0.1591354760
H   -4.7255970774  -1.8638964841  -0.0402422307
C   -5.0641434262  -0.4840022716  -1.6370382568
C   -4.2803563312  -1.2146725566  -2.5343574050
H   -3.6281453484  -2.0016308470  -2.1633639765
C   -4.3267105359  -0.9449173692  -3.9001006175
H   -3.7159697693  -1.5261608007  -4.5858603056
C   -5.1620104831   0.0578543638  -4.3852861441
H   -5.2063078012   0.2646991657  -5.4511735401
C   -5.9483065100   0.7887933168  -3.4973339060
H   -6.6065066989   1.5694675109  -3.8690266505
C   -5.8993172297   0.5209764319  -2.1326796989
H   -6.5203557871   1.1007126791  -1.4571233382
C   -6.2786523806  -0.5258639969   0.6131331014
H   -6.5014673921   0.5453496738   0.6603040445
H   -6.1957233455  -0.9030100098   1.6367510234
H   -7.1169336968  -1.0305634030   0.1251008776
  126
G(CENSO)=       -3583.22100255  G(xTB)=        -189.12727912        Conformer 5
C    4.4820681065  -0.7700551007   1.5994143033
C    4.1687404396  -0.8038551196   2.9613310770
C    4.8773836355  -1.6193534097   3.8372883718
C    5.9060858748  -2.4282547469   3.3589854488
C    6.1915365495  -2.4603066369   1.9984086765
C    5.4688215042  -1.6511278330   1.1217666374
S    5.8139742014  -1.7266513827  -0.6237264971
C    4.1619644313  -1.4620429682  -1.2373492220
C    3.7539973720  -2.0974268363  -2.4050317204
C    2.4681028466  -1.9114991911  -2.9063683349
C    1.5681468659  -1.1096346833  -2.1989627966
C    1.9730742997  -0.4857342960  -1.0159739385
C    3.2789314796  -0.6046382630  -0.5535765820
C    3.8207465295   0.1252233982   0.6200469918
C    3.9680349578   1.4742241212   0.6349622867
C    3.5562783680   2.3330258727  -0.5008560453
C    2.2208662326   2.5590498612  -0.8465186328
C    1.9119247766   3.2925725083  -1.9909822031
O    0.6406022831   3.5177513202  -2.4274159752
C   -0.4363243515   2.9765776791  -1.6515964476
C   -1.7201328045   3.3551568992  -2.3797201652
O   -2.8646942713   3.0136715619  -1.6005656937
C   -3.1961950433   4.0117743788  -0.6318619744
C   -4.3474991967   3.5393148958   0.2140871291
O   -3.9413649066   2.4336156577   1.0227789311
C   -4.8046031117   2.2570958036   2.1452706438
C   -4.2669955071   1.1842744123   3.0500361266
O   -4.4790690946  -0.1141214464   2.4810502761
C   -4.0425913649  -1.1431729334   3.3795489638
C   -4.5582602026  -2.4824881562   2.9331020204
O   -3.9045898344  -2.8769439230   1.7305216031
C   -4.2593603344  -4.2022355624   1.3476501005
C   -3.5184721752  -4.5679357257   0.0893114701
O   -3.9343182584  -3.6934461154  -0.9670162402
C   -3.7539364059  -4.2379515683  -2.2783925698
C   -2.3263204494  -4.2424521803  -2.7722953281
O   -1.8828966269  -2.9011831169  -2.9633857521
C   -0.6389048745  -2.8556305427  -3.6593509164
C   -0.2036037810  -1.4155153523  -3.8023997654
O    0.2810504922  -0.8489022868  -2.5747953686
C    2.9361268246   3.8433857051  -2.7699382822
C    4.2571150102   3.6936376107  -2.3804460047
C    4.5723283677   2.9514902112  -1.2400980982
S    6.2689786649   2.7924542654  -0.7169874231
C    6.0041382030   2.7989734166   1.0467495670
C    4.8567359275   2.1870600900   1.5853875156
C    4.6230424745   2.3101809483   2.9575706217
C    5.5515193936   2.9329697200   3.7853775464
C    6.7246011084   3.4581302159   3.2480174396
C    6.9441351734   3.4107841844   1.8756034493
H    3.3555466259  -0.1902400954   3.3320172596
H    4.6250087636  -1.6227311073   4.8937252632
H    6.4675725663  -3.0624302093   4.0391653260
H    6.9606542233  -3.1251382208   1.6145664271
H    4.4384985006  -2.7562630800  -2.9324775994
H    2.1885161543  -2.4233176927  -3.8195959778
H    1.2458631000   0.0978288656  -0.4660769052
H    1.4432817079   2.1517519496  -0.2140364858
H   -0.4208249944   3.4028240603  -0.6390025189
H   -0.3449687148   1.8830117979  -1.5794366181
H   -1.7957370560   2.7962242419  -3.3192281170
H   -1.7130430599   4.4301873267  -2.6165736437
H   -3.4960922398   4.9418311209  -1.1414274023
H   -2.3365118565   4.2378597590   0.0165695216
H   -5.2073492298   3.2628027884  -0.4183280133
H   -4.6569270143   4.3827993829   0.8517723724
H   -5.8257785998   2.0026992444   1.8196050984
H   -4.8576013687   3.1915296775   2.7266764322
H   -4.8001499611   1.2458228626   4.0112999549
H   -3.1945335119   1.3473338254   3.2402415309
H   -4.4417255210  -0.9431082882   4.3854520327
H   -2.9426340584  -1.1512482975   3.4401676199
H   -5.6497552911  -2.4410760065   2.7826608217
H   -4.3508856894  -3.2108915503   3.7338576515
H   -5.3478079172  -4.2777925545   1.1859109299
H   -3.9807476926  -4.9180946418   2.1390628700
H   -3.7611543112  -5.6103863206  -0.1651097791
H   -2.4334238404  -4.4949207225   0.2523686079
H   -4.1384430740  -5.2688249955  -2.3065420463
H   -4.3684357355  -3.6274576790  -2.9485599740
H   -2.3079477550  -4.7900467099  -3.7301104859
H   -1.6597370869  -4.7749699067  -2.0732921540
H   -0.7535539444  -3.2893894878  -4.6674797297
H    0.1220128359  -3.4448864473  -3.1225555681
H   -1.0654246368  -0.7986848134  -4.0783131090
H    0.5481467532  -1.3197283859  -4.5951162682
H    2.6820473580   4.4153100697  -3.6575148666
H    5.0465769054   4.1633719199  -2.9608362251
H    3.7010734936   1.9226744533   3.3756607519
H    5.3565340106   3.0088818414   4.8512242421
H    7.4559437727   3.9391184046   3.8913070258
H    7.8322984436   3.8661288779   1.4458437766
N   -3.8891645426  -0.6774099824  -0.3381031409
H   -4.0311186656  -0.4430481216   0.6636807304
C   -2.5048784599  -0.2318040155  -0.7539640208
C   -1.5010085764  -0.5897837473   0.3035267618
C   -0.9489692272  -1.8714161179   0.3434837710
C   -0.0425260731  -2.2149253739   1.3405915836
H    0.3854970493  -3.2137082209   1.3640834883
C    0.3280484214  -1.2743867550   2.3008106157
H    1.0387413678  -1.5431882343   3.0775756576
C   -0.2020611081   0.0134325051   2.2527849542
H    0.0954409977   0.7536895484   2.9910533091
H   -1.2254482288  -2.5897327187  -0.4244524689
C   -1.1178200123   0.3539240662   1.2585092951
H   -1.5425594605   1.3547017243   1.2202804177
H   -2.5575055824   0.8498835112  -0.9063919232
H   -2.2711789559  -0.7360752902  -1.6938590836
H   -3.9353444357  -1.7069633334  -0.4073956775
C   -5.0106035052  -0.0407806879  -1.1332256776
H   -4.8548718713   1.0371928704  -1.0218078957
C   -6.3395705241  -0.4117542175  -0.5124860231
C   -6.6912534714  -1.7451263275  -0.2830696388
H   -6.0063689523  -2.5492665584  -0.5431797353
C   -7.9246766356  -2.0578214182   0.2817409940
H   -8.1855497370  -3.0972284098   0.4629528753
C   -8.8247424681  -1.0456875571   0.6090028041
H   -9.7866486541  -1.2923075574   1.0499505793
C   -8.4879451518   0.2826371876   0.3621019373
H   -9.1863978681   1.0780968152   0.6073515221
C   -7.2500455930   0.5965164657  -0.1931327856
H   -6.9871766448   1.6350233919  -0.3799170901
C   -4.9267717918  -0.4267738252  -2.6025657447
H   -3.9953119435  -0.0869219869  -3.0646868185
H   -5.7593570088   0.0465608757  -3.1305683329
H   -5.0177703613  -1.5096140742  -2.7296292939
  126
G(CENSO)=       -3583.22040008  G(xTB)=        -189.12732887        Conformer 6
C    4.2896073823  -0.5422945948   1.7085798983
C    3.8436017240  -0.4275506057   3.0284898785
C    4.4874592288  -1.0990952958   4.0620672850
C    5.5845015209  -1.9126815703   3.7874423202
C    6.0055063849  -2.0936015349   2.4744660373
C    5.3480773331  -1.4285884367   1.4397927066
S    5.8635979505  -1.7040730673  -0.2431559160
C    4.2633207375  -1.6133542482  -1.0239583662
C    3.9793060062  -2.4337818852  -2.1100382812
C    2.7294742349  -2.3950281019  -2.7241356535
C    1.7432476718  -1.5508955949  -2.2084390132
C    2.0260769512  -0.7302856298  -1.1134055085
C    3.2931454367  -0.7126259409  -0.5433196726
C    3.6890185435   0.1888779354   0.5666953938
C    3.7560436773   1.5366958424   0.4292834402
C    3.4285600450   2.2320568780  -0.8397892922
C    2.1286366255   2.3511637808  -1.3395796435
C    1.9105946450   2.9531823483  -2.5787094349
O    0.6906800406   3.0680169171  -3.1832509313
C   -0.4799043386   2.6239095323  -2.4852948671
C   -0.9369418427   3.6805895913  -1.4926164496
O   -2.1179167652   3.1942049086  -0.8658357371
C   -2.5653138412   4.0740388716   0.1637414974
C   -3.8245454452   3.5427038847   0.7943857793
O   -3.5492839133   2.3260974850   1.4910651683
C   -4.5160488250   2.0602161870   2.5071894737
C   -4.0869908388   0.8784925165   3.3323170105
O   -4.3110664019  -0.3476635370   2.6244904825
C   -3.9180924639  -1.4752321908   3.4180420274
C   -4.4734076271  -2.7447408509   2.8357005727
O   -3.8421627302  -3.0231729019   1.5892035158
C   -4.2212325577  -4.2996190808   1.0826249271
C   -3.5357921532  -4.5383697353  -0.2361118229
O   -4.0046519414  -3.5726984534  -1.1848578143
C   -3.8554342222  -3.9722338431  -2.5522018322
C   -2.4798670162  -3.7253265641  -3.1302019833
O   -2.2713480780  -2.3166434238  -3.2343157066
C   -1.2999941610  -1.9416743160  -4.2065505608
C    0.1290018542  -2.2598500066  -3.8298121170
O    0.4767742698  -1.4494587511  -2.6993842801
C    2.9892384026   3.4723599828  -3.3037443703
C    4.2679318040   3.4289092775  -2.7724289607
C    4.4916131340   2.8248210535  -1.5341355430
S    6.1254657556   2.8243011718  -0.8187729138
C    5.6594361112   3.0314439463   0.8905640721
C    4.4889918275   2.4170189551   1.3727291234
C    4.0840062904   2.6968573551   2.6805313793
C    4.8723129305   3.4799218817   3.5175270122
C    6.0737211758   4.0091519930   3.0514675772
C    6.4604011065   3.8031921507   1.7314265239
H    2.9756849184   0.1859841352   3.2390637428
H    4.1291247777  -0.9885594376   5.0815236173
H    6.0944043877  -2.4366053466   4.5908505920
H    6.8292321087  -2.7656713576   2.2497932883
H    4.7328668498  -3.1223896380  -2.4822172292
H    2.5389387671  -3.0429323902  -3.5717507981
H    1.2313085942  -0.1182754648  -0.7065706456
H    1.3088968545   1.9755638580  -0.7409115068
H   -0.3071356135   1.6575923265  -1.9937574336
H   -1.2399925220   2.4810667988  -3.2599242466
H   -1.1389529944   4.6248483969  -2.0249593793
H   -0.1543214503   3.8760542921  -0.7415924022
H   -2.7813261765   5.0713812968  -0.2546678886
H   -1.7811557145   4.1864307425   0.9306338350
H   -4.6064874501   3.3877507999   0.0324448626
H   -4.1888735516   4.3084844723   1.4974149661
H   -5.5101431976   1.8757744873   2.0684901413
H   -4.5978403265   2.9290786373   3.1798693072
H   -4.6805915236   0.8689110942   4.2594886421
H   -3.0241004191   0.9729037644   3.6056771220
H   -4.3200318726  -1.3642921903   4.4366558023
H   -2.8195110055  -1.5254855175   3.4837908724
H   -5.5649595721  -2.6594517531   2.7029806047
H   -4.2785011661  -3.5603425507   3.5513809623
H   -5.3157945673  -4.3531896330   0.9560884699
H   -3.9189473788  -5.0950286483   1.7842853917
H   -3.7886621193  -5.5534634138  -0.5759646797
H   -2.4444662232  -4.4750939192  -0.1161127737
H   -4.0989940437  -5.0402476405  -2.6542515213
H   -4.5940797334  -3.3960250460  -3.1209264930
H   -2.4453240378  -4.1915400486  -4.1288936778
H   -1.7022753677  -4.2007313008  -2.5111850241
H   -1.4077308043  -0.8587128184  -4.3410473173
H   -1.5150935990  -2.4305983621  -5.1706424149
H    0.7778743914  -2.0194123650  -4.6849590566
H    0.2534525357  -3.3248266272  -3.5874742774
H    2.8066820583   3.9390089783  -4.2672938433
H    5.0929244233   3.8786744014  -3.3181549052
H    3.1393083045   2.3041348835   3.0395008350
H    4.5457797817   3.6775561032   4.5344719466
H    6.6959418590   4.6156161511   3.7033928218
H    7.3693440425   4.2591016048   1.3483241020
N   -3.7861859604  -0.6207618976  -0.2501624181
H   -3.9135614886  -0.5204762879   0.7754624537
C   -2.3930141976  -0.1532041109  -0.6092772880
C   -1.3936153994  -0.7064349933   0.3662250860
C   -0.9605299983   0.0656700860   1.4466866531
C   -0.0534989404  -0.4607501022   2.3639743310
H    0.2817780118   0.1449885488   3.2019284100
C    0.4208119470  -1.7621355244   2.2097179395
H    1.1302747712  -2.1711355800   2.9242013032
C    0.0001214613  -2.5307632437   1.1255794949
H    0.3845301903  -3.5384145425   0.9904757445
H   -1.3447005854   1.0757882195   1.5683428953
C   -0.8996349160  -2.0022949138   0.2065868221
H   -1.2103265072  -2.5838406120  -0.6570993533
H   -2.4096078940   0.9394037842  -0.5828721125
H   -2.1855155232  -0.5092639362  -1.6207902387
H   -3.8588772598  -1.6301503177  -0.4583061888
C   -4.8964362580   0.1436722642  -0.9404161160
H   -4.7032119212   1.1951486229  -0.7031330052
C   -6.2315041902  -0.2541042515  -0.3498378752
C   -6.6153356052  -1.5942797178  -0.2486035854
H   -5.9482974703  -2.3862673269  -0.5816027374
C   -7.8582917428  -1.9295324355   0.2812073937
H   -8.1431170779  -2.9752428085   0.3627227803
C   -8.7360479558  -0.9318239054   0.6998963686
H   -9.7058889942  -1.1959741254   1.1124346333
C   -8.3661651245   0.4056058248   0.5823604842
H   -9.0469176977   1.1903504010   0.9008337727
C   -7.1185585508   0.7413353830   0.0627867552
H   -6.8300999795   1.7863528966  -0.0245231115
C   -4.8489375265  -0.0608128334  -2.4475562103
H   -5.6708424487   0.5045797422  -2.8960589118
H   -4.9782497757  -1.1161186974  -2.7068963964
H   -3.9124247003   0.3008117459  -2.8815196535
  126
G(CENSO)=       -3583.22032438  G(xTB)=        -189.12730938        Conformer 7
C    4.3577434108  -0.5955448569   1.6678425922
C    3.9286443464  -0.5301501107   2.9966880404
C    4.6005502238  -1.2204746393   3.9999020102
C    5.7092758274  -2.0030711761   3.6853977817
C    6.1150885077  -2.1348835871   2.3617785405
C    5.4297967683  -1.4517830525   1.3575676920
S    5.9267902242  -1.6661951388  -0.3401352547
C    4.3126078787  -1.5885001959  -1.0937700440
C    4.0261126122  -2.3872788601  -2.1950811101
C    2.7643006396  -2.3603883585  -2.7847792200
C    1.7706819651  -1.5496097291  -2.2310117931
C    2.0569355125  -0.7485151600  -1.1222789219
C    3.3331736789  -0.7205720717  -0.5735515055
C    3.7292560704   0.1576613543   0.5549138878
C    3.7757380786   1.5094910234   0.4526045164
C    3.4349844029   2.2327389586  -0.7981536978
C    2.1340824041   2.3431019740  -1.2988048333
C    1.9103752636   2.9656258405  -2.5268878490
O    0.6925164282   3.0711215771  -3.1374227169
C   -0.4813776469   2.6214119577  -2.4479491905
C   -0.9518668541   3.6789136575  -1.4635674493
O   -2.1585645221   3.2060040750  -0.8766777317
C   -2.6515215543   4.1090789695   0.1113522137
C   -3.9205769935   3.5740092558   0.7171476618
O   -3.6475224359   2.3800123102   1.4530314996
C   -4.6389220444   2.1293984352   2.4487076247
C   -4.2250249497   0.9691339450   3.3098704634
O   -4.4134836948  -0.2730884606   2.6201410529
C   -4.0531818631  -1.3796765674   3.4578202489
C   -4.5693861817  -2.6657669704   2.8780362824
O   -3.8730259162  -2.9687965853   1.6717922833
C   -4.2071869319  -4.2671993119   1.1879667145
C   -3.4844894892  -4.5205324133  -0.1075542748
O   -3.9617568972  -3.5951057010  -1.0922727232
C   -3.7963308623  -4.0357692918  -2.4454840543
C   -2.4245584458  -3.7730358904  -3.0242276470
O   -2.2473917926  -2.3621376538  -3.1568980298
C   -1.3103094886  -1.9812445455  -4.1603116639
C    0.1330039197  -2.2746720322  -3.8224587269
O    0.4935530334  -1.4628794555  -2.6965685536
C    2.9824579306   3.5162457138  -3.2380811174
C    4.2601205534   3.4818031588  -2.7044344951
C    4.4902435938   2.8553470035  -1.4785119095
S    6.1258376827   2.8608172252  -0.7671407345
C    5.6643328538   3.0131378125   0.9488501935
C    4.5031447253   2.3716636039   1.4172483716
C    4.1035928979   2.6040910361   2.7360232972
C    4.8894302024   3.3666785559   3.5940217740
C    6.0824438916   3.9233363393   3.1382927618
C    6.4626190383   3.7653841022   1.8097682292
H    3.0522884795   0.0594169898   3.2392201226
H    4.2551673400  -1.1485326091   5.0272105026
H    6.2408418172  -2.5413278136   4.4650002854
H    6.9484822817  -2.7834263848   2.1056174959
H    4.7863833991  -3.0505216905  -2.5984520631
H    2.5710506930  -2.9918964309  -3.6441709989
H    1.2586915224  -0.1609251657  -0.6866465112
H    1.3181185913   1.9434448746  -0.7108871220
H   -0.3086510803   1.6565588568  -1.9541072467
H   -1.2344856416   2.4745967985  -3.2286569302
H   -1.1245685998   4.6276862568  -1.9981121189
H   -0.1904554184   3.8596711732  -0.6874743107
H   -2.8698448595   5.0892540201  -0.3441898535
H   -1.8942032074   4.2586277536   0.8984081879
H   -4.6761628504   3.3854613077  -0.0632553168
H   -4.3188439820   4.3510281410   1.3886491736
H   -5.6199366039   1.9296382154   1.9882589105
H   -4.7431975895   3.0116233631   3.1002214230
H   -4.8483663605   0.9716307654   4.2172110389
H   -3.1729594815   1.0802707490   3.6157222002
H   -4.5070059235  -1.2487251440   4.4519055636
H   -2.9592804010  -1.4194568525   3.5799823636
H   -5.6527141779  -2.5919280182   2.6866293887
H   -4.4067310908  -3.4628883678   3.6220179572
H   -5.2962657959  -4.3509672017   1.0353805243
H   -3.9038222998  -5.0364391474   1.9176401760
H   -3.6989238271  -5.5513951940  -0.4246373786
H   -2.3988460113  -4.4193193466   0.0334292331
H   -4.0139798862  -5.1120313949  -2.5138233990
H   -4.5453423965  -3.4953023619  -3.0353853090
H   -2.3769593814  -4.2598598416  -4.0122933624
H   -1.6384205656  -4.2170072957  -2.3927759460
H   -1.4390706900  -0.9011821358  -4.2993415004
H   -1.5456318288  -2.4811728778  -5.1139227590
H    0.7548076219  -2.0183719479  -4.6928955079
H    0.2841070347  -3.3377688203  -3.5875122336
H    2.7944943065   3.9990463227  -4.1925834369
H    5.0789924704   3.9553851498  -3.2390925506
H    3.1662262216   2.1873211375   3.0870279731
H    4.5685456413   3.5259966854   4.6194464827
H    6.7035826652   4.5129788828   3.8065084773
H    7.3651346722   4.2424074561   1.4373186181
N   -3.8047657720  -0.6184100432  -0.2398133490
H   -3.9529089642  -0.4947740086   0.7799081053
C   -2.4096246102  -0.1429184923  -0.5851923775
C   -1.4179574431  -0.6711429806   0.4115970101
C   -1.0310093468   0.1103024677   1.5031534003
C   -0.1295577103  -0.3915237348   2.4393151300
H    0.1693277219   0.2222891329   3.2852061257
C    0.3838517447  -1.6790434897   2.2940901519
H    1.0866709175  -2.0703781267   3.0248114136
C    0.0104015314  -2.4562102885   1.1990511776
H    0.4258198594  -3.4523498272   1.0711890120
H   -1.4458017300   1.1089642986   1.6173334166
C   -0.8822195075  -1.9511609710   0.2597442612
H   -1.1540954792  -2.5388686763  -0.6128795279
H   -2.4384624497   0.9498959257  -0.5757052064
H   -2.1845331892  -0.5123674914  -1.5880562534
H   -3.8628380290  -1.6330184914  -0.4259895227
C   -4.9088128986   0.1198963831  -0.9689663374
H   -4.7372015409   1.1772330191  -0.7409606363
C   -6.2540579255  -0.2890402559  -0.4103331045
C   -6.6198069286  -1.6325936991  -0.2897059522
H   -5.9286525409  -2.4221487439  -0.5758948506
C   -7.8779436092  -1.9752966033   0.1983003591
H   -8.1486364100  -3.0234372288   0.2953561475
C   -8.7885722832  -0.9828433548   0.5538903334
H   -9.7711705051  -1.2530569638   0.9307020660
C   -8.4350180266   0.3573117624   0.4185930381
H   -9.1409716262   1.1380546363   0.6879416853
C   -7.1722973934   0.7010183663  -0.0570689021
H   -6.8968223648   1.7481584735  -0.1592895621
C   -4.8199988193  -0.1040113492  -2.4714889458
H   -5.6429020852   0.4370311564  -2.9470562380
H   -4.9188710704  -1.1655240678  -2.7183708836
H   -3.8817214286   0.2731288024  -2.8878010688
  126
G(CENSO)=       -3583.22005121  G(xTB)=        -189.12653179        Conformer 8
C    4.5422865516  -0.7545722056   1.6303001700
C    4.1612295501  -0.7545952611   2.9751310892
C    4.8704252491  -1.4917714027   3.9175954327
C    5.9678403585  -2.2544160381   3.5236605273
C    6.3237354706  -2.3222875859   2.1811670191
C    5.5999066611  -1.5932092087   1.2378697339
S    6.0221140998  -1.7205085176  -0.4869749815
C    4.3784078440  -1.5972993785  -1.1679189416
C    4.0510140386  -2.3362158603  -2.2990087616
C    2.7707672148  -2.2753837838  -2.8429238615
C    1.8010362266  -1.4884408771  -2.2171056689
C    2.1290684063  -0.7394631430  -1.0831664830
C    3.4211319584  -0.7521491271  -0.5706772268
C    3.8735591417   0.0596994837   0.5865400032
C    3.9433173082   1.4135982339   0.5552163678
C    3.4936648988   2.2230991811  -0.6035934947
C    2.1464778968   2.4112940395  -0.9301511821
C    1.8023951723   3.1648140045  -2.0520910206
O    0.5202113223   3.4025792259  -2.4485653207
C   -0.5417600130   2.9030900837  -1.6270769790
C   -1.8368490855   3.4018278893  -2.2569123995
O   -2.9603650575   3.0943176556  -1.4342819986
C   -3.1817257304   4.0601569408  -0.4024651443
C   -4.3477380698   3.6349189993   0.4480576385
O   -4.0008014848   2.4847109260   1.2218058637
C   -4.9653839302   2.2420215576   2.2463410780
C   -4.4966117225   1.1487614175   3.1656131932
O   -4.6234789439  -0.1377921504   2.5460475285
C   -4.2456308228  -1.1793116728   3.4566628671
C   -4.6760689876  -2.5187562610   2.9283600096
O   -3.9189875065  -2.8475910885   1.7660649098
C   -4.1740170661  -4.1824782062   1.3360888643
C   -3.4099513894  -4.4554117764   0.0681205153
O   -3.9188252507  -3.6041813057  -0.9660075825
C   -3.6985729933  -4.0835394620  -2.2971403921
C   -2.3334788342  -3.7514672246  -2.8565943505
O   -2.2299989437  -2.3332880287  -2.9855452142
C   -1.3579097975  -1.8968580762  -4.0229566499
C    0.1077726691  -2.1623803814  -3.7690472047
O    0.5084951222  -1.3830099565  -2.6343236281
C    2.8008812341   3.7388491932  -2.8478644895
C    4.1315114648   3.6102931054  -2.4870339998
C    4.4814463347   2.8735807555  -1.3534160045
S    6.1838551256   2.7839112714  -0.8310768509
C    5.9140850043   2.8384566507   0.9322509437
C    4.7886550134   2.2011327777   1.4885744570
C    4.5468047958   2.3595618760   2.8556170639
C    5.4492745176   3.0435349726   3.6639556993
C    6.6029446619   3.5953209444   3.1118494946
C    6.8277124252   3.5122368706   1.7419973046
H    3.2952647090  -0.1765343755   3.2781783677
H    4.5645295815  -1.4705242347   4.9595268229
H    6.5299833293  -2.8264966421   4.2563027100
H    7.1480704141  -2.9549981797   1.8634010411
H    4.7944776617  -2.9795773378  -2.7617928275
H    2.5463864186  -2.8628457123  -3.7253809863
H    1.3522760039  -0.1617230771  -0.5986081019
H    1.3892298421   1.9715489920  -0.2935510394
H   -0.4358596539   3.2798317482  -0.6000113960
H   -0.5203148515   1.8044891338  -1.6053618985
H   -2.0016721526   2.9029407611  -3.2187500534
H   -1.7689528799   4.4856204744  -2.4378181777
H   -3.4164856874   5.0387233119  -0.8515309921
H   -2.2897292544   4.1789792707   0.2311120850
H   -5.2300107774   3.4271692033  -0.1809855663
H   -4.6006006709   4.4746287709   1.1158659180
H   -5.9429630903   1.9799197248   1.8091374770
H   -5.1004569614   3.1529325268   2.8525587103
H   -5.1236065296   1.1718644689   4.0705969053
H   -3.4524137829   1.3259054122   3.4688577836
H   -4.7446494996  -1.0178211797   4.4247320622
H   -3.1562379028  -1.1593632906   3.6221243137
H   -5.7538619495  -2.5099646231   2.6934698547
H   -4.5042185222  -3.2670777223   3.7196893120
H   -5.2535311549  -4.3298949335   1.1634729321
H   -3.8491750235  -4.9011545484   2.1069154284
H   -3.5598764537  -5.5105185599  -0.2044093689
H   -2.3344414369  -4.2863607813   0.2236005943
H   -3.8479754614  -5.1731595574  -2.3309959092
H   -4.4672236552  -3.6106498446  -2.9195744263
H   -2.2465833725  -4.2374874301  -3.8419990520
H   -1.5336912782  -4.1510339903  -2.2125722342
H   -1.5232224472  -0.8173513783  -4.1223567881
H   -1.6279391529  -2.3754096836  -4.9786551774
H    0.6779074246  -1.8617592501  -4.6606309867
H    0.2931406207  -3.2293136081  -3.5806960277
H    2.5167027050   4.3191248252  -3.7207449105
H    4.8996972399   4.1026924287  -3.0769247665
H    3.6410185079   1.9486511559   3.2862519718
H    5.2492877214   3.1451194118   4.7267238564
H    7.3141578691   4.1234770878   3.7405100023
H    7.6991966865   3.9865991405   1.2989726762
N   -3.8795317492  -0.6092505467  -0.2628067921
H   -4.0903418299  -0.4902938747   0.7461966024
C   -2.4986606684  -0.0561987867  -0.5320844001
C   -1.5168321808  -0.5284066842   0.5013088291
C   -1.2043004413   0.2821038268   1.5953762366
C   -0.2967752583  -0.1557190018   2.5573255552
H   -0.0562633008   0.4819862229   3.4040097111
C    0.2985492954  -1.4097115357   2.4342173103
H    1.0043330025  -1.7537378798   3.1854453031
C   -0.0028584430  -2.2174974633   1.3389420537
H    0.4769738230  -3.1864985181   1.2294523633
H   -1.6757654844   1.2579016929   1.6869506417
C   -0.9013508749  -1.7749906516   0.3738507869
H   -1.1147579056  -2.3838093664  -0.5004938685
H   -2.5958229859   1.0317088829  -0.5204997198
H   -2.2049398070  -0.3963849315  -1.5271212078
H   -3.8762451044  -1.6260447332  -0.4502643053
C   -4.9754039688   0.0794217682  -1.0504928308
H   -4.8510818125   1.1444361163  -0.8287137353
C   -6.3312859555  -0.3682341924  -0.5501829568
C   -6.6452075378  -1.7183155330  -0.3714978171
H   -5.9038406308  -2.4897499504  -0.5653899850
C   -7.9159797725  -2.0916560789   0.0584945116
H   -8.1454361124  -3.1441818941   0.2026459386
C   -8.8901174340  -1.1253901234   0.2977273718
H   -9.8817712222  -1.4199520545   0.6298021383
C   -8.5877324377   0.2200699982   0.1032827036
H   -9.3428590500   0.9807847582   0.2813326392
C   -7.3136852968   0.5951493252  -0.3140983398
H   -7.0779128215   1.6467463734  -0.4605257686
C   -4.8100377766  -0.1565670249  -2.5451028938
H   -5.6347569112   0.3406401968  -3.0637758923
H   -4.8464316753  -1.2245396245  -2.7818203006
H   -3.8723722952   0.2602803246  -2.9230577020
  126
G(CENSO)=       -3583.21994718  G(xTB)=        -189.12630484        Conformer 9
C    5.0526028657  -1.3169744323   0.3990502957
C    4.9593231906  -2.1235055237   1.5365862494
C    6.0503968826  -2.8674962559   1.9740022991
C    7.2506310669  -2.8277940679   1.2679734942
C    7.3436450938  -2.0896732003   0.0930964682
C    6.2424395518  -1.3582429482  -0.3507020586
S    6.3417601332  -0.4694888364  -1.8940784171
C    4.6650354688  -0.7253141162  -2.4466161640
C    4.4009045871  -0.9183534089  -3.8034347261
C    3.1059369696  -1.1581234634  -4.2321829535
C    2.0662861682  -1.2526355332  -3.3005530995
C    2.3245729351  -1.0630017650  -1.9432124674
C    3.6164115066  -0.7419424438  -1.5161075682
C    3.9652729199  -0.4402588028  -0.1050526868
C    3.5750128482   0.6984084348   0.5217210928
C    2.7519899821   1.7405346332  -0.1433164995
C    1.4332902407   1.5528056681  -0.5421692739
C    0.7453333564   2.5496926076  -1.2399503292
O   -0.5307788982   2.2339835466  -1.5997845701
C   -1.2803290881   3.2042522328  -2.3451683087
C   -2.6572139095   2.6334640535  -2.6009576562
O   -3.4430217852   2.4125520957  -1.4334421490
C   -3.8082197763   3.6068296499  -0.7468086040
C   -4.9769572490   3.3370146324   0.1646726762
O   -4.5875441530   2.4355908778   1.2080495627
C   -5.5091105945   2.4419416162   2.3031153973
C   -4.8827972700   1.7593191048   3.4877268220
O   -4.7626373875   0.3595352864   3.2352641516
C   -4.0834517766  -0.3042552545   4.3013906319
C   -4.2312025533  -1.7922572168   4.1571344892
O   -3.5138596572  -2.2598218783   3.0074067422
C   -3.5367038440  -3.6927616684   2.9521297179
C   -2.7150333780  -4.1927304426   1.7952548290
O   -3.3326893715  -3.7962487117   0.5701338767
C   -3.0681498355  -4.6706177375  -0.5288658997
C   -1.6789009840  -4.5513400330  -1.1101406672
O   -1.5394272845  -3.2635826147  -1.7071027116
C   -0.3010507101  -3.1077214294  -2.3887512282
C   -0.2825397151  -1.6937141925  -2.9469095005
O    0.8334608327  -1.5113337421  -3.8280557983
C    1.3731758517   3.7652121534  -1.5236772606
C    2.6679926528   3.9856843559  -1.0599376874
C    3.3520961047   2.9954638826  -0.3633947614
S    4.9975851618   3.3183333019   0.2413502132
C    4.9180312415   2.3741614386   1.7507453021
C    4.1887895275   1.1713582739   1.7873272277
C    4.0794270972   0.5029754330   3.0102268715
C    4.7449586210   0.9652202537   4.1406953409
C    5.5239965096   2.1175298597   4.0681293148
C    5.5979747286   2.8338372978   2.8786919210
H    4.0202847736  -2.1724872208   2.0764203500
H    5.9611398377  -3.4802381539   2.8663745686
H    8.1074131591  -3.4017298038   1.6094588946
H    8.2606313751  -2.1007384914  -0.4897083242
H    5.2104754929  -0.8935081547  -4.5276440322
H    2.8897747219  -1.3070578784  -5.2858741437
H    1.5435956085  -1.1622594353  -1.2009002051
H    0.9158738275   0.6305057614  -0.3090826687
H   -0.7965744934   3.3960224237  -3.3147377099
H   -1.3320014162   4.1519802900  -1.7922732561
H   -2.5625172353   1.6553974062  -3.0872098907
H   -3.1827259653   3.3128277833  -3.2927990309
H   -4.1129496721   4.3851661951  -1.4665150481
H   -2.9637648738   3.9977519386  -0.1568133266
H   -5.8250034892   2.9244530899  -0.4021095837
H   -5.2877484169   4.2980120373   0.6045902327
H   -6.4523659816   1.9455341986   2.0207544946
H   -5.7425098646   3.4789778702   2.5903992408
H   -5.5208906450   1.9283576311   4.3709293777
H   -3.8927584816   2.1995226405   3.6920058101
H   -4.5245637057  -0.0156408822   5.2700324429
H   -3.0177220054  -0.0189665900   4.3122495169
H   -5.2957269819  -2.0658369882   4.0750834604
H   -3.8233558883  -2.2685186437   5.0625191922
H   -4.5757812709  -4.0487145251   2.8617630465
H   -3.1115770134  -4.1003049391   3.8832264851
H   -2.6743251116  -5.2913280613   1.8672766354
H   -1.6862413280  -3.8077490142   1.8634618677
H   -3.2363090714  -5.7167586719  -0.2279973106
H   -3.8044644436  -4.4145884848  -1.3006740751
H   -1.5555648676  -5.3400707245  -1.8714481505
H   -0.9048522062  -4.7048284252  -0.3397214832
H   -0.2220221112  -3.8275892600  -3.2202592810
H    0.5457861776  -3.2830690233  -1.7056604536
H   -0.2866233676  -0.9378498949  -2.1502441782
H   -1.1679203686  -1.5366720917  -3.5715539640
H    0.8686290889   4.5537526938  -2.0694945830
H    3.1381567241   4.9487479182  -1.2396123197
H    3.4600945515  -0.3839467490   3.0736122423
H    4.6531801968   0.4247112367   5.0783446155
H    6.0516877445   2.4798910487   4.9458126574
H    6.1678514351   3.7577574233   2.8306742732
N   -4.0180781510  -0.6532872054   0.5319886891
H   -4.3371894483   0.2776727578   0.8407946498
C   -2.6815351406  -0.5202172024  -0.1562980020
C   -1.6051311452  -0.2250283068   0.8527754793
C   -1.5840829411   0.9920568686   1.5406576474
C   -0.6040872857   1.2414397053   2.4956268256
H   -0.5979995297   2.1893798685   3.0274625257
C    0.3730902123   0.2842213966   2.7640180166
H    1.1384119451   0.4836185583   3.5087251810
C    0.3716304568  -0.9198261509   2.0649042793
H    1.1401536431  -1.6635292771   2.2586537062
H   -2.3393456562   1.7438403094   1.3282345345
C   -0.6167308432  -1.1748241210   1.1155451296
H   -0.6253875053  -2.1173253680   0.5733071928
H   -2.7768890163   0.2883320897  -0.8854020985
H   -2.4870472624  -1.4688320613  -0.6618099426
H   -3.8857802425  -1.2209092202   1.3897662352
C   -5.1127314158  -1.3204299677  -0.2909949967
H   -4.6622471687  -2.2577892384  -0.6267336412
C   -5.4702003029  -0.4953967138  -1.5051869181
C   -4.7938327703  -0.7256219090  -2.7069559224
H   -4.0209800156  -1.4903567660  -2.7449706191
C   -5.1090752445   0.0023450074  -3.8496906224
H   -4.5755553525  -0.1887035111  -4.7768551905
C   -6.1145675209   0.9655803742  -3.8058845846
H   -6.3698591647   1.5292783416  -4.6991509103
C   -6.8009339844   1.1927133929  -2.6159861581
H   -7.5936086624   1.9350665319  -2.5783503570
C   -6.4796646469   0.4681518753  -1.4713186434
H   -7.0304489586   0.6530109820  -0.5537916589
C   -6.2703590148  -1.6275739405   0.6464487458
H   -6.6644152371  -0.7257411603   1.1249227461
H   -5.9481196124  -2.3204653909   1.4311609945
H   -7.0777687311  -2.1019619749   0.0813990023
  126
G(CENSO)=       -3583.21972211  G(xTB)=        -189.12785090        Conformer 10
C    4.9850254084  -1.3747075749   0.6070853929
C    4.7826339648  -2.1518720699   1.7505443912
C    5.8219483547  -2.8983928419   2.2959510592
C    7.0778093840  -2.8907951711   1.6926853806
C    7.2813506541  -2.1813827117   0.5138016807
C    6.2328732712  -1.4460619592  -0.0380918767
S    6.4774975453  -0.5873474873  -1.5820130304
C    4.8508957381  -0.8268370038  -2.2737667520
C    4.6975964427  -1.0340169687  -3.6455849828
C    3.4404824168  -1.2723559644  -4.1769648043
C    2.3279451578  -1.3545982296  -3.3329286865
C    2.4760230965  -1.1494610669  -1.9612796136
C    3.7282651626  -0.8238243591  -1.4343311703
C    3.9575267082  -0.4983717251  -0.0052622388
C    3.5267717671   0.6565253216   0.5616424127
C    2.7763329583   1.6858069438  -0.1993788633
C    1.4970538018   1.4931053909  -0.7063256952
C    0.8793717323   2.4733640890  -1.4870165608
O   -0.3703785300   2.1586642888  -1.9339413496
C   -1.0581794770   3.1170907901  -2.7478064054
C   -2.4493493156   2.5862218538  -3.0180877373
O   -3.2665678026   2.4420050308  -1.8576891559
C   -3.6099565467   3.6815962033  -1.2387329684
C   -4.7489450999   3.4612483806  -0.2791724214
O   -4.3204566975   2.5835030981   0.7656867525
C   -5.2060560517   2.6004156090   1.8898655478
C   -4.6004396378   1.7860539791   2.9997003242
O   -4.6657548866   0.4051604346   2.6527305166
C   -3.9200447471  -0.4134450711   3.5502804959
C   -4.3135345485  -1.8499459114   3.3403190703
O   -4.0645084982  -2.2309744264   1.9818129573
C   -4.2545412175  -3.6389627764   1.7704212356
C   -2.9690972304  -4.4222102108   1.9637159099
O   -2.0096419089  -4.1993989030   0.9308315230
C   -2.2827084256  -4.9354663061  -0.2599877361
C   -1.1222457245  -4.7973757755  -1.2077546369
O   -1.0679856189  -3.4661249783  -1.7212744887
C    0.0317319113  -3.2982229898  -2.6064034722
C   -0.0148006521  -1.8757953867  -3.1413934158
O    1.1380143635  -1.6171440504  -3.9519667211
C    1.5417041760   3.6726322192  -1.7583917513
C    2.7935142623   3.8996563643  -1.1909969679
C    3.4038708308   2.9291864278  -0.4037826015
S    4.9883845776   3.2605059436   0.3411051398
C    4.7615347361   2.3601786572   1.8613010500
C    4.0290352506   1.1586532599   1.8636921803
C    3.8042340537   0.5265411941   3.0900650642
C    4.3595714167   1.0235831263   4.2642767691
C    5.1416234709   2.1756345743   4.2328561747
C    5.3301431134   2.8553417699   3.0346502603
H    3.7991732438  -2.1759308130   2.2067849243
H    5.6492448038  -3.4883383380   3.1913918876
H    7.8940733008  -3.4679079911   2.1176225731
H    8.2441971811  -2.2161060280   0.0113918169
H    5.5650769090  -1.0245666016  -4.2997556999
H    3.3126545997  -1.4351080153  -5.2430861995
H    1.6405510844  -1.2464213473  -1.2807981069
H    0.9539329866   0.5817765593  -0.4913239328
H   -0.5379018608   3.2456249200  -3.7084992303
H   -1.0945451455   4.0910638609  -2.2425550767
H   -2.3818565178   1.5874579556  -3.4659331638
H   -2.9324695346   3.2592395923  -3.7451053849
H   -3.9297577771   4.4146278636  -1.9968198742
H   -2.7498761234   4.1003366619  -0.6940855319
H   -5.6245705994   3.0406116941  -0.7958945798
H   -5.0308547555   4.4369815866   0.1450293812
H   -6.1928213002   2.1977850188   1.6099728625
H   -5.3398126687   3.6351321649   2.2399497242
H   -5.1605362506   1.9711841063   3.9306951174
H   -3.5543877953   2.0950325594   3.1593014936
H   -4.1454790679  -0.1517978925   4.5969962621
H   -2.8398644875  -0.2724884704   3.3859580837
H   -5.3824779493  -1.9888475956   3.5671498486
H   -3.7286739570  -2.4737668027   4.0329950038
H   -4.6279883687  -3.7649418056   0.7491939441
H   -5.0268262077  -4.0204109672   2.4543808011
H   -3.2092134107  -5.4960970402   2.0369154146
H   -2.4859958352  -4.1184994237   2.9001992733
H   -2.4101439361  -6.0047938646  -0.0228254343
H   -3.2046563645  -4.5839972329  -0.7498744274
H   -1.2547008260  -5.5158964541  -2.0332401343
H   -0.1803783712  -5.0406911885  -0.6893869681
H   -0.0303413840  -4.0107403622  -3.4454442908
H    0.9821373357  -3.4804384592  -2.0785892385
H   -0.1002094600  -1.1456108177  -2.3266909788
H   -0.8715397766  -1.7427807103  -3.8088756284
H    1.0964215815   4.4451384748  -2.3743815147
H    3.2883906041   4.8519891912  -1.3608667538
H    3.1762445229  -0.3555867930   3.1228235242
H    4.1769233143   0.5112008578   5.2044889661
H    5.5809900988   2.5668732941   5.1459647678
H    5.9019045619   3.7790291591   3.0114159059
N   -3.6638648916  -0.2221887647  -0.1388406867
H   -3.8623005729   0.7398141930   0.1935348203
C   -2.1826221349  -0.3745832786  -0.3693966325
C   -1.3913165011  -0.0531724486   0.8679070699
C   -1.2808247462   1.2643731515   1.3199114974
C   -0.5175054000   1.5577927466   2.4454023226
H   -0.4323167864   2.5856358673   2.7882294673
C    0.1516067267   0.5386091237   3.1218070739
H    0.7549355158   0.7709716603   3.9952328021
C    0.0528605894  -0.7752579112   2.6690401756
H    0.5748377645  -1.5732794983   3.1913295126
H   -1.7848595992   2.0626120914   0.7812317889
C   -0.7206304425  -1.0717976634   1.5486529077
H   -0.8179374430  -2.0984515153   1.2025260251
H   -1.9260445676   0.3093734075  -1.1841381159
H   -1.9968808909  -1.4055503580  -0.6785458045
H   -3.9407213312  -0.8632301855   0.6265218511
C   -4.5017009145  -0.4759061635  -1.3763720773
H   -4.0569574578   0.1509621995  -2.1543130042
C   -5.9187057983  -0.0133909471  -1.1295311075
C   -6.5343191598   0.8334077099  -2.0524677416
H   -5.9711423359   1.1862712763  -2.9138709007
C   -7.8566201176   1.2312155063  -1.8719363826
H   -8.3257111438   1.8898852806  -2.5980487347
C   -8.5701643420   0.7950228693  -0.7584290650
H   -9.5996414771   1.1100931034  -0.6124937332
C   -7.9601505190  -0.0502504998   0.1670977531
H   -8.5126389235  -0.3959838007   1.0369160628
C   -6.6435200784  -0.4599450912  -0.0207033334
H   -6.1824161531  -1.1265668389   0.7056465342
C   -4.4523155351  -1.9405231298  -1.7890736107
H   -4.9210142656  -2.5762769568  -1.0318815223
H   -3.4330453260  -2.2905543427  -1.9745445207
H   -5.0218461823  -2.0525499033  -2.7162041959
  126
G(CENSO)=       -3583.21969435  G(xTB)=        -189.12389830        Conformer 11
C    4.7685956090  -0.9703094506   1.3869352133
C    4.5257249604  -1.2053056117   2.7434124493
C    5.4110639364  -1.9576558087   3.5080679728
C    6.5505532618  -2.5029281827   2.9209657935
C    6.7737581939  -2.3452648269   1.5573957610
C    5.8743299127  -1.6041277676   0.7917838419
S    6.1237311101  -1.4671076138  -0.9682263160
C    4.4115355596  -1.5008577918  -1.4676660760
C    4.0409603198  -2.1769377356  -2.6247071580
C    2.7066024167  -2.2313190309  -3.0215841117
C    1.7338232415  -1.6219732008  -2.2257711147
C    2.1031925732  -0.9576102062  -1.0527429738
C    3.4390270099  -0.8494022366  -0.6842189573
C    3.9088355181  -0.1234144118   0.5219431171
C    3.7958929436   1.2197251988   0.6771545892
C    3.1824605881   2.1135638775  -0.3363515168
C    1.8283694276   2.1135923081  -0.6499541349
C    1.3191846463   2.9668895551  -1.6316841315
O   -0.0123620133   2.8227594684  -1.8890798859
C   -0.6571498147   3.8281704767  -2.6813308920
C   -2.0984127125   3.4125077727  -2.8943903305
O   -2.8360846036   3.1177945000  -1.7135046185
C   -2.9368620504   4.2052775636  -0.7981185046
C   -3.9662163931   3.8760060583   0.2508125360
O   -3.5149356081   2.7838391183   1.0539608744
C   -4.3056336180   2.6511201660   2.2332965399
C   -3.7729514580   1.5521794718   3.1122804557
O   -4.1237297153   0.2614523431   2.5986905719
C   -3.7157131453  -0.7767418879   3.4985485035
C   -4.4024314098  -2.0673091673   3.1454812073
O   -3.9094701594  -2.5466288280   1.8978154979
C   -4.4836869981  -3.8036693444   1.5484309723
C   -3.8302694455  -4.3321928093   0.2996805489
O   -4.1786586676  -3.4892081792  -0.8045736369
C   -3.9279944748  -4.0740616003  -2.0887067388
C   -2.5294097869  -3.8231504172  -2.6068091914
O   -2.3654128531  -2.4121002919  -2.7651805305
C   -1.5249270346  -2.0212181367  -3.8454368275
C   -0.0563418786  -2.3265770607  -3.6573461171
O    0.3997546459  -1.6087726383  -2.5036478378
C    2.1629199356   3.8730185774  -2.2782150693
C    3.5097883311   3.9187993164  -1.9243271141
C    4.0208427706   3.0567380613  -0.9600941872
S    5.7386820919   3.1574885638  -0.4877122757
C    5.5281647074   2.8829108536   1.2627597793
C    4.5424238492   1.9841137468   1.7097916228
C    4.3046785854   1.8968169075   3.0842993598
C    5.0942931302   2.5959476220   3.9913695159
C    6.1282548648   3.4096676044   3.5343201583
C    6.3337406723   3.5719455329   2.1684335794
H    3.6275997644  -0.8034227854   3.1976050500
H    5.2083433208  -2.1192287762   4.5628754656
H    7.2493957737  -3.0851790890   3.5148187805
H    7.6308102453  -2.8161335938   1.0837098273
H    4.7935485277  -2.6824055230  -3.2236036267
H    2.4484481681  -2.7696265432  -3.9261283950
H    1.3238566541  -0.5433273740  -0.4267769657
H    1.1417087524   1.4619715096  -0.1242284512
H   -0.1929818954   3.9091816725  -3.6744410657
H   -0.5731809849   4.8028800360  -2.1806870150
H   -2.1268118652   2.4949828507  -3.4933019978
H   -2.5893964685   4.2157449023  -3.4700853235
H   -3.2557817125   5.1227237216  -1.3203781491
H   -1.9683094219   4.4029709088  -0.3129039555
H   -4.9333504506   3.6319911649  -0.2202386869
H   -4.1100192404   4.7717261207   0.8773947887
H   -5.3607244979   2.4570396385   1.9769452239
H   -4.2702829595   3.5896749334   2.8110950724
H   -4.2194081866   1.6719598615   4.1121149619
H   -2.6800724047   1.6415748376   3.2143290131
H   -4.0021300821  -0.5090718940   4.5274480058
H   -2.6209019006  -0.8982433281   3.4650279159
H   -5.4942177746  -1.9181310198   3.0962139328
H   -4.1925780138  -2.7990060921   3.9431474275
H   -5.5707755226  -3.6974845989   1.3906478916
H   -4.3224048877  -4.5336583267   2.3590969591
H   -4.2065082413  -5.3510434584   0.1218535257
H   -2.7386066277  -4.3845330333   0.4313108413
H   -4.1190616668  -5.1569132118  -2.0541270269
H   -4.6497481582  -3.6164421745  -2.7757008462
H   -2.4269546446  -4.3392538716  -3.5744327988
H   -1.7681321516  -4.2300305866  -1.9228131658
H   -1.6593290283  -0.9381308053  -3.9521694750
H   -1.8520447796  -2.5013781285  -4.7820951573
H    0.4741323383  -1.9901661343  -4.5600239375
H    0.1246297464  -3.4032825606  -3.5262601323
H    1.7929559118   4.5603672700  -3.0302323692
H    4.1587256415   4.6490792421  -2.3997923710
H    3.4863984927   1.2834753233   3.4428119320
H    4.8991232507   2.5056322771   5.0560209075
H    6.7530681664   3.9515592554   4.2385636667
H    7.1007502070   4.2510300202   1.8062536737
N   -3.6852640388  -0.5482021603  -0.3132220120
H   -3.8840656275  -0.4794488717   0.6973943156
C   -2.3059289159   0.0205989980  -0.5486115036
C   -1.3438266264  -0.4859961057   0.4893272907
C   -0.7861465846   0.3935742752   1.4180327615
C    0.1086497830  -0.0718748527   2.3803221366
H    0.5398185416   0.6223920711   3.0969074895
C    0.4398873466  -1.4237318773   2.4279679094
H    1.1303123656  -1.7901329084   3.1828606352
C   -0.1094210604  -2.3058080764   1.4979176241
H    0.1579845528  -3.3588823140   1.5224165228
H   -1.0545155266   1.4464791585   1.3833562822
C   -0.9899454318  -1.8369075322   0.5301826612
H   -1.4007296885  -2.5177314193  -0.2099448891
H   -2.3966663343   1.1084825402  -0.5130901327
H   -1.9948793171  -0.2914950001  -1.5480880160
H   -3.7062814606  -1.5571321393  -0.5474018142
C   -4.8112200422   0.1570844910  -1.0588730090
H   -4.8265877433   1.1676822567  -0.6331835872
C   -6.1068015232  -0.5494405478  -0.7051461961
C   -6.6824225776  -1.5004602182  -1.5500801230
H   -6.2180468290  -1.7418269940  -2.5008231279
C   -7.8598003470  -2.1475363449  -1.1847927526
H   -8.2983356042  -2.8829171879  -1.8538746604
C   -8.4746882645  -1.8549940443   0.0299747371
H   -9.3943983086  -2.3603755651   0.3124102021
C   -7.9066545008  -0.9084350976   0.8793875366
H   -8.3817405549  -0.6686077553   1.8268570385
C   -6.7309499057  -0.2605918561   0.5119963654
H   -6.2886689732   0.4753838385   1.1779362600
C   -4.5088015649   0.2273178613  -2.5444363526
H   -3.6552303865   0.8796714318  -2.7348567453
H   -5.3744335404   0.6507533817  -3.0613427127
H   -4.2961390233  -0.7602809536  -2.9635425893
  126
G(CENSO)=       -3583.21922116  G(xTB)=        -189.12397359        Conformer 12
C    4.7935526931  -1.0486348338   1.2952763788
C    4.6086516104  -1.3256873973   2.6529308104
C    5.5188279283  -2.1112326950   3.3526468150
C    6.6239268699  -2.6497200637   2.6977589675
C    6.7862513006  -2.4523057134   1.3308378197
C    5.8632738985  -1.6760876372   0.6306743560
S    6.0443311359  -1.4810662661  -1.1327905296
C    4.3136555731  -1.4644899472  -1.5644370750
C    3.8820584117  -2.0877026591  -2.7300338922
C    2.5307581143  -2.1064065973  -3.0688495983
C    1.6027756472  -1.5199211981  -2.2049524468
C    2.0348145521  -0.9020533231  -1.0279074063
C    3.3880992097  -0.8256370488  -0.7172053587
C    3.9202231505  -0.1529262772   0.4945021131
C    3.8505598966   1.1872617972   0.6972847821
C    3.2623618863   2.1303454488  -0.2856590667
C    1.9137937938   2.1643661665  -0.6177450202
C    1.4363721584   3.0441760444  -1.5920585280
O    0.1095671708   2.9221059434  -1.8746609300
C   -0.5110181423   3.9343506310  -2.6769150023
C   -1.9477350077   3.5187652643  -2.9127759353
O   -2.6994006256   3.2403774626  -1.7383573268
C   -2.8915480079   4.3581896123  -0.8756478479
C   -3.9935372242   4.0380350070   0.1010203232
O   -3.5732748236   2.9999087793   0.9872824165
C   -4.5132620089   2.8059935570   2.0435289853
C   -4.0134864756   1.7699242223   3.0150973525
O   -4.2261638182   0.4466529218   2.5124773002
C   -3.7876936889  -0.5320135654   3.4599329033
C   -4.4177946067  -1.8676363906   3.1747996032
O   -3.9190111182  -2.4018966198   1.9456402822
C   -4.4288225511  -3.7190571787   1.7068863043
C   -3.7773152469  -4.3272052590   0.4931696321
O   -4.2270510341  -3.6348965791  -0.6722037029
C   -3.8791817059  -4.2666361867  -1.9061255634
C   -2.5152463059  -3.8575815308  -2.4194519867
O   -2.5008414330  -2.4285674564  -2.5486661815
C   -1.7433839954  -1.9252830703  -3.6499381607
C   -0.2548464306  -2.1715405852  -3.5711525549
O    0.2557816398  -1.4892401512  -2.4186796096
C    2.3052002410   3.9477434502  -2.2071752880
C    3.6464511484   3.9630331150  -1.8297738507
C    4.1275613278   3.0713070361  -0.8772053132
S    5.8446471993   3.1241437451  -0.3940725634
C    5.6246668151   2.7874284017   1.3435315006
C    4.6203360183   1.8922909371   1.7539715828
C    4.3784392074   1.7557711515   3.1239484346
C    5.1801953292   2.4025226736   4.0587040029
C    6.2308692139   3.2127965200   3.6346709249
C    6.4420737054   3.4244027886   2.2764859821
H    3.7382618690  -0.9274060020   3.1605082387
H    5.3625062000  -2.3032754534   4.4102360311
H    7.3422851310  -3.2571982311   3.2408709571
H    7.6153429129  -2.9170162428   0.8043477097
H    4.5989685335  -2.5790061876  -3.3821909685
H    2.2251659342  -2.6014971118  -3.9831428059
H    1.2911547616  -0.5002266471  -0.3522157308
H    1.2065158319   1.5160177322  -0.1164130744
H   -0.0246164438   4.0164805096  -3.6596718010
H   -0.4366050091   4.9070967967  -2.1699080081
H   -1.9654541898   2.5908785517  -3.4968730471
H   -2.4314362117   4.3115107637  -3.5085956265
H   -3.1899633480   5.2475764791  -1.4556654234
H   -1.9658009247   4.5970699836  -0.3279608985
H   -4.9048213407   3.7332308006  -0.4414266888
H   -4.2263388161   4.9517817950   0.6730563718
H   -5.4967150429   2.5061856553   1.6421644848
H   -4.6513961271   3.7522940187   2.5926818835
H   -4.5667731740   1.8904947958   3.9609228582
H   -2.9442534331   1.9367471345   3.2255593774
H   -4.0932043786  -0.2355101246   4.4765522065
H   -2.6879796365  -0.6103631602   3.4437920598
H   -5.5147961043  -1.7740685901   3.1312084679
H   -4.1645003519  -2.5488085385   4.0030062889
H   -5.5222705869  -3.6821388896   1.5721354139
H   -4.2084719019  -4.3594870165   2.5758102095
H   -4.0787960880  -5.3855422157   0.4411920725
H   -2.6808108883  -4.2878341656   0.5888722149
H   -3.9207027380  -5.3624908966  -1.8090683708
H   -4.6423471787  -3.9538187137  -2.6290474443
H   -2.3564653611  -4.3374388767  -3.3967860844
H   -1.7116177410  -4.1848646426  -1.7426921192
H   -1.9376602248  -0.8469416028  -3.6759548134
H   -2.1080745051  -2.3649824614  -4.5917360316
H    0.1980422994  -1.7717639568  -4.4904645648
H   -0.0211956269  -3.2441725149  -3.5081415772
H    1.9590313511   4.6547724795  -2.9521933634
H    4.3157138641   4.6901490185  -2.2815225067
H    3.5461100981   1.1462239283   3.4562722161
H    4.9811841040   2.2750090887   5.1188322206
H    6.8649961184   3.7141577042   4.3603169310
H    7.2233643877   4.1016490290   1.9425549344
N   -3.6424410092  -0.6894027568  -0.4379386392
H   -3.8290684086  -1.0757988756   0.5037838198
C   -2.3802535165   0.1387231006  -0.4109953672
C   -1.3898770024  -0.3861797734   0.5915512376
C   -0.8185736003   0.4943403017   1.5116352700
C    0.1100834193   0.0369047098   2.4447571610
H    0.5476288128   0.7328384608   3.1556880652
C    0.4607238160  -1.3104344668   2.4763198822
H    1.1729860528  -1.6728458953   3.2124843481
C   -0.1014913311  -2.1927998145   1.5549701660
H    0.1787673750  -3.2427670187   1.5652874213
H   -1.1066474933   1.5427878472   1.4963995012
C   -1.0131035059  -1.7309681289   0.6122664673
H   -1.4265707244  -2.4187982997  -0.1192891146
H   -2.6652034037   1.1649947615  -0.1677285576
H   -1.9620182255   0.1183928119  -1.4224369632
H   -3.4976786195  -1.5093578828  -1.0476482239
C   -4.8737125823   0.0654461282  -0.9175301704
H   -4.9520385821   0.9209007339  -0.2364194566
C   -6.0851242671  -0.8243405565  -0.7226831386
C   -6.5691863917  -1.6487180532  -1.7403962177
H   -6.0937876500  -1.6531513580  -2.7164974215
C   -7.6659803361  -2.4754754322  -1.5145556028
H   -8.0335284243  -3.1119152163  -2.3150009769
C   -8.2896750437  -2.4902318351  -0.2693390399
H   -9.1461468542  -3.1360634675  -0.0955859694
C   -7.8168661765  -1.6649589588   0.7484998471
H   -8.3040453094  -1.6625617754   1.7199738191
C   -6.7229338981  -0.8349457614   0.5204560979
H   -6.3489406006  -0.1943134131   1.3156907155
C   -4.6616565827   0.5534198191  -2.3399580382
H   -3.8654994022   1.2998163282  -2.3760460024
H   -5.5820764160   1.0296811696  -2.6913094242
H   -4.4181161614  -0.2669038262  -3.0228824560
  126
G(CENSO)=       -3583.21861456  G(xTB)=        -189.12636947        Conformer 13
C    4.4141771479  -0.6064139194   1.4578139120
C    4.1312877439  -0.5585544249   2.8262657228
C    4.9416118470  -1.2112151901   3.7490644296
C    6.0473888647  -1.9380126551   3.3138549872
C    6.3127333754  -2.0524019894   1.9538816527
C    5.4892343562  -1.4071331921   1.0311403616
S    5.8233920449  -1.5918227305  -0.7080855938
C    4.1460122980  -1.5639951983  -1.3080953162
C    3.7973020818  -2.3437541220  -2.4054959518
C    2.4918767237  -2.3477532189  -2.8911828388
C    1.5199740571  -1.5885753354  -2.2356157108
C    1.8683624543  -0.8076479096  -1.1307138137
C    3.1831065815  -0.7475038090  -0.6834871161
C    3.6389270964   0.1256489364   0.4261683285
C    3.5926402065   1.4800605531   0.3607180695
C    3.0931132682   2.2167717375  -0.8274692187
C    1.7433434315   2.2934083539  -1.1837290535
C    1.3686594936   2.9519695048  -2.3545267434
O    0.0889126488   3.0397289240  -2.8223884609
C   -0.9852990467   2.4860564825  -2.0512667198
C   -1.4045780695   3.4422154305  -0.9463764061
O   -2.5886534842   2.9124208808  -0.3630659082
C   -3.0912862541   3.7516323905   0.6748367809
C   -4.3693879014   3.1815106968   1.2286555053
O   -4.1017323250   1.9585150002   1.9156750179
C   -5.1637082534   1.5845501413   2.7888175876
C   -4.7337478999   0.4314327553   3.6540069365
O   -4.7035402464  -0.7947329454   2.9101918929
C   -4.2776529952  -1.8778831639   3.7492252872
C   -4.5150655364  -3.2119592022   3.0952908300
O   -3.5683279717  -3.4424597422   2.0473144141
C   -3.6198070121  -4.7949361779   1.5851981206
C   -2.5956075771  -5.0002366840   0.5034874622
O   -2.9454758184  -4.2214330193  -0.6422986955
C   -2.1282797435  -4.5486606851  -1.7705356222
C   -2.6813614784  -3.8877692577  -3.0099742886
O   -2.5163865453  -2.4644262488  -2.9955433446
C   -1.6586212505  -1.9510075435  -4.0132143614
C   -0.1924779190  -2.2343245278  -3.7824177466
O    0.2059123589  -1.5359572124  -2.5946862624
C    2.3392095009   3.5671698896  -3.1536793380
C    3.6670155702   3.5629578777  -2.7597896849
C    4.0474821398   2.9045592485  -1.5894514281
S    5.7447387707   2.9589604028  -1.0412526678
C    5.4399637984   3.0696025988   0.7138417323
C    4.3583847682   2.3655681539   1.2738507386
C    4.0597095666   2.5713327354   2.6231984031
C    4.8760444028   3.3692383621   3.4181813686
C    5.9966619722   3.9879602329   2.8681621537
C    6.2701082302   3.8567698541   1.5106850790
H    3.2604437819  -0.0103326409   3.1646869344
H    4.7077961210  -1.1515283799   4.8081305427
H    6.6882858683  -2.4449589499   4.0296145515
H    7.1468367117  -2.6565572618   1.6073000288
H    4.5448906779  -2.9669192635  -2.8887458835
H    2.2512037988  -2.9629780301  -3.7502931751
H    1.0900758843  -0.2541029456  -0.6223987522
H    1.0079887887   1.8413915232  -0.5310462494
H   -0.7225896920   1.4959163114  -1.6559869260
H   -1.8107622971   2.3639937787  -2.7597838695
H   -1.5969003276   4.4370359479  -1.3816072543
H   -0.6127969455   3.5490211557  -0.1870893416
H   -3.3054877342   4.7577761820   0.2772666921
H   -2.3422287473   3.8542654289   1.4777682979
H   -5.1022688087   3.0205736487   0.4225489666
H   -4.7891270502   3.9233905316   1.9276478679
H   -6.0716621753   1.3261051592   2.2196582109
H   -5.4140153688   2.4250932273   3.4571736848
H   -5.4522046100   0.3304617104   4.4826501619
H   -3.7401049256   0.6371472462   4.0834792471
H   -4.8591974051  -1.8590509776   4.6841450439
H   -3.2124065511  -1.7617771102   4.0062903155
H   -5.5438275198  -3.2753652798   2.7055787114
H   -4.3971016095  -3.9856123982   3.8706233407
H   -4.6277421130  -5.0318145394   1.2071284440
H   -3.3951946568  -5.4830439461   2.4157804510
H   -2.5838643635  -6.0710655751   0.2439147476
H   -1.5915337030  -4.7263160645   0.8668827884
H   -1.0850720890  -4.2384628456  -1.5938164876
H   -2.1390853507  -5.6402512429  -1.9273854621
H   -3.7572067037  -4.1029806385  -3.0853039947
H   -2.1896721778  -4.3290198889  -3.8874188963
H   -1.8236217385  -0.8671843905  -4.0305847425
H   -1.9385441354  -2.3552406353  -4.9984547838
H    0.3794005623  -1.8684013241  -4.6482816609
H   -0.0073854801  -3.3123545156  -3.6729663920
H    2.0331144146   4.0760226600  -4.0629248370
H    4.4075699788   4.0865024271  -3.3581301576
H    3.1766955736   2.1064474758   3.0474481625
H    4.6349391570   3.5085687346   4.4680649026
H    6.6408581579   4.6061964101   3.4868312005
H    7.1111329590   4.3826243710   1.0670833449
N   -3.8159662318  -1.2350094069   0.1583505099
H   -4.2241678010  -0.8332413356   1.0214615177
C   -2.5781724777  -0.4597414100  -0.2167872271
C   -1.5170398229  -0.6574929881   0.8331258208
C   -1.2863898820   0.3109713528   1.8126052080
C   -0.3291138915   0.0932273457   2.8016363526
H   -0.1553415837   0.8513468015   3.5609257805
C    0.3985020659  -1.0945431874   2.8227396231
H    1.1405271060  -1.2666109618   3.5972002752
C    0.1867218169  -2.0552639050   1.8358817909
H    0.7712293320  -2.9714712001   1.8318535276
H   -1.8721860938   1.2247969472   1.8052258422
C   -0.7639411339  -1.8344249709   0.8454141981
H   -0.9212008332  -2.5755122377   0.0662247020
H   -2.8581502244   0.5920230674  -0.3102696448
H   -2.2501782500  -0.8522730998  -1.1846726944
H   -3.5377978609  -2.1909760060   0.4325666799
C   -4.8715679289  -1.3614076983  -0.9274148171
H   -4.3212203162  -1.7274454137  -1.8000893875
C   -5.4799601213  -0.0196894686  -1.2677912435
C   -6.5487016127   0.5054293282  -0.5359409942
H   -6.9457482777  -0.0369201925   0.3171413890
C   -7.1287003438   1.7152398174  -0.9058029624
H   -7.9649322983   2.1084948982  -0.3339448310
C   -6.6451570358   2.4173921543  -2.0078752814
H   -7.1033809597   3.3590166336  -2.2979174017
C   -5.5759948043   1.9052423051  -2.7380158714
H   -5.1940219029   2.4457562862  -3.5996704147
C   -5.0000733504   0.6920362015  -2.3700754894
H   -4.1762351710   0.2826180873  -2.9501939082
C   -5.8828622295  -2.4080123285  -0.4790989188
H   -5.3990555312  -3.3840424332  -0.3827878765
H   -6.6726139984  -2.4895234195  -1.2312949116
H   -6.3478720159  -2.1483471104   0.4771543362
  126
G(CENSO)=       -3583.21854501  G(xTB)=        -189.12569176        Conformer 14
C    4.6586196421  -1.1147125966   1.1945504216
C    4.3407709579  -1.5399554742   2.4871367267
C    5.2631447689  -2.2477563797   3.2507156033
C    6.5155336603  -2.5548434657   2.7232520199
C    6.8265727458  -2.2031034055   1.4139123730
C    5.8932442659  -1.5066894243   0.6468803805
S    6.2676291148  -1.1057891741  -1.0505770131
C    4.6302272434  -1.3228451987  -1.7274223077
C    4.4679785475  -1.8830197585  -2.9896605163
C    3.1952842232  -2.1268252846  -3.5003999396
C    2.0789503210  -1.8450566558  -2.7095894421
C    2.2379763756  -1.2491982159  -1.4548298706
C    3.5047185726  -0.9438409245  -0.9707611168
C    3.7639366475  -0.2958731743   0.3391001518
C    3.4850273072   1.0056234201   0.5949767317
C    2.8706293405   1.9169947065  -0.4018893543
C    1.5608453473   1.7995513262  -0.8549531631
C    1.0487128463   2.6944883251  -1.7976445444
O   -0.2496652820   2.4868139470  -2.1627443252
C   -0.8967003343   3.5265139938  -2.9100767399
C   -2.3641757194   3.1822516429  -3.0358161514
O   -3.0413835305   2.9679276084  -1.8006923565
C   -2.9870009821   4.0686545790  -0.8947576551
C   -4.0362240257   3.8892651307   0.1708952983
O   -3.7248425798   2.7621781294   0.9936757742
C   -4.5896411764   2.7059114136   2.1288484970
C   -4.1359659928   1.6454826512   3.0933820106
O   -4.3776520662   0.3348710635   2.5636488107
C   -4.0653420363  -0.6766293641   3.5328471405
C   -4.5774956420  -2.0163969091   3.0799895075
O   -3.7980346635  -2.4926647382   1.9850506488
C   -4.1716333073  -3.8147622106   1.6026657058
C   -3.2715273485  -4.2746741234   0.4878348378
O   -3.4766049132  -3.4331777437  -0.6559517727
C   -2.9909013951  -3.9986313264  -1.8804419213
C   -1.4691967877  -3.9806634912  -1.9729330522
O   -1.0629700425  -4.4120161210  -3.2750502132
C   -0.8816102219  -3.3597241302  -4.2250682704
C    0.5488234534  -2.8709840566  -4.2620312408
O    0.7919264696  -2.1162952716  -3.0623672337
C    1.8520567406   3.7211664923  -2.2996783331
C    3.1474904710   3.8719706841  -1.8122687136
C    3.6523868170   2.9951697683  -0.8585397441
S    5.2896025722   3.2483753243  -0.1984258587
C    4.9549373634   2.7816181163   1.4891911337
C    4.0494818605   1.7387981580   1.7569723379
C    3.7252270610   1.4736327134   3.0902917198
C    4.3512191478   2.1569717726   4.1275844589
C    5.3067359521   3.1304971403   3.8456290615
C    5.5967465854   3.4583223623   2.5257447447
H    3.3588368316  -1.3170917024   2.8890944845
H    5.0022283270  -2.5598916199   4.2578250550
H    7.2421016368  -3.1012524300   3.3178927442
H    7.7823942601  -2.4866360374   0.9817006998
H    5.3383148519  -2.1553773430  -3.5804601097
H    3.0981277793  -2.5635343561  -4.4876550155
H    1.3564828152  -1.0505294434  -0.8552364284
H    0.9114420484   1.0278662238  -0.4588435047
H   -0.4764507424   3.6000910255  -3.9236302305
H   -0.7498341168   4.4917864167  -2.4070923066
H   -2.4840785442   2.2507418097  -3.5997516402
H   -2.8441787470   3.9963142804  -3.6047835352
H   -3.1953984090   5.0140609968  -1.4219393696
H   -1.9917605742   4.1447933933  -0.4288237535
H   -5.0302071075   3.7655033410  -0.2895888955
H   -4.0576994651   4.8051119049   0.7840737538
H   -5.6283721243   2.5152513901   1.8149133916
H   -4.5679141845   3.6696166611   2.6627617489
H   -4.7105845530   1.7678036718   4.0246580612
H   -3.0679798653   1.7688311646   3.3298864566
H   -4.5561245806  -0.4287453414   4.4864517373
H   -2.9772694100  -0.7137411682   3.7042113863
H   -5.6398686827  -1.9423205758   2.7933089097
H   -4.4999388352  -2.7150902988   3.9289713647
H   -5.2261084400  -3.8386798105   1.2819775020
H   -4.0559452093  -4.5069611980   2.4531192160
H   -3.5244839725  -5.3161609704   0.2381119731
H   -2.2217264156  -4.2394748397   0.8147667478
H   -3.3694651105  -5.0262244555  -1.9947527491
H   -3.4123342386  -3.3900960392  -2.6885646581
H   -1.0212689822  -4.6803118003  -1.2566778509
H   -1.0937463104  -2.9737321853  -1.7532932009
H   -1.5700393071  -2.5224192302  -4.0332336382
H   -1.1206965860  -3.7749637959  -5.2117849901
H    0.7083406741  -2.2360832353  -5.1466481070
H    1.2263969714  -3.7336536024  -4.3121821543
H    1.4833290016   4.4227862706  -3.0388794509
H    3.7569777881   4.6969575574  -2.1709575395
H    2.9676113399   0.7314687013   3.3122809654
H    4.0900290623   1.9287304548   5.1569197438
H    5.8034234745   3.6628064693   4.6517935823
H    6.3032907506   4.2523095466   2.2996037853
N   -3.5016030882  -0.3926889638  -0.1166241827
H   -3.7635464548  -0.0805485813   0.8391843648
C   -2.0804750165   0.0447846902  -0.3965165022
C   -1.2088592910  -0.1880949346   0.8070130826
C   -0.6614233904  -1.4480289691   1.0590866091
C    0.1363580757  -1.6607437179   2.1791796729
H    0.5590285484  -2.6448041594   2.3637003224
C    0.3965056182  -0.6109768888   3.0576964748
H    1.0164015794  -0.7763876033   3.9348616536
C   -0.1352158673   0.6522715679   2.8065672713
H    0.0753024662   1.4768552880   3.4824785710
H   -0.8619902642  -2.2670994723   0.3739236895
C   -0.9345360376   0.8624301360   1.6862687288
H   -1.3507460067   1.8463208734   1.4860036712
H   -2.1219524681   1.1041120985  -0.6637866779
H   -1.7248059143  -0.5311526907  -1.2553360125
H   -3.5362066596  -1.4243051096  -0.1037092602
C   -4.5343613363   0.1584195886  -1.0832348634
H   -4.3853120691   1.2408944119  -1.0590263611
C   -5.9161120250  -0.1630181298  -0.5604886800
C   -6.7987872139   0.8786533531  -0.2722172602
H   -6.4803934930   1.9067012681  -0.4267731862
C   -8.0776764891   0.6104277872   0.2093217173
H   -8.7551428656   1.4311696897   0.4290706582
C   -8.4824337393  -0.7059887644   0.4146441095
H   -9.4773308751  -0.9176624034   0.7967806335
C   -7.6082962071  -1.7515561497   0.1218860257
H   -7.9221250880  -2.7811089269   0.2730870303
C   -6.3339736743  -1.4832948821  -0.3693682072
H   -5.6640095461  -2.3087691316  -0.5999063072
C   -4.2964533901  -0.3599959808  -2.4927075418
H   -4.4457921386  -1.4423775015  -2.5519377412
H   -3.2936164815  -0.1163924073  -2.8555716898
H   -5.0205843660   0.1152236894  -3.1611388056
  126
G(CENSO)=       -3583.21852149  G(xTB)=        -189.12437377        Conformer 15
C    4.4355300073  -0.7278087855   1.7176719195
C    4.0637796912  -0.6140834477   3.0607490608
C    4.7153350731  -1.3463563541   4.0470806118
C    5.7442036784  -2.2196268456   3.7004177165
C    6.0860136493  -2.3984059801   2.3643976590
C    5.4193719011  -1.6715898294   1.3780426440
S    5.8234085287  -1.9354421181  -0.3348413351
C    4.1954653114  -1.7129417006  -1.0289715930
C    3.8175974697  -2.4756568745  -2.1279758062
C    2.5526976159  -2.3345272723  -2.6922438334
C    1.6448654001  -1.4431267613  -2.1157770670
C    2.0222803098  -0.6751267895  -1.0103180855
C    3.3056345082  -0.7655965856  -0.4826612865
C    3.8193966073   0.0711421856   0.6313303512
C    3.9698071951   1.4155432953   0.5339805498
C    3.5342676478   2.1972605903  -0.6480900881
C    2.1904805094   2.4565116175  -0.9343508494
C    1.8508229998   3.1840119797  -2.0747602052
O    0.5701083384   3.4855950492  -2.4308580477
C   -0.4780961172   3.0870721721  -1.5388034045
C   -1.7736189544   3.6390318655  -2.1186326706
O   -2.8769141152   3.3228491484  -1.2729210638
C   -3.0638074359   4.2547127115  -0.2045780669
C   -4.1370424947   3.7448766448   0.7199696711
O   -3.6708409202   2.5849930625   1.4116917979
C   -4.4913344776   2.2750384216   2.5360483525
C   -3.9087042931   1.1231127047   3.3125300966
O   -4.1892975510  -0.1256061898   2.6687707772
C   -3.6868207771  -1.2310237853   3.4304241718
C   -4.3267590734  -2.5102457843   2.9621469163
O   -3.8823945601  -2.8100147742   1.6426417306
C   -4.4536833536  -4.0171793409   1.1461262306
C   -3.8554311626  -4.3397251434  -0.1978501692
O   -4.2412440766  -3.3266533030  -1.1337862053
C   -4.0682570917  -3.6963204962  -2.5065227216
C   -2.6737670083  -3.4508740056  -3.0370642935
O   -2.4388539814  -2.0412130047  -3.0452937336
C   -1.4860171121  -1.6096205081  -4.0133872244
C   -0.0554283327  -1.9905414988  -3.7078463399
O    0.3698472875  -1.2494109774  -2.5557752663
C    2.8524113996   3.6568414081  -2.9311024604
C    4.1857485745   3.4586829131  -2.6120753831
C    4.5317192869   2.7516449954  -1.4586127644
S    6.2412334664   2.5804794749  -0.9811309347
C    6.0278044142   2.7385857498   0.7845726875
C    4.8848382698   2.1977228489   1.4043470572
C    4.6911951324   2.4459308680   2.7657126938
C    5.6534159211   3.1201497869   3.5108891119
C    6.8209501006   3.5715660475   2.8999642863
C    7.0013950244   3.4001436644   1.5316967220
H    3.2495673309   0.0500706841   3.3277097458
H    4.4177166605  -1.2355285922   5.0857751088
H    6.2610591130  -2.7902419289   4.4667301470
H    6.8541553965  -3.1145868270   2.0858968568
H    4.5095879697  -3.1990402795  -2.5505886426
H    2.2902159032  -2.9414583560  -3.5506326649
H    1.2886244516  -0.0176495897  -0.5612389306
H    1.4326116192   2.0889815915  -0.2534310973
H   -0.2940077643   3.4966564042  -0.5360202362
H   -0.5254264798   1.9905297422  -1.4736762190
H   -1.9735350915   3.1743556202  -3.0911359595
H   -1.6889662695   4.7263386054  -2.2676529499
H   -3.3801838963   5.2297270889  -0.6080263910
H   -2.1329432150   4.4042425397   0.3618713312
H   -5.0563612780   3.5163062649   0.1547139459
H   -4.3726890817   4.5464776283   1.4388782383
H   -5.5207900132   2.0382350187   2.2179530424
H   -4.5417741510   3.1459200527   3.2101146925
H   -4.3650809640   1.1170502876   4.3138893268
H   -2.8230278470   1.2580302339   3.4316985542
H   -3.9366470461  -1.0934680725   4.4931986400
H   -2.5906965303  -1.2869818473   3.3364363788
H   -5.4253692848  -2.4162059562   2.9865094638
H   -4.0370772101  -3.3176061559   3.6550094804
H   -5.5488856934  -3.9168100580   1.0586979823
H   -4.2386986285  -4.8536925379   1.8315675738
H   -4.2461680915  -5.3147377053  -0.5239217415
H   -2.7603747995  -4.4128975082  -0.1229636953
H   -4.3294018134  -4.7559647738  -2.6438658354
H   -4.7802979181  -3.0875101653  -3.0755656631
H   -2.6237896798  -3.8558672729  -4.0608967902
H   -1.9205777137  -3.9747345395  -2.4281026008
H   -1.5732281899  -0.5173829241  -4.0591757945
H   -1.7401837255  -2.0167890434  -5.0053085547
H    0.5698670534  -1.7323062337  -4.5754555334
H    0.0366486205  -3.0700284826  -3.5224203010
H    2.5728327656   4.2161821380  -3.8191008638
H    4.9601254644   3.8753660643  -3.2503853961
H    3.7764048654   2.1127915473   3.2416192265
H    5.4889935900   3.2932259208   4.5705201556
H    7.5783656873   4.0918601620   3.4792137931
H    7.8853473917   3.7978475830   1.0405666419
N   -3.8926442910  -0.5315017788  -0.2775915468
H   -4.0274448092  -0.5606573313   0.7463464961
C   -2.5510254801   0.1061081601  -0.5424594467
C   -1.5105056688  -0.4094671010   0.4123818956
C   -0.9376149520   0.4521272577   1.3491470389
C    0.0313059936  -0.0147426782   2.2359384956
H    0.4740979277   0.6653596051   2.9592142840
C    0.4254480886  -1.3498063189   2.1972311407
H    1.1781001515  -1.7175084617   2.8893546107
C   -0.1382010360  -2.2122171971   1.2575411111
H    0.1796291102  -3.2505605975   1.2131240203
H   -1.2630251345   1.4884638509   1.3865955630
C   -1.0950303610  -1.7418859008   0.3656626478
H   -1.5186973605  -2.4059752907  -0.3829135545
H   -2.6823338500   1.1838230173  -0.4305294711
H   -2.2829876262  -0.1317347516  -1.5742909871
H   -3.8979254091  -1.5157229710  -0.6049921693
C   -5.0847987908   0.1962730476  -0.8865466681
H   -5.1531402547   1.1312528147  -0.3170150163
C   -6.3171912355  -0.6461043211  -0.6092338784
C   -6.9138556421  -1.4306929243  -1.5982152419
H   -6.5276125497  -1.4242972721  -2.6124567594
C   -8.0112527880  -2.2331569571  -1.2961936322
H   -8.4654148635  -2.8370653345  -2.0771740370
C   -8.5242732688  -2.2645752738  -0.0021625258
H   -9.3793125163  -2.8929454818   0.2317404112
C   -7.9396857350  -1.4789479799   0.9887575202
H   -8.3383081035  -1.4885756649   1.9997903459
C   -6.8470435739  -0.6728452136   0.6846423299
H   -6.3954681104  -0.0645008558   1.4639304054
C   -4.8331976819   0.5076385444  -2.3506275703
H   -4.0341985306   1.2444937165  -2.4580740642
H   -5.7416092143   0.9374375359  -2.7811889527
H   -4.5633015321  -0.3871515898  -2.9193902325
  126
G(CENSO)=       -3583.21849615  G(xTB)=        -189.12694265        Conformer 16
C    5.1589933894  -1.0216238467   0.9657685882
C    4.9789086590  -1.5677785854   2.2393396350
C    6.0356234443  -2.1758474414   2.9087789245
C    7.2880028668  -2.2610729431   2.3044051502
C    7.4712298646  -1.7870854105   1.0098536622
C    6.4055554353  -1.1910299802   0.3361485446
S    6.6277829878  -0.6365481903  -1.3444135034
C    5.0021378075  -1.0284075096  -1.9644036138
C    4.8498098128  -1.4989900574  -3.2701982812
C    3.5986996429  -1.8684099517  -3.7347189576
C    2.4924914643  -1.8115071846  -2.8796141883
C    2.6335774235  -1.3233803572  -1.5806517112
C    3.8826148502  -0.8817121658  -1.1341570222
C    4.1119479248  -0.2931616957   0.2078780506
C    3.6591310555   0.9335008763   0.5629953749
C    2.8930888156   1.8166587139  -0.3524466691
C    1.5897028440   1.5689710509  -0.7703202247
C    0.9377954538   2.4508328986  -1.6373261113
O   -0.3460831550   2.1196354200  -1.9622762317
C   -1.1045039697   3.0778396157  -2.7136832327
C   -2.5346673626   2.5949915126  -2.8072754851
O   -3.2024974912   2.4455483405  -1.5563388065
C   -3.3414323364   3.6584016639  -0.8172412570
C   -4.4108711710   3.4761462638   0.2280253058
O   -4.0207159195   2.4270854704   1.1195933057
C   -4.8125437952   2.4000823386   2.3118702422
C   -4.2599571696   1.3574381049   3.2446763520
O   -4.5437390730   0.0585583818   2.7267372699
C   -3.8519539328  -0.9640363898   3.4410472664
C   -4.4258627262  -2.3048684368   3.0714890081
O   -4.2987706415  -2.5250964158   1.6610313621
C   -4.6235439697  -3.8757996646   1.2919934833
C   -3.4020091261  -4.7744153952   1.2994034289
O   -2.4988372674  -4.4901665152   0.2295562209
C   -2.8485301122  -5.1378710975  -0.9922777640
C   -1.8149089324  -4.8117289783  -2.0370726581
O   -1.9776096151  -3.4541129131  -2.4603666254
C   -0.9308576968  -3.0114092230  -3.3217299366
C    0.2089093343  -2.4204599956  -2.5036282056
O    1.3147200906  -2.2573276995  -3.4005222864
C    1.5993519677   3.5881326000  -2.1080853104
C    2.8852098261   3.8654031506  -1.6521795577
C    3.5232142865   3.0065222930  -0.7646209923
S    5.1377141851   3.4250278481  -0.1334493756
C    4.9198572758   2.8252223003   1.5312930077
C    4.1618161214   1.6619239772   1.7552643906
C    3.9154517168   1.2763087241   3.0754845517
C    4.4837180631   1.9701352679   4.1389049937
C    5.2989298949   3.0733637134   3.8959938422
C    5.5038673122   3.5148440390   2.5931463881
H    3.9995150063  -1.5201168264   2.7025659597
H    5.8794182081  -2.5847191144   3.9028528350
H    8.1179038551  -2.7296109087   2.8255698904
H    8.4323290841  -1.8994284743   0.5156171745
H    5.7157772672  -1.5991419125  -3.9187986189
H    3.4722869541  -2.2478426178  -4.7443389279
H    1.7922033472  -1.2806071372  -0.9010849906
H    1.0528634193   0.7021977491  -0.4047269373
H   -0.7050784582   3.1713144579  -3.7344245865
H   -1.0484758973   4.0628182060  -2.2311329447
H   -2.5642997878   1.6077249003  -3.2831842709
H   -3.0811449972   3.3039422256  -3.4512704828
H   -3.6426516256   4.4859490898  -1.4799054092
H   -2.3908815208   3.9312640703  -0.3328613270
H   -5.3792030599   3.2370924160  -0.2376191144
H   -4.5144693964   4.4215044306   0.7829868263
H   -5.8657348714   2.1850951598   2.0695467768
H   -4.7644405908   3.3808404185   2.8091424868
H   -4.7263712817   1.4801859172   4.2357901002
H   -3.1724602459   1.4973028273   3.3571609145
H   -3.9796777820  -0.8337420896   4.5282764977
H   -2.7745269180  -0.9219692400   3.2139019821
H   -5.4893702177  -2.3575103421   3.3539435292
H   -3.8799277886  -3.0765331240   3.6352254267
H   -5.0588949229  -3.8416273481   0.2883383131
H   -5.3881306708  -4.2772394998   1.9732141663
H   -3.7239263954  -5.8278705710   1.2601452889
H   -2.8368884044  -4.6293851326   2.2283254975
H   -2.8673611935  -6.2307313274  -0.8479485733
H   -3.8446515081  -4.8252977815  -1.3456298593
H   -1.9517120581  -5.4867106270  -2.8969660722
H   -0.8078845594  -4.9796795569  -1.6248972774
H   -1.3570174513  -2.2506408287  -3.9862256363
H   -0.5554002999  -3.8380299911  -3.9432282644
H    0.4876135588  -3.0992178138  -1.6846933444
H   -0.0869450548  -1.4522537809  -2.0767985798
H    1.1270305496   4.2787822396  -2.7966500587
H    3.3810186077   4.7745014914  -1.9812148301
H    3.2689153620   0.4274302169   3.2655841751
H    4.2891566501   1.6476283816   5.1576955381
H    5.7507016715   3.6147276569   4.7223213078
H    6.0979672243   4.4043146324   2.4017086168
N   -3.8396233422  -0.2767997866  -0.1890175590
H   -3.8796441985   0.6582070153   0.2574921576
C   -2.4123476931  -0.5909071597  -0.5634704106
C   -1.4937093026  -0.5139280507   0.6261154464
C   -1.1813243106   0.7166213407   1.2098900506
C   -0.3137398080   0.7785701155   2.2965465963
H   -0.0749811123   1.7404104761   2.7430340142
C    0.2618217698  -0.3870918108   2.7992239640
H    0.9408879013  -0.3376603465   3.6460556874
C   -0.0339362054  -1.6149532916   2.2113716030
H    0.4159465932  -2.5263185490   2.5966103574
H   -1.6134096094   1.6285328386   0.8074269294
C   -0.9127516536  -1.6791648009   1.1323693630
H   -1.1643475475  -2.6369827809   0.6834987979
H   -2.1250286214   0.1402633138  -1.3249933225
H   -2.3961009068  -1.5958860047  -0.9915301242
H   -4.1405660691  -0.9624969825   0.5259268922
C   -4.8008496593  -0.2877147556  -1.3631994873
H   -4.3224755480   0.3259573445  -2.1311586162
C   -6.1043583297   0.3638445544  -0.9623262028
C   -6.6472026566   1.3655753806  -1.7684413177
H   -6.1002417128   1.7006665666  -2.6468471937
C   -7.8772265672   1.9368896657  -1.4519092524
H   -8.2912673289   2.7141470385  -2.0884180611
C   -8.5689335169   1.5204439549  -0.3174090265
H   -9.5253933421   1.9700814471  -0.0651948864
C   -8.0312173496   0.5217556105   0.4922548321
H   -8.5665794480   0.1896770139   1.3776990529
C   -6.8097689439  -0.0604929423   0.1672703471
H   -6.4081083519  -0.8462737487   0.8031527649
C   -5.0210747300  -1.7028395604  -1.8794595299
H   -5.5535502442  -2.3070824616  -1.1389039260
H   -4.0861711095  -2.1998730645  -2.1535901711
H   -5.6490607403  -1.6459875365  -2.7735849563
  126
G(CENSO)=       -3583.21726810  G(xTB)=        -189.12525672        Conformer 17
C    4.6320903645  -0.8113169693   1.4052574442
C    4.3087991721  -1.0209694966   2.7479993039
C    5.1392656949  -1.7748994342   3.5709693582
C    6.3028002244  -2.3424988787   3.0563831159
C    6.6103975490  -2.2006092996   1.7073479583
C    5.7663987089  -1.4577138475   0.8828737817
S    6.1232054191  -1.3213655930  -0.8586065463
C    4.4439233072  -1.3628265263  -1.4610029856
C    4.1489519561  -2.0422992476  -2.6367681494
C    2.8358995984  -2.1403098144  -3.0868601723
C    1.8053569656  -1.5831719205  -2.3244227611
C    2.1017928809  -0.8734847876  -1.1556299425
C    3.4199014564  -0.7227866601  -0.7362152377
C    3.8417440672   0.0309357578   0.4720469914
C    3.8073269789   1.3830173648   0.5521881065
C    3.3039869787   2.2431315506  -0.5458480534
C    1.9575617257   2.3030082912  -0.9169095654
C    1.5666427649   3.0939300010  -1.9978298905
O    0.2766447208   3.2066045891  -2.4275070182
C   -0.7313191658   2.6105193893  -1.6032802193
C   -2.0802905855   2.9239330018  -2.2358192947
O   -3.1429236758   2.5945580625  -1.3373008670
C   -3.4392636811   3.6582981640  -0.4261541518
C   -4.5540098751   3.2447261685   0.4958870917
O   -4.1252311580   2.1429564389   1.3039915669
C   -4.9341062190   1.9722448679   2.4745405368
C   -4.3423635291   0.8818448627   3.3258660931
O   -4.5673801273  -0.3813599852   2.7022332769
C   -3.8273959711  -1.4291093540   3.3262274621
C   -4.3394884543  -2.7557634305   2.8329209237
O   -4.2122069093  -2.8297574986   1.4076634514
C   -4.5073938729  -4.1406815932   0.8967642334
C   -3.2668500294  -5.0099077405   0.8134390462
O   -2.3695594813  -4.5935823637  -0.2179222226
C   -2.6897899368  -5.1392884300  -1.4967176977
C   -1.7271671656  -4.5943269392  -2.5206488807
O   -1.9948630449  -3.2049923940  -2.7034093614
C   -1.3682292434  -2.6174037635  -3.8373096168
C    0.1376134906  -2.5254260428  -3.7523933483
O    0.4823864165  -1.6839835208  -2.6410923609
C    2.5176395132   3.8351497059  -2.7074208259
C    3.8408060153   3.8305556752  -2.2983877351
C    4.2357713372   3.0555848980  -1.2056436845
S    5.9252495680   3.1133948108  -0.6403794607
C    5.6269006721   2.9530209826   1.1101129787
C    4.5686492421   2.1480195080   1.5699745704
C    4.2999030050   2.1251445300   2.9413323099
C    5.1177238441   2.8033457459   3.8390428504
C    6.2117284610   3.5299185152   3.3740174068
C    6.4573847929   3.6229023980   2.0084900416
H    3.3970712626  -0.5903478359   3.1458969302
H    4.8763367208  -1.9184151754   4.6150466959
H    6.9578519089  -2.9266412655   3.6964626852
H    7.4906913174  -2.6829286840   1.2913256182
H    4.9427595634  -2.5201514246  -3.2043610689
H    2.6363686373  -2.6780773513  -4.0058842004
H    1.2877930102  -0.4599903939  -0.5698784472
H    1.2372090427   1.7310585784  -0.3463856369
H   -0.6730825334   3.0302434211  -0.5893701952
H   -0.5784756427   1.5246009651  -1.5431204202
H   -2.2272850605   2.3239048617  -3.1409184891
H   -2.1244892431   3.9868356051  -2.5169420815
H   -3.7660644763   4.5503188628  -0.9844515565
H   -2.5509498070   3.9309040863   0.1640511866
H   -5.4552909350   2.9703603154  -0.0725280428
H   -4.7974144718   4.1067348943   1.1356822268
H   -5.9707186802   1.7252808762   2.1936346738
H   -4.9444401167   2.9079358701   3.0540876682
H   -4.8191149612   0.9038978209   4.3193663034
H   -3.2623090386   1.0586384423   3.4591788593
H   -3.9607399762  -1.4023080881   4.4201485045
H   -2.7531367706  -1.3155764477   3.1074807490
H   -5.3972850823  -2.8851698269   3.1124185680
H   -3.7539870488  -3.5516022374   3.3177455439
H   -4.9419114370  -4.0047287002  -0.0989915479
H   -5.2643125136  -4.6273365621   1.5296158700
H   -3.5661884128  -6.0599846563   0.6631364178
H   -2.7066123491  -4.9513613697   1.7548742405
H   -2.5961514371  -6.2378947549  -1.4728798308
H   -3.7222407104  -4.8908192903  -1.7915255407
H   -1.8715054671  -5.1403878852  -3.4673128949
H   -0.6929065053  -4.7583790659  -2.1805058814
H   -1.7953914835  -1.6113101310  -3.9268167752
H   -1.6175743260  -3.1799971025  -4.7525701860
H    0.5116947090  -2.0925675365  -4.6919793321
H    0.5895640780  -3.5182990327  -3.6248708984
H    2.1999256713   4.4443241502  -3.5484248646
H    4.5661726070   4.4502390024  -2.8184615699
H    3.4391636459   1.5735684237   3.3025484861
H    4.8999231444   2.7633355654   4.9023827333
H    6.8582720692   4.0549169130   4.0714205624
H    7.2804007992   4.2291271301   1.6397129499
N   -3.8903446963  -0.4258374332  -0.2180924722
H   -3.9234070696   0.4597871745   0.3209855560
C   -2.4695093901  -0.7223439674  -0.6283788543
C   -1.5200110259  -0.6589245827   0.5379842387
C   -1.2405941073   0.5542631985   1.1727994693
C   -0.3308619993   0.6060541763   2.2248892340
H   -0.1193558845   1.5555618812   2.7098881104
C    0.3106522171  -0.5557817099   2.6507252372
H    1.0195674699  -0.5160004340   3.4730892163
C    0.0423999413  -1.7667863709   2.0171073447
H    0.5456504064  -2.6739990823   2.3413765291
H   -1.7419659758   1.4610387429   0.8480304860
C   -0.8719402460  -1.8194539853   0.9674156114
H   -1.0931202014  -2.7637176163   0.4762023214
H   -2.2102033625   0.0188960324  -1.3903704664
H   -2.4479003220  -1.7164850108  -1.0781220333
H   -4.1905282518  -1.1777077414   0.4281241180
C   -4.8539723911  -0.3016047575  -1.3819215539
H   -4.3971537641   0.4353395161  -2.0506079022
C   -6.1814664556   0.2336356885  -0.8953416842
C   -6.8536652140  -0.3523680872   0.1806938396
H   -6.4104380703  -1.1853955221   0.7216288723
C   -8.0989780682   0.1278142254   0.5754825341
H   -8.6085622106  -0.3291323293   1.4194096978
C   -8.6934159176   1.1847271684  -0.1109204549
H   -9.6677498470   1.5549614007   0.1957532174
C   -8.0352880305   1.7615449578  -1.1938840576
H   -8.4927533209   2.5844305538  -1.7362543709
C   -6.7826285717   1.2913225017  -1.5797052608
H   -6.2646998978   1.7491030837  -2.4195221478
C   -5.0288558130  -1.6317886245  -2.1017238486
H   -4.0831440689  -2.0454212509  -2.4615802775
H   -5.6807179823  -1.4686296867  -2.9650587545
H   -5.5179530681  -2.3633863532  -1.4506934968
  126
G(CENSO)=       -3583.21709228  G(xTB)=        -189.12472168        Conformer 18
C    4.3772516713  -0.4284343201   1.4921591637
C    4.0814700405  -0.3273437724   2.8549554628
C    4.8928022734  -0.9285306081   3.8109892524
C    6.0126364674  -1.6567395584   3.4156323730
C    6.2913178548  -1.8249452142   2.0639536123
C    5.4661454618  -1.2309478946   1.1086353859
S    5.8070152135  -1.4857774282  -0.6198649228
C    4.1283307145  -1.5162693833  -1.2184081572
C    3.7960438691  -2.3664814042  -2.2669858128
C    2.4911956002  -2.4281766935  -2.7483402391
C    1.5029481307  -1.6501773620  -2.1402053983
C    1.8352849454  -0.7933910879  -1.0864285500
C    3.1486652986  -0.6832915998  -0.6411102004
C    3.5946471611   0.2474500641   0.4276193279
C    3.5423918769   1.5975756404   0.3048590082
C    2.9996688411   2.2882738050  -0.8912987368
C    1.6359489381   2.3425786725  -1.1956084711
C    1.2067716727   2.9932552105  -2.3522744772
O   -0.0931146318   3.0799939607  -2.7596672108
C   -1.1223858145   2.4876619747  -1.9584065972
C   -1.5207380213   3.4020607684  -0.8095043023
O   -2.6700854278   2.8182824000  -0.2085298676
C   -3.1210352232   3.5407241241   0.9369445627
C   -4.3502663190   2.8549113892   1.4784586144
O   -4.0348235624   1.5628850564   2.0239857570
C   -4.1567485731   1.5030618312   3.4491209941
C   -3.4180011211   0.3024372021   3.9720751028
O   -3.9796734265  -0.8910756473   3.4271444430
C   -3.3312901936  -2.0467648627   3.9582783448
C   -3.9754050519  -3.2967461344   3.4269227390
O   -3.6314144292  -3.4877379880   2.0491094772
C   -4.0914662771  -4.7582144293   1.5750205605
C   -3.5376378902  -5.0454818946   0.2053222414
O   -4.0835644953  -4.1182378946  -0.7305610164
C   -3.9284593044  -4.5155942602  -2.0958935413
C   -2.5993159930  -4.1397962556  -2.7152778918
O   -2.5419479446  -2.7184291568  -2.8603332789
C   -1.6624392350  -2.2655879517  -3.8860270364
C   -0.1915860408  -2.4799167539  -3.6127786600
O    0.1878083359  -1.6560844438  -2.5010161001
C    2.1377145774   3.6085383549  -3.1972248884
C    3.4813702279   3.6147413659  -2.8622132023
C    3.9156286898   2.9727911677  -1.7015086359
S    5.6321260399   3.0502802021  -1.2209003210
C    5.3899991069   3.2100564901   0.5401398689
C    4.3307822460   2.5221760520   1.1610972864
C    4.0813125509   2.7752193548   2.5125786653
C    4.9250071357   3.5989558750   3.2508995090
C    6.0251376498   4.1980652038   2.6416970819
C    6.2477391398   4.0229972356   1.2801162253
H    3.1984061955   0.2197403717   3.1634202197
H    4.6482516756  -0.8287130065   4.8645656755
H    6.6539927285  -2.1237660526   4.1576766287
H    7.1360650950  -2.4320206251   1.7499244443
H    4.5562355273  -3.0025644605  -2.7122512705
H    2.2645946130  -3.1025840942  -3.5655587023
H    1.0450103325  -0.2263101171  -0.6108195815
H    0.9340900129   1.8843347464  -0.5103676531
H   -0.8209495751   1.4947992998  -1.5990675102
H   -1.9748750259   2.3636932599  -2.6341080718
H   -1.7518899237   4.4060175656  -1.2025413609
H   -0.7064238709   3.5025875522  -0.0740718211
H   -3.3827847279   4.5754234955   0.6570720754
H   -2.3272781266   3.5821005035   1.7020166141
H   -5.0746806851   2.7158062497   0.6680979488
H   -4.8138187948   3.4929815576   2.2421866191
H   -5.2203886096   1.4615711766   3.7337410402
H   -3.7093108131   2.3956503398   3.9117488461
H   -3.5044544058   0.2972746825   5.0716880174
H   -2.3499873577   0.3702607726   3.7108124922
H   -3.4230543074  -2.0553212974   5.0570077862
H   -2.2575502976  -2.0347889783   3.7047911631
H   -5.0702262984  -3.2467766035   3.5454589004
H   -3.6055328860  -4.1504094385   4.0162438501
H   -5.1931094365  -4.7807057996   1.5541414677
H   -3.7453609298  -5.5515984917   2.2564109228
H   -3.8320508161  -6.0733826394  -0.0624554810
H   -2.4371369475  -5.0025107676   0.2206014239
H   -4.0686773228  -5.6038016017  -2.1892987408
H   -4.7326307563  -4.0189720234  -2.6531827718
H   -2.5377335258  -4.6246513653  -3.7034350680
H   -1.7602881727  -4.5089638370  -2.1048797793
H   -1.8595430515  -1.1927039532  -4.0002966395
H   -1.9023438095  -2.7633992430  -4.8400603260
H    0.3710483730  -2.1865041425  -4.5115492969
H    0.0265412382  -3.5350534673  -3.3959969928
H    1.7885402556   4.1089489248  -4.0955427685
H    4.1917727397   4.1363512736  -3.4975866087
H    3.2147729621   2.3283494798   2.9859571903
H    4.7208619045   3.7730966461   4.3034310346
H    6.6917128464   4.8347698229   3.2164087766
H    7.0707897344   4.5343984741   0.7885220698
N   -3.9865290168  -0.9785566206   0.4131825891
H   -4.1921582869  -0.2455887298   1.1125169654
C   -2.6948093344  -0.6235172166  -0.2830469517
C   -1.5201720466  -0.8794931456   0.6188721086
C   -0.9441430145   0.1477662441   1.3683665081
C    0.1341183876  -0.1183202672   2.2108996965
H    0.5774985481   0.6874151020   2.7903632473
C    0.6381302231  -1.4125049348   2.3130491692
H    1.4753613597  -1.6216585770   2.9727272672
C    0.0773237102  -2.4383835990   1.5538396914
H    0.4808468451  -3.4455297476   1.6159959685
H   -1.3517775419   1.1524288143   1.2923035014
C   -0.9917432931  -2.1696759646   0.7075397727
H   -1.4229716760  -2.9612585255   0.1010038839
H   -2.7631847009   0.4288452325  -0.5652144682
H   -2.6343090140  -1.2526725178  -1.1759193664
H   -3.8556094346  -1.8618702592   0.9397423181
C   -5.1843550989  -1.1732551276  -0.5045285237
H   -4.8730635012  -1.9701630087  -1.1849414452
C   -5.4674198232   0.0688934731  -1.3187973648
C   -6.3200276331   1.0754916007  -0.8611919862
H   -6.7991684966   0.9883979594   0.1098368504
C   -6.5714482211   2.1981310305  -1.6466137673
H   -7.2391231831   2.9726082412  -1.2787819887
C   -5.9723973464   2.3288696111  -2.8964031874
H   -6.1712027507   3.2047483591  -3.5078677487
C   -5.1279408911   1.3246925822  -3.3651038067
H   -4.6668326217   1.4121316774  -4.3451328723
C   -4.8830836954   0.2002756151  -2.5831122517
H   -4.2375135474  -0.5920634830  -2.9564654688
C   -6.3409124863  -1.6580512701   0.3558521739
H   -6.0919613208  -2.6186946216   0.8174908566
H   -7.2274120176  -1.7988203905  -0.2686587647
H   -6.5864108917  -0.9457432268   1.1502154273
