# Supplementary material for: Chiral Induction and Memory via Supramolecular Deracemization
Source: Angew Chem Int Ed Engl. 2025 Aug 5;64(38):e202510584. doi: 10.1002/anie.202510584 (PMC12435425; doi:10.1002/anie.202510584)
Supplement: Supplementary file 2 — Supporting Information [file ANIE-64-e202510584-s001.zip › BTX-21c7-anti.xyz]

  85
G(CENSO)=       -2792.82087222  G(xTB)=        -135.15841155        Conformer 1
C   -4.5514286236   0.2433234134  -0.4664538024
C   -5.4189278638  -0.7566160891  -0.9217029688
C   -6.6291581203  -0.4293981393  -1.5175682591
C   -6.9896559990   0.9094707367  -1.6760526143
C   -6.1206572823   1.9184355269  -1.2779087989
C   -4.8978331697   1.5847820307  -0.6928546231
S   -3.7788921359   2.8800696501  -0.1946268063
C   -2.2385264314   2.0565226454  -0.5581479312
C   -1.1452182287   2.7949910734  -1.0010562859
C    0.0587060750   2.1665340392  -1.3051397648
C    0.1491978853   0.7722446708  -1.2092279755
C   -0.9447548431   0.0327902842  -0.7560717710
C   -2.1238487414   0.6672003466  -0.3787083238
C   -3.2701151186  -0.0648816211   0.2060305522
C   -3.1666615439  -0.8998319696   1.2728802984
C   -1.8839206060  -1.2266564549   1.9368066615
C   -0.9471141451  -0.2369001968   2.2630842123
C    0.2788875740  -0.5860479787   2.8212981660
O    1.2623234733   0.3078639891   3.1148567928
C    1.1970460353   1.5987685887   2.4844823674
C    2.5052424846   2.3005520355   2.7238017889
O    3.5506236400   1.6166445234   2.0428427023
C    4.8302514349   2.1218082581   2.4143975541
C    5.9318020300   1.2539079911   1.8660369601
O    6.1418758844   1.4935214910   0.4747926241
C    7.3520216165   0.8738735338   0.0409298127
C    7.7126395354   1.2922241129  -1.3604102339
O    6.9305837278   0.5850673246  -2.3191348194
C    7.4228965912   0.7885853275  -3.6423961541
C    6.7104911836  -0.1319981536  -4.5967679717
O    5.3881409766   0.3462523977  -4.8348043061
C    4.5441732289  -0.6402712378  -5.4353935129
C    3.8764982916  -1.5525296397  -4.4215936648
O    2.9053855674  -0.8596391078  -3.6379707253
C    3.4250953777  -0.2689778999  -2.4446832129
C    2.4315249002   0.7468659969  -1.9551712758
O    1.2557482183   0.0468463440  -1.5132591055
C    0.5587205260  -1.9264131348   3.1186837599
C   -0.3863810917  -2.9019172045   2.8566842768
C   -1.6064455114  -2.5597780113   2.2654713490
S   -2.7829144133  -3.8485935720   1.9053165324
C   -4.2845039382  -2.9360349480   2.1853011630
C   -4.3406050238  -1.5665630243   1.8823227168
C   -5.5121407127  -0.8664755303   2.1996910259
C   -6.6193171875  -1.5239912269   2.7166583319
C   -6.5721776998  -2.9010668228   2.9385227227
C   -5.4010448520  -3.6055111126   2.6910192225
H   -5.1378184297  -1.7975868476  -0.7880100079
H   -7.2929081796  -1.2179260057  -1.8602338904
H   -7.9372180355   1.1704414678  -2.1387960591
H   -6.3810705050   2.9612927281  -1.4376665524
H   -1.2279465847   3.8718138991  -1.1223610398
H    0.8977727552   2.7689972532  -1.6327800011
H   -0.8491842402  -1.0445796124  -0.6595742377
H   -1.1857535390   0.7974966978   2.0474991051
H    0.3872822745   2.2023301543   2.9185197736
H    1.0105650451   1.4755540011   1.4086948333
H    2.7142434594   2.3375807462   3.8061577396
H    2.4117635498   3.3388876932   2.3619714500
H    4.9216981564   2.1215383815   3.5134621832
H    4.9566827210   3.1605716076   2.0659006143
H    5.6994245733   0.1911232439   2.0484101075
H    6.8526038481   1.4965744320   2.4231344034
H    7.2687437430  -0.2248327198   0.0942296806
H    8.1784206598   1.1800763816   0.7046650238
H    8.7806387306   1.0608157440  -1.5132315655
H    7.5846206811   2.3817579054  -1.4763176099
H    8.5011450123   0.5588410191  -3.6808244366
H    7.2896570654   1.8387348670  -3.9518943741
H    6.6984073498  -1.1483531164  -4.1739737501
H    7.2718028479  -0.1664536086  -5.5457601361
H    5.1101758024  -1.2467250525  -6.1627252436
H    3.7679951173  -0.0915036120  -5.9826708649
H    4.6188052968  -2.0464837738  -3.7754333652
H    3.3377957767  -2.3371259269  -4.9700133253
H    4.3747503995   0.2480392941  -2.6342211888
H    3.5963919502  -1.0421259468  -1.6764942776
H    2.1793951899   1.4329474422  -2.7745655705
H    2.8620296714   1.3201295028  -1.1211399004
H    1.5144855654  -2.1841875841   3.5652699235
H   -0.1756749915  -3.9372517828   3.1104582980
H   -5.5500587603   0.2042482602   2.0210628292
H   -7.5205462739  -0.9634551439   2.9473822454
H   -7.4378149329  -3.4229177508   3.3364988341
H   -5.3441688914  -4.6688741700   2.9079314064
  85
G(CENSO)=       -2792.82069632  G(xTB)=        -135.16448313        Conformer 2
C   -4.6002071088   0.6247247888  -0.1206814880
C   -5.5963693722  -0.2113189058  -0.6406964024
C   -6.8566958198   0.2849695471  -0.9434527840
C   -7.1419656603   1.6358723028  -0.7405820961
C   -6.1508949139   2.4957403973  -0.2832130584
C   -4.8804324968   1.9939509518   0.0049209115
S   -3.6033552891   3.1063193377   0.5582123813
C   -2.2091998068   2.3110253535  -0.2204579511
C   -1.1800652908   3.0887623138  -0.7426301913
C   -0.0815777823   2.4945655827  -1.3537915908
C   -0.0237462868   1.0991385004  -1.4561489447
C   -1.0687442111   0.3189581044  -0.9552781783
C   -2.1495203256   0.9083539448  -0.3029656618
C   -3.2635650476   0.1139829215   0.2659932710
C   -3.0970084873  -0.9741374353   1.0603739939
C   -1.7791421872  -1.5397813895   1.4314440004
C   -0.7540624776  -0.7470412543   1.9645320704
C    0.4848973415  -1.3123176054   2.2599097407
O    1.5436903771  -0.6459161987   2.7973459085
C    1.4490420423   0.7704031172   3.0211209349
C    1.5687189021   1.5836687970   1.7449774824
O    2.7525224906   1.3302171984   0.9952517817
C    3.9508088209   1.7343507560   1.6525649951
C    5.0542280256   1.7798482138   0.6113994266
O    6.2480632696   2.1090357591   1.3176639943
C    7.3287760943   2.5614367832   0.5054036451
C    8.0725577378   1.4689720273  -0.2314234288
O    7.3613882549   1.0865258386  -1.4068852421
C    8.0475690458   0.0597236883  -2.1190391637
C    7.3617109924  -0.2002192515  -3.4332672292
O    6.0932091512  -0.8016370894  -3.2018699363
C    5.4012372304  -1.0794901589  -4.4182308513
C    3.9900530871  -1.5377909006  -4.1135412539
O    3.0699992193  -0.4814771803  -3.8440683090
C    3.3150779091   0.2020357493  -2.6166286515
C    2.1924540330   1.1635353932  -2.3505299673
O    1.0116724603   0.4145008980  -2.0072165750
C    0.7014771053  -2.6788823748   2.0294822922
C   -0.3267263860  -3.4762459551   1.5608765096
C   -1.5747749996  -2.9160428657   1.2763652186
S   -2.9005192838  -3.9679809691   0.7129694115
C   -4.2573670278  -3.1306951000   1.5087076356
C   -4.2327701796  -1.7332078024   1.6331194777
C   -5.2763017437  -1.1080036872   2.3267416855
C   -6.3487250410  -1.8431433103   2.8122318397
C   -6.3910681911  -3.2250280485   2.6208178576
C   -5.3403713094  -3.8731783954   1.9831069365
H   -5.3746422037  -1.2641940369  -0.7898850257
H   -7.6186349311  -0.3812323129  -1.3375664870
H   -8.1285377728   2.0287397323  -0.9697212760
H   -6.3555067364   3.5568578947  -0.1689959485
H   -1.2347454718   4.1726191352  -0.6870895284
H    0.7035687762   3.1252608399  -1.7537533037
H   -1.0114851188  -0.7609948336  -1.0517956682
H   -0.9509942673   0.3064385669   2.1219962122
H    2.2704922357   0.9924149301   3.7085853211
H    0.5107500466   1.0275004307   3.5320171471
H    1.5025538018   2.6502450798   2.0222360369
H    0.7418915342   1.3586642799   1.0655427257
H    4.2297721370   1.0261155562   2.4483393311
H    3.8242799869   2.7305762099   2.1071304063
H    4.8304661405   2.5459403856  -0.1483043143
H    5.1430184663   0.8071901062   0.1043092960
H    8.0320470084   3.0384144978   1.1984082685
H    6.9813518966   3.3248554046  -0.2101325055
H    8.2162366012   0.6016637122   0.4355266625
H    9.0716179009   1.8507141292  -0.5080770156
H    8.0857690985  -0.8652630465  -1.5191088606
H    9.0858369355   0.3709953299  -2.3268995535
H    8.0015030059  -0.8689663769  -4.0353005576
H    7.2426965100   0.7451666992  -3.9896117249
H    5.9264999803  -1.8737749389  -4.9773569193
H    5.3683030294  -0.1822169098  -5.0597392033
H    4.0077710112  -2.2566718367  -3.2770458024
H    3.5937905794  -2.0501449692  -4.9973743759
H    4.2499809113   0.7787633549  -2.6662390740
H    3.4041465880  -0.5171304740  -1.7863685497
H    1.9978917575   1.7858887470  -3.2356990529
H    2.4784656609   1.8047975448  -1.5070863552
H    1.6718496006  -3.1069246617   2.2631214488
H   -0.1636259202  -4.5427687459   1.4316126295
H   -5.2442686411  -0.0310359632   2.4659794821
H   -7.1532020875  -1.3397840045   3.3405640502
H   -7.2299833888  -3.8047184467   2.9954936975
H   -5.3502799736  -4.9540267349   1.8708879339
  85
G(CENSO)=       -2792.82056237  G(xTB)=        -135.16110048        Conformer 3
C   -4.6452663411   0.6495557376   0.1169711709
C   -5.7186086792  -0.0870131605  -0.3994785821
C   -7.0117187049   0.4156724029  -0.3606420661
C   -7.2545973339   1.6747516977   0.1897133712
C   -6.1979030176   2.4465438696   0.6570297412
C   -4.8966448963   1.9432911901   0.6030041889
S   -3.5498251297   2.9543719173   1.1878253800
C   -2.2899992554   2.4222130758   0.0437970169
C   -1.3119920691   3.3194939873  -0.3783294089
C   -0.3170616806   2.9202414627  -1.2665254877
C   -0.3333516282   1.6137247231  -1.7684655293
C   -1.3214261387   0.7201114770  -1.3563841875
C   -2.2717371593   1.0934419449  -0.4106103766
C   -3.2596647805   0.1318068190   0.1310163365
C   -2.9134094848  -1.0949513478   0.6024400298
C   -1.5164688589  -1.5818832499   0.5989229528
C   -0.4692757477  -0.7842999620   1.0765189372
C    0.8517420466  -1.1857860732   0.9060580463
O    1.9305905488  -0.4275429268   1.2415451075
C    1.6808299282   0.8617556262   1.8316900611
C    2.9750558798   1.6264077071   1.8983163929
O    3.2731774884   2.1359212775   0.5975204625
C    4.2691705631   3.1586742037   0.5781201191
C    5.6895377249   2.6419498807   0.5324599889
O    6.0089396644   2.0314138819   1.7796973940
C    7.3767021632   1.6546591206   1.9188814166
C    7.9266008666   0.8186910468   0.7798020965
O    7.0671708829  -0.2875782645   0.5530114306
C    7.4023213744  -1.0112364007  -0.6260896843
C    6.2186849336  -1.8346451859  -1.0637813660
O    5.1789636375  -0.9573218184  -1.4799586470
C    4.1422008971  -1.6302772169  -2.1811500201
C    3.0309294628  -0.6575573786  -2.4851615448
O    3.5386864259   0.3657008648  -3.3430297407
C    2.5465626233   1.1441632093  -4.0009002947
C    1.6486668800   1.9559752389  -3.0877011334
O    0.5713228219   1.1093888503  -2.6497268853
C    1.1304980816  -2.4341901437   0.3292906626
C    0.0946679470  -3.2663831189  -0.0581725890
C   -1.2334683809  -2.8476793208   0.0777627509
S   -2.5547626970  -3.9167599975  -0.4568445524
C   -3.8189942070  -3.4087751644   0.6905762826
C   -3.8816064822  -2.0773355535   1.1343786232
C   -4.8472691407  -1.7401127905   2.0911865791
C   -5.7738942496  -2.6755023773   2.5292652899
C   -5.7449657168  -3.9757250117   2.0228218353
C   -4.7596989178  -4.3488330821   1.1175314194
H   -5.5272108887  -1.0695230016  -0.8213059599
H   -7.8322225794  -0.1736835166  -0.7595969933
H   -8.2651411496   2.0715317108   0.2267539391
H   -6.3786554403   3.4453640947   1.0451117484
H   -1.3229319465   4.3451326284  -0.0194212394
H    0.4379414023   3.6358437077  -1.5712169267
H   -1.3071990439  -0.2933681225  -1.7456343310
H   -0.7174999983   0.1715142899   1.5200810941
H    1.2727056418   0.7269107250   2.8435107891
H    0.9594831927   1.4252120278   1.2241390834
H    3.7853657653   0.9866748767   2.2740388711
H    2.8402963364   2.4602102922   2.6063602585
H    4.1365864748   3.8351762647   1.4379446300
H    4.0944470814   3.7343308639  -0.3396033771
H    6.3633376264   3.4944765339   0.3309249280
H    5.7859276395   1.9189545669  -0.2924418770
H    7.4273574235   1.0929310564   2.8584902065
H    8.0186993526   2.5482301459   2.0159493330
H    8.9450506244   0.4916859210   1.0564857213
H    8.0193333228   1.4212945578  -0.1389142575
H    8.2639843502  -1.6765813450  -0.4450073956
H    7.6746289428  -0.3147117048  -1.4361099316
H    5.8710314321  -2.4850816847  -0.2425745081
H    6.5384727038  -2.4828430975  -1.8976046383
H    3.7275106078  -2.4534442109  -1.5739562424
H    4.5343369841  -2.0638650697  -3.1174408003
H    2.6437910462  -0.2256187447  -1.5491743495
H    2.2101546741  -1.2065170578  -2.9749345597
H    1.9208028568   0.5105151822  -4.6521123052
H    3.1036080275   1.8418962137  -4.6360200179
H    1.2394055913   2.8116764379  -3.6439051375
H    2.2181415690   2.3293928965  -2.2242351008
H    2.1639809152  -2.7466586783   0.2141535086
H    0.3185264491  -4.2470994924  -0.4694481049
H   -4.8727854111  -0.7248431805   2.4764199029
H   -6.5206581036  -2.3923395132   3.2654059920
H   -6.4714438530  -4.7108706278   2.3572059029
H   -4.7077735376  -5.3720405844   0.7552511408
  85
G(CENSO)=       -2792.82018008  G(xTB)=        -135.16404880        Conformer 4
C   -4.1579343517   0.7333604248   0.0824932621
C   -5.2993738332   0.0074264840  -0.2803195588
C   -6.5499700050   0.6091150377  -0.2988367122
C   -6.6808834762   1.9569015411   0.0380486997
C   -5.5546694518   2.7114275552   0.3424569169
C   -4.2966064966   2.1060039149   0.3426649704
S   -2.8529315428   3.0927916870   0.6891321875
C   -1.7041026449   2.2630427224  -0.3934902047
C   -0.7351200233   3.0044906400  -1.0751596739
C    0.1429578330   2.3739543072  -1.9391342491
C    0.0502034597   0.9903409313  -2.1480590604
C   -0.9102116527   0.2474427464  -1.4661817944
C   -1.7760301612   0.8757026218  -0.5618503593
C   -2.8156596631   0.1136133235   0.1645954891
C   -2.5679046669  -1.0459944646   0.8233173441
C   -1.2269873410  -1.6664038568   0.9094451489
C   -0.1089315002  -0.9442089169   1.3455690305
C    1.1384306506  -1.5605579350   1.4056315892
O    2.2722677031  -0.9495837420   1.8421232499
C    2.1558192519   0.3628890067   2.4133249323
C    3.4856756420   0.6604523609   3.0820589992
O    3.3975557102   1.9408744115   3.7106960219
C    4.3149034597   2.9266596856   3.2362460453
C    3.9043635671   3.5809513919   1.9363313101
O    4.0244716706   2.6407774453   0.8751181196
C    3.7200618848   3.2067607250  -0.3948205334
C    3.8205237668   2.1358254212  -1.4574688212
O    5.1481733466   1.6792996689  -1.6949973358
C    5.6250637427   0.6709619029  -0.8007113998
C    6.6135497058  -0.2237100614  -1.5206967053
O    5.9965539011  -1.1415104506  -2.4228226830
C    5.7349687931  -0.6207547012  -3.7291848370
C    4.4964550690  -1.2748870692  -4.2851782570
O    3.3712344493  -0.8571011961  -3.5191787093
C    2.1446534863  -1.3141371305  -4.0645044985
C    1.0228395347  -0.9666215034  -3.1231513146
O    0.9273763897   0.4649603319  -3.0437450256
C    1.2801440711  -2.8982075371   1.0087576171
C    0.1691083565  -3.6263983373   0.6211117087
C   -1.0914387978  -3.0230515319   0.5955070554
S   -2.5293068037  -3.9867488291   0.1633442795
C   -3.7056460798  -3.2106264773   1.2561450439
C   -3.6128582866  -1.8337724035   1.5137462079
C   -4.4997946000  -1.2662884616   2.4362513135
C   -5.5004707177  -2.0296233342   3.0215378142
C   -5.6257329346  -3.3815265323   2.6990926542
C   -4.7206450569  -3.9784239139   1.8296527219
H   -5.1966196471  -1.0433670488  -0.5354107952
H   -7.4244140532   0.0276270103  -0.5762960835
H   -7.6580693787   2.4313496310   0.0310627994
H   -5.6472286965   3.7725623658   0.5574497141
H   -0.6785422888   4.0813075080  -0.9416048160
H    0.8906767332   2.9437342787  -2.4821299893
H   -1.0072004678  -0.8210927313  -1.6175180230
H   -0.2380143275   0.0967888488   1.6190764298
H    1.3519320505   0.3799340710   3.1617298250
H    1.9405643136   1.1053752506   1.6324111168
H    4.2962731571   0.6283959529   2.3455690133
H    3.6839908422  -0.0969158390   3.8543748753
H    5.3244513911   2.4976493513   3.1375971175
H    4.3480957095   3.7013620340   4.0116320279
H    4.5631332471   4.4499091081   1.7585571377
H    2.8663290654   3.9498221343   2.0082953523
H    4.4163019880   4.0329075619  -0.6201525722
H    2.6933143833   3.6154028085  -0.3987536501
H    3.4718165327   2.5648957009  -2.4053424657
H    3.1619387596   1.2892607126  -1.2063284398
H    4.7868209213   0.0612173411  -0.4298986129
H    6.1232175244   1.1292330728   0.0688334536
H    7.1264663682  -0.8351130781  -0.7669686660
H    7.3758964851   0.3843402072  -2.0342365744
H    6.5835994527  -0.8403046722  -4.3994505651
H    5.5862757243   0.4642401585  -3.6932718729
H    4.5918196245  -2.3741424454  -4.2567366525
H    4.3834705716  -0.9716285380  -5.3406101734
H    2.1499935414  -2.4107051630  -4.1881299954
H    1.9658243007  -0.8635237338  -5.0557020309
H    1.2179857254  -1.3797703345  -2.1226432796
H    0.0867372080  -1.3940809199  -3.5098345700
H    2.2602440682  -3.3639895718   1.0515467405
H    0.2776177723  -4.6763971086   0.3630741538
H   -4.4060423547  -0.2110173570   2.6765477753
H   -6.1849036690  -1.5710602459   3.7294049342
H   -6.4108073819  -3.9817269545   3.1501392697
H   -4.7884583729  -5.0407680691   1.6115548369
  85
G(CENSO)=       -2792.82012601  G(xTB)=        -135.16268402        Conformer 5
C   -4.3356630477   0.6310596893  -0.2965941052
C   -5.2350493102  -0.2009897006  -0.9735700065
C   -6.5394142539   0.2087464753  -1.2129425969
C   -6.9653935407   1.4668091701  -0.7845741025
C   -6.0736218947   2.3302602555  -0.1597936644
C   -4.7583565797   1.9199622025   0.0643725895
S   -3.6094025264   3.0388162488   0.8417568637
C   -2.1351422400   2.5480918513  -0.0334889278
C   -1.1743590263   3.5072669259  -0.3621661918
C   -0.0486901569   3.1442810119  -1.0798194489
C    0.1163340408   1.8188257662  -1.5067316026
C   -0.8245559798   0.8534526990  -1.1578423307
C   -1.9400865848   1.2081973103  -0.3891046756
C   -2.9531594640   0.2115406976   0.0256806931
C   -2.6570773906  -0.9530788322   0.6565071157
C   -1.2806991629  -1.3770530196   1.0008650843
C   -0.3778146017  -0.5208290488   1.6260975986
C    0.9146783270  -0.9467699977   1.9355687183
O    1.7183017145  -0.0108077930   2.5062162324
C    3.1019498527  -0.3423721640   2.6973269379
C    3.8265401895   0.9042060540   3.1255612454
O    3.8383937023   1.8234529091   2.0428806914
C    4.6632223573   2.9552868018   2.2992443379
C    4.6095239505   3.8958346705   1.1172097337
O    5.1986035622   3.3372658462  -0.0565549470
C    4.2474021612   2.7896809908  -0.9718350181
C    4.9838586131   2.0766555933  -2.0754973105
O    5.4608195236   0.8196341575  -1.6013648646
C    6.3257045712   0.1863766493  -2.5398121649
C    6.5948369245  -1.2400021096  -2.1143916150
O    5.4710223098  -2.0959981351  -2.3220232266
C    4.6147126472  -2.2407198093  -1.1895185282
C    3.2561841471  -2.7135081776  -1.6625676552
O    2.5602721499  -1.7724800477  -2.4805953862
C    2.1286042393  -0.6150370085  -1.7753395159
C    1.4537023189   0.2790856394  -2.8029561822
O    1.2205311476   1.5917723712  -2.2724786738
C    1.3045606295  -2.2613859285   1.6575603261
C    0.3921113991  -3.1328049002   1.0713893852
C   -0.8905013866  -2.7036400234   0.7443057057
S   -2.0375705205  -3.8440782315  -0.0058979998
C   -3.5234822426  -3.2859494059   0.8036908486
C   -3.6917663331  -1.9216647810   1.0882283865
C   -4.8274745457  -1.5303458435   1.8087284501
C   -5.8041399648  -2.4528612001   2.1566663991
C   -5.6574501481  -3.7934197896   1.7979999548
C   -4.5104099217  -4.2152787621   1.1371919331
H   -4.9025783396  -1.1840056324  -1.2949340551
H   -7.2263820051  -0.4530828761  -1.7323491967
H   -7.9866885633   1.7902428344  -0.9646405653
H   -6.3898623916   3.3270165002   0.1356227922
H   -1.3189803785   4.5455985059  -0.0767634149
H    0.6925334334   3.8870142231  -1.3590229377
H   -0.7117109010  -0.1833035905  -1.4526866231
H   -0.6653086114   0.4991398387   1.8622963219
H    3.5302017143  -0.7190416361   1.7571917263
H    3.2060097320  -1.1131319371   3.4743600748
H    4.8539446995   0.6201864169   3.4093707830
H    3.3394035980   1.3488603897   4.0098569492
H    5.7040330319   2.6332171536   2.4743179681
H    4.3173055263   3.4946311724   3.1992480146
H    5.1845408444   4.7950593545   1.3766011283
H    3.5706146499   4.2047657363   0.9231231359
H    3.6439330898   3.5988125587  -1.4162564188
H    3.5679454220   2.0927196852  -0.4622912779
H    5.8241675781   2.7015047358  -2.4228742291
H    4.3010391182   1.9256110457  -2.9288485081
H    7.2837301587   0.7330868205  -2.6050542728
H    5.8681371152   0.1829444863  -3.5439504640
H    6.9285439575  -1.2719435916  -1.0655436506
H    7.4096682852  -1.6305346372  -2.7376725202
H    4.5324632145  -1.2945641616  -0.6394183158
H    5.0184566240  -2.9992647190  -0.4951321263
H    2.6499596902  -2.9776119892  -0.7808442631
H    3.3751042630  -3.6105988238  -2.2812383191
H    2.9761527274  -0.0636793492  -1.3409144402
H    1.4408667165  -0.8926481524  -0.9594973800
H    0.5246223250  -0.1606467408  -3.1874332888
H    2.1347372014   0.4291417101  -3.6466061276
H    2.2955075637  -2.6240490012   1.9053392927
H    0.6861350134  -4.1614031927   0.8807876983
H   -4.9432468591  -0.4855650591   2.0822395092
H   -6.6809249682  -2.1274953092   2.7090526517
H   -6.4211055420  -4.5190371037   2.0631508010
H   -4.3687768942  -5.2661108312   0.8995692072
  85
G(CENSO)=       -2792.82001663  G(xTB)=        -135.16266062        Conformer 6
C   -4.7207937450   0.3569180986  -0.3822775179
C   -5.5962151162  -0.6154123384  -0.8812385501
C   -6.8504181403  -0.2643082000  -1.3608542276
C   -7.2488950995   1.0731050446  -1.3596743157
C   -6.3756385373   2.0605414864  -0.9201327789
C   -5.1103288727   1.7038085615  -0.4499201189
S   -3.9937337871   2.9745117160   0.1078401481
C   -2.4569166562   2.2318835193  -0.4085502111
C   -1.4074334117   3.0462756225  -0.8237976321
C   -0.1987119585   2.4923805719  -1.2320825402
C   -0.0581601270   1.0994210606  -1.2669354247
C   -1.1122691504   0.2821393793  -0.8546600947
C   -2.2960770515   0.8355129390  -0.3737383186
C   -3.3962301424   0.0134492536   0.1818768791
C   -3.2223993470  -0.9337055619   1.1409050509
C   -1.9012426859  -1.3120561145   1.6921190675
C   -0.9632241934  -0.3506110165   2.0904723916
C    0.3013328942  -0.7408456253   2.5205068414
O    1.2914241293   0.1285007997   2.8575040893
C    1.1497488506   1.4981279121   2.4438342250
C    2.4987587699   2.1534846626   2.5540794863
O    3.3677967121   1.5992457046   1.5724563864
C    4.7044538742   2.0610279694   1.7252119557
C    5.5863060890   1.2944572393   0.7561950429
O    6.9096124841   1.7885590618   0.9487961495
C    7.9618861744   0.8648828067   0.6837786853
C    8.4245999678   0.8310385363  -0.7541184700
O    7.4616155892   0.1826570150  -1.5808719409
C    7.9793111020  -0.0360078738  -2.8917846665
C    6.9602439580  -0.7406714677  -3.7473070794
O    5.9636916818   0.1881468576  -4.1682968379
C    4.9909845059  -0.3970964587  -5.0378124101
C    3.8616422679  -1.1257018148  -4.3260922382
O    2.8940759679  -0.2495992790  -3.7498120928
C    3.2978017482   0.3391013019  -2.5150095064
C    2.2005152444   1.2520829701  -2.0439642898
O    1.0683973709   0.4519572529  -1.6646109254
C    0.6188671216  -2.1017392010   2.6263828610
C   -0.3274491697  -3.0569952277   2.3020269669
C   -1.5864188456  -2.6695685813   1.8330195663
S   -2.7704197574  -3.9259721651   1.3913761008
C   -4.2575632097  -3.0798413980   1.8813987069
C   -4.3488525069  -1.6862742492   1.7400262682
C   -5.5013640916  -1.0468799044   2.2157881711
C   -6.5598063060  -1.7775868413   2.7365278132
C   -6.4813618913  -3.1694421248   2.8023537687
C   -5.3258686737  -3.8211318120   2.3908515382
H   -5.2857954925  -1.6565170106  -0.8727388875
H   -7.5196082402  -1.0331774531  -1.7360624787
H   -8.2310255905   1.3526879462  -1.7302137675
H   -6.6668104294   3.1067637900  -0.9573911172
H   -1.5291736531   4.1260437377  -0.8395801291
H    0.6050872091   3.1518519872  -1.5369586413
H   -0.9794652219  -0.7954210680  -0.8669251987
H   -1.2321475526   0.6969165942   2.0276700708
H    0.4335145959   2.0239611140   3.0912510152
H    0.7903905757   1.5396382358   1.4063288777
H    2.9122594348   1.9985391196   3.5643564766
H    2.3741425650   3.2388133897   2.3998108069
H    5.0568090786   1.8840292593   2.7547671837
H    4.7702561302   3.1442091380   1.5249384874
H    5.2500467696   1.4462850246  -0.2810729367
H    5.5330127457   0.2177534418   0.9784508313
H    7.6793742286  -0.1475436584   1.0130972632
H    8.8126928788   1.1944354780   1.2938321229
H    9.3824739917   0.2805642963  -0.7875270579
H    8.6138747243   1.8567589032  -1.1144649656
H    8.8840636489  -0.6649833944  -2.8342848084
H    8.2620142831   0.9212321294  -3.3615555511
H    6.5205521555  -1.5784424689  -3.1826488295
H    7.4738163912  -1.1590853330  -4.6296732914
H    5.4820008982  -1.0929515248  -5.7396656879
H    4.5637090511   0.4279470191  -5.6216206183
H    4.2536074617  -1.8217347941  -3.5667140545
H    3.3174977017  -1.7174491944  -5.0732324854
H    4.2088777275   0.9408422065  -2.6397434217
H    3.5027415068  -0.4421215465  -1.7632067045
H    1.9217115792   1.9411925420  -2.8531436292
H    2.5548955586   1.8317570217  -1.1790499200
H    1.6046806504  -2.3920288127   2.9774042995
H   -0.0879941484  -4.1111442961   2.4116806491
H   -5.5629894591   0.0361525345   2.1595856518
H   -7.4468557631  -1.2625093762   3.0936851847
H   -7.3080369301  -3.7471723805   3.2059910310
H   -5.2416078871  -4.9005093973   2.4846084129
  85
G(CENSO)=       -2792.81973062  G(xTB)=        -135.16636319        Conformer 7
C   -4.2885273827   0.3480599629  -0.4447126914
C   -5.2206103360  -0.5816386204  -0.9223106620
C   -6.4085262074  -0.1629899397  -1.5051063498
C   -6.6824445321   1.1998062848  -1.6295101953
C   -5.7476761079   2.1396458168  -1.2129524596
C   -4.5477086692   1.7130638496  -0.6411039428
S   -3.3418317937   2.9211840277  -0.1318096059
C   -1.8621716981   1.9963970402  -0.5006865648
C   -0.7237750754   2.6761047212  -0.9441127785
C    0.4339823895   1.9766052992  -1.2294330086
C    0.4581439137   0.5788391338  -1.1109862924
C   -0.6799070155  -0.1047692334  -0.6924938558
C   -1.8324738567   0.6068088936  -0.3325479048
C   -3.0312654438  -0.0652927878   0.2185875456
C   -2.9934847013  -0.9588763326   1.2414663390
C   -1.7391463883  -1.4212713493   1.8761124739
C   -0.7452618174  -0.5237279037   2.2871657281
C    0.4746553276  -0.9988395036   2.7594419085
O    1.5240032823  -0.2057702520   3.1027020793
C    1.4191903704   1.2058513144   2.8425777182
C    2.7899975263   1.8055947897   2.9990588163
O    3.5904352982   1.3854527385   1.9015977875
C    4.9559814827   1.7771630062   2.0308336616
C    5.7185248134   1.3606747358   0.7887524028
O    5.6259632970   2.2615132428  -0.3136465713
C    4.3109221055   2.4019314932  -0.8591325891
C    4.4015731548   3.0173340619  -2.2370251588
O    4.8703734486   2.1192711056  -3.2436116137
C    6.2876916395   2.1107517090  -3.4242784188
C    6.6401951512   1.2360523367  -4.6093809606
O    6.6160161603  -0.1730997182  -4.3685625476
C    5.3126199268  -0.7501694193  -4.2350122022
C    5.0380699066  -1.0805928630  -2.7780676206
O    3.6745772658  -1.4833385864  -2.6809170593
C    3.2630990190  -1.7302595146  -1.3410969163
C    1.7949255144  -1.4234294053  -1.2047493593
O    1.6437895991  -0.0084636219  -1.4124549503
C    0.6848047273  -2.3795261534   2.8906709712
C   -0.3250609177  -3.2668987011   2.5635772490
C   -1.5412756590  -2.7945767665   2.0603236370
S   -2.8191023350  -3.9600885790   1.6261225173
C   -4.2459568525  -2.9673268840   2.0162395519
C   -4.2079959597  -1.5788297902   1.8153081479
C   -5.3197777835  -0.8196424981   2.2020578935
C   -6.4632785007  -1.4315207901   2.6952254087
C   -6.5116478352  -2.8207005744   2.8203904240
C   -5.4001756670  -3.5891700362   2.4972953565
H   -5.0067556724  -1.6416904509  -0.8181440447
H   -7.1221701775  -0.8986265171  -1.8644584742
H   -7.6122414451   1.5330839140  -2.0816313508
H   -5.9385223324   3.2006351304  -1.3491875419
H   -0.7463753094   3.7550196805  -1.0717492505
H    1.3268994586   2.4947577881  -1.5662673139
H   -0.6843603080  -1.1845715478  -0.6009303211
H   -0.9347055474   0.5379316889   2.1866003989
H    0.7209105803   1.6692260351   3.5535060099
H    1.0569843473   1.3760431264   1.8187455375
H    3.2385891413   1.4901204417   3.9556100746
H    2.6932166453   2.9043577687   3.0135314863
H    5.4043203112   1.2814209723   2.9091746848
H    5.0390218013   2.8677697051   2.1793314956
H    5.3880554061   0.3517462644   0.4883994779
H    6.7856414378   1.3138713946   1.0328055582
H    3.6953441250   3.0563008851  -0.2194358539
H    3.8094696040   1.4243206251  -0.9178304237
H    5.0250749740   3.9256997402  -2.2091528502
H    3.3889295917   3.3134501644  -2.5404484574
H    6.8041135378   1.7545921270  -2.5206247272
H    6.6398330807   3.1355593415  -3.6369587899
H    7.6746305380   1.4594451411  -4.8962362740
H    5.9862569864   1.4882886062  -5.4599731422
H    5.2908392974  -1.6663111039  -4.8412932406
H    4.5374761383  -0.0693278468  -4.6093260032
H    5.2150166674  -0.1863485157  -2.1610415899
H    5.7122873494  -1.8826927498  -2.4318592365
H    3.8277333558  -1.0940702202  -0.6415506591
H    3.4385658041  -2.7823311076  -1.0614172245
H    1.4642174306  -1.7007176356  -0.1932739352
H    1.1999233552  -1.9779730618  -1.9438587332
H    1.6381693608  -2.7387487609   3.2668966166
H   -0.1682973792  -4.3334715429   2.7002498328
H   -5.2803755762   0.2608264889   2.0963538991
H   -7.3183011637  -0.8265171497   2.9826936359
H   -7.4063106373  -3.3059546384   3.1999915291
H   -5.4207531071  -4.6667269371   2.6361000501
  85
G(CENSO)=       -2792.81971996  G(xTB)=        -135.16232917        Conformer 8
C   -4.6095164815   0.6112160005   0.1655253813
C   -5.6667597958  -0.2651406910  -0.1079621757
C   -6.9838225160   0.1257276236   0.0890075646
C   -7.2680728959   1.4098550198   0.5557220874
C   -6.2377745789   2.3147397979   0.7789224539
C   -4.9146620350   1.9228703357   0.5650057000
S   -3.6067994997   3.1032032259   0.8365292606
C   -2.4696393828   2.5517986554  -0.4199630063
C   -1.6421782519   3.4753921450  -1.0665387137
C   -0.7608062062   3.0527565437  -2.0465521237
C   -0.7250755383   1.7020541954  -2.4251541602
C   -1.5545567341   0.7825718494  -1.7906047025
C   -2.3885722703   1.1944469279  -0.7447178843
C   -3.1911368087   0.2192632830   0.0231679199
C   -2.6553660191  -0.9071829064   0.5598138913
C   -1.2195276209  -1.2536265926   0.4496254210
C   -0.2191292742  -0.3226663141   0.7600271185
C    1.1239319357  -0.6697642312   0.6398314627
O    2.1606319324   0.1619208499   0.9289475024
C    1.8577990976   1.5223396883   1.2821864746
C    3.1365329548   2.2011368718   1.6962958847
O    3.4834534927   1.7493459708   2.9993549163
C    4.7065583364   2.2944483163   3.4939055384
C    5.9409224124   1.6152169625   2.9419206426
O    5.9574226921   0.2665180285   3.4129990775
C    6.8652665012  -0.5929756602   2.7262710047
C    6.3202866299  -1.1304692100   1.4193782668
O    6.4255099762  -0.1344127600   0.4018895138
C    5.6518980798  -0.4447800076  -0.7519463587
C    6.0110609247   0.5920783822  -1.8130131969
O    5.0112729803   0.7283844480  -2.8144083108
C    4.9189027399  -0.3961021046  -3.6854325680
C    3.7810977871  -0.1715170546  -4.6463830056
O    2.5626164931  -0.1810589681  -3.9127612113
C    1.4124190434  -0.1343291507  -4.7451481143
C    0.2041644928   0.0212191437  -3.8613829399
O    0.1588989776   1.3839497628  -3.4073223207
C    1.4765214057  -1.9561723886   0.2045849794
C    0.4924024930  -2.8919327149  -0.0604285908
C   -0.8569974441  -2.5522638652   0.0781490581
S   -2.1159230078  -3.7784728090  -0.2256305579
C   -3.2873151760  -3.2687176499   1.0174762464
C   -3.4376072195  -1.9059628669   1.3217691917
C   -4.3019822935  -1.5491816552   2.3643879646
C   -5.0554735580  -2.5096483089   3.0246108548
C   -4.9503820303  -3.8522604982   2.6589685778
C   -4.0554578114  -4.2363917963   1.6680522057
H   -5.4409377547  -1.2666934196  -0.4627278723
H   -7.7906569078  -0.5704832836  -0.1207084078
H   -8.2968384896   1.7190959533   0.7170584875
H   -6.4584452515   3.3293072371   1.0995677194
H   -1.6935397726   4.5295926039  -0.8077824934
H   -0.1103828113   3.7623039363  -2.5495664480
H   -1.5480002254  -0.2669736385  -2.0581758123
H   -0.5193776724   0.6689807464   1.0760011407
H    1.1431538794   1.5536965678   2.1155808046
H    1.4219521862   2.0410040186   0.4158021539
H    2.9648967657   3.2911823455   1.7010682182
H    3.9285413842   1.9856471904   0.9610543185
H    4.6729557700   2.1653710710   4.5824316614
H    4.7658657830   3.3744309601   3.2781064710
H    6.8333811251   2.1577477213   3.3020196765
H    5.9472170571   1.6463730363   1.8455778664
H    7.0373214564  -1.4439038506   3.3965954360
H    7.8333902442  -0.0930219471   2.5569002046
H    5.2674687664  -1.4254124813   1.5622937957
H    6.8898932330  -2.0298440770   1.1261385793
H    4.5735956803  -0.3797341196  -0.5248376372
H    5.8717613019  -1.4703758267  -1.0903325651
H    6.9898106119   0.3588603022  -2.2645359992
H    6.0847828790   1.5714596249  -1.3258441140
H    4.7349476692  -1.3238030233  -3.1216119130
H    5.8556719042  -0.5203843139  -4.2552890402
H    3.7914268037  -0.9796444638  -5.3979679527
H    3.9064409990   0.7888423318  -5.1746173080
H    1.3116502213  -1.0692248469  -5.3225327029
H    1.4723090129   0.7030086792  -5.4602214824
H    0.2920409531  -0.6669225374  -3.0091621217
H   -0.7128053646  -0.2148384050  -4.4197368423
H    2.5266362415  -2.2158315024   0.1096770612
H    0.7737389070  -3.8980313668  -0.3590908897
H   -4.3866488365  -0.5030093128   2.6439326071
H   -5.7252163492  -2.2125117691   3.8264207655
H   -5.5417287404  -4.6073306168   3.1690741496
H   -3.9354443695  -5.2861021922   1.4138752895
  85
G(CENSO)=       -2792.81946394  G(xTB)=        -135.16176475        Conformer 9
C   -3.9611451858   0.4800604391   0.2316480911
C   -5.1668047140  -0.2312741319   0.1925929738
C   -6.3703403249   0.3902224272   0.4954366508
C   -6.3902807067   1.7433542540   0.8355745568
C   -5.2136539676   2.4824510799   0.8236362963
C   -4.0078478029   1.8566745367   0.5016188795
S   -2.5073852842   2.8175312449   0.4498525583
C   -1.7006274774   1.9634708473  -0.8936519067
C   -0.9310539391   2.6809161982  -1.8059390428
C   -0.3039720748   2.0394326156  -2.8679728306
C   -0.4740916116   0.6604148123  -3.0348394910
C   -1.2464493719  -0.0587527485  -2.1212072516
C   -1.8357694866   0.5723906142  -1.0269088746
C   -2.6548956281  -0.1642892060  -0.0377888530
C   -2.2617011252  -1.3152565266   0.5627754125
C   -0.9754757553  -1.9912394778   0.2792875895
C    0.2446812738  -1.3223083763   0.3247962495
C    1.4333342645  -1.9852193586   0.0132736733
O    2.5627221982  -1.2317306212   0.0888415152
C    3.8203988532  -1.8793548370  -0.1598354146
C    4.9215921554  -0.8891146289   0.1068228215
O    4.9428815701  -0.5896411052   1.4977074716
C    6.0588202618   0.2204358728   1.8661534381
C    5.9228043213   0.6675126074   3.3084441092
O    5.0275181296   1.7620147312   3.4903230987
C    3.6454734808   1.4071126604   3.5523536942
C    2.8182662926   2.6415311867   3.2458125968
O    3.1289929125   3.2619291688   1.9995676358
C    2.8962791990   2.4385733574   0.8642278191
C    3.5170359248   3.1391911614  -0.3284432505
O    3.4474312279   2.2347468397  -1.4220643863
C    4.0346140456   2.7587949591  -2.6063594491
C    3.8624077394   1.7551770719  -3.7160162051
O    2.4778311637   1.6581578400  -4.0277063689
C    2.1917499662   0.6655908598  -4.9997069832
C    0.6967839725   0.5447837244  -5.1695729364
O    0.0597282186  -0.0862619145  -4.0426923332
C    1.4053712408  -3.3374323965  -0.3485896071
C    0.1941675707  -4.0223578944  -0.3380138793
C   -0.9880575251  -3.3666195208  -0.0090657800
S   -2.5231919557  -4.2747796681   0.0305630190
C   -3.3019497521  -3.4188778460   1.3869338330
C   -3.0934321923  -2.0403338749   1.5496515859
C   -3.6629778168  -1.4066219030   2.6606465547
C   -4.4782739101  -2.1075161359   3.5386688009
C   -4.7309246191  -3.4631728015   3.3248173995
C   -4.1321243382  -4.1247948507   2.2593849554
H   -5.1464942351  -1.2861020263  -0.0661053918
H   -7.2945347905  -0.1795294503   0.4653541565
H   -7.3287881645   2.2337478059   1.0782502059
H   -5.2323901409   3.5467225784   1.0422029428
H   -0.8207278195   3.7565728874  -1.6974585534
H    0.3121135014   2.6162780930  -3.5448073754
H   -1.3748751095  -1.1270780963  -2.2672779160
H    0.2805491709  -0.2692103237   0.5874274256
H    3.8747086431  -2.2115471756  -1.2063206354
H    3.9312260223  -2.7507867168   0.5000384787
H    4.7661035418   0.0278567854  -0.4866471067
H    5.8743691602  -1.3485690118  -0.2080024488
H    6.1270217744   1.1066145546   1.2117879776
H    6.9939810662  -0.3572025333   1.7530564153
H    6.9041584338   1.0259435724   3.6421782877
H    5.6413472537  -0.1886420060   3.9436414883
H    3.3785784927   1.0610573766   4.5666001664
H    3.4193106405   0.5922674203   2.8547513882
H    3.0058357538   3.4119236049   4.0025261902
H    1.7509483210   2.3628665605   3.2929302981
H    1.8136360423   2.2834883116   0.7062888359
H    3.3678782372   1.4519811843   0.9717461916
H    4.5656745739   3.3940834089  -0.0975800247
H    2.9818916610   4.0755274259  -0.5606706435
H    5.1115566941   2.9447276943  -2.4548340061
H    3.5588815447   3.7144137969  -2.8837369418
H    4.2552729195   0.7733950243  -3.4012808563
H    4.4375246746   2.0875654180  -4.5969583768
H    2.6106570172  -0.3088380226  -4.6959682436
H    2.6309369534   0.9335278309  -5.9774281419
H    0.5013014363  -0.1233482214  -6.0154416907
H    0.2354561989   1.5155758146  -5.3877673214
H    2.3098890107  -3.8747956595  -0.6083762916
H    0.1816647429  -5.0825876571  -0.5758546102
H   -3.4717295607  -0.3487673791   2.8178164610
H   -4.9184665018  -1.5973616290   4.3905471388
H   -5.3716496108  -4.0154164382   4.0064510995
H   -4.2929379735  -5.1897584632   2.1152073373
  85
G(CENSO)=       -2792.81935679  G(xTB)=        -135.16553962        Conformer 10
C   -4.4065658823   0.8338675935  -0.0412086155
C   -5.5606247134   0.1792281616  -0.4906081613
C   -6.7574765819   0.8652529029  -0.6400513926
C   -6.8197944815   2.2295173883  -0.3530703550
C   -5.6744684394   2.9122414798   0.0366292698
C   -4.4684948659   2.2208885356   0.1726712875
S   -3.0072775474   3.1220511139   0.6497513938
C   -1.7915243692   2.1781799429  -0.2480214587
C   -0.6525073501   2.8171754134  -0.7502158162
C    0.3020975957   2.0957283060  -1.4460032255
C    0.1062190706   0.7279598391  -1.6862376970
C   -1.0316990696   0.0929529616  -1.2002675616
C   -1.9624468665   0.8019699447  -0.4308514700
C   -3.1276405164   0.1243962749   0.1805154676
C   -3.0211553722  -1.0357335751   0.8793786130
C   -1.7329984797  -1.7329859949   1.0945728672
C   -0.6097264261  -1.0726967526   1.5816903483
C    0.6142073414  -1.7324157066   1.6911573631
O    1.6376621198  -0.9733107569   2.1631015411
C    2.9695428975  -1.5155074083   2.1491816718
C    3.9105595726  -0.4517715521   2.6748257564
O    4.2469681099   0.5796406179   1.7552593945
C    3.1623358905   1.4342608229   1.3805322563
C    3.7050062056   2.7734113624   0.9530041316
O    4.4923324266   2.6207334892  -0.2197110876
C    5.0248027621   3.8590372968  -0.6803223464
C    6.1339069827   3.5874031064  -1.6652154519
O    7.2814659104   3.1023008506  -0.9564419039
C    7.9994689454   2.0454577803  -1.5870829849
C    7.3894040987   0.6788175557  -1.3575417430
O    6.2376478936   0.5238332757  -2.1815370108
C    5.4174020880  -0.5657679490  -1.7872962084
C    4.2056859465  -0.5482082771  -2.6962467447
O    3.4098210556  -1.6849430253  -2.3636887547
C    2.2508488245  -1.8379915492  -3.1819982574
C    0.9960245812  -1.3330239125  -2.5149989137
O    1.0799781267   0.0978385673  -2.3985511788
C    0.7192752729  -3.0803084141   1.3302905374
C   -0.4203258705  -3.7628374467   0.9123344415
C   -1.6436309182  -3.1054552078   0.8084651468
S   -3.0972676942  -3.9982912443   0.2872016061
C   -4.3123992922  -3.1245982875   1.2573910236
C   -4.1692492707  -1.7457408981   1.4837525249
C   -5.1030954762  -1.1048414149   2.3068051392
C   -6.1888263549  -1.7977064248   2.8239516978
C   -6.3548112579  -3.1524547498   2.5335187746
C   -5.4109044667  -3.8216119386   1.7638295138
H   -5.5112340066  -0.8836577148  -0.7081694602
H   -7.6432749817   0.3371452044  -0.9812292418
H   -7.7548193360   2.7711616928  -0.4639582266
H   -5.7091683449   3.9835882009   0.2152134029
H   -0.5150919240   3.8845259014  -0.5998001759
H    1.1932537452   2.5822254723  -1.8326302704
H   -1.2041228271  -0.9617114985  -1.3752635176
H   -0.6644538824  -0.0199560333   1.8421621699
H    3.2458300368  -1.8161618581   1.1280610495
H    3.0239742359  -2.3949829768   2.8077576040
H    4.8596379699  -0.9386567219   2.9267124837
H    3.4879239535  -0.0235294498   3.5995738586
H    2.4839050858   1.5947128884   2.2321317236
H    2.5798048441   0.9818662655   0.5621531935
H    4.3109712121   3.2092560513   1.7667941363
H    2.8507135281   3.4505502604   0.7676095192
H    5.4195435232   4.4468815087   0.1658583747
H    4.2363919569   4.4591095800  -1.1684122991
H    6.3914114902   4.5282852620  -2.1802169084
H    5.7930094004   2.8606417112  -2.4112655201
H    8.9987755975   2.0485428683  -1.1341394772
H    8.1189761538   2.2327088150  -2.6669495078
H    7.1185515079   0.5753971418  -0.2937829534
H    8.1380467676  -0.0985711742  -1.5980747785
H    5.1053062051  -0.4551594474  -0.7353058880
H    5.9561089278  -1.5241896559  -1.8915634006
H    4.5288529374  -0.6043420778  -3.7484046487
H    3.6464407363   0.3878658265  -2.5537734282
H    2.1145564264  -2.9128096909  -3.3598998559
H    2.3942607085  -1.3485777855  -4.1561028729
H    0.8946757643  -1.7816164398  -1.5160390017
H    0.1233143021  -1.6163246655  -3.1231730235
H    1.6609541956  -3.6128927061   1.3996910020
H   -0.3490421700  -4.8215935949   0.6780963370
H   -4.9742799759  -0.0484305497   2.5243716819
H   -6.9068327615  -1.2822329437   3.4551249592
H   -7.2047607083  -3.6983910730   2.9329746550
H   -5.5141786464  -4.8862986095   1.5725307338
  85
G(CENSO)=       -2792.81904154  G(xTB)=        -135.16828325        Conformer 11
C   -3.9440979150   0.8065404991  -0.0089613204
C   -5.1853508995   0.2955749803  -0.4084645996
C   -6.3160147324   1.0999784796  -0.4209354193
C   -6.2230642077   2.4398941423  -0.0419382968
C   -4.9917838137   2.9824195690   0.3043405205
C   -3.8538182278   2.1731038847   0.3014309902
S   -2.2786826836   2.8890441735   0.7262995211
C   -1.2365724032   1.9131021002  -0.3406937590
C   -0.0833503965   2.4829513052  -0.8898592360
C    0.7356857426   1.7365013886  -1.7192377556
C    0.3836907396   0.4186699461  -2.0450088672
C   -0.7691833491  -0.1478906247  -1.5109586217
C   -1.5580843842   0.5782205050  -0.6107406636
C   -2.7270874490  -0.0313986480   0.0611090498
C   -2.6774104246  -1.2336812729   0.6928209056
C   -1.4556540125  -2.0677620013   0.7567571587
C   -0.2174024608  -1.5282274003   1.1281538414
C    0.9262726100  -2.3198413876   1.1067589456
O    2.1730718049  -1.8636810302   1.4105919403
C    2.3150523867  -0.4649554710   1.6843235438
C    3.7838765904  -0.2208892742   1.9609740588
O    3.9197976195   1.1777398433   2.1627694379
C    5.2458450598   1.5496144804   2.5308285745
C    5.3414740462   3.0555610448   2.6274707299
O    5.2902480149   3.7004090684   1.3554573756
C    3.9799121027   4.1082223180   0.9504586361
C    4.0219087295   4.5756245412  -0.4879673973
O    4.1041658976   3.5118203450  -1.4357193655
C    5.4330063665   3.0530005725  -1.6930130069
C    5.3619052192   1.8814414161  -2.6351039150
O    4.8343652040   0.7531220067  -1.9434940330
C    4.5284326021  -0.3219034659  -2.8222028486
C    3.8631673597  -1.4060321704  -1.9874551033
O    3.3964944569  -2.5030594917  -2.7742804370
C    2.3168704390  -2.2287397231  -3.6726853636
C    1.0737640196  -1.6627325648  -3.0215294860
O    1.2332202701  -0.2371728151  -2.8820688020
C    0.8383048351  -3.6724608802   0.7491811421
C   -0.3929765211  -4.2254599197   0.4440171766
C   -1.5443380339  -3.4314810091   0.4559072556
S   -3.1201942230  -4.1649362242   0.0627846039
C   -4.1498992197  -3.1902899062   1.1414924552
C   -3.8377962702  -1.8423766080   1.3809754854
C   -4.6241953519  -1.1316360236   2.2966830455
C   -5.7327489837  -1.7186134832   2.8904516363
C   -6.0711151376  -3.0378237340   2.5860791905
C   -5.2726743345  -3.7805229942   1.7254184568
H   -5.2554077297  -0.7495975740  -0.6959711743
H   -7.2714264192   0.6832734638  -0.7263284139
H   -7.1055572086   3.0732992700  -0.0460275982
H   -4.9080740601   4.0359623506   0.5571090100
H    0.1732095397   3.5155934960  -0.6687841104
H    1.6428785719   2.1676979669  -2.1332676948
H   -1.0593844246  -1.1639908468  -1.7499175350
H   -0.1701761809  -0.4795778189   1.3953660839
H    1.7147399968  -0.1795929845   2.5594973716
H    1.9876987128   0.1296633948   0.8180519223
H    4.3965405890  -0.5574601543   1.1086349202
H    4.1012463944  -0.7808575350   2.8565247651
H    5.9673761912   1.1787242888   1.7836385845
H    5.5083280313   1.1084302493   3.5086865497
H    6.3161870789   3.3017121083   3.0683146278
H    4.5589541948   3.4465772184   3.2965779170
H    3.6333725538   4.9428511624   1.5858130527
H    3.2629972222   3.2802252284   1.0438511214
H    4.8479624916   5.2915071254  -0.6328437700
H    3.0803390166   5.0983230139  -0.6993449107
H    5.9350391447   2.7574133798  -0.7620152630
H    6.0258832975   3.8548316255  -2.1656777470
H    6.3742765517   1.6625802356  -3.0162727791
H    4.7213691526   2.1329149405  -3.4977498002
H    5.4425421668  -0.7131447808  -3.3018784234
H    3.8498575939   0.0282431778  -3.6152051042
H    3.0505320171  -0.9608220500  -1.3949772999
H    4.5898881058  -1.8403835599  -1.2917929363
H    2.0593849248  -3.2034567711  -4.1010933077
H    2.6324064676  -1.5735895743  -4.4987918581
H    0.9192553375  -2.1269294722  -2.0362800288
H    0.1996422418  -1.8758155799  -3.6532468573
H    1.7378871449  -4.2808553284   0.7379189462
H   -0.4631179172  -5.2825790933   0.2025254934
H   -4.3627945558  -0.1028771459   2.5271483315
H   -6.3344582336  -1.1481446724   3.5920511934
H   -6.9403212582  -3.5007956828   3.0444676681
H   -5.5058599543  -4.8221954166   1.5221029718
  85
G(CENSO)=       -2792.81898460  G(xTB)=        -135.16381224        Conformer 12
C   -4.1394548654   0.2805721398  -0.5878917576
C   -5.0324495488  -0.6990579200  -1.0409724814
C   -6.2134088227  -0.3466865480  -1.6786596310
C   -6.5200762064   0.9990232512  -1.8853980313
C   -5.6221975169   1.9855362215  -1.4973103193
C   -4.4276422764   1.6249983088  -0.8700475292
S   -3.2675623325   2.8951179080  -0.4081516266
C   -1.7559526702   1.9893250600  -0.6769969031
C   -0.6228611006   2.6660135720  -1.1400505267
C    0.5576940201   1.9790104822  -1.3594152326
C    0.6095162269   0.5933021388  -1.1502972978
C   -0.5170527558  -0.0849719056  -0.6952894929
C   -1.6967569806   0.6158268976  -0.4128857880
C   -2.8934778984  -0.0629945670   0.1340346268
C   -2.8593062506  -0.9216092409   1.1871040881
C   -1.6133836496  -1.3138004303   1.8834016402
C   -0.6708014676  -0.3665265174   2.3042969352
C    0.5340933738  -0.7806416546   2.8645536818
O    1.5315885486   0.0622834815   3.2407962150
C    1.4332571740   1.4407423601   2.8487937940
C    2.7533810598   2.0972677780   3.1469602024
O    3.7382228655   1.5873567359   2.2585028952
C    5.0419128186   2.0560732699   2.5871440719
C    6.0435520133   1.5009632211   1.6095391084
O    5.8841566977   2.1355430342   0.3471263286
C    6.8724546923   1.7151222097  -0.5863533348
C    6.6105265777   2.3644348241  -1.9199159938
O    5.4751423806   1.7513347361  -2.5174779467
C    5.1077038763   2.3583543112  -3.7534084452
C    3.9855145250   1.5694812814  -4.3941429068
O    4.4156798762   0.3626122444  -5.0300974195
C    4.5855549057  -0.7501247014  -4.1435191874
C    3.2541623042  -1.4417605253  -3.8562180282
O    3.3958325727  -2.3988045996  -2.7988402090
C    3.3450835080  -1.8505885214  -1.4811125045
C    1.9630513116  -1.3886287196  -1.0589403947
O    1.8039033668  -0.0016664544  -1.4182953624
C    0.7830166425  -2.1458628474   3.0655960448
C   -0.1736260381  -3.0809645475   2.7149543960
C   -1.3746586668  -2.6717049177   2.1271146634
S   -2.5812189802  -3.8989891605   1.6653852610
C   -4.0597483014  -2.9568419293   1.9746985680
C   -4.0690787712  -1.5731911786   1.7379051956
C   -5.2240740555  -0.8513470138   2.0644072226
C   -6.3592550361  -1.4975037984   2.5332698028
C   -6.3566424494  -2.8837939542   2.6947774994
C   -5.2041796496  -3.6134927489   2.4318435295
H   -4.7943824962  -1.7455815733  -0.8734999109
H   -6.8959293734  -1.1209961131  -2.0167801553
H   -7.4452139171   1.2807101964  -2.3802042377
H   -5.8360589913   3.0317327100  -1.6987820769
H   -0.6687641959   3.7337255234  -1.3370634819
H    1.4442704022   2.4971366337  -1.7133886777
H   -0.4980766547  -1.1532400181  -0.5196309030
H   -0.8854705551   0.6837818212   2.1474760275
H    0.6376159229   1.9445476985   3.4160999819
H    1.2052504503   1.5110637869   1.7749533326
H    3.0391430291   1.9061086533   4.1953943143
H    2.6380899988   3.1872740698   3.0204879119
H    5.3197572189   1.7253278505   3.6024486516
H    5.0728300189   3.1589559573   2.5688718955
H    5.9113851094   0.4093637335   1.5136922807
H    7.0569847974   1.6852582586   2.0070005588
H    6.8566921002   0.6171582759  -0.6998920656
H    7.8785115042   2.0045733083  -0.2358420997
H    7.4989164181   2.2360388934  -2.5615187416
H    6.4421629593   3.4465434547  -1.7852752382
H    5.9728124682   2.4000396924  -4.4374626756
H    4.7626580785   3.3933622116  -3.5789697207
H    3.5441203599   2.1851272323  -5.1870938961
H    3.2028618711   1.3702248378  -3.6457099450
H    5.0639587999  -0.4344809247  -3.2093230929
H    5.2613536832  -1.4463789259  -4.6535934166
H    2.9242164751  -2.0064994968  -4.7355177422
H    2.4769059864  -0.7033975472  -3.6201109126
H    4.0627883272  -1.0254743021  -1.3490506019
H    3.6488906477  -2.6690074313  -0.8197568010
H    1.8484300992  -1.4889553771   0.0307785729
H    1.2034331041  -2.0087040283  -1.5549596086
H    1.7240748577  -2.4536940135   3.5117817223
H    0.0108447601  -4.1357796601   2.8995013503
H   -5.2259598326   0.2265369884   1.9294879012
H   -7.2480293802  -0.9211358373   2.7730891382
H   -7.2439455892  -3.3954546282   3.0566372730
H   -5.1841899923  -4.6870869803   2.5991018557
  85
G(CENSO)=       -2792.81895938  G(xTB)=        -135.16155136        Conformer 13
C   -4.4264704376   0.5699215637  -0.4842354865
C   -5.2047750174  -0.3258639544  -1.2265588144
C   -6.5052673849  -0.0036152025  -1.5896968912
C   -7.0481233470   1.2282792582  -1.2214748539
C   -6.2740914108   2.1542595871  -0.5324648103
C   -4.9612638655   1.8321081735  -0.1843050015
S   -3.9610044069   3.0256316491   0.6810753147
C   -2.3839871573   2.6213630218  -0.0465893539
C   -1.4565115527   3.6381614409  -0.2870847942
C   -0.2431204095   3.3432023669  -0.8813629823
C    0.0461111380   2.0286397082  -1.2746377814
C   -0.8671150483   1.0080352809  -1.0219189957
C   -2.0729059426   1.2946741813  -0.3690521231
C   -3.0571060963   0.2424456956  -0.0251476519
C   -2.7618851371  -0.8820290941   0.6770415614
C   -1.4024822368  -1.2291206686   1.1533677051
C   -0.5751869324  -0.2980385839   1.7767775765
C    0.7093263161  -0.6460224140   2.1977635977
O    1.4425759339   0.3748231260   2.7142594170
C    2.8373539598   0.1672962274   2.9942295341
C    3.5240285602   1.5039003024   2.8927256948
O    3.6215799777   1.8325851663   1.5134236028
C    4.1446879134   3.1360186909   1.2811132724
C    4.3693823263   3.3075371764  -0.1986740729
O    5.4787297916   2.5078112407  -0.5930396224
C    5.6961723821   2.5346658224  -2.0010035202
C    6.9094654091   1.6952531859  -2.3494659647
O    6.6805380758   0.2913017785  -2.4276058426
C    6.3513666064  -0.3237265968  -1.1808337494
C    6.5225261098  -1.8223432448  -1.3152686369
O    5.6088138856  -2.4245017093  -2.2347297548
C    4.5124668660  -3.1084713031  -1.6363477243
C    3.5115142866  -2.2223982652  -0.9266225215
O    2.9599791073  -1.3047026410  -1.8624534497
C    2.1758935180  -0.2954905276  -1.2402915997
C    1.6327469300   0.5688349490  -2.3692894793
O    1.2406269255   1.8698193185  -1.9099027785
C    1.1549402552  -1.9656238458   2.0673823152
C    0.3173673506  -2.9100677879   1.4827828692
C   -0.9466096355  -2.5534995549   1.0206989741
S   -1.9789404465  -3.7879406006   0.2541784661
C   -3.5525510948  -3.2425122485   0.8853256825
C   -3.7940390629  -1.8718765641   1.0681217745
C   -5.0050534307  -1.4880528882   1.6596960421
C   -5.9767491246  -2.4276124675   1.9733318730
C   -5.7509801389  -3.7793317538   1.7103461832
C   -4.5332047804  -4.1908368756   1.1839699392
H   -4.7821457458  -1.2893101517  -1.4980900646
H   -7.0985670313  -0.7136327269  -2.1585759400
H   -8.0674279435   1.4823740409  -1.4980689603
H   -6.6793714159   3.1309662309  -0.2820878053
H   -1.6926607649   4.6661950325  -0.0263431343
H    0.4777936828   4.1290337320  -1.0866657154
H   -0.6602720463  -0.0195658513  -1.2971627750
H   -0.9107570200   0.7243577931   1.9180460228
H    3.2822508514  -0.5155005783   2.2595493866
H    2.9564340598  -0.2581892116   4.0001224181
H    4.5261852591   1.4295153114   3.3484796472
H    2.9534769593   2.2705016549   3.4439887229
H    5.0951569912   3.2750772174   1.8240123272
H    3.4353387550   3.9047089032   1.6319062486
H    4.5662444001   4.3723505194  -0.4134127867
H    3.4608757138   3.0096633381  -0.7496318020
H    5.8772384101   3.5721431398  -2.3347623908
H    4.8079211147   2.1579076737  -2.5387052187
H    7.7176014992   1.9134116891  -1.6296283683
H    7.2539159026   1.9868788570  -3.3483711992
H    5.3257945474  -0.0656482785  -0.8828141890
H    7.0327902501   0.0334057868  -0.3887034668
H    6.4336408428  -2.2801758695  -0.3175641696
H    7.5340583532  -2.0298734611  -1.6912918863
H    4.8714478203  -3.8634958813  -0.9159805923
H    4.0121382168  -3.6346419465  -2.4581338958
H    3.9828302607  -1.6807766278  -0.0893752980
H    2.7218460962  -2.8647977499  -0.4990742046
H    2.7931631664   0.3268267108  -0.5694336221
H    1.3687366332  -0.7470023271  -0.6411023959
H    0.8080783064   0.0797758512  -2.9039588144
H    2.4408422825   0.7567960276  -3.0831626725
H    2.1291352857  -2.2758601463   2.4268138061
H    0.6549200325  -3.9395505493   1.3995415384
H   -5.1822239018  -0.4354719729   1.8604655556
H   -6.9113393571  -2.1067268418   2.4241692035
H   -6.5105177357  -4.5188499230   1.9475690859
H   -4.3328685999  -5.2470435788   1.0256479474
  85
G(CENSO)=       -2792.81868853  G(xTB)=        -135.16419217        Conformer 14
C   -4.9336207157   0.5752861503  -0.1284770984
C   -5.9671511205  -0.3310357421  -0.3983923226
C   -7.2830758454   0.0973129947  -0.5000815149
C   -7.5907539426   1.4497179877  -0.3443194986
C   -6.5759752097   2.3744370246  -0.1334350599
C   -5.2517274544   1.9401624417  -0.0452008809
S   -3.9613844820   3.1417214596   0.1998241586
C   -2.6646816268   2.3447106466  -0.7262371721
C   -1.7288524364   3.1306088617  -1.4059957018
C   -0.7075375536   2.5328962933  -2.1218078482
C   -0.6333404146   1.1347205892  -2.2012102043
C   -1.5758589833   0.3488549797  -1.5449630670
C   -2.5682741205   0.9487322600  -0.7576205939
C   -3.5270812286   0.1432336508   0.0321620914
C   -3.1549487568  -0.8910451623   0.8306378788
C   -1.7561862907  -1.3579348518   0.9619239964
C   -0.7024343411  -0.4900162844   1.2337822027
C    0.6157816472  -0.9472750864   1.2324856106
O    1.5667997410  -0.0017399950   1.4556664736
C    2.9343962831  -0.3522122122   1.1785259876
C    3.7770617317   0.8940182033   1.3281108668
O    4.0119836448   1.2597155038   2.6928552989
C    5.0941484903   0.5583206006   3.3103775404
C    6.4568064076   1.1482720673   3.0108768988
O    6.8351221822   0.8370902180   1.6718773003
C    8.0819400435   1.4181841445   1.3067577916
C    8.3833377762   1.0919530071  -0.1331765815
O    7.5090744238   1.8352589662  -0.9790378537
C    7.7443037408   1.6005504973  -2.3703256741
C    7.0435666486   0.3710545399  -2.9350365064
O    5.6656015841   0.5671864890  -3.2442833972
C    4.8264019041   0.7228796128  -2.1012402365
C    3.3858239851   0.5802558024  -2.5239327816
O    3.1053645759  -0.8016787722  -2.7578367467
C    1.9678509755  -1.0570427899  -3.5731797542
C    0.6363062092  -0.7786086744  -2.9084356862
O    0.3978671674   0.6401653000  -2.9383749749
C    0.8866459084  -2.3003551777   0.9940820623
C   -0.1701572724  -3.1841769171   0.7996749797
C   -1.4848104583  -2.7265189325   0.7939234005
S   -2.8209603332  -3.8789237038   0.5383621050
C   -4.0569874487  -3.0926103205   1.5523009744
C   -4.1110746607  -1.6915868630   1.6267009764
C   -5.0530179558  -1.1056458159   2.4809554094
C   -5.9627879564  -1.8873636187   3.1794788960
C   -5.9403064555  -3.2760197818   3.0420540496
C   -4.9794318719  -3.8819415021   2.2416880388
H   -5.7264421003  -1.3839642951  -0.5137162678
H   -8.0708607440  -0.6227004910  -0.7018660854
H   -8.6193960276   1.7907254434  -0.4196755359
H   -6.8052037040   3.4340485007  -0.0576427057
H   -1.8035034129   4.2143021033  -1.3762776419
H    0.0291474797   3.1346047372  -2.6461544849
H   -1.5428352393  -0.7325750309  -1.6007340563
H   -0.8935083986   0.5668375646   1.3945987775
H    3.0138939207  -0.7303413199   0.1486265810
H    3.2729506257  -1.1381396678   1.8671604869
H    3.2528701845   1.7407957096   0.8694232995
H    4.7257543467   0.7486002563   0.8015060116
H    5.0847602599  -0.5091114863   3.0400727843
H    4.9238716895   0.6304099043   4.3912188621
H    7.1884683328   0.7241963874   3.7224204547
H    6.4323515401   2.2408289478   3.1599893392
H    8.8926132662   1.0154539568   1.9379490555
H    8.0529050673   2.5116304981   1.4460852842
H    8.2752003450   0.0076839836  -0.2961144771
H    9.4319312545   1.3630276664  -0.3428452134
H    8.8275284670   1.5116538494  -2.5578516651
H    7.3831242433   2.4904495182  -2.9017205040
H    7.1629636646  -0.4879669630  -2.2531423252
H    7.5209070999   0.1137254975  -3.8887466453
H    4.9666045418   1.7126573508  -1.6415339279
H    5.0727805933  -0.0400500168  -1.3447968114
H    3.2052799520   1.1692480725  -3.4366448040
H    2.7379034564   0.9829683032  -1.7299232161
H    2.0051910739  -2.1279302720  -3.8047215017
H    2.0346735460  -0.4971721246  -4.5207899281
H    0.6531929571  -1.1384661099  -1.8692573859
H   -0.1625681319  -1.3024008422  -3.4542851205
H    1.9009561135  -2.6821068736   0.9849131405
H    0.0393736631  -4.2413901760   0.6598192514
H   -5.0732982583  -0.0238147175   2.5789128145
H   -6.6910039577  -1.4148388354   3.8323244428
H   -6.6529813091  -3.8920561821   3.5830822183
H   -4.9319295566  -4.9649614516   2.1652451358
  85
G(CENSO)=       -2792.81868140  G(xTB)=        -135.16404175        Conformer 15
C   -4.5702254210   0.8029269080   0.0609117601
C   -5.6590638086   0.1774074127  -0.5581838347
C   -6.9162412573   0.7658551349  -0.5488590577
C   -7.1051251488   1.9996803592   0.0751035153
C   -6.0267864256   2.6646959882   0.6462212558
C   -4.7609132873   2.0769014045   0.6196935253
S   -3.3724254371   2.9507127338   1.3194456339
C   -2.1236811869   2.4123459598   0.1647675527
C   -1.1160414106   3.2949495738  -0.2332860489
C   -0.1767423912   2.9003782117  -1.1696101330
C   -0.2503177247   1.6241248730  -1.7475254014
C   -1.2311157668   0.7284445426  -1.3242840268
C   -2.1579430284   1.1099527478  -0.3456034549
C   -3.2236306248   0.1897774952   0.1166964392
C   -2.9930362329  -1.0759494598   0.5499946625
C   -1.6403878626  -1.6687147239   0.6329353862
C   -0.5852261949  -0.9797548658   1.2434167987
C    0.6927067711  -1.5313121858   1.2656395543
O    1.7879163388  -0.9049417002   1.7716982759
C    1.6160440429   0.4070504318   2.3349485652
C    2.9714635794   1.0385040867   2.4946762899
O    3.4307906327   1.4474297185   1.2122832504
C    4.6588763880   2.1664682271   1.2748835035
C    4.9454304977   2.6846105952  -0.1230356795
O    6.0711312821   3.5633298928  -0.0904368504
C    7.2266814564   3.1315132871  -0.8079730602
C    8.1002547172   2.1579489206  -0.0356641688
O    7.5487749580   0.8452504992   0.0908063797
C    7.7971848327   0.0253814702  -1.0476598247
C    7.2079690747  -1.3491403511  -0.8124228555
O    5.7930092118  -1.3745198885  -0.6448013484
C    5.0670349877  -1.0193885933  -1.8153509896
C    3.6025627480  -1.2804527354  -1.5224073474
O    2.8475208169  -0.6164586161  -2.5307724646
C    1.4580920187  -0.9186157321  -2.4538541275
C    0.7115998782   0.0679458251  -3.3193935359
O    0.6636413767   1.3788089876  -2.7272083916
C    0.9118197483  -2.8076891433   0.7263059869
C   -0.1420160805  -3.5193048144   0.1808265929
C   -1.4220747863  -2.9574994868   0.1346940561
S   -2.7736101694  -3.8876155211  -0.5623816309
C   -4.0768243009  -3.3160097773   0.5108773094
C   -4.0642279713  -1.9967851572   0.9921007237
C   -5.0566565529  -1.6128422854   1.9028794155
C   -6.0772460301  -2.4848974489   2.2547550496
C   -6.1182304540  -3.7679252416   1.7073236186
C   -5.1105836945  -4.1915166414   0.8498688779
H   -5.5113143234  -0.7872979187  -1.0353315631
H   -7.7510618507   0.2630223120  -1.0283237765
H   -8.0879676939   2.4622051000   0.0889731428
H   -6.1614607326   3.6467044544   1.0917023954
H   -1.0793601971   4.3015168105   0.1742252853
H    0.5995348033   3.5854966620  -1.4973109268
H   -1.2975458031  -0.2756310238  -1.7262059457
H   -0.7902764852  -0.0069363727   1.6727178496
H    1.1141577005   0.3278544657   3.3094475190
H    1.0097506996   1.0346916969   1.6688306573
H    3.6780598862   0.3322430517   2.9614633884
H    2.8696193630   1.9110693474   3.1615290105
H    5.4788973706   1.5172979448   1.6201562995
H    4.5693791023   3.0171523105   1.9715482520
H    4.0732251079   3.2525066671  -0.4809110498
H    5.1132687069   1.8462686532  -0.8104929391
H    7.8176653841   4.0379990531  -0.9934527312
H    6.9386934648   2.7152854163  -1.7857329875
H    8.2361063537   2.5363481538   0.9852487491
H    9.0922822876   2.1095386955  -0.5167552147
H    8.8841605743  -0.0970367943  -1.1993440489
H    7.3895633029   0.4782728379  -1.9651319193
H    7.6199628885  -1.7692315733   0.1123085761
H    7.5079715594  -1.9988459819  -1.6525389049
H    5.4085930540  -1.6135396228  -2.6796220168
H    5.1936752646   0.0450738796  -2.0662264367
H    3.3495222373  -0.8811011145  -0.5264706391
H    3.3937968840  -2.3630633791  -1.5268687485
H    1.1094989331  -0.8561796666  -1.4105272499
H    1.2627979032  -1.9432701084  -2.8148160056
H   -0.2973849123  -0.2947355505  -3.5492522416
H    1.2453567945   0.2076562432  -4.2645074066
H    1.9100063209  -3.2340174446   0.7602418882
H    0.0288974426  -4.5208290314  -0.2047434810
H   -5.0265363699  -0.6115684788   2.3227156532
H   -6.8426834469  -2.1649271004   2.9557635846
H   -6.9184126855  -4.4526674162   1.9735244059
H   -5.1129383085  -5.2058058120   0.4600496240
  85
G(CENSO)=       -2792.81847192  G(xTB)=        -135.16388789        Conformer 16
C   -4.5241971348   0.7928401764  -0.1022870346
C   -5.5116497238  -0.0018225360  -0.6987857565
C   -6.7786942633   0.5048769014  -0.9504744325
C   -7.0808409991   1.8258394287  -0.6172329148
C   -6.0997273984   2.6501614793  -0.0804029339
C   -4.8213320165   2.1401628979   0.1547780502
S   -3.5576473667   3.2180976429   0.8000015433
C   -2.1532298967   2.5145693316  -0.0434761524
C   -1.1239049739   3.3523481676  -0.4827496335
C   -0.0260073008   2.8220384325  -1.1367057553
C    0.0421621673   1.4438412443  -1.3836553961
C   -0.9941665147   0.6095955695  -0.9756510087
C   -2.0796254678   1.1334549264  -0.2622645260
C   -3.1773103407   0.2673436593   0.2202538577
C   -2.9794990880  -0.9021560555   0.8801456931
C   -1.6471201543  -1.4800748624   1.1750004222
C   -0.6432108962  -0.7509421038   1.8273126312
C    0.5978133400  -1.3379097561   2.0729789205
O    1.6303498502  -0.7519976302   2.7385459408
C    1.5190999833   0.6163279081   3.1649887307
C    1.7685378286   1.5936424799   2.0422601902
O    3.1240929395   1.4837441190   1.6276563143
C    3.3667624827   2.2253158707   0.4332361818
C    4.7624000245   1.9723603506  -0.0681086556
O    5.7020714100   2.7010977577   0.7235526348
C    7.0550605055   2.2963255565   0.5291491924
C    7.6199952974   2.6179855241  -0.8481290574
O    7.1565239154   1.7542935658  -1.8901284641
C    7.8860135034   0.5335230212  -1.9662248197
C    7.2262582179  -0.3961557087  -2.9518386860
O    5.9993818124  -0.8796190962  -2.4127699500
C    5.4836014444  -1.9807896378  -3.1580623357
C    4.2770731600  -2.5671840430  -2.4501436446
O    3.0250196204  -1.9587962109  -2.7590361516
C    2.8846562999  -0.6033732585  -2.3436245736
C    1.4008822020  -0.4042145983  -2.0877346729
O    1.1667175896   1.0101418599  -2.0171103774
C    0.8449733254  -2.6515078464   1.6462110738
C   -0.1577965729  -3.3883416374   1.0431018949
C   -1.4136810886  -2.8159150267   0.8262815020
S   -2.7168151854  -3.7982976849   0.1051459779
C   -4.0876103234  -3.1225120712   1.0218344424
C   -4.0921849688  -1.7583995624   1.3505152277
C   -5.1420656447  -1.2635294006   2.1328749234
C   -6.1950180748  -2.0858810745   2.5097454978
C   -6.2110596940  -3.4243995915   2.1153851147
C   -5.1518900113  -3.9496550358   1.3846234674
H   -5.2768724890  -1.0316826207  -0.9520130521
H   -7.5322792629  -0.1298367290  -1.4076892580
H   -8.0727235725   2.2262234330  -0.8069182105
H   -6.3170309000   3.6927618746   0.1355152160
H   -1.1849795649   4.4242649086  -0.3159931874
H    0.7828032244   3.4642775645  -1.4725075466
H   -0.9768758015  -0.4532801748  -1.1847594702
H   -0.8576135057   0.2709069665   2.1180468164
H    2.2894417630   0.7280393776   3.9343939559
H    0.5426840101   0.8067033831   3.6284162652
H    1.5471247104   2.6125886888   2.4068413198
H    1.0941441228   1.3896803181   1.1942587471
H    3.2167117108   3.3048402360   0.6089405991
H    2.6613310870   1.9081966405  -0.3496239674
H    4.8132171073   2.2867737364  -1.1208567925
H    4.9873630880   0.8940878578  -0.0324517314
H    7.1636518471   1.2207234241   0.7487771340
H    7.6380082110   2.8524600214   1.2739245359
H    8.7218162501   2.5921772862  -0.7952285168
H    7.3209543214   3.6350240708  -1.1319568297
H    7.9424225953   0.0388417782  -0.9840240932
H    8.9177108519   0.7310411377  -2.3060688690
H    7.9151789979  -1.2379869064  -3.1366338021
H    7.0552844695   0.1185862894  -3.9123923715
H    6.2559431411  -2.7654629784  -3.2361909170
H    5.2124582099  -1.6741150122  -4.1832863425
H    4.4549191374  -2.5513045678  -1.3618818526
H    4.1646147455  -3.6104725748  -2.7647696799
H    3.2373102005   0.0899064547  -3.1232632011
H    3.4585229718  -0.4084130013  -1.4259799823
H    1.1208932722  -0.8879952102  -1.1425824216
H    0.8100025796  -0.8446856381  -2.9032802521
H    1.8190610645  -3.0926352291   1.8357698292
H    0.0289124521  -4.4203907336   0.7589827917
H   -5.1314481552  -0.2177561514   2.4272113060
H   -7.0057836606  -1.6840722637   3.1106157707
H   -7.0356051020  -4.0704167032   2.4032693411
H   -5.1406434240  -5.0015674726   1.1125146136
  85
G(CENSO)=       -2792.81835483  G(xTB)=        -135.16791199        Conformer 17
C   -4.3300633249   0.4354597828  -0.2268927367
C   -5.0792035829  -0.5137698535  -0.9331059002
C   -6.4349497910  -0.3238762446  -1.1606889647
C   -7.0661895776   0.8289973862  -0.6915553073
C   -6.3306992068   1.8103460321  -0.0383782851
C   -4.9635363169   1.6222031370   0.1739920772
S   -4.0234683653   2.8972588414   0.9895185780
C   -2.4746202809   2.6852122206   0.1322230509
C   -1.6684840091   3.7997387100  -0.1196676537
C   -0.4678938495   3.6526018199  -0.7915424100
C   -0.0744365295   2.3881174285  -1.2532420899
C   -0.8743424629   1.2762640861  -1.0070586614
C   -2.0589922424   1.4112613369  -0.2712979147
C   -2.8960471254   0.2422169629   0.0806909869
C   -2.4015763038  -0.8885232556   0.6473637910
C   -0.9665721673  -1.0858446471   0.9463141811
C   -0.2160662372  -0.1132011004   1.6170492224
C    1.1491316117  -0.2949570365   1.8152625185
O    1.9542508497   0.6230305378   2.4182564356
C    1.4445933494   1.9583896698   2.5512713379
C    2.5847743489   2.8559641718   2.9883828189
O    3.7482736180   2.7789353266   2.1765696243
C    3.5483960762   3.1448818705   0.8127406642
C    4.8590450572   3.0048320468   0.0652321133
O    5.1985437903   1.6654420645  -0.2863205595
C    5.6415294101   0.8626391699   0.8095625885
C    6.2177702879  -0.4236972128   0.2818018653
O    5.1724473855  -1.2425742257  -0.2341765800
C    5.6686662200  -2.4877666901  -0.7172471510
C    4.5242596961  -3.3517012781  -1.2029356843
O    4.0428089906  -3.0555884910  -2.5113095827
C    3.2639546320  -1.8633602425  -2.6501384791
C    4.1032164953  -0.7510006663  -3.2810960741
O    3.2989693204   0.2495201696  -3.9133454153
C    2.9003611447   1.3428221177  -3.0958852837
C    1.5808582086   1.0691668265  -2.3834491772
O    1.1059881776   2.3464331597  -1.9288681385
C    1.7703502434  -1.4741258605   1.3816225952
C    1.0180686194  -2.4677081416   0.7786970936
C   -0.3507110594  -2.2834569835   0.5651888456
S   -1.3003053242  -3.5730006925  -0.2173437588
C   -2.8380029183  -3.3389023358   0.6517718212
C   -3.2416243308  -2.0468789023   1.0242800294
C   -4.4123152986  -1.9080971512   1.7802846532
C   -5.1977621589  -3.0107591522   2.0855889988
C   -4.8204493165  -4.2798389199   1.6443763063
C   -3.6340908587  -4.4488123752   0.9411716589
H   -4.5855119397  -1.4138621759  -1.2882737606
H   -7.0014695096  -1.0747359850  -1.7038371372
H   -8.1284071554   0.9798611986  -0.8618333652
H   -6.8106668271   2.7286625552   0.2891377559
H   -1.9877722581   4.7872242714   0.2023139017
H    0.1643399670   4.5126654528  -0.9919884892
H   -0.5843519986   0.2881894441  -1.3445032375
H   -0.7163456966   0.7888619015   1.9485456309
H    0.6562294858   2.0053650317   3.3168849749
H    1.0110538567   2.2832447394   1.5953804990
H    2.9133231073   2.5752642084   3.9951957535
H    2.1940100695   3.8879978875   3.0273671781
H    3.2008286595   4.1914366634   0.7451278512
H    2.7945049079   2.5045803509   0.3279326400
H    5.6727603731   3.4662210146   0.6500100651
H    4.7709701917   3.5462075904  -0.8842140532
H    4.8143789269   0.6484059872   1.5005781487
H    6.4271153661   1.3933686640   1.3729071589
H    6.7280782994  -0.9431184826   1.1116802263
H    6.9679893458  -0.2158870178  -0.4999662914
H    6.1906417604  -3.0225781291   0.0964119989
H    6.3928303431  -2.3289178136  -1.5354713401
H    3.7026418442  -3.3128988950  -0.4695940490
H    4.8826561674  -4.3863613349  -1.2580353727
H    2.8439712960  -1.5621671215  -1.6808442742
H    2.4334346557  -2.0966301470  -3.3314936364
H    4.7077588102  -1.1998353642  -4.0791452910
H    4.7757934676  -0.2959683184  -2.5403802552
H    2.7556159632   2.1981895120  -3.7679559650
H    3.6856394934   1.5968099172  -2.3694373700
H    1.7096932519   0.3930100725  -1.5260262197
H    0.8658313365   0.6239521272  -3.0898852700
H    2.8384654924  -1.6019308496   1.5317288742
H    1.4961559322  -3.3938466104   0.4713645409
H   -4.7073229958  -0.9179623778   2.1158811864
H   -6.1049622524  -2.8822245142   2.6688126221
H   -5.4338306798  -5.1458768381   1.8761864713
H   -3.3138849727  -5.4411698542   0.6354703805
  85
G(CENSO)=       -2792.81835053  G(xTB)=        -135.16507045        Conformer 18
C   -4.1266067718   0.7572656247   0.0119728506
C   -5.2509203198   0.1703202870  -0.5808652544
C   -6.4743285869   0.8259901570  -0.5860765381
C   -6.5924345259   2.0884996890  -0.0031568253
C   -5.4768426137   2.7124132955   0.5424494364
C   -4.2450698641   2.0559947088   0.5308222868
S   -2.8089133752   2.8668375299   1.2074412859
C   -1.5912198142   2.2238405875   0.0728836736
C   -0.5245899323   3.0314782510  -0.3301296214
C    0.3961367092   2.5571610789  -1.2468526966
C    0.2478082007   1.2765609446  -1.7994513666
C   -0.8000742429   0.4579915391  -1.3803271684
C   -1.7052691606   0.9166832729  -0.4150432942
C   -2.8159528317   0.0721866336   0.0819829967
C   -2.6577894612  -1.1828106457   0.5761076100
C   -1.3533926314  -1.8779873610   0.6629457969
C   -0.2131705659  -1.2387299893   1.1671511785
C    1.0016251336  -1.9151368083   1.2301281271
O    2.1646324975  -1.3460321701   1.6509551213
C    2.1731184117   0.0796227454   1.8146631308
C    3.6129007216   0.4976202104   2.0320086143
O    3.5947918413   1.9167323949   2.0649423596
C    4.8886086952   2.4885166505   2.2657639220
C    4.8559546107   3.9589940116   1.8945102613
O    5.0420270730   4.2229846342   0.5055835434
C    3.9523272974   3.8568423545  -0.3523435493
C    4.4821969988   3.1012331300  -1.5467921226
O    4.9995061231   1.8521874518  -1.1088045358
C    5.6371083192   1.1193251172  -2.1505371982
C    6.4388467098  -0.0024963218  -1.5307620203
O    5.6371689702  -1.0032115764  -0.9071948733
C    5.2290174087  -2.0809748714  -1.7541529865
C    3.7355678629  -2.2827889128  -1.7104004940
O    3.0973850188  -1.2777890907  -2.4923006786
C    1.6850558995  -1.4428564267  -2.5217288802
C    1.0920064203  -0.3458816109  -3.3722597134
O    1.1695255890   0.9474857456  -2.7459284229
C    1.0797294661  -3.2583983068   0.8382699774
C   -0.0519488045  -3.9077257806   0.3783097219
C   -1.2682736228  -3.2244343571   0.2863515772
S   -2.7073627433  -4.0822746030  -0.3222958115
C   -3.9283681469  -3.3252201729   0.7305465768
C   -3.7860703573  -1.9815836873   1.1104593203
C   -4.7089654097  -1.4511648366   2.0218143545
C   -5.7861491685  -2.2041827437   2.4668543608
C   -5.9568816371  -3.5134648961   2.0148270731
C   -5.0199143677  -4.0819684230   1.1612926704
H   -5.1574654974  -0.8177710040  -1.0230262474
H   -7.3382871751   0.3530002778  -1.0437550309
H   -7.5489124803   2.6034822749  -0.0004102672
H   -5.5560928951   3.7132753218   0.9580897185
H   -0.4268246093   4.0421047658   0.0570454589
H    1.2187834395   3.1835091210  -1.5786978113
H   -0.9302392296  -0.5469248051  -1.7642079485
H   -0.2983026386  -0.2089785507   1.4923372543
H    1.5514544713   0.3720496553   2.6721813520
H    1.7821336385   0.5644846827   0.9080662907
H    4.2430266601   0.1337274010   1.2038549680
H    3.9994881816   0.0814544528   2.9782416886
H    5.6360832997   1.9724998459   1.6444153523
H    5.1819463097   2.3828452584   3.3243301174
H    5.6929274764   4.4591444974   2.3958445924
H    3.9212102383   4.4126857753   2.2644085294
H    3.4474011560   4.7694346804  -0.7085672676
H    3.2236553892   3.2387498933   0.1830657033
H    5.2743661239   3.6903234477  -2.0412077035
H    3.6637819624   2.9584537599  -2.2751834490
H    6.3325658607   1.7726731276  -2.7053223670
H    4.8913346141   0.7262721153  -2.8602965985
H    7.0796055043   0.4148616379  -0.7448631729
H    7.0930027343  -0.4455180693  -2.2963196537
H    5.7130354369  -3.0048959170  -1.4019413810
H    5.5431372507  -1.9096388618  -2.7931651772
H    3.3821907165  -2.2431983331  -0.6679592715
H    3.4987898283  -3.2829618385  -2.1132387923
H    1.2735681340  -1.4159308814  -1.4998361743
H    1.4169982152  -2.4174697676  -2.9668150481
H    0.0560717467  -0.5822535413  -3.6443272284
H    1.6725596331  -0.2427282415  -4.2940892668
H    2.0289820999  -3.7809391020   0.9086731491
H    0.0067773527  -4.9548238146   0.0943548684
H   -4.5791093106  -0.4300171933   2.3686389659
H   -6.4939968907  -1.7710638909   3.1676548705
H   -6.8019620530  -4.1055507125   2.3545474421
H   -5.1208691996  -5.1172602255   0.8467508349
  85
G(CENSO)=       -2792.81833108  G(xTB)=        -135.16548767        Conformer 19
C   -3.2799525549   0.7395400984  -0.0076949503
C   -4.6163814330   0.4286840945  -0.2894206772
C   -5.5554664431   1.4313798537  -0.4862650318
C   -5.1713333382   2.7709165172  -0.4144884185
C   -3.8398738050   3.1021835659  -0.1954654504
C   -2.8959452357   2.0895344152  -0.0148350104
S   -1.1828205976   2.5214252233   0.2212037049
C   -0.4565116588   1.1445187239  -0.6501796447
C    0.6836999878   1.3433041897  -1.4234602631
C    1.2600413400   0.2919202896  -2.1280901876
C    0.6661645882  -0.9739553475  -2.0694552444
C   -0.4747353108  -1.1779472900  -1.2913950313
C   -1.0330615439  -0.1344613634  -0.5551228534
C   -2.2637471379  -0.3081312376   0.2518384460
C   -2.4657335577  -1.3277256944   1.1250067078
C   -1.4896228507  -2.4128640387   1.3755518950
C   -0.1519308605  -2.1474396169   1.6941088656
C    0.7372830582  -3.1989693564   1.9046559869
O    2.0511209552  -3.0571728934   2.2411805858
C    2.6019808515  -1.7372030165   2.3774786523
C    2.9659385593  -1.1720304991   1.0087028704
O    3.6364419233   0.0767229452   1.1118070323
C    2.7998625290   1.1495240155   1.5539486693
C    3.3623270236   2.4213245918   0.9519539770
O    2.5267643718   3.4927440831   1.3855390632
C    3.0251339639   4.7958807233   1.0869969996
C    2.9152683633   5.1839207568  -0.3720763982
O    3.9425929011   4.5307951838  -1.1108416459
C    3.7322584358   4.5562208727  -2.5165754208
C    4.7642459897   3.6757610092  -3.1718536485
O    4.5171505918   2.3248057976  -2.7989496223
C    5.5232557103   1.4365301139  -3.2697910167
C    5.1832192038   0.0377220118  -2.8276099357
O    4.0233019103  -0.3983840850  -3.5309714152
C    3.5507282898  -1.6641099942  -3.0760171061
C    2.1778774426  -1.9259378148  -3.6965834057
O    1.1203168769  -2.0757521012  -2.7312396790
C    0.2934636723  -4.5241987424   1.7933387302
C   -1.0374834809  -4.7898508779   1.5261856763
C   -1.9381368086  -3.7388419669   1.3369464141
S   -3.6601220158  -4.0982010252   1.0431295765
C   -4.3670799627  -2.7201641251   1.9244125845
C   -3.7100377691  -1.4800159627   1.9147040480
C   -4.2466406058  -0.4363359077   2.6785736266
C   -5.4423438373  -0.5993401504   3.3643939140
C   -6.1206863163  -1.8175764118   3.3055454312
C   -5.5781304912  -2.8842754079   2.5993987296
H   -4.9151206582  -0.6144405417  -0.3390348913
H   -6.5881939115   1.1693424222  -0.6972027673
H   -5.9031327248   3.5600658088  -0.5622454924
H   -3.5276463775   4.1429610916  -0.1873583027
H    1.1287042491   2.3326609828  -1.4899061032
H    2.1532086690   0.4731440456  -2.7176630111
H   -0.9270163227  -2.1648369219  -1.2689325009
H    0.1668306098  -1.1131436644   1.7507925434
H    3.5079716104  -1.8645447340   2.9784899779
H    1.9128540534  -1.0853328127   2.9289163056
H    2.0697148843  -1.0775810882   0.3749373302
H    3.6647467745  -1.8586308992   0.5172596060
H    2.7912150930   1.2158446693   2.6527236876
H    1.7648500351   0.9996163139   1.2078204114
H    3.3807424391   2.3379422957  -0.1428705094
H    4.3987301450   2.5773922163   1.2963416123
H    4.0719590053   4.8929766236   1.4203802324
H    2.4122782141   5.4881849372   1.6762014092
H    3.0100524014   6.2809143034  -0.4646718408
H    1.9204647559   4.8973875778  -0.7537654061
H    3.8278105039   5.5821316251  -2.9128519812
H    2.7196875927   4.1909987019  -2.7590724861
H    5.7759706313   3.9834472877  -2.8564784552
H    4.6978206541   3.7964536800  -4.2667917768
H    6.5076568607   1.7107148826  -2.8528415486
H    5.5968342682   1.4786710581  -4.3705653164
H    4.9941169643   0.0241507232  -1.7400326285
H    6.0380788525  -0.6273159867  -3.0364731741
H    3.4642698684  -1.6738236673  -1.9768952626
H    4.2639040044  -2.4530721497  -3.3612245429
H    2.1699293274  -2.8766789620  -4.2341284144
H    1.9322309287  -1.1232476224  -4.4053667124
H    0.9978019165  -5.3342362387   1.9577606600
H   -1.3826722369  -5.8192964631   1.4855635609
H   -3.7215656323   0.5140963308   2.7131095510
H   -5.8475846161   0.2239958721   3.9454792792
H   -7.0593641461  -1.9483934381   3.8364847931
H   -6.0809151720  -3.8475627481   2.5879633528
  85
G(CENSO)=       -2792.81830286  G(xTB)=        -135.16417520        Conformer 20
C   -4.4675910323   0.7606133223  -0.0773383671
C   -5.4247428376  -0.0317749663  -0.7232787755
C   -6.7109772747   0.4417868308  -0.9413969382
C   -7.0622158635   1.7263309477  -0.5242525713
C   -6.1125444335   2.5510299832   0.0660838871
C   -4.8158435173   2.0754345265   0.2687845790
S   -3.5905939066   3.1523301190   0.9873689547
C   -2.1709637322   2.5674349348   0.0799979847
C   -1.1946211971   3.4785694542  -0.3326596776
C   -0.1039782289   3.0441210488  -1.0633428872
C    0.0112329537   1.6904353820  -1.4094476003
C   -0.9557948801   0.7772454754  -0.9993924017
C   -2.0416871190   1.2068097783  -0.2240673054
C   -3.1006926301   0.2709326460   0.2166155469
C   -2.8545340845  -0.9197539996   0.8181570604
C   -1.4977742883  -1.4320900026   1.1158865827
C   -0.5588730080  -0.6647578966   1.8167654989
C    0.7026975681  -1.1878682708   2.0947528841
O    1.6686676197  -0.5602222615   2.8187137574
C    1.4788859092   0.8090825318   3.2148023136
C    1.7065984096   1.7725028855   2.0749348212
O    3.0612510469   1.6646566473   1.6621661706
C    3.3085718713   2.3458632447   0.4345014395
C    4.6915879898   2.0114005063  -0.0557341230
O    5.6619351384   2.6983059877   0.7369383102
C    6.9522685500   2.0948620232   0.7343339227
C    7.6713800988   2.1376938945  -0.6066918648
O    7.1681524809   1.2204810436  -1.5818676459
C    7.6344521827  -0.1110798119  -1.3842469052
C    7.0326255612  -1.0258651803  -2.4194295956
O    5.6308910180  -1.1626365494  -2.1950935624
C    5.0878029047  -2.2953246986  -2.8700953606
C    3.5797762109  -2.2861874733  -2.7593003035
O    2.9643038277  -1.3542282484  -3.6554313403
C    2.7181128266  -0.0593366717  -3.1166287365
C    1.3556607075  -0.0172420147  -2.4378432577
O    1.1057805549   1.3663578560  -2.1495473720
C    1.0382683628  -2.4746141916   1.6473389750
C    0.0992773436  -3.2504294523   0.9910401537
C   -1.1789996781  -2.7436634481   0.7445221549
S   -2.4090660117  -3.7768308511  -0.0320375453
C   -3.8329268938  -3.2044783171   0.8764071216
C   -3.9239434959  -1.8522326932   1.2414479072
C   -5.0116084311  -1.4442634916   2.0228379887
C   -6.0176508050  -2.3382640835   2.3623032712
C   -5.9480267564  -3.6637415996   1.9315693439
C   -4.8498668183  -4.1034966477   1.2020472512
H   -5.1517547558  -1.0340429689  -1.0408970964
H   -7.4416271258  -0.1904721771  -1.4375251597
H   -8.0687939958   2.1002525833  -0.6888065874
H   -6.3688143474   3.5683758466   0.3490900816
H   -1.2976914844   4.5334831927  -0.0940963097
H    0.6575683020   3.7441295756  -1.3941640757
H   -0.8888991425  -0.2712333492  -1.2660394750
H   -0.8432403056   0.3329137696   2.1299823761
H    2.2267073486   0.9731931736   3.9967048853
H    0.4849465156   0.9602858625   3.6552290983
H    1.4735159295   2.7941476796   2.4247796307
H    1.0326401689   1.5479980369   1.2320055696
H    3.1974630707   3.4366945261   0.5633204795
H    2.5862697386   2.0179666306  -0.3291902180
H    4.7740279055   2.3075906743  -1.1125381595
H    4.8485656529   0.9230150175  -0.0008011289
H    6.8843797266   1.0589490335   1.1056849916
H    7.5471572863   2.6697771743   1.4549711418
H    8.7466988390   1.9555308776  -0.4364648852
H    7.5616950239   3.1389697940  -1.0419052318
H    7.3768735196  -0.4837752212  -0.3803573604
H    8.7336317819  -0.1451219676  -1.4853144330
H    7.5319010471  -2.0055890295  -2.3308432491
H    7.2220213069  -0.6392261919  -3.4351022027
H    5.4762736853  -3.2257395080  -2.4176303440
H    5.3755611074  -2.2906702023  -3.9351111424
H    3.2764450845  -2.0998978802  -1.7178048450
H    3.2093789113  -3.2786844128  -3.0451300456
H    2.7189790002   0.6413410662  -3.9606178976
H    3.5094205284   0.2432587362  -2.4180377047
H    1.3540141979  -0.6045416846  -1.5075861075
H    0.5844998015  -0.4130233475  -3.1138392384
H    2.0278279207  -2.8666271400   1.8631008774
H    0.3527894200  -4.2635689178   0.6910925789
H   -5.0669966849  -0.4095040814   2.3489526992
H   -6.8576855206  -2.0025001120   2.9634927094
H   -6.7346815053  -4.3662843102   2.1916287069
H   -4.7706969605  -5.1454563958   0.9042282405
  85
G(CENSO)=       -2792.81828823  G(xTB)=        -135.16726049        Conformer 21
C   -4.5702796713   0.6017870954   0.0498010760
C   -5.5920057495  -0.1726179483  -0.5142939582
C   -6.9073448526   0.2700132644  -0.5103582792
C   -7.2253610187   1.5074620970   0.0508871384
C   -6.2206449512   2.3177489846   0.5646316785
C   -4.8966720946   1.8738915863   0.5473552659
S   -3.6208456502   2.9304915471   1.2011859888
C   -2.2869408081   2.4645940989   0.1150363676
C   -1.3199602906   3.4066582712  -0.2275105264
C   -0.2558480533   3.0645977752  -1.0561458625
C   -0.1890728320   1.7704039049  -1.5859863449
C   -1.1688905765   0.8331973798  -1.2589348398
C   -2.1902429138   1.1477001469  -0.3649197308
C   -3.1662398126   0.1385697461   0.1084418012
C   -2.8016251944  -1.0857929868   0.5726446762
C   -1.3959452193  -1.5468713450   0.6003068826
C   -0.3741791153  -0.7480985656   1.1295959630
C    0.9565246730  -1.1257841625   0.9799981635
O    2.0225111908  -0.3614829696   1.3446521757
C    1.7793765995   0.8887169778   2.0162818588
C    3.0273934193   1.7296246752   1.9390384816
O    3.0835457616   2.3156718346   0.6376510190
C    4.0539435913   3.3505858753   0.4811103615
C    5.4202306782   2.8500228297   0.0753277704
O    6.0551202572   2.2397682858   1.1946468840
C    7.3105386703   1.6399446673   0.8728501939
C    7.1792797472   0.3056141663   0.1722577144
O    6.5859642943  -0.6163864677   1.0848927541
C    6.2777168803  -1.8857211492   0.5171788049
C    5.0361456169  -1.9063955516  -0.3535860358
O    5.3417872818  -1.4734758648  -1.6807411544
C    4.2580842388  -1.6600627470  -2.5913046214
C    3.1963963690  -0.5791137612  -2.5563431990
O    3.7583178498   0.6412920299  -3.0476469486
C    2.8340442705   1.5253073274  -3.6695418763
C    1.8671810017   2.2252485870  -2.7379449160
O    0.7918556012   1.3240881513  -2.4176439137
C    1.2665248119  -2.3579491703   0.3832530479
C    0.2544521114  -3.1935517117  -0.0541292244
C   -1.0814826705  -2.7943506733   0.0526320114
S   -2.3711339153  -3.8672090507  -0.5477990498
C   -3.6642342398  -3.4181085067   0.5915612785
C   -3.7618024970  -2.0984584113   1.0623005628
C   -4.7488718227  -1.8018960287   2.0106243628
C   -5.6584558995  -2.7676486289   2.4178284885
C   -5.5918178205  -4.0568071811   1.8872273652
C   -4.5876622648  -4.3883939723   0.9863789766
H   -5.3427379342  -1.1384400299  -0.9444006604
H   -7.6865471493  -0.3495370156  -0.9447908456
H   -8.2537817734   1.8570851906   0.0611467525
H   -6.4588315924   3.3004603198   0.9625553996
H   -1.3928577803   4.4229706872   0.1502819517
H    0.4896003899   3.8147128258  -1.2928640958
H   -1.0925240517  -0.1688389916  -1.6698776176
H   -0.6490112362   0.1900803946   1.5947791679
H    1.5138451542   0.6909412929   3.0642238246
H    0.9595957366   1.4361104414   1.5343646456
H    3.9215771003   1.1250755049   2.1466098214
H    2.9592134944   2.5188542312   2.7050305717
H    4.1241623262   3.9557607610   1.3992117314
H    3.6813119270   3.9987020611  -0.3228165860
H    6.0224903630   3.7041542947  -0.2834454726
H    5.3042927810   2.1419408240  -0.7605414196
H    7.8325422079   1.5013855899   1.8272857232
H    7.9134131736   2.3175734503   0.2452726578
H    8.1859054239  -0.0402793697  -0.1234235475
H    6.5766157995   0.3947195388  -0.7413422339
H    6.0963117812  -2.5484334155   1.3717002332
H    7.1382262285  -2.2839448468  -0.0468095761
H    4.2608025852  -1.2731720514   0.1064878454
H    4.6565193302  -2.9427416612  -0.3892657672
H    3.7724053882  -2.6334788805  -2.4055586070
H    4.7038664006  -1.6852530669  -3.5931044523
H    2.7963615216  -0.4397536569  -1.5400064432
H    2.3640240874  -0.9055064039  -3.2003706789
H    2.2687430458   1.0027357781  -4.4594963245
H    3.4475535365   2.2993409263  -4.1454334051
H    1.4648780195   3.1123559346  -3.2493259195
H    2.3787799867   2.5372845079  -1.8171983113
H    2.3053853361  -2.6575468813   0.2925353033
H    0.5032422218  -4.1617900886  -0.4802375881
H   -4.8032690581  -0.7950179936   2.4148275785
H   -6.4206797273  -2.5169167869   3.1498466502
H   -6.3040793351  -4.8154686420   2.1988677054
H   -4.5063422944  -5.4025664286   0.6046622890
  85
G(CENSO)=       -2792.81825011  G(xTB)=        -135.15913587        Conformer 22
C   -4.1421816704   0.0985767302  -0.4165103651
C   -4.8137223381  -1.0037236863  -0.9581797125
C   -6.1204236125  -0.8862657532  -1.4121283256
C   -6.7760116698   0.3435266543  -1.3407963570
C   -6.1089424667   1.4633145678  -0.8581352114
C   -4.7905028586   1.3431890164  -0.4155711610
S   -3.9282460865   2.7810362821   0.1894800140
C   -2.2956946288   2.3745189098  -0.4046861654
C   -1.4572943730   3.3864047306  -0.8635043049
C   -0.1976349439   3.0852325664  -1.3699237045
C    0.2113970436   1.7483098764  -1.4466639894
C   -0.6173845327   0.7346464955  -0.9613652229
C   -1.8593326736   1.0382394923  -0.4075531545
C   -2.7700787185   0.0014941173   0.1309756082
C   -2.4062278944  -0.9237666716   1.0550115961
C   -1.0388982318  -1.0334436152   1.6087464828
C   -0.3425456890   0.0898098745   2.0715938387
C    0.9545797771  -0.0422004304   2.5560750216
O    1.7057730391   1.0034405190   2.9979230173
C    1.3156549610   2.3257497581   2.5906225143
C    2.4833796936   3.2501719311   2.8437684387
O    3.6099796457   2.9005817745   2.0429622515
C    4.6415755328   2.2191941347   2.7646007438
C    5.6679193966   1.6733275432   1.7929915037
O    5.3363055437   0.4139666052   1.2175325817
C    4.2326077344   0.4344521445   0.3127692804
C    4.2783385713  -0.8186624635  -0.5237578575
O    5.3334524833  -0.6827726525  -1.4745708888
C    5.6945967475  -1.8869567635  -2.1376998860
C    4.5628939452  -2.5473441791  -2.9221809084
O    3.7618940760  -1.6518919119  -3.6843216003
C    4.4813441818  -0.8301434381  -4.5929841621
C    3.4866776790   0.0458124184  -5.3324634694
O    2.5883195199   0.7666474340  -4.4932201544
C    3.2207685539   1.5572506360  -3.4939683603
C    2.1537516431   2.3013661098  -2.7359792430
O    1.3990606981   1.3444493445  -1.9710600571
C    1.5599071413  -1.3043733371   2.6164344423
C    0.8560323373  -2.4251866158   2.2116844769
C   -0.4438217852  -2.2970125586   1.7131136726
S   -1.3301048352  -3.7553976115   1.1976891768
C   -2.9666992984  -3.2649477665   1.7006095092
C   -3.3502344460  -1.9174242333   1.6157497100
C   -4.6120527520  -1.5548111856   2.1047350396
C   -5.4945434940  -2.5139191858   2.5810557441
C   -5.1255675043  -3.8597432871   2.5873704984
C   -3.8570980689  -4.2358284016   2.1638552247
H   -4.3029204325  -1.9617243484  -1.0013508227
H   -6.6298689248  -1.7540319613  -1.8210858429
H   -7.8000277940   0.4393977495  -1.6905815400
H   -6.6025092492   2.4312898016  -0.8411007623
H   -1.7917875411   4.4201706906  -0.8467998297
H    0.4365068116   3.8907709238  -1.7215780319
H   -0.2788759438  -0.2960514174  -1.0151140230
H   -0.8287455792   1.0576625746   2.0335548264
H    0.4400595697   2.6683844224   3.1625993034
H    1.0624333613   2.3209751600   1.5205385236
H    2.7452123662   3.2570346519   3.9119652009
H    2.1691978924   4.2663493529   2.5683409103
H    4.2263775778   1.3917384626   3.3585727110
H    5.1394519597   2.9239842590   3.4525282613
H    6.6016438977   1.5023164039   2.3413059944
H    5.8648491721   2.4204641045   1.0050375260
H    4.2862774945   1.3199215604  -0.3411689754
H    3.2773449705   0.4756957836   0.8577738867
H    3.3081299251  -0.9481855120  -1.0291242809
H    4.4503043166  -1.6945678670   0.1245842778
H    6.0786058950  -2.6340984291  -1.4204704073
H    6.5222819892  -1.6142462038  -2.8016298245
H    3.8626625149  -3.0457551539  -2.2426091217
H    5.0145550400  -3.3237521709  -3.5654648045
H    5.0257228492  -1.4362424600  -5.3389380292
H    5.2215496250  -0.2120538050  -4.0646184095
H    2.8458152804  -0.5713677043  -5.9719652813
H    4.0585152078   0.7359650394  -5.9780850098
H    3.9010744607   2.2994054204  -3.9479244093
H    3.8041174497   0.9330045425  -2.8010978222
H    1.4883100811   2.8245225283  -3.4364035682
H    2.6229170067   3.0381803968  -2.0682578324
H    2.5717639699  -1.3910117835   3.0020752779
H    1.3158219748  -3.4067382631   2.2880107031
H   -4.9001115670  -0.5075171615   2.0932232574
H   -6.4712417561  -2.2129453448   2.9487616413
H   -5.8142869718  -4.6153927845   2.9545183892
H   -3.5482385041  -5.2765206063   2.2123456469
  85
G(CENSO)=       -2792.81809701  G(xTB)=        -135.16540007        Conformer 23
C   -3.7699788273   0.2582497891  -0.5837071138
C   -4.7121365712  -0.6600728613  -1.0634617821
C   -5.8397614953  -0.2302614561  -1.7491094396
C   -6.0416589144   1.1318720495  -1.9760049770
C   -5.0908438140   2.0558960490  -1.5605241962
C   -3.9498332760   1.6168569887  -0.8863945367
S   -2.7130397622   2.8001264059  -0.3921968560
C   -1.2704407680   1.7771570161  -0.6242883101
C   -0.0918780705   2.3508415703  -1.1109520528
C    1.0225598695   1.5636014654  -1.3309040790
C    0.9642395218   0.1852840875  -1.0809073642
C   -0.1995664001  -0.3922337921  -0.5836362800
C   -1.3195728061   0.4105037076  -0.3255066460
C   -2.5811879435  -0.1595046460   0.1951618560
C   -2.6526515560  -0.9829593568   1.2706698376
C   -1.4804131306  -1.4235181799   2.0618213289
C   -0.5401353729  -0.5130988813   2.5630862898
C    0.5260053424  -0.9637818100   3.3392381125
O    1.4474190550  -0.1629468289   3.9435779113
C    1.6138952271   1.1940793907   3.4958353982
C    2.4233988667   1.2717192146   2.2229777793
O    3.7433895952   0.8271421356   2.5246823484
C    4.5432746650   0.4827577887   1.3958536505
C    5.2252732331   1.6567333298   0.7300772803
O    4.2925654910   2.3779242150  -0.0677230941
C    4.8904144760   3.4969995927  -0.7137855775
C    3.9595068555   3.9918322349  -1.7991158635
O    3.7878411936   3.0593344956  -2.8664054571
C    4.8458738181   3.0991866368  -3.8248090698
C    4.6272415996   2.0445514312  -4.8888123701
O    5.0132305021   0.7242084743  -4.5153106865
C    4.0724274303   0.0348068500  -3.6909416780
C    4.4610520183  -1.4394148339  -3.7376951291
O    3.4679523379  -2.2928043379  -3.1740957865
C    3.4574645196  -2.3946006491  -1.7486852752
C    2.1384729931  -1.9161206714  -1.1890967114
O    2.1060645284  -0.4954289535  -1.3547257379
C    0.6726063662  -2.3349207651   3.5943891669
C   -0.2701533872  -3.2341544362   3.1287851721
C   -1.3590388747  -2.7825174814   2.3796825315
S   -2.5965684044  -3.9471466069   1.8358238052
C   -4.0304050579  -2.9084332615   2.0400519880
C   -3.9313031197  -1.5338635792   1.7760063472
C   -5.0461438098  -0.7254537126   2.0296878652
C   -6.2458289372  -1.2806235821   2.4524803110
C   -6.3493933666  -2.6598306361   2.6382830467
C   -5.2393073364  -3.4741722941   2.4489562283
H   -4.5566780357  -1.7190556417  -0.8776316050
H   -6.5627902031  -0.9571329132  -2.1075558388
H   -6.9250634624   1.4740555979  -2.5076291780
H   -5.2208827410   3.1127467488  -1.7771817900
H   -0.0561841844   3.4128281906  -1.3386124415
H    1.9461994795   1.9848235084  -1.7160082939
H   -0.2590177294  -1.4548572096  -0.3775720068
H   -0.6711828016   0.5386866411   2.3374087569
H    2.1538588348   1.6878419227   4.3097642003
H    0.6498228401   1.7018258651   3.3735972157
H    2.4193429903   2.3117741557   1.8609633905
H    1.9735441444   0.6397885861   1.4402792257
H    3.9451995021  -0.0694996096   0.6528034868
H    5.3241103116  -0.1865722514   1.7778347358
H    6.0439767753   1.2725010382   0.0950521326
H    5.6733843177   2.3115798854   1.4977206713
H    5.8672562226   3.2137362488  -1.1392633701
H    5.0676065699   4.3143916580   0.0073338685
H    4.3331668108   4.9550293293  -2.1833787692
H    2.9627308241   4.1619289280  -1.3729408188
H    5.8259582242   2.9349347433  -3.3498654665
H    4.8662076758   4.0909344417  -4.3101240843
H    5.2570953729   2.3027934662  -5.7488284131
H    3.5750624937   2.0592621849  -5.2181825515
H    3.0505093552   0.1563875100  -4.0857785925
H    4.0871895958   0.4227002471  -2.6644177063
H    5.4354935041  -1.5960042828  -3.2489203665
H    4.5581318258  -1.7428937657  -4.7870648422
H    4.2852096523  -1.8247750739  -1.3035238979
H    3.5831766779  -3.4516125320  -1.4712721677
H    2.0591636578  -2.1827760741  -0.1231664650
H    1.3077367394  -2.3857031990  -1.7348847561
H    1.5125617484  -2.6728512761   4.1941819221
H   -0.1709467457  -4.2898905433   3.3657913863
H   -4.9649291809   0.3465569624   1.8736463153
H   -7.1022789660  -0.6386351097   2.6369444216
H   -7.2878547529  -3.1001208950   2.9630022142
H   -5.3036600683  -4.5422789964   2.6380354534
  85
G(CENSO)=       -2792.81806692  G(xTB)=        -135.16715922        Conformer 24
C   -4.3767357019   0.6376068422  -0.3321446263
C   -5.3886988738  -0.1682523631  -0.8687966416
C   -6.6311771950   0.3638986916  -1.1831996061
C   -6.8824925440   1.7206435811  -0.9735427318
C   -5.8760522584   2.5498912078  -0.4946650760
C   -4.6221713473   2.0134604687  -0.1942018223
S   -3.3374793378   3.0946240490   0.3998970709
C   -1.9267406902   2.2746981176  -0.3155698632
C   -0.8096273779   3.0252497703  -0.6950176908
C    0.3011115804   2.3969518131  -1.2293974389
C    0.2952823230   1.0086712186  -1.4383108766
C   -0.8328352230   0.2667796241  -1.1023429776
C   -1.9206934663   0.8854624410  -0.4732934030
C   -3.0556952341   0.0982577803   0.0565510350
C   -2.8903346112  -0.9949360733   0.8472154572
C   -1.5606974431  -1.5321151357   1.2195432569
C   -0.5371123522  -0.7171165026   1.6983960419
C    0.7393649944  -1.2307096429   1.9275707068
O    1.6713734058  -0.3249469493   2.3320172519
C    3.0247167463  -0.7835542896   2.5037650332
C    3.8946043783   0.3889669673   2.9065494750
O    4.3166286966   1.2327346436   1.8428372025
C    3.2941122859   2.0662602243   1.2867917152
C    3.9155350638   3.3634832783   0.8084617183
O    4.7850197659   3.2378539422  -0.3169232224
C    4.0843297131   3.1983554683  -1.5616012142
C    5.0563730594   3.2424948392  -2.7245592471
O    5.6300728040   1.9841488175  -3.0664477916
C    6.6907522347   1.5703156664  -2.2070693340
C    7.0872191395   0.1631162849  -2.5967404042
O    6.0565928449  -0.8006456578  -2.3825678044
C    5.9022112894  -1.1692060700  -1.0154614896
C    4.7258521129  -2.1071136084  -0.8791662199
O    3.4580705390  -1.4600168370  -0.9863350592
C    2.9425936303  -1.3504141445  -2.3136748409
C    1.4989619855  -0.9305704889  -2.2143856088
O    1.4456626245   0.4820728022  -1.9405632414
C    0.9898965636  -2.5939423107   1.7288373139
C   -0.0497766297  -3.4258818695   1.3253690811
C   -1.3188060954  -2.9086760782   1.0763433058
S   -2.6218032502  -3.9979307918   0.5354140796
C   -4.0061989486  -3.1748808358   1.2958886425
C   -4.0179937603  -1.7747951887   1.4036512248
C   -5.0921590284  -1.1689706278   2.0676082278
C   -6.1577335089  -1.9242856570   2.5367726071
C   -6.1631918475  -3.3085488962   2.3597429527
C   -5.0822656268  -3.9374509560   1.7547739939
H   -5.1919604031  -1.2253269414  -1.0234068453
H   -7.4057213041  -0.2785086202  -1.5919885292
H   -7.8548878529   2.1416122698  -1.2128678739
H   -6.0549542357   3.6146850229  -0.3715248286
H   -0.8099703254   4.1051311027  -0.5729808877
H    1.1747827227   2.9735681908  -1.5153431460
H   -0.8784726167  -0.8030744525  -1.2617366099
H   -0.7093270376   0.3442425149   1.8487810160
H    3.3892506280  -1.2239179306   1.5663165593
H    3.0587967963  -1.5415637766   3.3002976284
H    4.8156330102  -0.0200810632   3.3379450882
H    3.3820442280   0.9754456310   3.6874471519
H    2.5442082203   2.3159720594   2.0534895597
H    2.7745059710   1.5439098040   0.4686274115
H    4.5248654535   3.7823426948   1.6184635556
H    3.1054802572   4.0775676673   0.5815047209
H    3.4200351816   4.0779011818  -1.6331249322
H    3.4632352605   2.2922083926  -1.6430053328
H    5.8412762814   3.9929153984  -2.5302614678
H    4.4968682273   3.5591576269  -3.6129972532
H    6.3837411939   1.6212855183  -1.1540751094
H    7.5672350988   2.2309813337  -2.3325582057
H    8.0008214562  -0.1174762514  -2.0458675128
H    7.3105914794   0.1307137283  -3.6698919727
H    5.7319951942  -0.2898587833  -0.3742264401
H    6.8125572912  -1.6820573196  -0.6552252014
H    4.7605533702  -2.5455801593   0.1265897138
H    4.8035472541  -2.9277627562  -1.6100082203
H    2.9816317683  -2.3305716877  -2.8161206819
H    3.5213411690  -0.6337867833  -2.9136794025
H    1.0280797423  -1.5016028370  -1.4048102127
H    0.9719441425  -1.1377222035  -3.1561675701
H    1.9700089233  -3.0222860942   1.9036409767
H    0.1365224940  -4.4902664080   1.2092973489
H   -5.0885633401  -0.0906099154   2.1982105299
H   -6.9854180522  -1.4345024575   3.0413731471
H   -6.9965639998  -3.9043963990   2.7210611585
H   -5.0627995536  -5.0193702688   1.6543516166
  85
G(CENSO)=       -2792.81781965  G(xTB)=        -135.16405613        Conformer 25
C   -4.1573116174   0.7630750105  -0.0346810237
C   -5.2592590747   0.1318805690  -0.6242031429
C   -6.4987707698   0.7554478952  -0.6620397721
C   -6.6556869212   2.0301585232  -0.1158129024
C   -5.5625052717   2.6977150808   0.4235062388
C   -4.3145117048   2.0727090709   0.4443044941
S   -2.9068011188   2.9385233908   1.1111265169
C   -1.6580343675   2.2873359988   0.0157650009
C   -0.6062997648   3.1089976826  -0.3966125649
C    0.3449589506   2.6276289979  -1.2772340397
C    0.2454741259   1.3224924352  -1.7817148503
C   -0.7913429984   0.4928313686  -1.3572585303
C   -1.7301001758   0.9619044701  -0.4289637732
C   -2.8325079143   0.1099718371   0.0737852670
C   -2.6589838934  -1.1273042668   0.6040131963
C   -1.3461327478  -1.8021930400   0.7193706174
C   -0.2200812142  -1.1439136698   1.2328747653
C    1.0010500115  -1.8070555523   1.3163708339
O    2.1530555545  -1.2331937250   1.7547651210
C    2.1525179297   0.1809496227   2.0080347033
C    3.5968804158   0.5627923294   2.2870747609
O    3.6462706398   1.9243422587   2.7185389684
C    4.3161101510   2.8090913738   1.8175794637
C    3.4810575541   3.1038520047   0.5786152251
O    4.1424036006   4.1068879001  -0.2004303249
C    4.4519233428   3.7428191527  -1.5455481991
C    5.7655614159   3.0094722882  -1.6937814961
O    5.6802382838   1.7610460019  -1.0189776702
C    6.7465586507   0.8795466168  -1.3377717877
C    6.6681473545  -0.3202191826  -0.4157373089
O    5.4186939870  -1.0029571955  -0.4774784761
C    5.2973450459  -1.8907623304  -1.5857214746
C    3.8464060569  -2.2567202223  -1.7625173899
O    3.1590829536  -1.1648280510  -2.3696368962
C    1.7614926872  -1.4055171030  -2.4842192253
C    1.1504884569  -0.3076640387  -3.3212006297
O    1.2024165999   0.9838593451  -2.6888805338
C    1.0984915014  -3.1523255220   0.9328680234
C   -0.0190937751  -3.8187900734   0.4647040129
C   -1.2422465025  -3.1507817676   0.3558922460
S   -2.6657905403  -4.0336476518  -0.2550267122
C   -3.9051562066  -3.2809084706   0.7792337524
C   -3.7816213984  -1.9312560535   1.1427030148
C   -4.7173532177  -1.3988354920   2.0391757999
C   -5.7895428037  -2.1582792362   2.4856056143
C   -5.9418761440  -3.4751854841   2.0491838044
C   -4.9915829356  -4.0445076407   1.2107484289
H   -5.1358575564  -0.8656249086  -1.0367293788
H   -7.3452305031   0.2480180254  -1.1156367883
H   -7.6250233231   2.5201380456  -0.1372978765
H   -5.6725037454   3.7076813409   0.8092206456
H   -0.5433190341   4.1351495514  -0.0449247001
H    1.1575644833   3.2642567805  -1.6144384582
H   -0.8857256728  -0.5275622346  -1.7093631233
H   -0.3191669885  -0.1118981300   1.5484210742
H    1.5227777173   0.4135068536   2.8785273633
H    1.7666957180   0.7236763109   1.1327149958
H    4.2114401603   0.3993446809   1.3912684219
H    3.9908004777  -0.0716804368   3.0941157317
H    5.2936488043   2.4010311302   1.5195964076
H    4.4810859126   3.7379697373   2.3767733434
H    2.4966663743   3.4885333367   0.8884702114
H    3.3277324992   2.1903409295  -0.0102004657
H    4.5187017860   4.6795253467  -2.1132624240
H    3.6401261581   3.1388894300  -1.9783008563
H    6.5937573076   3.6115071421  -1.2819899625
H    5.9559970642   2.8601652884  -2.7717793012
H    7.7258008089   1.3671935219  -1.1832983088
H    6.6883159117   0.5817540191  -2.3985206610
H    6.7750622276   0.0169176851   0.6224939797
H    7.5051617223  -1.0016002987  -0.6413773385
H    5.8833243703  -2.8070675294  -1.4010825705
H    5.6693614206  -1.4311519186  -2.5140909191
H    3.4004615934  -2.4990464181  -0.7835594664
H    3.7728207841  -3.1529492138  -2.4024182607
H    1.2956634129  -1.4570446327  -1.4865811820
H    1.5714212538  -2.3662879823  -2.9948241564
H    0.1196657201  -0.5632307276  -3.5962386118
H    1.7307055910  -0.1864105176  -4.2411685793
H    2.0523308564  -3.6631809963   1.0234094836
H    0.0553335668  -4.8677439164   0.1913483363
H   -4.6023444933  -0.3712837192   2.3721185467
H   -6.5085776872  -1.7242852449   3.1744074249
H   -6.7834108749  -4.0720308723   2.3894496019
H   -5.0791361949  -5.0847664353   0.9088329509
  85
G(CENSO)=       -2792.81770106  G(xTB)=        -135.16456972        Conformer 26
C   -4.9849604786   0.3658087243  -0.2692917230
C   -5.8104992199  -0.6812842176  -0.6981678628
C   -7.1580430521  -0.4679532608  -0.9518447955
C   -7.7059455349   0.8051348665  -0.7881366241
C   -6.8944473742   1.8703233417  -0.4184600314
C   -5.5353483165   1.6541286436  -0.1811983941
S   -4.5006798098   3.0330799722   0.2630158778
C   -2.9883403029   2.5059618565  -0.5185681572
C   -2.1184109796   3.4675864332  -1.0419726670
C   -0.9274505015   3.0822591021  -1.6307450050
C   -0.6089870580   1.7209604633  -1.7409485218
C   -1.4877347530   0.7593821991  -1.2503899289
C   -2.6576261504   1.1473487480  -0.5842303276
C   -3.5559350953   0.1608401303   0.0568136278
C   -3.1191358322  -0.8284360789   0.8794689649
C   -1.6898810640  -1.0748098837   1.1773903211
C   -0.8226351224  -0.0572164635   1.5657472443
C    0.5406925423  -0.3050213792   1.7199978631
O    1.3022379712   0.7818011175   2.0251311433
C    2.7286480566   0.6470017581   1.9594264660
C    3.2787466799   2.0624523964   2.0838474008
O    4.6860451574   2.1029006607   1.8972176461
C    5.4370967584   1.7080799403   3.0499682653
C    6.9110552540   1.9637836773   2.8063359382
O    7.5786230609   0.9518995409   2.0558631958
C    7.1975671402   0.8803508272   0.6832201665
C    8.1980917796  -0.0351668537  -0.0075931729
O    7.7972572330  -0.3041120020  -1.3493150976
C    6.9275719590  -1.4304959933  -1.4559590451
C    6.3880561071  -1.5132648588  -2.8594075335
O    5.4482211167  -0.4655051836  -3.0662725209
C    4.9454843246  -0.4480700008  -4.3997474673
C    3.8857417413   0.6261872024  -4.5338731048
O    2.5924579043   0.2587004919  -4.0577150480
C    2.5131490560   0.0657205895  -2.6483934879
C    1.0675239664   0.0840681765  -2.2316895947
O    0.5847796108   1.4356115053  -2.3262668063
C    1.0455866375  -1.5974440215   1.5424753076
C    0.1694175825  -2.6321067573   1.2288550026
C   -1.1890437120  -2.3820295524   1.0515807398
S   -2.2837517860  -3.7244065875   0.6289362944
C   -3.7464842470  -3.1616878516   1.4763704495
C   -4.0273614727  -1.7880906233   1.5456674441
C   -5.1458494893  -1.3736881377   2.2791449680
C   -6.0014906359  -2.3011876175   2.8569528416
C   -5.7470830615  -3.6663311532   2.7183455755
C   -4.6125611353  -4.0989206636   2.0426361568
H   -5.3832881857  -1.6729858147  -0.8171374534
H   -7.7831800361  -1.2942016173  -1.2777486410
H   -8.7614030236   0.9768182506  -0.9794625187
H   -7.3080655492   2.8716213213  -0.3331333613
H   -2.3748830052   4.5220147474  -0.9857765235
H   -0.2387289235   3.8230858458  -2.0260668607
H   -1.2669333506  -0.2975104280  -1.3368393771
H   -1.1906357078   0.9560207289   1.6945650434
H    3.0266995898   0.2138725801   0.9936908208
H    3.0866003651  -0.0021484953   2.7702912990
H    2.9978298917   2.4940808517   3.0580292202
H    2.8407786836   2.6827221916   1.2930043199
H    5.2839406452   0.6429786513   3.2861093010
H    5.1125827179   2.3017351392   3.9212473661
H    7.4181827619   1.9855133830   3.7777224813
H    7.0387545382   2.9490651855   2.3274541263
H    7.2183334608   1.8810235209   0.2214660719
H    6.1783830214   0.4819347869   0.5751709504
H    8.3080159667  -0.9686725107   0.5671701679
H    9.1808692845   0.4488893271  -0.0560220119
H    6.0896625441  -1.3568591049  -0.7447054479
H    7.4825444739  -2.3572601511  -1.2336966531
H    5.9041053268  -2.4960018522  -2.9936004357
H    7.2149940457  -1.4409048584  -3.5862970214
H    4.5189922363  -1.4304569150  -4.6685887449
H    5.7640615253  -0.2312142247  -5.1084073615
H    3.7487572361   0.8451271370  -5.5987126880
H    4.2317086795   1.5460022255  -4.0329884128
H    3.0688434365   0.8534352573  -2.1153427843
H    2.9414784850  -0.9054400930  -2.3564433981
H    0.9925610686  -0.2653942599  -1.1918822941
H    0.4721063472  -0.5800151180  -2.8743508262
H    2.1001248085  -1.8153959312   1.6685390308
H    0.5541562756  -3.6435461444   1.1293773426
H   -5.3449716079  -0.3102891848   2.3780683229
H   -6.8681650764  -1.9608812024   3.4162969323
H   -6.4165346037  -4.3967585852   3.1637399195
H   -4.3882674081  -5.1597012192   1.9698258451
  85
G(CENSO)=       -2792.81762433  G(xTB)=        -135.16318259        Conformer 27
C   -4.7310752781   0.5601219358  -0.1798316527
C   -5.6760079613  -0.3643075045  -0.6421493832
C   -7.0150093768  -0.0173151249  -0.7552879220
C   -7.4337213829   1.2698420390  -0.4151380243
C   -6.5050780120   2.2197590605  -0.0081166703
C   -5.1567716188   1.8705651362   0.0887727504
S   -3.9691750253   3.1041604088   0.5801877956
C   -2.5921123511   2.5536242377  -0.4094689118
C   -1.7142552443   3.4955443424  -0.9536785670
C   -0.6549341082   3.0841646044  -1.7421978686
C   -0.4799541556   1.7218607560  -2.0238548461
C   -1.3465867080   0.7789701754  -1.4787886869
C   -2.3865712726   1.1877010178  -0.6340779544
C   -3.3029956657   0.2130018569  -0.0016841667
C   -2.8813826040  -0.8832033098   0.6789061594
C   -1.4561175313  -1.2435314614   0.8596283432
C   -0.5087876535  -0.3247654654   1.3060793598
C    0.8262103415  -0.6968313392   1.4659996278
O    1.6626777190   0.2893291532   1.8912622788
C    2.9920925956  -0.0762191040   2.2846514664
C    3.6464548935   1.1988824809   2.7797378578
O    4.8603579329   0.8166552478   3.4165997612
C    5.7031549861   1.9250448681   3.7496036164
C    6.8691597337   2.0487453703   2.7974564966
O    6.3790946250   2.3237883223   1.4914224577
C    7.4241107718   2.4488200805   0.5276005524
C    6.8454703201   2.3358239017  -0.8690170882
O    6.6704387359   0.9971096999  -1.3275918799
C    5.6633702313   0.2598539343  -0.6360170572
C    5.4369371292  -1.0425489593  -1.3580903601
O    4.7570640613  -0.7913183493  -2.5824173143
C    4.5719906947  -1.9710307470  -3.3566149921
C    3.7099276637  -1.6559784276  -4.5581316335
O    2.3525251738  -1.3821075725  -4.2029789227
C    2.0770339195  -0.0040434880  -3.9615929119
C    0.8331268397   0.0338856477  -3.0977012758
O    0.5642136785   1.4179299713  -2.8408148733
C    1.2274826604  -2.0090648444   1.1933856911
C    0.2763605326  -2.9407639814   0.7893714824
C   -1.0570997002  -2.5724553216   0.6338825220
S   -2.2593056310  -3.7965426698   0.1463289971
C   -3.6324071091  -3.2166823720   1.1234253303
C   -3.8099309057  -1.8390025984   1.3251467800
C   -4.8495311973  -1.4193379023   2.1645919560
C   -5.7336632563  -2.3358097504   2.7164238048
C   -5.5863938606  -3.6970781670   2.4468065687
C   -4.5270501132  -4.1415587511   1.6651161746
H   -5.3486969958  -1.3679468587  -0.8981271527
H   -7.7342711347  -0.7499486005  -1.1097001913
H   -8.4811999145   1.5455643011  -0.4979732307
H   -6.8201908164   3.2358891250   0.2134165270
H   -1.8692882688   4.5552267686  -0.7701264445
H    0.0294342946   3.8085385780  -2.1737572461
H   -1.2262416224  -0.2795165297  -1.6771542511
H   -0.8008973758   0.6973627683   1.5274188640
H    3.5504490326  -0.4911254136   1.4341930802
H    2.9563924084  -0.8242016128   3.0897741782
H    2.9740357063   1.7023510156   3.4942926482
H    3.8345089318   1.8803510541   1.9375053085
H    6.0999046991   1.7516404741   4.7589173857
H    5.1225563660   2.8585584380   3.7705464298
H    7.4507987547   1.1110951699   2.7947466499
H    7.5334643821   2.8580770313   3.1508482426
H    8.1832575687   1.6616516926   0.6733387940
H    7.9259006758   3.4254358143   0.6414713915
H    7.5450824736   2.7943934639  -1.5768861365
H    5.8925707161   2.8898610848  -0.9177641214
H    4.7246149829   0.8376703409  -0.5964513018
H    5.9714973649   0.0434578631   0.3977775514
H    4.8350051866  -1.7088604038  -0.7162712323
H    6.4042479916  -1.5385077271  -1.5474443649
H    4.0866259063  -2.7557172776  -2.7508715005
H    5.5449797566  -2.3626668411  -3.7046167261
H    3.6936350237  -2.5399013978  -5.2079190585
H    4.1391539816  -0.8206045562  -5.1320545494
H    1.9014559607   0.5278806631  -4.9111191677
H    2.9046369657   0.4826321875  -3.4321083802
H    1.0165340995  -0.5019815511  -2.1549943946
H   -0.0157892391  -0.4346160285  -3.6157362321
H    2.2572356928  -2.3245288485   1.3172572139
H    0.5805815910  -3.9690953623   0.6139005546
H   -4.9664306675  -0.3586044049   2.3673363539
H   -6.5390932408  -1.9895470304   3.3576596840
H   -6.2782278170  -4.4185482950   2.8722377822
H   -4.3816460941  -5.2043050413   1.4909962436
  85
G(CENSO)=       -2792.81759793  G(xTB)=        -135.16281584        Conformer 28
C   -4.2225643224   0.5666877727  -0.2744410851
C   -5.2134651520  -0.2545338380  -0.8266327649
C   -6.4335702765   0.2729545174  -1.2257335424
C   -6.6824275547   1.6389877919  -1.0855117898
C   -5.6919527538   2.4813178169  -0.5954008868
C   -4.4597986203   1.9479542394  -0.2129248821
S   -3.1790187630   3.0338764691   0.3794979880
C   -1.7693255218   2.1577939543  -0.2727178934
C   -0.6689650857   2.8839115538  -0.7369456394
C    0.4314918284   2.2245976832  -1.2540815759
C    0.4361546126   0.8251649508  -1.3347605607
C   -0.6590704080   0.0966953345  -0.8756878410
C   -1.7581140031   0.7572457899  -0.3105808936
C   -2.9336144309   0.0254883267   0.2150385804
C   -2.8622828469  -1.0288611103   1.0685456626
C   -1.5956766601  -1.6294962877   1.5419201990
C   -0.5450565159  -0.8484247391   2.0387715226
C    0.6472168398  -1.4495298836   2.4304534285
O    1.7319874607  -0.7615841494   2.8818877655
C    1.7728440210   0.6502053797   2.6287307215
C    3.1808355853   1.1049470640   2.9628629476
O    3.3624514956   2.3636740262   2.3317944222
C    4.6480701918   2.9302091922   2.5990287107
C    4.9954714321   3.9379482320   1.5218349010
O    5.5463938194   3.3671052973   0.3376913864
C    4.6197007015   2.6174469326  -0.4476057178
C    5.2863564498   2.1895333358  -1.7282998642
O    6.2642475382   1.1919483590  -1.4267583650
C    7.0700597484   0.8014930028  -2.5357965046
C    6.4788102172  -0.3241261571  -3.3575001082
O    5.3511639461   0.1560282001  -4.0856652280
C    4.8403798045  -0.7737385649  -5.0380448877
C    4.0922521585  -1.9540029734  -4.4440551123
O    2.9143888277  -1.5560999052  -3.7396501037
C    3.0765801533  -1.5090745822  -2.3250239161
C    1.7566049125  -1.1416421136  -1.7018280565
O    1.5514176840   0.2699457869  -1.8813863304
C    0.7890587143  -2.8418021988   2.3686324030
C   -0.2649070689  -3.6224301007   1.9280061630
C   -1.4595554336  -3.0238650669   1.5183797389
S   -2.7990024827  -4.0531229032   0.9483561375
C   -4.1570555352  -3.0951432499   1.5877198709
C   -4.0653263948  -1.6953858694   1.6189229162
C   -5.1103398920  -0.9750056997   2.2112577401
C   -6.2456319450  -1.6217152717   2.6790967513
C   -6.3536384502  -3.0087929024   2.5701601280
C   -5.3043218069  -3.7494560571   2.0404062677
H   -5.0202317110  -1.3192589425  -0.9234619900
H   -7.1928736299  -0.3807571258  -1.6450892936
H   -7.6385884313   2.0559359482  -1.3887221245
H   -5.8654141927   3.5518655477  -0.5273887964
H   -0.6790955753   3.9699033173  -0.7016918762
H    1.2893268563   2.7805383447  -1.6204884343
H   -0.6768347585  -0.9852941011  -0.9286819860
H   -0.6737001785   0.2263127021   2.0885077451
H    1.0277277390   1.1781965812   3.2388211611
H    1.5676141112   0.8465482077   1.5660368354
H    3.9038990506   0.3684777244   2.5740174858
H    3.3228329315   1.1815604541   4.0536235874
H    5.4193782897   2.1431906448   2.6200282884
H    4.6410608464   3.4264836904   3.5840391052
H    5.7725093094   4.6061119565   1.9105907784
H    4.1061968919   4.5470508671   1.2844170598
H    3.7411313571   3.2380294998  -0.6934075249
H    4.2623588455   1.7300030208   0.0955950099
H    5.7659400276   3.0555290284  -2.2142526657
H    4.5174560982   1.7962441174  -2.4093568642
H    8.0194921883   0.4426194739  -2.1176010201
H    7.2877015950   1.6675545018  -3.1812302302
H    6.1998571117  -1.1535192807  -2.6875630039
H    7.2517691050  -0.6954934364  -4.0540057141
H    5.6568551019  -1.1608074009  -5.6737315415
H    4.1548885244  -0.2003306754  -5.6729610803
H    4.7420589348  -2.5608073480  -3.7963526147
H    3.7725633895  -2.5935323567  -5.2787610963
H    3.8479549847  -0.7803696284  -2.0305295071
H    3.3710787157  -2.4998417120  -1.9410276843
H    1.7749324881  -1.3737337686  -0.6269967952
H    0.9519392087  -1.7167963427  -2.1793814600
H    1.7244134877  -3.2962197864   2.6815431073
H   -0.1615376953  -4.7037948323   1.9046477758
H   -5.0279360222   0.1056347008   2.2865914344
H   -7.0479892839  -1.0447858455   3.1297494651
H   -7.2425755376  -3.5196042500   2.9292003046
H   -5.3644978788  -4.8336043959   1.9967255517
  85
G(CENSO)=       -2792.81758189  G(xTB)=        -135.16797218        Conformer 29
C   -4.6272425401   0.5811750155  -0.0496535816
C   -5.5164407448  -0.2975608562  -0.6819716968
C   -6.8740779167  -0.0169405855  -0.7421720854
C   -7.3694179415   1.1592863418  -0.1775778102
C   -6.4985866169   2.0744638475   0.4000557691
C   -5.1312295948   1.7948123782   0.4438362999
S   -4.0222054805   2.9937151378   1.1551244253
C   -2.6047397757   2.7008573624   0.1151686353
C   -1.7737963068   3.7717366247  -0.2279085872
C   -0.6602993665   3.5624025849  -1.0222353021
C   -0.3840651103   2.2787037245  -1.5114536976
C   -1.2228833882   1.2146055677  -1.1948696599
C   -2.3139329296   1.4085087579  -0.3386385835
C   -3.1820375177   0.2853284842   0.0802818719
C   -2.7062769466  -0.9013630426   0.5414104095
C   -1.2653637612  -1.2255590876   0.6539890031
C   -0.3576021796  -0.3552891088   1.2726356415
C    0.9979247169  -0.6719785836   1.3131831607
O    1.9564207759   0.1235368826   1.8591896518
C    1.5548950524   1.4076646521   2.3626265680
C    2.7783590821   2.1152548728   2.8756947534
O    3.6289812564   2.4462956099   1.7855638520
C    4.7548657149   3.2135935181   2.2099016397
C    5.6798905010   3.4713907364   1.0403011274
O    6.5454991078   2.3855331168   0.7175557627
C    5.9157099783   1.2879617871   0.0579257327
C    7.0429246454   0.4234820227  -0.4897449378
O    6.5585694242  -0.7451015041  -1.1463106635
C    6.2734202919  -1.8286328888  -0.2600078548
C    5.9209374711  -3.0627665088  -1.0635809697
O    4.6084244944  -3.0762908764  -1.6230330097
C    4.3983808603  -2.1953573625  -2.7330152243
C    3.4674824616  -1.0783025484  -2.3000003524
O    3.1955305517  -0.2615702460  -3.4422563050
C    2.6163843394   0.9930484313  -3.1073075864
C    1.2036483596   0.8353432957  -2.5649350794
O    0.7317314355   2.1616735442  -2.2830232103
C    1.4534095175  -1.8798942775   0.7661661441
C    0.5537450358  -2.7673047699   0.2045132205
C   -0.8070627019  -2.4502915029   0.1539630267
S   -1.9506972287  -3.6151726254  -0.5636198497
C   -3.3448915957  -3.3081233545   0.5016991481
C   -3.5863880585  -2.0097910164   0.9772882127
C   -4.6408891150  -1.8180495674   1.8790427625
C   -5.4775179565  -2.8682696479   2.2297013743
C   -5.2680682236  -4.1379464352   1.6896197042
C   -4.1935446328  -4.3644138829   0.8386085220
H   -5.1300675229  -1.2161535020  -1.1142386664
H   -7.5485344995  -0.7154164343  -1.2289602058
H   -8.4321135742   1.3812290966  -0.2159471034
H   -6.8741809807   3.0133249838   0.7978843294
H   -2.0014932787   4.7734010184   0.1263452078
H   -0.0028670771   4.3855226456  -1.2861362092
H   -1.0346362557   0.2185557934  -1.5774929316
H   -0.7328211491   0.5718122184   1.6890397388
H    0.8396815692   1.2853038025   3.1886263391
H    1.0801460304   1.9936757111   1.5621378262
H    3.3090988448   1.4783314160   3.6032122352
H    2.4474822670   3.0275062315   3.4011704787
H    5.3049577159   2.6858215605   3.0075713956
H    4.4150049746   4.1822362364   2.6171592585
H    6.3429415638   4.3022776823   1.3083338525
H    5.0906987992   3.7720186948   0.1578512557
H    5.2810000879   1.6484678192  -0.7680341902
H    5.2801890271   0.7204621249   0.7532824171
H    7.7340925636   0.1526424479   0.3246324383
H    7.6065480888   0.9915518555  -1.2393958724
H    5.4490824571  -1.5817142963   0.4284176168
H    7.1672485155  -2.0559669592   0.3464625285
H    5.9543952197  -3.9238743884  -0.3854771594
H    6.6768425370  -3.2174833911  -1.8503131075
H    3.9287993035  -2.7737635427  -3.5409151108
H    5.3455384904  -1.7855636940  -3.1018636054
H    3.9394879777  -0.4796196124  -1.5051825865
H    2.5425110114  -1.5198389038  -1.9011058738
H    2.5987747642   1.5844315274  -4.0295850293
H    3.2368153663   1.5211694477  -2.3645110517
H    1.2052710800   0.2437757140  -1.6392955143
H    0.5578388715   0.3419607604  -3.3054488908
H    2.5124916477  -2.1161198971   0.8082706515
H    0.9085214563  -3.7160737777  -0.1888807841
H   -4.8075317339  -0.8263992651   2.2901338973
H   -6.2946943089  -2.6984497478   2.9247295239
H   -5.9231303067  -4.9623107978   1.9567980426
H   -3.9996692909  -5.3615918256   0.4526730460
  85
G(CENSO)=       -2792.81751859  G(xTB)=        -135.16192054        Conformer 30
C   -4.8059279611   0.6621719209  -0.2331437425
C   -5.8905542298  -0.1611256907  -0.5590761587
C   -7.1817106666   0.3466426844  -0.5987877207
C   -7.4103292767   1.6945717213  -0.3190249897
C   -6.3421094123   2.5422820431  -0.0519584132
C   -5.0432939319   2.0306006184  -0.0326648174
S   -3.6695195655   3.1266764727   0.2642844580
C   -2.4765077079   2.3322445665  -0.7978871882
C   -1.5767018102   3.1100021799  -1.5303199812
C   -0.6806406410   2.5065237241  -2.3946869624
C   -0.6885247349   1.1140507645  -2.5587969583
C   -1.5594091423   0.3313038984  -1.8026843799
C   -2.4463534397   0.9359287297  -0.9030385711
C   -3.4222323415   0.1440480021  -0.1210723307
C   -3.1031126098  -0.9431844994   0.6232705431
C   -1.7340824899  -1.4920461811   0.7599795330
C   -0.6459707076  -0.7001713412   1.1213976384
C    0.6165809515  -1.2676442663   1.3022614057
O    1.6078004252  -0.4027902952   1.6560056365
C    2.8646842602  -0.9608552511   2.0579731459
C    3.7797498401   0.2066477762   2.3653692643
O    5.0256466869  -0.3702680427   2.7367798154
C    6.0292631250   0.5900424819   3.0590558391
C    6.4746805579   1.3916785568   1.8409898085
O    7.7969469246   1.8530676684   2.1131022881
C    8.2848307271   2.8162235486   1.1791777463
C    8.4281288777   2.3001248711  -0.2385050092
O    7.1627111697   2.3499391248  -0.8921454450
C    7.1747647971   1.7079657248  -2.1597058192
C    5.7917958301   1.7949178054  -2.7703898127
O    4.7698248468   1.1283072036  -2.0365564800
C    4.8819543628  -0.2918888245  -2.0417398474
C    3.5448052865  -0.8906334221  -1.6866236318
O    2.6358112825  -0.6848786820  -2.7611195313
C    1.3521973661  -1.2346118536  -2.4967808238
C    0.4108269187  -0.7753872334  -3.5839626916
O    0.1601325356   0.6388469399  -3.5123298429
C    0.8030882672  -2.6420210077   1.1200393182
C   -0.2858363104  -3.4385192194   0.7823945209
C   -1.5486718308  -2.8784992538   0.6170226742
S   -2.9430651416  -3.9293301522   0.2467968877
C   -4.1500918071  -3.1072996710   1.2699394468
C   -4.1091084847  -1.7104549534   1.3957964062
C   -5.0088195535  -1.0949730748   2.2742577175
C   -5.9726605686  -1.8389505314   2.9411315706
C   -6.0474340734  -3.2188174256   2.7474094381
C   -5.1271710001  -3.8581852769   1.9251764942
H   -5.7105935704  -1.2126141722  -0.7646803913
H   -8.0118370537  -0.3084134723  -0.8469250494
H   -8.4198420380   2.0951606064  -0.3415071856
H   -6.5119396399   3.6018658024   0.1191915229
H   -1.5918010461   4.1927061714  -1.4400960355
H    0.0097037465   3.1037993603  -2.9828894306
H   -1.5783423587  -0.7481200425  -1.8953000192
H   -0.7736730448   0.3673863301   1.2752333621
H    3.3042615220  -1.5644089970   1.2528070514
H    2.7295900412  -1.5955643548   2.9452694620
H    3.3703795864   0.8201056159   3.1849782620
H    3.8747187006   0.8424659939   1.4708740847
H    6.8842643490   0.0129356624   3.4285047339
H    5.6835494088   1.2543773660   3.8675061154
H    5.8113060709   2.2475854616   1.6428020914
H    6.4544701753   0.7357775684   0.9568426358
H    9.2748943333   3.1025913274   1.5509644749
H    7.6417741257   3.7125641403   1.1783796607
H    8.8171468880   1.2672533588  -0.2203531220
H    9.1596500868   2.9254961088  -0.7799932386
H    7.5000087142   0.6585283609  -2.0559470111
H    7.8844767970   2.2058894734  -2.8446952906
H    5.8438297638   1.4009618951  -3.7997458008
H    5.4826868424   2.8454831769  -2.8201477493
H    5.6252123209  -0.6361158078  -1.3040411232
H    5.1965458555  -0.6513698586  -3.0356616642
H    3.1556218788  -0.4231830030  -0.7664895212
H    3.6786387793  -1.9694856106  -1.4938671895
H    0.9872143744  -0.9088473499  -1.5083560222
H    1.3885537634  -2.3384556405  -2.4930109563
H   -0.5236724920  -1.3485990950  -3.5582646081
H    0.8733141554  -0.9253425520  -4.5643528598
H    1.7717851653  -3.1068632885   1.2614086683
H   -0.1470637097  -4.5107287173   0.6744182349
H   -4.9550211739  -0.0192526905   2.4160271961
H   -6.6674547592  -1.3433719220   3.6130620538
H   -6.8034192132  -3.8045605401   3.2627040751
H   -5.1521859250  -4.9382307626   1.8081302580
  85
G(CENSO)=       -2792.81748936  G(xTB)=        -135.16002832        Conformer 31
C   -4.5764020803   0.6155316140  -0.3087734513
C   -5.4619364672  -0.3145163902  -0.8682108550
C   -6.7443081432   0.0600075936  -1.2435841955
C   -7.1630048830   1.3806764374  -1.0744723339
C   -6.2815552205   2.3330372291  -0.5783772830
C   -4.9868361494   1.9544520271  -0.2173379136
S   -3.8558102492   3.1876626601   0.3928118501
C   -2.3415134311   2.5136606223  -0.2645722601
C   -1.3303737239   3.3836578990  -0.6832061192
C   -0.1554500167   2.8812850592  -1.2120452791
C    0.0099458225   1.4968571604  -1.3596721918
C   -0.9888864022   0.6254086531  -0.9345581431
C   -2.1581164870   1.1283998006  -0.3481515171
C   -3.2243363446   0.2357886252   0.1594279254
C   -2.9979336160  -0.8210533479   0.9816264838
C   -1.6513899006  -1.2346074601   1.4371321076
C   -0.7343738860  -0.3304361583   1.9670107655
C    0.5423631756  -0.7470420907   2.3461146406
O    1.3646017564   0.2354073361   2.8033809414
C    2.6485057645  -0.1442925934   3.3339000993
C    3.4071880327   1.1173870073   3.6963153914
O    4.1844114026   1.6632469658   2.6370454450
C    3.4277215066   2.1436418466   1.5249747321
C    4.3620225442   2.8952495423   0.6123382005
O    5.2662809628   1.9777047101   0.0046940498
C    6.4116353873   2.6269802228  -0.5339470819
C    7.2944115653   1.6121632450  -1.2121459024
O    6.7263164801   1.2621907347  -2.4726826901
C    7.4989902000   0.3097258425  -3.1952386940
C    7.3288864070  -1.1269731508  -2.7187355661
O    5.9787790427  -1.5774668233  -2.6428054444
C    5.2718326865  -1.4768227545  -3.8732747541
C    3.9724538888  -2.2466126338  -3.7719115455
O    3.0993846956  -1.8164017488  -2.7277426642
C    2.7379519003  -0.4431467632  -2.8045424196
C    1.4341502882  -0.3036472104  -2.0444878433
O    1.1785670768   1.1030299468  -1.9345273802
C    0.9027854792  -2.0943982472   2.2315867741
C   -0.0286132765  -3.0098052178   1.7520899378
C   -1.2985240190  -2.5934181333   1.3635739363
S   -2.4706910562  -3.7935495994   0.7575337460
C   -3.9557224309  -3.0764980824   1.4319215690
C   -4.0825181270  -1.6807123426   1.5084692566
C   -5.2273848247  -1.1502668914   2.1166079072
C   -6.2489804249  -1.9799876126   2.5572868773
C   -6.1391480537  -3.3629219490   2.4063205509
C   -4.9870480428  -3.9144869205   1.8596708407
H   -5.1359891297  -1.3437707976  -0.9892715589
H   -7.4202300938  -0.6773743518  -1.6668958999
H   -8.1681298543   1.6781432302  -1.3595420791
H   -6.5891518235   3.3713546911  -0.4889388671
H   -1.4702064680   4.4585430505  -0.6081597041
H    0.6324017605   3.5493008095  -1.5474427883
H   -0.8770696369  -0.4483994097  -1.0258545687
H   -0.9970798292   0.7182897523   2.0681081269
H    3.2220804666  -0.7188680568   2.5931544027
H    2.4981468355  -0.7659177966   4.2281268968
H    4.1277710804   0.8706958454   4.4833863104
H    2.7037429509   1.8673850183   4.0959543449
H    2.6304660775   2.8264537473   1.8643222656
H    2.9542686205   1.3130376777   0.9768134072
H    4.9152865040   3.6486344802   1.1976302253
H    3.7727792060   3.4250384503  -0.1559318281
H    6.9856077966   3.1114740639   0.2744975976
H    6.1185419731   3.4074065588  -1.2567163835
H    7.4053198488   0.7313221931  -0.5597652514
H    8.2945310573   2.0534274520  -1.3630949236
H    8.5741668113   0.5552130513  -3.1451820257
H    7.1925535042   0.4054438166  -4.2427500720
H    7.7338174614  -1.2550732557  -1.7093077023
H    7.9132524742  -1.7707229905  -3.4010838508
H    5.8565167710  -1.9158325944  -4.7012395758
H    5.0749764036  -0.4243536755  -4.1291871242
H    4.1762629117  -3.3025309410  -3.5627693373
H    3.4627856718  -2.1746429656  -4.7483311733
H    2.5952158131  -0.1263486101  -3.8500867661
H    3.5088039723   0.1991029944  -2.3505090106
H    1.5222586090  -0.7519699598  -1.0437319422
H    0.6232177703  -0.8031651210  -2.5910523137
H    1.8823252602  -2.4489406180   2.5298683407
H    0.2408045613  -4.0608554634   1.6952809628
H   -5.3141372103  -0.0728938855   2.2257503820
H   -7.1329651633  -1.5495637678   3.0187508733
H   -6.9379260333  -4.0169201711   2.7443379799
H   -4.8780239058  -4.9929283972   1.7831807668
  85
G(CENSO)=       -2792.81739018  G(xTB)=        -135.16685491        Conformer 32
C   -4.4316215353   0.4827990006  -0.1815176909
C   -5.2161596413  -0.4832805909  -0.8241961288
C   -6.5586421222  -0.2501632076  -1.0878609756
C   -7.1421333097   0.9632332277  -0.7208636373
C   -6.3696772653   1.9580619492  -0.1346360514
C   -5.0158593069   1.7246695701   0.1148252920
S   -4.0305583088   3.0196465251   0.8406214253
C   -2.4859959478   2.6737996119   0.0213197023
C   -1.6363450848   3.7304098129  -0.3212226638
C   -0.4392714633   3.4792769012  -0.9678393215
C   -0.0927796095   2.1645710331  -1.3098162132
C   -0.9342945848   1.1094982228  -0.9703107258
C   -2.1196696499   1.3538554459  -0.2644664030
C   -3.0110571567   0.2512192095   0.1646937243
C   -2.5705845904  -0.8552436179   0.8190423049
C   -1.1500977963  -1.0768195704   1.1698183019
C   -0.3856078351  -0.0772238370   1.7830544110
C    0.9644917252  -0.2870766268   2.0439120422
O    1.7815512711   0.6519062977   2.5960504936
C    1.3146391011   2.0097317352   2.5918985946
C    2.4616731697   2.9064795091   3.0100855001
O    3.6646279873   2.7184321844   2.2791815669
C    3.5549352170   2.9475774637   0.8751429657
C    4.9284080069   2.7990400809   0.2483891644
O    5.3291402948   1.4552968562  -0.0141599859
C    5.4565529354   0.6408266797   1.1545904643
C    6.2335744589  -0.6137193355   0.8278387717
O    5.5572212623  -1.5177690423  -0.0466048208
C    5.7758089650  -1.2619988878  -1.4346432368
C    5.3361105026  -2.4978219762  -2.2040033611
O    5.7262133001  -2.3851535590  -3.5761634816
C    4.7014073899  -2.0166056219  -4.4962926228
C    4.2049535837  -0.5903424009  -4.3799402833
O    3.2242669839  -0.5153428214  -3.3450282704
C    2.7822575199   0.8118824960  -3.1021974246
C    1.5021683846   0.6863494103  -2.3020586959
O    1.0892909138   2.0170180531  -1.9695158674
C    1.5567219594  -1.5188480357   1.7321979954
C    0.7903570260  -2.5325352223   1.1832002848
C   -0.5638881128  -2.3201175491   0.9065940021
S   -1.5349625599  -3.6371007606   0.2001481479
C   -3.0878421214  -3.2842250828   0.9987329886
C   -3.4590798966  -1.9549605127   1.2581228063
C   -4.6474123862  -1.7238644519   1.9629778826
C   -5.4782824056  -2.7753025594   2.3236236692
C   -5.1297508274  -4.0856464620   1.9936288513
C   -3.9282531495  -4.3439701805   1.3460762504
H   -4.7625986225  -1.4306792049  -1.1008735270
H   -7.1528925428  -1.0152244005  -1.5790192911
H   -8.1937082852   1.1488082256  -0.9204712648
H   -6.8091113800   2.9213187729   0.1102803427
H   -1.9202829575   4.7540400954  -0.0925752155
H    0.2258772407   4.2932945314  -1.2407824474
H   -0.6784138317   0.0851307857  -1.2127772795
H   -0.8626690809   0.8649848750   2.0245961660
H    0.4931990449   2.1461629845   3.3102040689
H    0.9406619056   2.2653339031   1.5907167059
H    2.7242277827   2.7131584523   4.0560785163
H    2.1069785978   3.9492274075   2.9297559223
H    3.1769190936   3.9676391119   0.6851340114
H    2.8607482446   2.2342383285   0.4011022854
H    5.6735240493   3.3010597074   0.8889218967
H    4.9234769259   3.2966381317  -0.7278075917
H    4.4656010347   0.3801114336   1.5542178518
H    6.0032898791   1.1862472612   1.9427949860
H    6.3915291933  -1.1558047277   1.7697409117
H    7.2210435386  -0.3536162074   0.4138621702
H    6.8478322024  -1.0873543587  -1.6242570223
H    5.2173250383  -0.3766936630  -1.7656407023
H    4.2529308391  -2.6556250092  -2.1101980135
H    5.8506466475  -3.3765781777  -1.7917043298
H    3.8443013793  -2.7054165969  -4.4177713532
H    5.1506832090  -2.1437824475  -5.4877477668
H    3.7531682957  -0.2859677851  -5.3397436807
H    5.0505389966   0.0871171381  -4.1712971791
H    2.5830319710   1.3404928473  -4.0486102751
H    3.5386628509   1.3840743675  -2.5385850228
H    1.6769789600   0.0986974926  -1.3882791270
H    0.7345749404   0.1846356297  -2.9068632196
H    2.6109563119  -1.6727393607   1.9431414923
H    1.2454703669  -3.4963195248   0.9714993401
H   -4.9211977583  -0.7032319439   2.2140301430
H   -6.3991588932  -2.5744049741   2.8633097655
H   -5.7780919689  -4.9122182083   2.2701294881
H   -3.6301628589  -5.3663356352   1.1297399408
  85
G(CENSO)=       -2792.81734667  G(xTB)=        -135.16421793        Conformer 33
C   -3.8775276666   0.8509304236   0.1946701360
C   -5.1384155855   0.3474859848  -0.1498327557
C   -6.2795680785   1.1238789492  -0.0053150907
C   -6.1790164710   2.4290198573   0.4786479971
C   -4.9330971123   2.9685811853   0.7727669341
C   -3.7864850866   2.1879173891   0.6125212537
S   -2.1931751023   2.8974527184   0.9691954712
C   -1.2349268916   2.0400758089  -0.2646539289
C   -0.1583362704   2.6955186148  -0.8691009421
C    0.6105144391   2.0424256568  -1.8160201562
C    0.2852120923   0.7338226726  -2.1967986695
C   -0.8068875952   0.0889812511  -1.6227848473
C   -1.5433180573   0.7183024876  -0.6115180890
C   -2.6466600880   0.0329972277   0.0989563237
C   -2.5426634240  -1.2147017935   0.6288878558
C   -1.3325141465  -2.0617035190   0.5163019178
C   -0.0537979520  -1.5626290820   0.7942756010
C    1.0694092853  -2.3674865092   0.6240195708
O    2.3529176875  -1.9557901611   0.8165879091
C    2.6135675169  -0.5499627703   0.9746401063
C    2.5073439427  -0.1348781741   2.4393092642
O    2.8222119781   1.2478347020   2.5783847904
C    4.2147337978   1.4923793721   2.8034761919
C    4.4989281614   2.9764643548   2.7089745718
O    4.6132521780   3.4650905054   1.3735193567
C    3.3676600388   3.7328133900   0.7247510508
C    3.6334872729   4.0988178552  -0.7177655440
O    4.0059193728   2.9741857071  -1.5156357198
C    5.4156359487   2.7541275725  -1.6005565031
C    5.6592152621   1.4286289084  -2.2749643318
O    5.3518388612   0.3799070535  -1.3598121775
C    5.6575533541  -0.9220452513  -1.8473863797
C    4.8023455530  -1.3809666556  -3.0121367815
O    3.4393538037  -1.3454328611  -2.6169375773
C    2.5361115984  -1.6368022941  -3.6737485444
C    1.1505980062  -1.2656420508  -3.2138145705
O    1.0945548044   0.1707209314  -3.1328043832
C    0.9168006503  -3.7006568417   0.2177480567
C   -0.3480603427  -4.2175235519  -0.0008027375
C   -1.4762746086  -3.4063024872   0.1509286575
S   -3.0933447806  -4.0954464617  -0.1447544961
C   -4.0025902562  -3.1840404955   1.0850129713
C   -3.6418344958  -1.8606282212   1.3826439711
C   -4.3229365920  -1.2046401047   2.4164102369
C   -5.3836947218  -1.8142701364   3.0708952015
C   -5.7787410392  -3.1031460920   2.7096175842
C   -5.0794547971  -3.7962368670   1.7297214387
H   -5.2145832210  -0.6714754113  -0.5186084502
H   -7.2493320023   0.7121269875  -0.2692833114
H   -7.0693040857   3.0399029756   0.5978803895
H   -4.8459197873   3.9989525301   1.1069256522
H    0.0799243416   3.7190360540  -0.5921740608
H    1.4681513415   2.5288994316  -2.2702774278
H   -1.0829631425  -0.9155995477  -1.9228093378
H    0.0344889614  -0.5320695753   1.1150773764
H    1.9378118997   0.0437914357   0.3446931828
H    3.6335989683  -0.4008623224   0.6069368560
H    3.1747548727  -0.7599138272   3.0526493547
H    1.4850774424  -0.2705888059   2.8107247500
H    4.8371107555   0.9563837746   2.0696448276
H    4.4921169892   1.1376129465   3.8114136893
H    5.4731987541   3.1618660558   3.1772389597
H    3.7373559523   3.5430494863   3.2701400337
H    2.8524650831   4.5732569979   1.2243497008
H    2.7075698483   2.8552630648   0.7610742636
H    4.3955432841   4.8921465969  -0.7802092009
H    2.7025583321   4.4948816136  -1.1446717632
H    5.8736137652   2.7542956614  -0.6025198864
H    5.8857799117   3.5505715805  -2.2025491468
H    6.7187587769   1.3704817227  -2.5788350136
H    5.0388660297   1.3644328408  -3.1827622819
H    5.5057381368  -1.5967934738  -0.9965358537
H    6.7169963800  -0.9851489675  -2.1522141159
H    5.1137924463  -2.4061768032  -3.2814009109
H    4.9598732827  -0.7471553302  -3.9002251256
H    2.5541903516  -2.7105454243  -3.9281805406
H    2.7988156789  -1.0671174424  -4.5805863397
H    0.9604934850  -1.7067930548  -2.2262818372
H    0.3988734694  -1.6363013380  -3.9239516050
H    1.7988449948  -4.3216685219   0.0919442681
H   -0.4612287929  -5.2595751597  -0.2874026690
H   -4.0194384799  -0.1982845798   2.6902938742
H   -5.9044546275  -1.2850454870   3.8636263261
H   -6.6126335174  -3.5828422651   3.2141237618
H   -5.3530997191  -4.8174216340   1.4786288108
  85
G(CENSO)=       -2792.81733995  G(xTB)=        -135.16264854        Conformer 34
C   -4.0426507569   0.4165684813  -0.4398371924
C   -5.0257089050  -0.4788820337  -0.8776968568
C   -6.2224846048  -0.0171401142  -1.4080814586
C   -6.4541147926   1.3544721914  -1.5186023524
C   -5.4699380731   2.2602935040  -1.1422292771
C   -4.2611155811   1.7920378489  -0.6242702922
S   -2.9929751292   2.9635127150  -0.1766655593
C   -1.5668713473   1.9905964587  -0.6235382848
C   -0.4368460335   2.6100868270  -1.1655944082
C    0.6490638959   1.8494496663  -1.5617993922
C    0.6075192441   0.4516708182  -1.4471225460
C   -0.5023583399  -0.1660699790  -0.8775577633
C   -1.5829688483   0.6058489189  -0.4327149987
C   -2.7733726984  -0.0248052225   0.1791018908
C   -2.6920889050  -0.9088370519   1.2044471258
C   -1.4107150195  -1.2706234472   1.8512468642
C   -0.5222331152  -0.2991851911   2.3044864337
C    0.6766705100  -0.6607289780   2.9196155377
O    1.4595244911   0.3758534487   3.3250852006
C    2.6557176403   0.0791840974   4.0656034550
C    3.3362948940   1.3806333170   4.4311567244
O    4.0081904432   1.9976938955   3.3385099077
C    3.2048853005   2.9032847954   2.5785324161
C    3.9882590106   3.3306545165   1.3655861777
O    4.1240800743   2.2146845970   0.4934898459
C    4.9067721003   2.4992389634  -0.6574533222
C    5.0136622835   1.1943917701  -1.4325042521
O    5.7671623201   1.3268889023  -2.6321404868
C    5.0846019136   2.0095242350  -3.6919469337
C    5.3218068277   1.3063395660  -5.0138097650
O    4.5206459393   0.1382886350  -5.1933748072
C    5.0403616101  -1.0416343438  -4.5804603956
C    4.0060939023  -2.1398239118  -4.7071358997
O    2.8057728105  -1.8851357708  -3.9756673377
C    2.9199053093  -2.1422218610  -2.5814479697
C    1.6721329529  -1.6502744411  -1.8970417798
O    1.6918761821  -0.2139041107  -1.9239490757
C    0.9973525119  -2.0126907464   3.0879724380
C    0.0899749338  -2.9852302385   2.6766223605
C   -1.1137507961  -2.6242452583   2.0778610680
S   -2.2869008154  -3.8770254531   1.5928498732
C   -3.7876244949  -2.9964771725   1.9862560070
C   -3.8573398538  -1.6068311083   1.7916686718
C   -5.0206353884  -0.9370349493   2.1892663483
C   -6.1108660066  -1.6384843525   2.6860635432
C   -6.0525181496  -3.0275120165   2.8044089124
C   -4.8871887565  -3.7069437090   2.4708742040
H   -4.8458984020  -1.5459459665  -0.7838773706
H   -6.9762113280  -0.7266928352  -1.7368116665
H   -7.3904444308   1.7209493596  -1.9296789898
H   -5.6285942272   3.3276812021  -1.2698136497
H   -0.4165807061   3.6880491118  -1.3008824498
H    1.5230324809   2.3201743536  -2.0023341324
H   -0.5510191048  -1.2420093688  -0.7573305331
H   -0.7537842912   0.7543044374   2.1771758323
H    3.3345023781  -0.5387076968   3.4613408741
H    2.3963342264  -0.4666534988   4.9855666233
H    4.1065550263   1.1440775978   5.1761548959
H    2.6155977192   2.0710663900   4.8973485686
H    2.9615275018   3.7950441669   3.1805825721
H    2.2635576708   2.4318764653   2.2636413654
H    4.9807256175   3.7071680435   1.6659798532
H    3.4483591445   4.1518667725   0.8632230100
H    5.9114138160   2.8560536843  -0.3724151510
H    4.4277138139   3.2834212870  -1.2697012586
H    4.0033264545   0.8129574491  -1.6463888338
H    5.5387493462   0.4518880049  -0.8193607498
H    5.4524333744   3.0459455681  -3.7663939762
H    4.0020106625   2.0447837652  -3.4966352160
H    6.3923973952   1.0717212915  -5.1340413482
H    5.0341510737   1.9935912468  -5.8197212985
H    5.2940610692  -0.8596095891  -3.5281511750
H    5.9620649921  -1.3667797574  -5.0953805004
H    4.4588637960  -3.0944735259  -4.3908341696
H    3.7018009153  -2.2372554194  -5.7560776218
H    3.7984770259  -1.6431917337  -2.1446474667
H    3.0167847502  -3.2254143057  -2.3943851842
H    1.6564242835  -2.0090033024  -0.8573438213
H    0.7803510527  -2.0247591721  -2.4189368731
H    1.9220571035  -2.3211250162   3.5615996929
H    0.3218447129  -4.0332890913   2.8455332776
H   -5.0666419907   0.1436132380   2.0903194118
H   -7.0077362564  -1.1021948851   2.9823158281
H   -6.9045422649  -3.5815895731   3.1879653159
H   -4.8213899478  -4.7832861748   2.6054853820
  85
G(CENSO)=       -2792.81718791  G(xTB)=        -135.16231224        Conformer 35
C   -4.1033085183   0.3619527596  -0.5710212965
C   -5.0127637504  -0.5928486187  -1.0419696631
C   -6.1773814551  -0.2061900756  -1.6906343517
C   -6.4489773901   1.1482331687  -1.8892782960
C   -5.5337619148   2.1103149431  -1.4800665840
C   -4.3565119371   1.7162345840  -0.8412236261
S   -3.1743250139   2.9538152493  -0.3440114911
C   -1.6812434796   2.0179433084  -0.6192984368
C   -0.5309550040   2.6674696104  -1.0769188608
C    0.6185580472   1.9436983168  -1.3362034099
C    0.6237798372   0.5501782068  -1.1718087221
C   -0.5092669198  -0.0966897780  -0.6846586686
C   -1.6592946352   0.6409689921  -0.3738326878
C   -2.8754287036  -0.0058603596   0.1688843778
C   -2.8660532510  -0.8384114497   1.2406232004
C   -1.6353296303  -1.1861618286   1.9860339716
C   -0.7307829107  -0.2147556024   2.4069320866
C    0.4368026676  -0.5694027651   3.0826881406
O    1.2594122358   0.4662018441   3.4032716488
C    2.4057196232   0.1984300992   4.2306217923
C    3.1862843902   1.4885506767   4.3939362353
O    4.1661786770   1.7142576982   3.3855312537
C    3.6425905437   1.8944456828   2.0712615189
C    4.8077806663   2.3480266903   1.2128369288
O    4.4133594383   2.2439126263  -0.1486510881
C    5.4401360789   2.6671147396  -1.0384887158
C    5.0866888150   2.1578708041  -2.4217976800
O    6.1320216695   2.5843324025  -3.2910094390
C    6.0404726891   2.0688685190  -4.6195834167
C    6.2857169407   0.5744714647  -4.7221348315
O    5.0567470162  -0.1356656858  -4.5597547656
C    5.2633794418  -1.5112144978  -4.2633228345
C    3.9448655205  -2.2503231412  -4.3671159675
O    2.8995557588  -1.7372648410  -3.5479704370
C    3.0779621372  -1.9601147912  -2.1543543777
C    1.8246106712  -1.5102932962  -1.4502857895
O    1.7762684209  -0.0769097830  -1.5209797385
C    0.6946201888  -1.9128977689   3.3779080562
C   -0.2321747974  -2.8818198368   3.0042298872
C   -1.3926456890  -2.5291744923   2.3207210168
S   -2.5655482397  -3.7900309574   1.8576782782
C   -4.0657842801  -2.8535399001   2.0787747370
C   -4.0842889697  -1.4805860063   1.7847576445
C   -5.2561771621  -0.7610496796   2.0513193310
C   -6.3973628790  -1.4024308413   2.5124688891
C   -6.3842989806  -2.7812008312   2.7273756857
C   -5.2156141066  -3.5057314797   2.5283009796
H   -4.8023311028  -1.6459151545  -0.8780782329
H   -6.8749724947  -0.9605026039  -2.0428764465
H   -7.3605258053   1.4563518703  -2.3935333493
H   -5.7209913942   3.1630558873  -1.6738282434
H   -0.5417723943   3.7398748962  -1.2520997688
H    1.5119724685   2.4362600054  -1.7076461151
H   -0.5209758320  -1.1675262540  -0.5189138927
H   -0.9169588848   0.8336486854   2.1946697423
H    3.0475120853  -0.5673081691   3.7725188614
H    2.0666897980  -0.1629893678   5.2120694031
H    3.7483099197   1.4360529315   5.3322977232
H    2.4850585686   2.3369558819   4.4568871450
H    2.8341285195   2.6430142989   2.0708644343
H    3.2368932795   0.9529543586   1.6672012974
H    5.6770641050   1.6984117606   1.4103580917
H    5.0929529617   3.3835925823   1.4623137354
H    6.4117929451   2.2428460225  -0.7360875374
H    5.5322778196   3.7661390475  -1.0365468016
H    4.1156224147   2.5631061817  -2.7540559127
H    5.0057373073   1.0621232460  -2.3972690736
H    6.8187071179   2.5949717809  -5.1830999525
H    5.0635407551   2.3152148708  -5.0684712984
H    7.0154048330   0.2747475608  -3.9511668063
H    6.7221414965   0.3373063475  -5.7074998401
H    5.7158119556  -1.6205150368  -3.2628331678
H    5.9571046786  -1.9725013694  -4.9883798993
H    4.1280700432  -3.3155136912  -4.1423391355
H    3.5695432140  -2.1758938113  -5.3941858647
H    3.9453570197  -1.4076915560  -1.7597724860
H    3.2302253514  -3.0331427799  -1.9475444999
H    1.8432576846  -1.8356160286  -0.3996425528
H    0.9466155732  -1.9455193009  -1.9462172190
H    1.5860150796  -2.2161083600   3.9146319448
H   -0.0478707732  -3.9206360549   3.2645162052
H   -5.2664971582   0.3109330592   1.8766289445
H   -7.2986448444  -0.8277883606   2.7052243072
H   -7.2761617426  -3.2895930236   3.0826887528
H   -5.1883659548  -4.5712464235   2.7402044555
  85
G(CENSO)=       -2792.81708685  G(xTB)=        -135.16767693        Conformer 36
C   -4.0296288926   0.7827295212   0.0066916062
C   -5.2561560275   0.2252802426  -0.3758930062
C   -6.4143605977   0.9894425166  -0.3821709271
C   -6.3645648503   2.3342020253  -0.0125902055
C   -5.1492476108   2.9226800877   0.3150468081
C   -3.9835177242   2.1539948694   0.3036630477
S   -2.4274025196   2.9278098326   0.6968856029
C   -1.3680527590   1.9756140874  -0.3752495903
C   -0.2472572068   2.5801969785  -0.9530974841
C    0.5845593607   1.8520483805  -1.7861720485
C    0.2796635962   0.5166952353  -2.0850487305
C   -0.8431956169  -0.0839966971  -1.5247968767
C   -1.6442364935   0.6262247053  -0.6228005296
C   -2.7844704874  -0.0134557717   0.0686569400
C   -2.6926564114  -1.2096850170   0.7050129173
C   -1.4546768448  -2.0210839337   0.7422156253
C   -0.2177880981  -1.4714101391   1.1064263863
C    0.9350479614  -2.2482133158   1.0439163455
O    2.1841875036  -1.7927313542   1.3348110426
C    2.3448859067  -0.4068098439   1.6622606237
C    3.8378131288  -0.1989104494   1.8222396456
O    4.0445425594   1.1546589361   2.1972282900
C    5.4341834574   1.4490198554   2.3414468314
C    5.6328439205   2.9136168970   2.6686384559
O    5.5060433881   3.8118288423   1.5702626966
C    4.1671735258   4.0748606450   1.1302127947
C    3.7986214500   3.3333142671  -0.1397003302
O    4.5220207296   3.8103161401  -1.2812821020
C    5.7227605898   3.0966817503  -1.5827982952
C    5.5081930568   1.9649821989  -2.5622530361
O    4.8076386483   0.9002740032  -1.9223552161
C    4.4827258555  -0.1509211482  -2.8247978687
C    3.8015463555  -1.2383963242  -2.0070175681
O    3.3577053350  -2.3385540510  -2.8010688402
C    2.2804351586  -2.0814845207  -3.7069364065
C    1.0211932799  -1.5475134869  -3.0605038143
O    1.1437485086  -0.1182363162  -2.9228598622
C    0.8579840969  -3.5925318676   0.6530436116
C   -0.3700940890  -4.1559685581   0.3565825443
C   -1.5309003537  -3.3783676206   0.4095599817
S   -3.1028983375  -4.1248266905   0.0227042629
C   -4.1301295434  -3.1920039653   1.1398611000
C   -3.8313533852  -1.8461942247   1.4037265107
C   -4.6120685458  -1.1627681282   2.3439441861
C   -5.7046056777  -1.7760092112   2.9414093699
C   -6.0317440856  -3.0924244691   2.6136271771
C   -5.2376460866  -3.8078472431   1.7258062782
H   -5.2920237237  -0.8236803724  -0.6558629261
H   -7.3575521151   0.5373445875  -0.6750823086
H   -7.2691505510   2.9356241286  -0.0099195638
H   -5.1000041724   3.9803341767   0.5593084961
H   -0.0286296624   3.6256700771  -0.7530714288
H    1.4649662731   2.3088595589  -2.2295774513
H   -1.1007333631  -1.1125807377  -1.7466183083
H   -0.1783317698  -0.4288447274   1.4001533530
H    1.8187245656  -0.1675039967   2.5974715720
H    1.9480423107   0.2285746667   0.8565529642
H    4.3510833210  -0.4230082439   0.8727017428
H    4.2303842025  -0.8821231505   2.5941839375
H    5.9781866428   1.1936362571   1.4162462853
H    5.8582849912   0.8454314224   3.1627979798
H    6.6630859499   3.0332998943   3.0252989673
H    4.9540307330   3.2053944782   3.4869149702
H    4.1044064872   5.1556636218   0.9406218078
H    3.4423859779   3.8221409854   1.9185391745
H    2.7353717898   3.5251440350  -0.3407373424
H    3.9313109796   2.2534084187  -0.0155820525
H    6.1985896355   2.7240849529  -0.6660569681
H    6.4084138628   3.8178546137  -2.0469758343
H    6.4914442953   1.6122414171  -2.9217072680
H    4.9368391757   2.3266105565  -3.4339867625
H    5.3931332311  -0.5500898863  -3.3036933276
H    3.8162744436   0.2264415017  -3.6161619559
H    2.9769626344  -0.7992865911  -1.4263449391
H    4.5193510913  -1.6680850467  -1.2994609580
H    2.0474495909  -3.0591064067  -4.1425483732
H    2.5888133583  -1.4142010147  -4.5257921131
H    0.8772137051  -2.0154012432  -2.0756380216
H    0.1535855482  -1.7826153717  -3.6932722785
H    1.7658327145  -4.1870687547   0.6102569672
H   -0.4301106592  -5.2074602330   0.0891809950
H   -4.3605413143  -0.1347400476   2.5889562599
H   -6.3034079461  -1.2280531321   3.6631649059
H   -6.8894558036  -3.5748939077   3.0735482347
H   -5.4635259955  -4.8468781843   1.5017949807
  85
G(CENSO)=       -2792.81708444  G(xTB)=        -135.15887192        Conformer 37
C   -3.9487531872   0.7391971576  -0.1213317069
C   -5.1049678356   0.1458253315  -0.6414069400
C   -6.2812097478   0.8722660273  -0.7661399256
C   -6.3179529698   2.2128663071  -0.3807218140
C   -5.1672200201   2.8365708371   0.0865767270
C   -3.9827663611   2.1063889414   0.1976040844
S   -2.5030201139   2.9194149744   0.7744222171
C   -1.3162405655   2.0401279492  -0.2261868175
C   -0.1927663998   2.7024944197  -0.7276752713
C    0.6971268820   2.0336376450  -1.5511635482
C    0.4531294236   0.7017501078  -1.9155599664
C   -0.6443888686   0.0272998123  -1.3863307861
C   -1.5160774295   0.6848916352  -0.5113839354
C   -2.6861795059  -0.0061697573   0.0742202865
C   -2.5995794822  -1.1897601337   0.7311648052
C   -1.3190440813  -1.8898198179   0.9744874672
C   -0.2207683874  -1.2139877455   1.5199294385
C    0.9718862648  -1.8915252055   1.7606521648
O    2.0811453065  -1.3111154498   2.2882007921
C    1.9878312633   0.0734997991   2.6639934846
C    3.3144938603   0.4898452133   3.2519475920
O    4.3523559773   0.5672028963   2.2740177140
C    4.7668443688   1.8929524822   1.9509220027
C    3.7657105932   2.6266120988   1.0690466721
O    4.3494477041   3.8965714115   0.7688520978
C    3.7816445086   4.5517403398  -0.3659526898
C    4.5285144264   4.2316493484  -1.6418397397
O    4.3317523923   2.8602420006  -1.9628818661
C    5.2720106237   2.3553717644  -2.9025415702
C    5.0652693899   0.8686056047  -3.0440948868
O    5.3866396400   0.2408467687  -1.8062847045
C    5.4749036675  -1.1787461736  -1.8775098624
C    4.2168001045  -1.8808082600  -2.3460053246
O    3.1491946380  -1.5680805667  -1.4581270888
C    1.8773973985  -2.0287121707  -1.8967550131
C    1.3156819701  -1.2378348817  -3.0683221058
O    1.3211900910   0.1779974307  -2.8237834469
C    1.0711485151  -3.2589451111   1.4629057774
C   -0.0264580764  -3.9400393496   0.9659570219
C   -1.2292683446  -3.2647089324   0.7342566485
S   -2.6569382764  -4.1589406025   0.1474389089
C   -3.9130740664  -3.2763298360   1.0562877975
C   -3.7670065515  -1.9006858907   1.2978734123
C   -4.7212346726  -1.2606177199   2.0986040639
C   -5.8318753293  -1.9470344066   2.5687547150
C   -6.0039267307  -3.2951746656   2.2521841479
C   -5.0383995869  -3.9661642560   1.5115173547
H   -5.0745430193  -0.9003858994  -0.9322509811
H   -7.1710406104   0.3937865968  -1.1648326720
H   -7.2366963338   2.7848191875  -0.4741940934
H   -5.1813348543   3.8918233201   0.3450745781
H   -0.0241648622   3.7493705968  -0.4896718201
H    1.5704795834   2.5381478545  -1.9552066422
H   -0.8479019861  -1.0086841356  -1.6308323167
H   -0.3263973438  -0.1591208466   1.7416627776
H    1.2013888748   0.1983865573   3.4237721372
H    1.7380280761   0.6847528179   1.7851590097
H    3.6192695968  -0.2480359543   4.0069434954
H    3.1787653170   1.4549286921   3.7608199706
H    5.7113248474   1.7912640037   1.4035964383
H    4.9632458351   2.4713208257   2.8685213433
H    2.8028396430   2.7723028861   1.5887825625
H    3.5909825107   2.0411175747   0.1573163911
H    3.8583165736   5.6318381761  -0.1858632386
H    2.7147510134   4.2997379062  -0.4673257815
H    5.6012179762   4.4404200100  -1.4954141327
H    4.1629486906   4.8837697418  -2.4558760332
H    6.2997829236   2.5641949749  -2.5618972649
H    5.1342813877   2.8294081326  -3.8901290086
H    5.7196621166   0.4980219805  -3.8520793724
H    4.0193761758   0.6708234865  -3.3264937680
H    5.7232832079  -1.5054701815  -0.8611375255
H    6.2969281358  -1.4820420725  -2.5501390770
H    4.4121630294  -2.9676459544  -2.3484097915
H    3.9772472672  -1.5911041142  -3.3792808597
H    1.2181831897  -1.9392216651  -1.0276678372
H    1.9109301396  -3.0934043754  -2.1867154697
H    0.3070118242  -1.6012807043  -3.3092200715
H    1.9285132912  -1.3573120845  -3.9658570832
H    2.0061831261  -3.7779311513   1.6524574649
H    0.0451558609  -5.0073046972   0.7744410961
H   -4.5878680934  -0.2094580760   2.3374373575
H   -6.5644897135  -1.4315229079   3.1829798881
H   -6.8756349128  -3.8351434387   2.6107223218
H   -5.1454846226  -5.0276531038   1.3051268189
  85
G(CENSO)=       -2792.81706436  G(xTB)=        -135.16335148        Conformer 38
C   -4.8825805837   0.2445354789  -0.3513795568
C   -5.6396094929  -0.8336016573  -0.8260982113
C   -7.0074576765  -0.7092546723  -1.0256432507
C   -7.6433869428   0.5048074835  -0.7623319081
C   -6.9028995072   1.6036629407  -0.3443512455
C   -5.5247970141   1.4783841683  -0.1584057985
S   -4.5848366663   2.8991837353   0.3657686994
C   -3.0641544998   2.5571463177  -0.5000964540
C   -2.2845628743   3.6106584966  -0.9706556461
C   -1.0953343963   3.3639793937  -1.6501698417
C   -0.7115132094   2.0415974353  -1.8995006067
C   -1.4920221736   0.9859965138  -1.4291386276
C   -2.6417581453   1.2300147401  -0.6838774414
C   -3.4329827323   0.1366443229  -0.0769297447
C   -2.8830869271  -0.8479704004   0.6793105708
C   -1.4312976242  -0.9493568649   0.9558481039
C   -0.6835554983   0.1411107187   1.3942059655
C    0.6919155652   0.0291923028   1.5926652214
O    1.3226298303   1.1746615388   1.9729444449
C    2.7359484930   1.1216867033   2.2100286760
C    3.1616225628   2.5581381733   2.4820031817
O    4.5335554215   2.6554004885   2.8451892281
C    5.4519420711   2.3563316018   1.7875861096
C    6.1644971843   1.0457591712   2.0814851349
O    6.9281878033   0.7121933519   0.9323427418
C    7.7053396973  -0.4718529592   1.1034385951
C    8.0053235930  -1.0480252060  -0.2555487730
O    6.7956395966  -1.5781453430  -0.7840342923
C    6.8919905652  -1.9434340744  -2.1559848543
C    5.5326513466  -2.3863495375  -2.6526777918
O    4.6068438313  -1.3237277366  -2.8642047000
C    3.9778505914  -0.8301662644  -1.6792352189
C    2.8489047374   0.0830999941  -2.0790891225
O    3.3972262715   1.3115614143  -2.5712304482
C    2.5813915524   2.0061561842  -3.5061147527
C    1.3732912357   2.6909001755  -2.9055300678
O    0.4018725548   1.6789821167  -2.5907154341
C    1.3326141238  -1.1987378942   1.3941419568
C    0.5799250690  -2.3044045332   1.0110369094
C   -0.7916722466  -2.1908183801   0.8000148664
S   -1.7319497310  -3.6266825516   0.3158496769
C   -3.2458277932  -3.2595630578   1.1812921496
C   -3.6751062532  -1.9288008144   1.3084300067
C   -4.8280524858  -1.6720867650   2.0611587578
C   -5.5738268445  -2.7117288487   2.5988683191
C   -5.1723849951  -4.0336255465   2.4017420780
C   -4.0004659833  -4.3093581734   1.7083377033
H   -5.1424822794  -1.7794401665  -1.0223757685
H   -7.5799127580  -1.5588402109  -1.3865543791
H   -8.7145350761   0.6064403434  -0.9120479776
H   -7.3888035474   2.5616690474  -0.1799701530
H   -2.6068347325   4.6373369207  -0.8188048762
H   -0.5049477132   4.2005306700  -2.0064020363
H   -1.1667934011  -0.0332133449  -1.6153055716
H   -1.1614722248   1.1024448081   1.5563784041
H    3.2521812291   0.7220464569   1.3258744442
H    2.9539704719   0.4815514813   3.0769244296
H    2.5924397357   2.9527859499   3.3310363658
H    2.9440642292   3.1806207144   1.5991263022
H    6.1805548347   3.1758023220   1.7288385309
H    4.9374076043   2.2927219301   0.8181337387
H    5.4281012891   0.2531396404   2.2977577646
H    6.8079295637   1.1573917698   2.9709882735
H    7.1490286996  -1.2128965338   1.6992269615
H    8.6460451308  -0.2448115139   1.6310086729
H    8.7713589722  -1.8368869181  -0.1624765536
H    8.4052594391  -0.2609373373  -0.9164460780
H    7.6085920925  -2.7748659472  -2.2868112832
H    7.2482923353  -1.0901090452  -2.7579936426
H    5.1093113007  -3.1354988795  -1.9624225382
H    5.6678188753  -2.8634890113  -3.6308886741
H    4.6969810113  -0.2940047854  -1.0434579367
H    3.5654318736  -1.6692208047  -1.0927824106
H    2.2079495453   0.2679862124  -1.2022276032
H    2.2339383583  -0.4002750020  -2.8526881602
H    2.2575477225   1.3308914503  -4.3153445261
H    3.2206624871   2.7821981782  -3.9433549139
H    0.9574093476   3.4009454907  -3.6361068577
H    1.6553885091   3.2379079054  -1.9943255890
H    2.3977814815  -1.3161460631   1.5580511114
H    1.0720676341  -3.2657926422   0.8912958521
H   -5.1420403957  -0.6427433249   2.2088922162
H   -6.4693182080  -2.4924341433   3.1730454425
H   -5.7548953511  -4.8514357676   2.8164476325
H   -3.6597902203  -5.3347539966   1.5927551063
  85
G(CENSO)=       -2792.81705010  G(xTB)=        -135.16293439        Conformer 39
C   -4.8739438853   0.5666464792  -0.0421357393
C   -5.9050041899  -0.2608537829  -0.5033327785
C   -7.1881814587   0.2359180067  -0.6856538725
C   -7.4618315873   1.5780986670  -0.4191747863
C   -6.4421344731   2.4300742096  -0.0129771189
C   -5.1498096758   1.9296066492   0.1573022603
S   -3.8520664416   3.0372476772   0.6733263586
C   -2.4888014315   2.2982318680  -0.2055145398
C   -1.4426731207   3.0966173838  -0.6623581694
C   -0.3673885947   2.5344660274  -1.3443012836
C   -0.3711898916   1.1615705125  -1.6135792861
C   -1.4198413393   0.3625598822  -1.1605379179
C   -2.4541133995   0.9085065286  -0.4055381789
C   -3.5051835562   0.0689150588   0.2138530704
C   -3.2239412139  -1.0221675650   0.9737877996
C   -1.8411128090  -1.4761747161   1.2416297260
C   -0.8487205920  -0.5740151435   1.6434059102
C    0.4703637510  -0.9940910294   1.7810671109
O    1.5017961211  -0.1617312161   2.0929738468
C    1.2074480648   1.2437742266   2.1418625919
C    2.4886823573   2.0171554942   2.2827867325
O    3.2690014299   1.8840182457   1.0998195189
C    4.2497430106   2.9172908532   0.9934974160
C    5.2867283960   2.5564456523  -0.0471061482
O    6.2440008207   1.6094851806   0.4151541347
C    5.8695114012   0.2433601512   0.2249243047
C    7.0398167771  -0.6278898631   0.6291921811
O    8.2580536089  -0.3702197485  -0.0662348025
C    8.4743280450  -1.0662245220  -1.2917845291
C    8.1058072615  -0.2896278937  -2.5397063960
O    6.7105176504  -0.4035566672  -2.7993900358
C    6.3131659209   0.3106096538  -3.9641416086
C    4.8614557139   0.0226258511  -4.2420207536
O    4.0403793565   0.7197024156  -3.3040472904
C    2.7245282429   0.1861862463  -3.2600558719
C    1.8490894870   1.1843367267  -2.5277374272
O    0.6055224467   0.5073232119  -2.3004144745
C    0.7970349063  -2.3433709437   1.5817431835
C   -0.1954234490  -3.2547608409   1.2642152022
C   -1.5175417054  -2.8288323780   1.0969968968
S   -2.7791835951  -4.0111625513   0.6681709487
C   -4.1580513135  -3.2649330525   1.5145482657
C   -4.2544799362  -1.8669764265   1.6159656322
C   -5.3093155983  -1.3270686666   2.3632556166
C   -6.2815189610  -2.1459662047   2.9197560600
C   -6.2119232462  -3.5288751915   2.7460958437
C   -5.1439650423  -4.0912013138   2.0586634370
H   -5.6907358977  -1.3069507214  -0.7027582543
H   -7.9772848274  -0.4231090106  -1.0359290128
H   -8.4652409906   1.9709946411  -0.5566151322
H   -6.6427749880   3.4848072899   0.1550367391
H   -1.4625380974   4.1700001694  -0.4931806910
H    0.4417863014   3.1744223540  -1.6776572963
H   -1.3888617005  -0.7058389245  -1.3519294457
H   -1.1298718066   0.4598664322   1.7986907643
H    0.5596503868   1.4640930556   3.0028489712
H    0.6927143759   1.5486293397   1.2198664176
H    3.0602985308   1.6757405421   3.1618735211
H    2.2095900023   3.0711095365   2.4486840221
H    4.7540313371   3.0714155200   1.9616711998
H    3.7616469625   3.8669545128   0.7100202173
H    5.8473225233   3.4691905147  -0.2888757744
H    4.7989955128   2.2022452183  -0.9702184782
H    5.5929883625   0.0735086105  -0.8253292739
H    5.0123461688  -0.0267827167   0.8635618096
H    6.7433558780  -1.6838117869   0.5203925298
H    7.2663320761  -0.4486151126   1.6885279857
H    7.9530071980  -2.0366155667  -1.2907532654
H    9.5536195049  -1.2644970495  -1.3365202001
H    8.6751288809  -0.7037795215  -3.3911923246
H    8.3988222441   0.7672577321  -2.4194477961
H    6.9087025928  -0.0146976445  -4.8344978005
H    6.4710914678   1.3948729664  -3.8317019566
H    4.6890321473  -1.0631824476  -4.1694513646
H    4.6147328457   0.3404803773  -5.2683311532
H    2.7158075629  -0.7803037079  -2.7292378752
H    2.3303490929   0.0218999457  -4.2763661513
H    1.7013114843   2.0844178355  -3.1393503225
H    2.3046211993   1.4697070774  -1.5675273630
H    1.8275520272  -2.6654970671   1.6993486534
H    0.0572770981  -4.3050034407   1.1454766369
H   -5.3645387992  -0.2502778171   2.4941084343
H   -7.0942428580  -1.7072086415   3.4913150393
H   -6.9727601420  -4.1746138814   3.1753011504
H   -5.0615866953  -5.1705066333   1.9622273188
