# Supplementary material for: Chiral Induction and Memory via Supramolecular Deracemization
Source: Angew Chem Int Ed Engl. 2025 Aug 5;64(38):e202510584. doi: 10.1002/anie.202510584 (PMC12435425; doi:10.1002/anie.202510584)
Supplement: Supplementary file 2 — Supporting Information [file ANIE-64-e202510584-s001.zip › BTX-21c7-M-anti-R-MDBA.xyz]

  119
G(CENSO)=       -3429.48800630  G(xTB)=        -178.80508731        Conformer 1
C   -0.7398208268   1.2608823234  -4.1465381523
C    0.3909007111   1.0840717194  -3.1685293788
H    1.3392562012   1.3271340477  -3.6684610186
O    0.1732354727   1.9817655575  -2.0689789404
C    1.1223008230   2.0488200983  -1.0951698243
C    2.2417210264   1.2239409133  -1.0330334191
C    3.1710849367   1.3781375776   0.0051266109
C    4.3787205833   0.5265453305   0.0870607232
C    4.3347826374  -0.8265199213   0.0105947420
C    5.5312935378  -1.6969037706   0.0165381024
C    6.5395041547  -1.5938664426   0.9821198300
C    7.6688588320  -2.3982392748   0.9175502048
H    8.4452636271  -2.3003243307   1.6707690420
C    7.8050764882  -3.3296144168  -0.1125049763
H    8.6893321359  -3.9579100070  -0.1698791398
C    6.7905577802  -3.4879403169  -1.0489576591
H    6.8735085234  -4.2434805288  -1.8255749687
H    6.4354859468  -0.8610722144   1.7772330937
C    5.6493818680  -2.6880427684  -0.9710595765
S    4.3373625674  -2.9197052237  -2.1586649322
C    2.9531557746  -2.5677288180  -1.0910258058
C    1.7572301912  -3.2757574600  -1.2387151892
C    0.7033700421  -3.0466332349  -0.3708661992
C    0.8441948658  -2.1225861089   0.6735331052
O   -0.2210530631  -2.0197225983   1.5203268568
C   -0.0632070627  -1.2197812016   2.7043765360
H    0.0961169798  -0.1644253327   2.4382123355
H    0.8050389500  -1.5754667145   3.2762527482
C   -1.2969579847  -1.3664542130   3.5529094130
O   -2.3780781246  -0.6215469488   2.9906994612
C   -3.5330096389  -0.6648998871   3.8334649483
H   -4.0630565434  -1.6220851519   3.7091497782
H   -3.2321059133  -0.5761879401   4.8891975426
C   -4.4485419404   0.4905955091   3.5370740576
O   -5.0301082688   0.3628399356   2.2346131720
C   -5.9396969727   1.4425122736   1.9783886693
H   -6.6474284080   1.5285459275   2.8172417037
H   -5.3847412871   2.3909153148   1.8956356772
C   -6.7299745611   1.1850065246   0.7256522459
H   -7.5237884120   1.9477220891   0.6643591349
H   -7.2111174703   0.1938510589   0.7711782155
O   -5.8783581207   1.2749469730  -0.4147272819
C   -6.6143322214   1.1867081666  -1.6328505004
H   -7.1489627512   0.2235585182  -1.6903966604
H   -7.3607624434   1.9965076293  -1.6873734435
C   -5.6703250559   1.3275095156  -2.7970448021
O   -4.7600915003   0.2202316610  -2.8005741614
C   -4.1763185716  -0.0435091392  -4.0823946398
C   -3.0482176768   0.8805095708  -4.4799833725
H   -2.7859825128   0.6480078330  -5.5262390027
H   -3.3568145065   1.9388123514  -4.4426037748
H   -3.7989974688  -1.0706062354  -4.0424393233
H   -4.9560310323   0.0029901311  -4.8576708062
H   -5.1265688674   2.2813452442  -2.7313344085
H   -6.2652344999   1.3306869705  -3.7228968537
H   -5.2490770837   0.4917945725   4.2940264123
H   -3.9017164714   1.4432591033   3.6164768877
H   -1.5640197965  -2.4310581716   3.6534462355
H   -1.0621512517  -0.9787284866   4.5571531025
C    2.0194755850  -1.3892507260   0.8038588910
H    2.1453269814  -0.6548587539   1.5911708549
H   -0.2187780238  -3.6129076366  -0.4595871963
H    1.6608613152  -4.0298355641  -2.0150728196
C    3.0705918399  -1.5871124710  -0.1010434130
C    5.6279462638   1.3032169847   0.2529409508
C    5.6774617968   2.3090546449   1.2316099695
S    4.2258303481   2.6820068728   2.1988519358
C    6.8556182845   3.0188897325   1.4699800552
H    6.8812192524   3.7873084221   2.2379223780
C    7.9834962185   2.7560429465   0.7022754986
C    7.9280019257   1.8105794822  -0.3225170158
H    8.7979855633   1.6309960897  -0.9474082361
H    8.8975005359   3.3139625933   0.8846591795
C    6.7590654168   1.0962631590  -0.5461218797
H    6.7158785404   0.3545217366  -1.3383612787
C    2.9941890278   2.4031537257   0.9399504791
C    1.8584041991   3.2162337534   0.8844024502
H    1.7185624372   4.0103443382   1.6128473425
H    2.4163355991   0.4516672761  -1.7732331917
C    0.9227001832   3.0360514065  -0.1187817967
H    0.0477264874   3.6757775244  -0.1824597432
H    0.4346193453   0.0433031071  -2.8142918192
H   -0.4561206830   0.7808375659  -5.0974754731
O   -1.9242896499   0.6568457793  -3.6303798579
H   -0.9004888534   2.3339965054  -4.3409856022
C   -4.2934643351  -3.3789551915   1.5691938259
H   -3.3175424692  -3.5179049708   2.0288508766
C   -5.4108189373  -4.0252337122   2.0925576499
H   -5.3038460156  -4.6726861142   2.9587287392
C   -6.6620816009  -3.8319113046   1.5135555217
H   -7.5362717746  -4.3288223642   1.9251587554
C   -6.7890289573  -3.0023374919   0.4002619128
H   -7.7625817928  -2.8527688976  -0.0590359806
C   -5.6700707062  -2.3691796902  -0.1316809024
H   -5.7799724453  -1.7361841441  -1.0101614743
C   -4.4147134552  -2.5460321062   0.4570934623
C   -3.1840802230  -1.8692120001  -0.0991765710
C   -2.8282885726  -2.3745663641  -1.4894478065
H   -2.3501175189  -2.0308786864   0.5890710884
N   -3.4020545956  -0.3673431285  -0.1094187767
C   -2.1370654499   0.4476138859  -0.2520568322
H   -1.7839143478   0.3258850037  -1.2772707569
H   -1.4120995774   0.0249699256   0.4477459087
C   -2.4032220688   1.8954823667   0.0506770048
C   -2.2731652781   2.3762161712   1.3547898148
H   -1.9762663925   1.6930281938   2.1464451549
C   -2.5182794717   3.7174774072   1.6377106511
H   -2.4082740826   4.0848726410   2.6546799718
C   -2.8954024951   4.5874626133   0.6167179378
H   -3.0835352873   5.6352803588   0.8352743279
C   -3.0210769952   4.1126678033  -0.6882652403
H   -3.3036015461   4.7906255344  -1.4893426397
C   -2.7721022918   2.7732987709  -0.9698423614
H   -2.8394389531   2.4006920279  -1.9879619033
H   -4.0403765460  -0.1092851905  -0.8786399009
H   -3.8822376535  -0.0944625106   0.7689417585
H   -3.6718525677  -2.2523072929  -2.1746654350
H   -1.9508717191  -1.8685343187  -1.9025121341
H   -2.6046724856  -3.4431557825  -1.4218886496
  119
G(CENSO)=       -3429.48501694  G(xTB)=        -178.80242914        Conformer 2
C   -1.2957163784   2.4487903669  -3.7920081601
C   -0.4824885954   2.8743537736  -2.6012420477
H   -1.1504591568   3.1038595802  -1.7623285186
O    0.4252392554   1.8152814221  -2.2455501880
C    1.2947555753   2.0590283920  -1.2232625353
C    2.3482540199   1.1528096254  -1.0900054589
C    3.3077828486   1.3189924788  -0.0921275564
C    4.4793405975   0.4205872389   0.0313503956
C    4.3939291083  -0.9315839454   0.0752055562
C    5.5769780937  -1.8192239490   0.1569088574
C    6.5873322824  -1.6455857760   1.1103582571
C    7.7095628633  -2.4624018995   1.1128690796
H    8.4878889508  -2.3081971747   1.8545592159
C    7.8371162792  -3.4767356223   0.1631453296
H    8.7169963438  -4.1137408146   0.1563973936
C    6.8193656713  -3.7044672429  -0.7550895025
H    6.8954292609  -4.5227748031  -1.4659619405
H    6.4916369014  -0.8479170819   1.8415935059
C    5.6848500837  -2.8915206936  -0.7423759861
S    4.3656869435  -3.2113320626  -1.8994226019
C    2.9914538480  -2.7470312178  -0.8617594642
C    1.7949797369  -3.4648766332  -0.9365873536
C    0.7413371543  -3.1460362246  -0.0988983581
C    0.8784615633  -2.1132801705   0.8382414799
O   -0.1980418062  -1.9141273266   1.6533896386
C   -0.0536324773  -1.0010795166   2.7537986069
H    0.1103202140   0.0221747214   2.3856359604
H    0.8076851822  -1.2971805876   3.3685569404
C   -1.2960257991  -1.0680442967   3.5997793767
O   -2.3853024735  -0.4079542673   2.9519580775
C   -3.5325109069  -0.3564999647   3.8049709203
H   -4.0221263239  -1.3430347499   3.8531862294
H   -3.2256326714  -0.0801776937   4.8271341111
C   -4.5016692648   0.6936792792   3.3370725903
O   -5.1340384966   0.3040935063   2.1096035051
C   -6.1856753176   1.2203621019   1.7656507190
H   -6.8986945259   1.2802711199   2.6022134088
H   -5.7689802937   2.2256415692   1.5925144974
C   -6.9266241365   0.7460839667   0.5452383180
H   -7.8335691397   1.3640555800   0.4376528205
H   -7.2402538655  -0.3045259367   0.6674344750
O   -6.0979617177   0.8919218953  -0.6066642125
C   -6.7849064530   0.5722616164  -1.8142637319
H   -7.1067133143  -0.4818090117  -1.8076903124
H   -7.6828577377   1.2023734340  -1.9252739983
C   -5.8694330024   0.8409098499  -2.9800085565
O   -4.7122065098   0.0031901425  -2.8697109233
C   -3.9493459411  -0.0887247342  -4.0808662562
C   -3.1569563803   1.1475037358  -4.4348118450
H   -2.6732834498   0.9597926478  -5.4089550442
H   -3.8078719262   2.0296871900  -4.5535487106
H   -3.2611063932  -0.9280418180  -3.9392034423
H   -4.6187804138  -0.3296130265  -4.9210794321
H   -5.5829969899   1.9031876076  -2.9969113384
H   -6.4120017559   0.6154618969  -3.9110908623
H   -5.2704352124   0.8140877978   4.1163715896
H   -3.9872491898   1.6588523396   3.2061960900
H   -1.5489229428  -2.1189838973   3.8172939723
H   -1.0755506521  -0.5677821770   4.5569696614
C    2.0584070899  -1.3775599253   0.9015353669
H    2.1848389639  -0.5708573229   1.6144277995
H   -0.1809068910  -3.7176677970  -0.1275855078
H    1.6978012016  -4.2949833368  -1.6307599695
C    3.1149025732  -1.6747918956   0.0291694051
C    5.7651016560   1.1550179144   0.0946568625
C    5.8962049459   2.2251563782   0.9933792392
S    4.4929805925   2.7255360118   1.9757116891
C    7.1111125671   2.8970251818   1.1364627320
H    7.2001698799   3.7158616375   1.8451059572
C    8.1953259432   2.5302868882   0.3482193674
C    8.0582591769   1.5192856969  -0.6035356382
H    8.8934824402   1.2577477289  -1.2466781942
H    9.1388668088   3.0577833299   0.4556740414
C    6.8526187333   0.8427101327  -0.7300375264
H    6.7476233477   0.0493500243  -1.4646204720
C    3.2210697174   2.4350015999   0.7574382974
C    2.1579431349   3.3246550637   0.6381120748
H    2.0919494220   4.1878580525   1.2947206497
H    2.4241503988   0.3232071363  -1.7870106082
C    1.1898655153   3.1433553192  -0.3440104720
H    0.3859064970   3.8650698443  -0.4250783793
H    0.0887023362   3.7768986002  -2.8628215937
H   -0.6410164899   2.1333855937  -4.6213095038
O   -2.1793947221   1.3902347694  -3.4272324565
H   -1.8698678934   3.3292165052  -4.1271068272
C   -4.3382609290  -3.2542930558   1.5918691270
H   -3.4495519387  -3.2280953896   2.2177709999
C   -5.4722967916  -3.9410434118   2.0190861913
H   -5.4651430198  -4.4521365895   2.9778581040
C   -6.6129360773  -3.9680940233   1.2212164944
H   -7.4999200778  -4.4998077595   1.5548146623
C   -6.6106690796  -3.3158179427  -0.0105078765
H   -7.4962626484  -3.3378947096  -0.6398993099
C   -5.4742129575  -2.6379516670  -0.4408725604
H   -5.4817710571  -2.1368731776  -1.4060954287
C   -4.3309173848  -2.5959641608   0.3615308218
C   -3.0911719886  -1.8494534444  -0.0764693786
C   -2.5501124120  -2.3240617124  -1.4153702868
H   -2.3272293379  -1.9518981389   0.6986695474
N   -3.4061255635  -0.3619431068  -0.1184056828
C   -2.1939460821   0.5372252726  -0.1820678900
H   -1.8168579634   0.5024685517  -1.2079932215
H   -1.4483239693   0.1219458918   0.4986007350
C   -2.5496929920   1.9464988430   0.2091622676
C   -1.9773490837   2.5300697885   1.3404057947
H   -1.2970298990   1.9479617367   1.9552035496
C   -2.2712103853   3.8489975342   1.6804241405
H   -1.8116238294   4.2944391871   2.5585852754
C   -3.1516135521   4.5918779156   0.8990066222
H   -3.3834148474   5.6196758333   1.1649365563
C   -3.7312270583   4.0134104821  -0.2297841679
H   -4.4133441209   4.5898003469  -0.8491026930
C   -3.4260402725   2.7019613782  -0.5760442641
H   -3.8499658537   2.2652699325  -1.4744316906
H   -4.0149717294  -0.1584974633  -0.9277546839
H   -3.9617008340  -0.1201522943   0.7262103974
H   -1.6533130832  -1.7719791444  -1.7130707270
H   -2.2828250797  -3.3809106473  -1.3281841918
H   -3.3052691688  -2.2356040091  -2.2008688773
  119
G(CENSO)=       -3429.48351026  G(xTB)=        -178.80231811        Conformer 3
C   -0.7584485649   1.1843683404  -4.3065770867
C    0.2513376207   0.9352243669  -3.2179055229
H    1.2548925467   0.9814418104  -3.6630823440
O    0.1024036551   1.9588888564  -2.2219903416
C    1.0376651485   2.0415201198  -1.2355873296
C    2.1144327485   1.1692444860  -1.0934395948
C    3.0422364443   1.3605370197  -0.0588159203
C    4.2320193376   0.4909312634   0.0825363281
C    4.1758703073  -0.8627122118   0.0798469538
C    5.3674446023  -1.7379625986   0.1538799998
C    6.3488404904  -1.6008579826   1.1419953520
C    7.4718664031  -2.4168550628   1.1437027503
H    8.2273399298  -2.2935041089   1.9141753893
C    7.6286785743  -3.3923597895   0.1585304901
H    8.5077851228  -4.0303640667   0.1540024053
C    6.6402949284  -3.5811767054  -0.8001097817
H    6.7378011179  -4.3692983432  -1.5417550727
H    6.2300962160  -0.8335080980   1.9017354857
C    5.5056885672  -2.7694121321  -0.7878781169
S    4.2207671030  -3.0387283251  -1.9967511765
C    2.8181586714  -2.6507795336  -0.9659273290
C    1.6349895658  -3.3809875336  -1.0946376644
C    0.5690802882  -3.1286862079  -0.2486717539
C    0.6836803118  -2.1540987979   0.7531683693
O   -0.3988113585  -2.0237155478   1.5748969471
C   -0.2610319661  -1.2208151720   2.7586170530
H   -0.0701672703  -0.1714425472   2.4937631787
H    0.5814749047  -1.5922730054   3.3581685375
C   -1.5244101489  -1.3394683280   3.5707809989
O   -2.5660814528  -0.5464830126   2.9925221151
C   -3.7552638572  -0.5410508296   3.7972769833
H   -4.3116855676  -1.4813846110   3.6572114710
H   -3.4836524176  -0.4534971711   4.8595763508
C   -4.6050751193   0.6473462593   3.4309325610
O   -5.1362736451   0.4708875795   2.1186061616
C   -5.7373845861   1.6643616204   1.6146864391
H   -6.4209020276   2.0990420897   2.3620034603
H   -4.9610886056   2.4104738631   1.3817287098
C   -6.5484769309   1.3398273494   0.3881840984
H   -7.0207671213   2.2688128809   0.0345438147
H   -7.3418450602   0.6170798164   0.6346480283
O   -5.7017719366   0.7904080447  -0.6297406379
C   -6.3761469298   0.6038804042  -1.8856598213
H   -6.0100073786  -0.3349735309  -2.3156553202
H   -7.4573901722   0.4919679803  -1.7210135959
C   -6.1272647115   1.7583147992  -2.8373905092
O   -4.7733026816   1.8531943585  -3.2788771239
C   -4.4360684490   0.9286014312  -4.3113373267
C   -3.0545071189   1.2403195948  -4.8244994118
H   -2.8762731328   0.6382164143  -5.7310098862
H   -2.9881777327   2.3049303213  -5.1019422214
H   -4.4731605024  -0.1107825363  -3.9502401429
H   -5.1445108159   1.0232035346  -5.1510654552
H   -6.3497165374   2.7074514331  -2.3349362080
H   -6.8063519402   1.6608128070  -3.7009369502
H   -5.4243431614   0.7353440836   4.1633914010
H   -3.9995752320   1.5667933771   3.4811011482
H   -1.8336343195  -2.3933073530   3.6454187887
H   -1.3096191005  -0.9698650142   4.5847209360
C    1.8483618665  -1.3998562616   0.8644829004
H    1.9564891757  -0.6321161055   1.6224918133
H   -0.3384878332  -3.7208975844  -0.3211674168
H    1.5583973133  -4.1720924876  -1.8352794979
C    2.9130682547  -1.6269689272  -0.0172896175
C    5.4963832588   1.2514285764   0.2117772784
C    5.5667880053   2.3067547460   1.1345119566
S    4.1163321444   2.7693090513   2.0626407663
C    6.7612429953   2.9978228178   1.3436414504
H    6.8020364551   3.8045653501   2.0704685957
C    7.8858871827   2.6666890651   0.5978479246
C    7.8103547446   1.6719359547  -0.3778465321
H    8.6778332509   1.4388578869  -0.9883719062
H    8.8131709140   3.2096090588   0.7570002261
C    6.6249438082   0.9757541212  -0.5698508381
H    6.5674912262   0.1951780142  -1.3230101179
C    2.8947457148   2.4534120938   0.8022525427
C    1.7989689428   3.3107335189   0.6701111257
H    1.6849045659   4.1585632799   1.3401421583
H    2.2638094333   0.3392723332  -1.7744352260
C    0.8730799620   3.1054008822  -0.3364753139
H    0.0313939432   3.7798647618  -0.4613623608
H    0.1099154663  -0.0584917140  -2.7664864909
H   -0.5218187458   0.5160948065  -5.1511309867
O   -2.0770122784   0.9321423568  -3.8301277480
H   -0.6708207798   2.2239933726  -4.6610175701
C   -3.3376589319  -3.7233152905   1.2626969245
H   -2.2605548487  -3.8630755198   1.2512738626
C   -4.1388356728  -4.5536483255   2.0434417833
H   -3.6822026554  -5.3448627270   2.6318414177
C   -5.5181991976  -4.3660597716   2.0735647090
H   -6.1437950244  -5.0095705424   2.6860396701
C   -6.0933365357  -3.3490265959   1.3137435796
H   -7.1692845275  -3.1965432336   1.3335231659
C   -5.2944190975  -2.5269280710   0.5252547974
H   -5.7571791330  -1.7371909116  -0.0622658424
C   -3.9077339909  -2.7056302328   0.4964208974
C   -3.0244794362  -1.8267793045  -0.3631985545
C   -3.3211712299  -1.9673904155  -1.8471345230
H   -1.9801803461  -2.0785410820  -0.1693497181
N   -3.1732827536  -0.3901469972   0.0999388632
C   -2.1353438033   0.5667492587  -0.4325875587
H   -2.1932455708   0.5595759626  -1.5224247034
H   -1.1608336797   0.1771383084  -0.1174147281
C   -2.3692848161   1.9587311277   0.0913048127
C   -2.9498210170   2.9206870860  -0.7372777776
H   -3.2474817238   2.6444021852  -1.7451391224
C   -3.1503316043   4.2182269201  -0.2739448199
H   -3.5970385789   4.9617248753  -0.9291342248
C   -2.7757977416   4.5650380235   1.0229237769
H   -2.9296197056   5.5788068931   1.3831962027
C   -2.1976436626   3.6079545520   1.8543217297
H   -1.8956953353   3.8729205878   2.8642508025
C   -1.9916921494   2.3125104133   1.3884398058
H   -1.5334672669   1.5724884681   2.0379457596
H   -4.1170187901  -0.0283456727  -0.1390772548
H   -3.1102161492  -0.3929215032   1.1315663899
H   -3.1363718263  -3.0064348332  -2.1363415958
H   -4.3684182284  -1.7410293151  -2.0660480294
H   -2.6800119776  -1.3272773186  -2.4591816877
