# Supplementary material for: Chiral Induction and Memory via Supramolecular Deracemization
Source: Angew Chem Int Ed Engl. 2025 Aug 5;64(38):e202510584. doi: 10.1002/anie.202510584 (PMC12435425; doi:10.1002/anie.202510584)
Supplement: Supplementary file 2 — Supporting Information [file ANIE-64-e202510584-s001.zip › BTX-21c7-M-anti-S-MDBA.xyz]

  119
G(CENSO)=       -3429.48716435  G(xTB)=        -178.80084835        Conformer 1
S    3.8073800449  -3.8864844363  -0.3879942896
C    2.6238653608  -2.8703390646   0.4756522157
C    1.3837977913  -3.3989763057   0.8452563519
C    0.4838212259  -2.6263691866   1.5598491480
C    0.8253850986  -1.3185509474   1.9361044606
O   -0.0940504447  -0.6564891723   2.6911445883
C    0.3065329133   0.5899999802   3.2894082872
C   -0.7021931901   0.9508341599   4.3443787105
H   -0.8892552986   0.0738861822   4.9850761422
H   -0.2789894704   1.7495156965   4.9756233679
O   -1.9140818234   1.3960833289   3.7388573101
C   -2.9716713778   1.4649786730   4.6950292030
H   -2.6447325032   2.0270749961   5.5855876771
H   -3.2537259658   0.4493805768   5.0193254983
C   -4.1620448608   2.1771566958   4.1152152452
H   -4.9079988267   2.2904471716   4.9198969500
H   -3.8794197549   3.1892113991   3.7796375327
O   -4.7175506668   1.4249050013   3.0383499087
C   -5.9653012061   1.9759875022   2.6253335307
H   -6.6347042234   2.0744836266   3.4969214090
H   -5.8240791714   2.9806776168   2.1919626214
C   -6.6476555988   1.0786075190   1.6285089447
H   -6.6621812466   0.0376108194   1.9878652841
H   -7.6890226520   1.4213427945   1.5395416317
O   -6.0153733043   1.1546611008   0.3412785238
C   -6.9341736784   0.8283216129  -0.7103482134
H   -7.8329032315   1.4569442472  -0.6161765082
H   -7.2437467643  -0.2269816044  -0.6408333429
C   -6.3134291794   1.1030037894  -2.0507270156
H   -5.9158190219   2.1313128231  -2.0865478680
O   -5.2758872749   0.1593506871  -2.3053942854
C   -4.7995025583   0.2486661089  -3.6453601689
C   -3.6870217183  -0.7419137875  -3.8420485042
O   -2.5790628324  -0.3873382299  -3.0040634112
C   -1.3671517482  -0.9867148512  -3.4602978185
C   -0.2331992010  -0.6870970717  -2.5207464608
H   -0.4185659067  -1.0873853042  -1.5120279664
O   -0.0663708440   0.7366361126  -2.4452241777
C    1.0104148000   1.2135955257  -1.7549113987
C    2.0915033170   0.4317354045  -1.3631735099
C    3.1762186338   1.0118013618  -0.6934698680
C    4.3498878258   0.1996435913  -0.3012933815
C    4.2395327848  -0.9890643128   0.3436610508
C    5.3823279714  -1.8700475677   0.6701322120
C    6.5361835598  -1.4095568829   1.3156864723
H    6.5908922737  -0.3673393678   1.6166622916
C    7.6064095115  -2.2614469849   1.5516074721
H    8.4969925940  -1.8854387729   2.0467445991
C    7.5370932391  -3.5968517727   1.1529493903
H    8.3742671397  -4.2660412130   1.3297562132
C    6.3793580155  -4.0892749089   0.5629754091
H    6.3056893021  -5.1393245254   0.2934712491
C    5.6380114193   0.8042855349  -0.7098271141
C    5.8707725934   2.1623255853  -0.4374174696
S    4.5926577192   3.1560905884   0.3124952728
C    7.0982795545   2.7539087437  -0.7408770950
H    7.2676016721   3.8027653185  -0.5127730432
C    8.0886283975   2.0031860821  -1.3618774959
H    9.0403660465   2.4675189414  -1.6038907433
C    7.8434456267   0.6746133884  -1.7107811515
H    8.6015668501   0.0985929981  -2.2333737327
C    6.6284429155   0.0850512797  -1.3906351375
H    6.4395514290  -0.9507879953  -1.6568963840
C    3.1809877135   2.3910919286  -0.4623745681
C    2.0822675901   3.1699707778  -0.8372748499
H    2.0825920507   4.2403054534  -0.6506592057
H    2.1235387332  -0.6315887730  -1.5659355030
C    0.9979660690   2.5862203118  -1.4703857667
H    0.1467796058   3.1861172140  -1.7789472220
H    0.6620475672  -1.1719664165  -2.9331296167
H   -1.4742739217  -2.0812719659  -3.5239176617
H   -1.1297739814  -0.6062505869  -4.4661006299
H   -4.0213495038  -1.7645366831  -3.6040976817
H   -3.3829007051  -0.7126718926  -4.8991089255
H   -4.4411872296   1.2695017955  -3.8588204916
H   -5.6096455715   0.0146124860  -4.3559760451
H   -7.1027982328   1.0134461878  -2.8151922124
H    1.2868769744   0.4734078320   3.7709172017
H    0.3768281339   1.3762425294   2.5235386492
C    2.0468107656  -0.7791489059   1.5440130477
H    2.3251813270   0.2365918097   1.7995980340
H   -0.4694315714  -3.0397900487   1.8763112106
H    1.1325073199  -4.4274194386   0.6000781752
C    2.9398810467  -1.5432806400   0.7831266298
C    5.2992796260  -3.2331931006   0.3419124985
C   -2.7184702859  -3.2971454261  -1.0430198625
H   -1.6377062357  -3.1797107638  -1.0056094234
C   -3.2817193487  -4.3228308087  -1.7989177576
H   -2.6384729038  -5.0055074946  -2.3475832973
C   -4.6653443623  -4.4701017005  -1.8516097289
H   -5.1070207425  -5.2680652752  -2.4422899429
C   -5.4823960739  -3.5908666524  -1.1428737662
H   -6.5628062076  -3.7005032716  -1.1808096739
C   -4.9182059633  -2.5724185896  -0.3816844161
H   -5.5643640291  -1.8926703093   0.1685296912
C   -3.5309390790  -2.4157049975  -0.3285117020
C   -2.9017812676  -1.3206852691   0.5026997998
H   -1.8117871730  -1.3934723588   0.4141654064
C   -3.3144890735  -1.3773832637   1.9643469845
N   -3.2543907344   0.0311296484  -0.1023952913
C   -2.3344233873   1.1477760436   0.3249711798
H   -1.3365068945   0.8759020286  -0.0381071685
H   -2.3268744313   1.1755707649   1.4167777461
C   -2.7823253781   2.4696109709  -0.2381788268
C   -2.8000092506   2.6990757700  -1.6174622762
H   -2.4742697950   1.9199369833  -2.3013738967
C   -3.2245313676   3.9264060705  -2.1177600651
H   -3.2370481985   4.0952033956  -3.1913905336
C   -3.6206959763   4.9408950994  -1.2474874223
H   -3.9470106191   5.8999541977  -1.6405973155
C   -3.5879573983   4.7230323934   0.1273818847
H   -3.8876175714   5.5113626234   0.8126449387
C   -3.1744227360   3.4909000169   0.6277145833
H   -3.1545131796   3.3140352520   1.6987533445
H   -3.2065702844  -0.0639746348  -1.1299687675
H   -4.2330454977   0.2895200061   0.1219113371
H   -2.8122396984  -0.6117093052   2.5590681644
H   -4.3966705154  -1.2548293978   2.0733935267
H   -3.0386815416  -2.3585639477   2.3623987243
  119
G(CENSO)=       -3429.48638039  G(xTB)=        -178.80100144        Conformer 2
S    3.7306819823  -3.9492287317  -0.1126096189
C    2.5545580320  -2.8594747569   0.6668382743
C    1.3219286806  -3.3637837705   1.0881645453
C    0.4215311509  -2.5410100246   1.7412989402
C    0.7515158385  -1.2025758190   1.9979694777
O   -0.1764905494  -0.4933487357   2.6978110901
C    0.1952851129   0.8023216847   3.1996472368
C   -0.7698947887   1.1740442363   4.2924119591
H   -0.8333490387   0.3446492364   5.0150639512
H   -0.3751058477   2.0569234858   4.8219024173
O   -2.0559935889   1.4608921295   3.7483531453
C   -3.0537612725   1.4831299422   4.7683999521
H   -2.7383160483   2.1356903595   5.5997492847
H   -3.2016092781   0.4673672498   5.1715602647
C   -4.3491614474   2.0230533597   4.2271570018
H   -5.0645435270   2.0749541651   5.0647696376
H   -4.2096842457   3.0478163461   3.8429334975
O   -4.8521935751   1.1675450818   3.2020233362
C   -6.2062274302   1.4810702516   2.8884372315
H   -6.8370929698   1.3502892190   3.7843104376
H   -6.2983534824   2.5306719813   2.5604080355
C   -6.7313989629   0.5666977640   1.8132367755
H   -6.5493436847  -0.4875343773   2.0720961279
H   -7.8190340758   0.7184875599   1.7597073547
O   -6.1399789993   0.8760349843   0.5409629256
C   -7.0544761210   0.6625770389  -0.5416972624
H   -7.9875611084   1.2133930845  -0.3476576938
H   -7.3006628570  -0.4075473030  -0.6366355876
C   -6.4675902732   1.1799862940  -1.8253076733
H   -6.1392591734   2.2258783465  -1.7023332863
O   -5.3750770966   0.3551354844  -2.2226861600
C   -4.8758104803   0.7199755435  -3.5065919969
C   -3.7676840977  -0.2183638993  -3.8938313141
O   -2.6585870068  -0.0479689297  -3.0031432236
C   -1.5001426901  -0.7349652516  -3.4791412447
C   -0.3368876210  -0.5157209605  -2.5525311519
H   -0.5553663901  -0.8621849225  -1.5315556138
O   -0.0427453040   0.8890888332  -2.5289677814
C    1.0622421727   1.3056098971  -1.8452527076
C    2.0758144872   0.4603720239  -1.4030306005
C    3.2042169596   0.9916462573  -0.7643541336
C    4.3287259941   0.1291412046  -0.3363325848
C    4.1763100493  -1.0045545585   0.3923314911
C    5.3087507559  -1.8707302067   0.7922382418
C    6.4613430073  -1.3651677958   1.4060091955
H    6.5197611392  -0.3023866199   1.6230989984
C    7.5266019329  -2.1995840692   1.7147052537
H    8.4166765532  -1.7883115960   2.1818479867
C    7.4531694732  -3.5624417982   1.4237571696
H    8.2863123429  -4.2187605533   1.6585078410
C    6.2962130670  -4.0954111534   0.8686849382
H    6.2179211603  -5.1632936487   0.6837916145
C    5.6441091301   0.6228312034  -0.8057824290
C    5.9771902958   1.9726972680  -0.6154932205
S    4.7865632433   3.0807915832   0.1161796497
C    7.2302971485   2.4616290640  -0.9877608157
H    7.4770239043   3.5070916662  -0.8238289634
C    8.1461634136   1.6113194370  -1.5952391504
H    9.1178921284   1.9949973703  -1.8926634955
C    7.8016659570   0.2851157529  -1.8593293262
H    8.5022886024  -0.3701118287  -2.3687882109
C    6.5610151081  -0.2007420388  -1.4707721369
H    6.2944406685  -1.2352037365  -1.6676937925
C    3.3144751775   2.3781459001  -0.6054186145
C    2.2795136905   3.2186221549  -1.0230752247
H    2.3637143456   4.2941245392  -0.8943147784
H    2.0251445771  -0.6115563801  -1.5526598949
C    1.1561472162   2.6880277244  -1.6324203228
H    0.3592437696   3.3370320613  -1.9828585120
H    0.5101081789  -1.0920893231  -2.9484692746
H   -1.6905336350  -1.8181006156  -3.5443277077
H   -1.2470792766  -0.3680192762  -4.4859978327
H   -4.1146161885  -1.2639889270  -3.8656395427
H   -3.4577432013   0.0166562903  -4.9236224858
H   -4.5108916457   1.7601351602  -3.4959069161
H   -5.6743101736   0.6446406027  -4.2631320576
H   -7.2574583999   1.1593469157  -2.5943595664
H    1.2033903216   0.7628562872   3.6334411402
H    0.1874758779   1.5432163286   2.3868254360
C    1.9663048321  -0.6867275142   1.5533774876
H    2.2358074430   0.3494044306   1.7230657367
H   -0.5255406371  -2.9327790174   2.1001289521
H    1.0776486881  -4.4110622241   0.9320111712
C    2.8669502966  -1.5088308727   0.8631574639
C    5.2223028606  -3.2542284271   0.5729466183
C   -2.1965765980  -3.2768561033  -0.9532910182
H   -1.1654985416  -3.1278094631  -0.6406326308
C   -2.5218575718  -4.3300824531  -1.8049963944
H   -1.7421745289  -5.0017626889  -2.1543047130
C   -3.8399163826  -4.5129971329  -2.2150411136
H   -4.0944956347  -5.3275391910  -2.8877447526
C   -4.8329220933  -3.6479021333  -1.7577739992
H   -5.8635195739  -3.7860189065  -2.0739254951
C   -4.5105127697  -2.6066304861  -0.8925643746
H   -5.2952101977  -1.9423408533  -0.5392867115
C   -3.1865407074  -2.4075198614  -0.4919997222
C   -2.8134047148  -1.2907290878   0.4554469842
H   -1.7215524321  -1.2194405851   0.4999422391
C   -3.3766186823  -1.4914510120   1.8532622554
N   -3.2745800778   0.0431965355  -0.1113640809
C   -2.4519557337   1.2115968924   0.3762079892
H   -1.4282232160   1.0249280344   0.0340121317
H   -2.4776372996   1.1998607071   1.4687854406
C   -2.9792168228   2.5114605234  -0.1657543232
C   -2.6387420918   2.9386920444  -1.4518486608
H   -1.9870138903   2.3222967570  -2.0648129239
C   -3.1334349370   4.1439161170  -1.9431720819
H   -2.8600335244   4.4722518576  -2.9425405523
C   -3.9725861059   4.9299038012  -1.1554699552
H   -4.3556775359   5.8715362783  -1.5395696357
C   -4.3149965658   4.5077397992   0.1275859098
H   -4.9671988929   5.1174825836   0.7471571258
C   -3.8188328358   3.3039075368   0.6186886753
H   -4.0847611786   2.9623108795   1.6137980643
H   -3.2053897124   0.0033580895  -1.1437008780
H   -4.2715435857   0.2129110645   0.1140666968
H   -2.9733883513  -2.4221494826   2.2631903921
H   -3.1046128768  -0.6705243558   2.5214444535
H   -4.4675759925  -1.5794053613   1.8215454436
  119
G(CENSO)=       -3429.48454312  G(xTB)=        -178.80141606        Conformer 3
S    3.6758757196  -3.8526363904  -0.5827650188
C    2.5181268812  -2.8776657188   0.3588570026
C    1.2995270973  -3.4330622518   0.7593708838
C    0.4188470596  -2.6948693719   1.5318224896
C    0.7564885833  -1.3930050481   1.9300914262
O   -0.1487534550  -0.7581718108   2.7269163907
C    0.2691001490   0.4640817841   3.3597955161
C   -0.7854917722   0.8733240466   4.3516920308
H   -1.0967092690   0.0000465210   4.9477532318
H   -0.3495924970   1.6170012887   5.0387288714
O   -1.8995207221   1.4383660639   3.6649410442
C   -2.9941139313   1.6884900277   4.5447534774
H   -2.6538624661   2.2686755514   5.4184972626
H   -3.4145397854   0.7370742301   4.9113491455
C   -4.0517680702   2.4933063140   3.8399264796
H   -4.8086482358   2.7823845446   4.5885146985
H   -3.6148050690   3.4191159450   3.4298905312
O   -4.6626931188   1.7254971122   2.8049742554
C   -5.7588173877   2.4348460096   2.2339923994
H   -6.4217728432   2.8011942016   3.0362598771
H   -5.4025168853   3.3113484971   1.6660397924
C   -6.5831088556   1.5420065283   1.3458201615
H   -6.7993823615   0.5873370742   1.8517674717
H   -7.5405001363   2.0532900651   1.1629655360
O   -5.9313037663   1.3090902177   0.0892901316
C   -6.8612423778   0.8413395265  -0.8951947921
H   -7.7379976730   1.5070740582  -0.9183659245
H   -7.2094630073  -0.1740285874  -0.6450353145
C   -6.2320842252   0.8553623864  -2.2614114423
H   -5.8399777033   1.8589095170  -2.4959992694
O   -5.1919003533  -0.1141547717  -2.3125283698
C   -4.7051219297  -0.3402059765  -3.6328672355
C   -3.6428831779  -1.4076635323  -3.5452842437
O   -2.4727005603  -0.9600858111  -2.8428671284
C   -1.4401591670  -0.4934598367  -3.7204371554
C   -0.1691387743  -0.2787108413  -2.9451290863
H   -0.0241731392  -1.1063982444  -2.2353364612
O   -0.2513694814   0.9771641898  -2.2553462766
C    0.8515252218   1.3878508808  -1.5657039202
C    1.9589774782   0.5819956178  -1.3197881968
C    3.0490534091   1.0877734034  -0.6013274157
C    4.2275165476   0.2434526353  -0.3070063095
C    4.1262143553  -0.9844093122   0.2608930928
C    5.2770020727  -1.8791112968   0.5147958374
C    6.4456029516  -1.4463652232   1.1532655020
H    6.5065640331  -0.4189189712   1.5000494900
C    7.5209576716  -2.3064422719   1.3278937164
H    8.4218537987  -1.9509708901   1.8194772066
C    7.4425689114  -3.6235112980   0.8738635501
H    8.2831467424  -4.2991548121   1.0035268508
C    6.2715056830  -4.0909168908   0.2902462043
H    6.1901545593  -5.1287730487  -0.0210641899
C    5.5059513077   0.8826025434  -0.6865026159
C    5.7423568547   2.2086399018  -0.2884238072
S    4.4858881137   3.1127890809   0.5999708803
C    6.9615413931   2.8305839947  -0.5637227545
H    7.1363150136   3.8529592057  -0.2396764440
C    7.9378227312   2.1447340074  -1.2759309360
H    8.8830295502   2.6329510464  -1.4953913823
C    7.6884826667   0.8528662118  -1.7407037210
H    8.4368226985   0.3299870489  -2.3291000689
C    6.4814713651   0.2317578223  -1.4511969685
H    6.2873654416  -0.7770945277  -1.8039381790
C    3.0480694558   2.4270252896  -0.2002642508
C    1.9240857565   3.2262555801  -0.4294392735
H    1.9179340220   4.2649368780  -0.1105325658
H    2.0003292903  -0.4458834452  -1.6601437456
C    0.8260835810   2.7086637696  -1.0957544478
H   -0.0433137369   3.3277214780  -1.2959804814
H    0.6796191439  -0.2585929370  -3.6434364555
H   -1.2433964356  -1.2606690128  -4.4837955633
H   -1.7393444797   0.4346923920  -4.2313399296
H   -4.0366373019  -2.2630465118  -2.9834059319
H   -3.3749206594  -1.7503942317  -4.5539173448
H   -4.3021752012   0.5908374423  -4.0671827593
H   -5.5202589946  -0.6957167892  -4.2853610258
H   -7.0162952605   0.6126285524  -2.9972525368
H    1.2158174946   0.2977802331   3.8921092434
H    0.4178984000   1.2560385657   2.6107491759
C    1.9608612029  -0.8304474120   1.5179207367
H    2.2420773247   0.1756123177   1.8061086594
H   -0.5144217301  -3.1322143441   1.8745114215
H    1.0515707321  -4.4566921080   0.4918904111
C    2.8361475786  -1.5598729540   0.7030313227
C    5.1865691353  -3.2271369421   0.1311160440
C   -2.8224638953  -3.5010321502  -0.7123086627
H   -1.7416270114  -3.3995426764  -0.6481305170
C   -3.3829128343  -4.5659616034  -1.4123450972
H   -2.7373804996  -5.2985640853  -1.8891689141
C   -4.7673029021  -4.6871171600  -1.5037904320
H   -5.2069286474  -5.5161071551  -2.0516859355
C   -5.5874580124  -3.7412891746  -0.8910374410
H   -6.6680754607  -3.8296877617  -0.9621971459
C   -5.0259122804  -2.6824906733  -0.1843960820
H   -5.6735965629  -1.9487731313   0.2887384060
C   -3.6382299329  -2.5537291632  -0.0919581411
C   -3.0057657225  -1.4243226954   0.6871468550
H   -1.9182953624  -1.5517250888   0.6656196762
C   -3.4922305178  -1.3520659446   2.1256345031
N   -3.2467513231  -0.1008884384  -0.0275948816
C   -2.2737210419   0.9610366170   0.3968070556
H   -1.2842953160   0.6093830953   0.0783205928
H   -2.2910610318   1.0145467760   1.4865077495
C   -2.5806985949   2.3117437462  -0.1860923575
C   -2.3821791639   3.4360171330   0.6176930971
H   -2.0567127943   3.3021740455   1.6461766975
C   -2.5897913760   4.7154058920   0.1098363399
H   -2.4281219310   5.5816079025   0.7456609081
C   -3.0106347646   4.8824126387  -1.2070872426
H   -3.1796252060   5.8793531726  -1.6048556279
C   -3.2144719109   3.7636765403  -2.0124826822
H   -3.5405287059   3.8864562108  -3.0417753427
C   -2.9943257994   2.4855585388  -1.5078992356
H   -3.1410748585   1.6269504869  -2.1570492086
H   -3.1447643388  -0.2697319901  -1.0405400549
H   -4.2170597436   0.2340567172   0.1180170994
H   -2.9944145250  -0.5568884336   2.6844486293
H   -4.5736327312  -1.1903808257   2.1706178297
H   -3.2672012777  -2.3056574240   2.6124244551
  119
G(CENSO)=       -3429.48450237  G(xTB)=        -178.80022707        Conformer 4
S    3.8120461951  -3.9816862098  -0.2767007694
C    2.6049150575  -2.9898773566   0.5831087114
C    1.4378697846  -3.5890446508   1.0637095896
C    0.5167137505  -2.8428928342   1.7771190980
C    0.7552054188  -1.4841306746   2.0210331853
O   -0.1972037769  -0.8406496964   2.7559974205
C    0.1127434562   0.4804286190   3.2276853558
C   -0.9511735862   0.9177476380   4.1950761342
H   -1.1504883914   0.1154661386   4.9240740180
H   -0.5616445211   1.7888705064   4.7462961583
O   -2.1499230908   1.2843169569   3.5098794884
C   -3.1205678813   1.7846464841   4.4325590009
H   -2.6505831204   2.5060217771   5.1207647637
H   -3.5354813199   0.9606515608   5.0357610787
C   -4.2168126546   2.5065220211   3.7004136313
H   -4.8839087918   2.9631977854   4.4485432764
H   -3.7995790031   3.3112099058   3.0735507603
O   -4.9549134828   1.5850898426   2.8917404960
C   -6.1389839492   2.1938630095   2.3627487682
H   -6.7716926956   2.5350775326   3.1971369429
H   -5.8777196661   3.0709378888   1.7484514122
C   -6.9293481907   1.2089268400   1.5440163815
H   -7.0338902350   0.2530203959   2.0819196585
H   -7.9362296880   1.6281886714   1.3962206742
O   -6.3080224903   1.0133062025   0.2686682560
C   -7.1457942991   0.2866631431  -0.6390477652
H   -8.1874466738   0.6267923468  -0.5361762682
H   -7.1153182468  -0.7909158991  -0.4136485146
C   -6.7160194257   0.5542775227  -2.0557399453
H   -6.6829833491   1.6429912153  -2.2323679908
O   -5.4414366499  -0.0315795230  -2.3158041218
C   -5.0198685163   0.2623254290  -3.6487508321
C   -3.8093993868  -0.5450473703  -4.0313344426
O   -2.6768391726  -0.1713460357  -3.2473831114
C   -1.4624209890  -0.5979535277  -3.8558186234
C   -0.3064472686  -0.4398412484  -2.9049347971
H   -0.4541111003  -1.0400957268  -1.9967758597
O   -0.1851595796   0.9460587662  -2.5558917565
C    0.8996194548   1.3295490582  -1.8289564232
C    1.9271275399   0.4769998148  -1.4266575516
C    3.0331292132   0.9909866165  -0.7344922259
C    4.1902198218   0.1416029538  -0.3662273076
C    4.1032952650  -1.0309646835   0.3094361129
C    5.2910937416  -1.8468418082   0.6574784427
C    6.4223831339  -1.2978487145   1.2741411139
H    6.4222474069  -0.2428663773   1.5329271491
C    7.5401614190  -2.0783532490   1.5339977936
H    8.4114642060  -1.6326828709   2.0049645065
C    7.5432960543  -3.4303487147   1.1889261759
H    8.4183803028  -4.0437602554   1.3835738066
C    6.4093124960  -4.0101142197   0.6333387255
H    6.3899508452  -5.0730734143   0.4090851564
C    5.4801671223   0.7099956291  -0.8248036745
C    5.7748888515   2.0519157367  -0.5410996823
S    4.5593115725   3.0567982460   0.2918315687
C    7.0054137973   2.6065838359  -0.8956636553
H    7.2230963667   3.6444459834  -0.6587624899
C    7.9360124268   1.8314042965  -1.5773128245
H    8.8904982324   2.2657974740  -1.8606497544
C    7.6279898029   0.5172491409  -1.9312220058
H    8.3401770438  -0.0774170163  -2.4959142989
C    6.4094387314  -0.0347689465  -1.5608115337
H    6.1722095266  -1.0614226332  -1.8251997174
C    3.1045183423   2.3655198990  -0.4766185395
C    2.0524364703   3.2073930217  -0.8467855076
H    2.1089653546   4.2731940737  -0.6434343632
H    1.9065394900  -0.5829789722  -1.6522543695
C    0.9549868032   2.6946128679  -1.5135233078
H    0.1472795483   3.3454020018  -1.8343282085
H    0.6010995034  -0.7889711817  -3.4179882327
H   -1.5150788075  -1.6641905266  -4.1328910198
H   -1.2784904072  -0.0178523368  -4.7754434864
H   -4.0103614420  -1.6228133307  -3.9161981116
H   -3.6143854259  -0.3479673851  -5.0985215167
H   -4.8057482767   1.3396448056  -3.7526356111
H   -5.8243988943   0.0101931552  -4.3596433545
H   -7.4731316664   0.1247000559  -2.7330807413
H    1.0762683932   0.4643562050   3.7558438830
H    0.1855694192   1.1827967440   2.3852764992
C    1.9099178494  -0.8771817015   1.5328398384
H    2.1197627114   0.1700283998   1.7160643305
H   -0.3794788764  -3.3067028347   2.1787193730
H    1.2645587313  -4.6500634922   0.9064098182
C    2.8358827360  -1.6242157945   0.7921002219
C    5.2817020428  -3.2240868358   0.3903841751
C   -2.1224314995  -2.6890744033  -0.5115076826
H   -1.1958256693  -2.3179632542  -0.0828465541
C   -2.0831009804  -3.5763957578  -1.5829143365
H   -1.1249520842  -3.8890931140  -1.9899219875
C   -3.2697719679  -4.0633101005  -2.1237625041
H   -3.2449498094  -4.7613034088  -2.9562952216
C   -4.4903130983  -3.6545193958  -1.5897018366
H   -5.4199057114  -4.0292513438  -2.0093706244
C   -4.5262454298  -2.7691727768  -0.5167742724
H   -5.4861401896  -2.4665907691  -0.1098151075
C   -3.3397458209  -2.2805457037   0.0358005890
C   -3.3388183479  -1.3591017196   1.2354132323
H   -2.3372996029  -1.3604554551   1.6794756607
C   -4.3659918886  -1.7210443260   2.2995811732
N   -3.5706618326   0.0850224354   0.8226667531
C   -2.4730058261   0.6934390937  -0.0117150723
H   -2.4930394650   0.1953223867  -0.9850877840
H   -1.5279382903   0.4744046775   0.4940967393
C   -2.6822947122   2.1763229287  -0.1547734407
C   -3.6641685354   2.6648976274  -1.0208324258
H   -4.2693263907   1.9615365798  -1.5854542667
C   -3.8680890711   4.0344921329  -1.1533986377
H   -4.6355064068   4.4036585357  -1.8285373641
C   -3.0840751215   4.9308035848  -0.4282460790
H   -3.2382747752   6.0010464530  -0.5363812559
C   -2.0981515803   4.4506973171   0.4301200510
H   -1.4783399706   5.1445174257   0.9918843535
C   -1.9012119256   3.0788566091   0.5692343189
H   -1.1341357606   2.7051960831   1.2410833921
H   -4.4762967703   0.1754661366   0.3293684977
H   -3.6990389290   0.6490756136   1.6796891092
H   -4.2282331772  -2.7667598471   2.5875772991
H   -4.2353423760  -1.0967033761   3.1880823174
H   -5.3916994811  -1.5973200977   1.9378024907
  119
G(CENSO)=       -3429.48425893  G(xTB)=        -178.80147476        Conformer 5
S    3.8187913946  -3.7896439789  -0.6584606698
C    2.6348234523  -2.8359438977   0.2722211151
C    1.3998935317  -3.3927776764   0.6175897800
C    0.5019094803  -2.6700777867   1.3848784040
C    0.8403888800  -1.3869581173   1.8396893716
O   -0.0753673394  -0.7768535291   2.6430842056
C    0.3260357950   0.4319944362   3.3112749032
C   -0.7396520258   0.7964860374   4.3087358080
H   -1.0218705921  -0.0938093825   4.8938884033
H   -0.3273684750   1.5450769618   5.0050028876
O   -1.8707059485   1.3336928853   3.6271936735
C   -2.9876567453   1.5008350314   4.4994615851
H   -2.6744881497   2.0256689772   5.4169068164
H   -3.3948463572   0.5184050567   4.7913673567
C   -4.0499638061   2.3358935740   3.8375032722
H   -4.8020528099   2.5897789043   4.6035200847
H   -3.6143557564   3.2798960870   3.4693908182
O   -4.6745899267   1.6243861535   2.7695997132
C   -5.7532405147   2.3875359543   2.2334484084
H   -6.4155140078   2.7221333336   3.0497874012
H   -5.3726997921   3.2856441487   1.7176617448
C   -6.5840630215   1.5639554090   1.2879826647
H   -6.8551521264   0.5995455490   1.7475004170
H   -7.5132951734   2.1207449932   1.0916606734
O   -5.8894534025   1.3526555434   0.0523380686
C   -6.7850163331   0.9254567894  -0.9814739455
H   -7.6369244701   1.6210360547  -1.0367451466
H   -7.1774262070  -0.0803050322  -0.7610090323
C   -6.0950934912   0.9349679184  -2.3180654386
H   -5.6425659471   1.9212900926  -2.5120062196
O   -5.1037868884  -0.0879535703  -2.3592213859
C   -4.5824025585  -0.2964974552  -3.6708465712
C   -3.5791991882  -1.4194835226  -3.5884181807
O   -2.4131702063  -1.0485331321  -2.8342567878
C   -1.3126710530  -0.7007695705  -3.6833322608
C   -0.0762821269  -0.4353067862  -2.8693059278
H    0.0249699807  -1.1888374526  -2.0730958905
O   -0.1552054325   0.8840837043  -2.3078873039
C    0.9327212499   1.3370057223  -1.6213363003
C    2.0564584655   0.5630417843  -1.3506753353
C    3.1322556449   1.1083361063  -0.6389892297
C    4.3252418277   0.2927527981  -0.3240119418
C    4.2367971255  -0.9374193411   0.2413855563
C    5.3908458830  -1.8251039471   0.4991934897
C    6.5489533664  -1.3938720587   1.1569807575
H    6.6001514135  -0.3701648701   1.5163323223
C    7.6268047475  -2.2505584326   1.3334913054
H    8.5201404535  -1.8966469061   1.8398383960
C    7.5608279197  -3.5621582273   0.8619100134
H    8.4033122227  -4.2350383468   0.9935629059
C    6.4001922902  -4.0279580030   0.2563083014
H    6.3292333676  -5.0616071893  -0.0711128880
C    5.5963304777   0.9536388031  -0.6898089045
C    5.7993755170   2.2900651051  -0.3072582873
S    4.5099612133   3.1857920712   0.5410573099
C    7.0113306269   2.9317744135  -0.5694516793
H    7.1598429633   3.9619062268  -0.2570153387
C    8.0135665219   2.2560592844  -1.2545023074
H    8.9528204966   2.7599665357  -1.4638060770
C    7.7974790891   0.9537575470  -1.7064498302
H    8.5655942340   0.4381931234  -2.2754871858
C    6.5979329837   0.3129709425  -1.4293074259
H    6.4298408035  -0.7033677842  -1.7735634025
C    3.0988328495   2.4548938458  -0.2663260990
C    1.9606089199   3.2251675235  -0.5250385296
H    1.9299619568   4.2702294700  -0.2290634776
H    2.1224029360  -0.4710930007  -1.6665995259
C    0.8782873463   2.6693798596  -1.1862438262
H   -0.0024614097   3.2656013415  -1.4053038284
H    0.7987342089  -0.5013542165  -3.5312051722
H   -1.0936635156  -1.5459775093  -4.3534493805
H   -1.5524032087   0.1762684698  -4.3045601451
H   -4.0355729877  -2.2753711032  -3.0756719187
H   -3.2983102852  -1.7377023761  -4.6014159942
H   -4.1146332848   0.6255696054  -4.0564707112
H   -5.3929556430  -0.5838018138  -4.3609858638
H   -6.8584999188   0.7499691497  -3.0913813190
H    1.2719348904   0.2641371085   3.8444545523
H    0.4667703455   1.2453799161   2.5836875251
C    2.0569800756  -0.8191215990   1.4745599656
H    2.3351331336   0.1780004097   1.7955476135
H   -0.4446550102  -3.1088471434   1.6864522596
H    1.1519214597  -4.4051500070   0.3103762810
C    2.9464692432  -1.5290112573   0.6584917393
C    5.3126606599  -3.1679320929   0.0940728865
C   -3.4811943754  -3.6213455791  -0.6929635794
H   -2.3993321924  -3.6979069385  -0.7741213671
C   -4.2954965146  -4.5797627442  -1.2919991235
H   -3.8466399817  -5.4068008856  -1.8352418538
C   -5.6806225228  -4.4741734351  -1.1991682300
H   -6.3171180611  -5.2191433410  -1.6687790451
C   -6.2492914200  -3.4119518653  -0.4978061617
H   -7.3296994663  -3.3266375678  -0.4193962096
C   -5.4351511594  -2.4634197398   0.1114555508
H   -5.8864178332  -1.6444995754   0.6668355796
C   -4.0446587238  -2.5577152920   0.0123533640
C   -3.1484779939  -1.5473123160   0.6895427468
H   -2.1039912109  -1.8126376669   0.4921467345
C   -3.4010823622  -1.4636158982   2.1871741305
N   -3.3268223110  -0.1827377054   0.0396838609
C   -2.2056616115   0.7710430989   0.3489091650
H   -1.3061480215   0.3390169173  -0.1054199079
H   -2.0785376131   0.7982336283   1.4321060010
C   -2.4740044137   2.1533763586  -0.1776284130
C   -2.8422762146   2.3745428317  -1.5064874594
H   -2.9590080930   1.5351454213  -2.1859697251
C   -3.0465845361   3.6685734617  -1.9728943750
H   -3.3349552740   3.8293683463  -3.0083534084
C   -2.8696647651   4.7575191761  -1.1203132280
H   -3.0242004017   5.7682567481  -1.4881855155
C   -2.4918241274   4.5437357470   0.2027116432
H   -2.3495591314   5.3872265469   0.8730204896
C   -2.3007818456   3.2463369635   0.6726794807
H   -2.0098886186   3.0745245271   1.7056919373
H   -3.3805231469  -0.3181533738  -0.9793512962
H   -4.2339515952   0.2440147480   0.3024157649
H   -2.7215028899  -0.7638494082   2.6764684035
H   -4.4313562159  -1.1585116510   2.3936490936
H   -3.2414663475  -2.4560479988   2.6188117464
  119
G(CENSO)=       -3429.48363100  G(xTB)=        -178.79980547        Conformer 6
S    3.6565849078  -4.0606625368  -0.2300682051
C    2.4997420126  -2.9924934576   0.6060863109
C    1.2658042271  -3.4941199723   1.0280895664
C    0.3886175667  -2.6837386489   1.7284256060
C    0.7453680388  -1.3629662233   2.0351076423
O   -0.1571105488  -0.6588325385   2.7755821913
C    0.2761929656   0.5953449288   3.3303442186
C   -0.7672083860   1.0737700391   4.3018072255
H   -1.0504762286   0.2553975050   4.9838628145
H   -0.3301485293   1.8859120469   4.9061628277
O   -1.9030308134   1.5523679552   3.5887869515
C   -2.9513934640   1.9568683643   4.4663790324
H   -2.5686281065   2.6806818523   5.2053953986
H   -3.3482732531   1.0871515514   5.0159700794
C   -4.0491329012   2.6266183022   3.6848618073
H   -4.7600872524   3.0603965473   4.4082685861
H   -3.6392247894   3.4521918576   3.0783609021
O   -4.7191071026   1.6804922473   2.8528241964
C   -5.9075567828   2.2415832547   2.3011993595
H   -6.5328581157   2.6533525180   3.1113170612
H   -5.6666838581   3.0664440885   1.6085522535
C   -6.7205368007   1.1922280229   1.5918551347
H   -6.7941751777   0.2817262754   2.2077377169
H   -7.7360229461   1.5937263634   1.4542644873
O   -6.1635920497   0.8915120359   0.3063116153
C   -7.0577830967   0.1000424278  -0.4854324224
H   -8.0885615849   0.4664197672  -0.3642288291
H   -7.0277199286  -0.9519012371  -0.1603326867
C   -6.6939893161   0.2196408680  -1.9404931784
H   -6.7014431499   1.2789285129  -2.2477447731
O   -5.4080403941  -0.3526541499  -2.1538396601
C   -5.0272899260  -0.3496958040  -3.5286070435
C   -3.6827982849  -1.0268244787  -3.6355228247
O   -2.6508739563  -0.2884954588  -2.9614818499
C   -1.9842252085   0.6400575139  -3.8227558981
C   -1.0141727519   1.4736371283  -3.0345919362
H   -0.5765568782   2.2258567056  -3.7070295777
O    0.0144428619   0.6200880713  -2.5113740437
C    1.0117617148   1.2122885030  -1.7949469017
C    2.0530272166   0.3717504201  -1.3988516031
C    3.1416212056   0.8766415817  -0.6913085336
C    4.2831197012   0.0205456023  -0.2953902717
C    4.1415065678  -1.1436826667   0.3840884662
C    5.2705423185  -2.0324882169   0.7380995146
C    6.4338390785  -1.5657346252   1.3618024571
H    6.5057170443  -0.5142014192   1.6241164079
C    7.4915041331  -2.4244894962   1.6268093346
H    8.3891824164  -2.0435259186   2.1050029755
C    7.3999241175  -3.7725331442   1.2789319873
H    8.2271555299  -4.4473769286   1.4789650783
C    6.2324797261  -4.2689205321   0.7120008256
H    6.1405660553  -5.3271272876   0.4834243514
C    5.5902405156   0.5764526010  -0.7131815046
C    5.8770053335   1.9199986911  -0.4231033575
S    4.6452564955   2.9341746050   0.3769084637
C    7.1194912393   2.4714227904  -0.7388768377
H    7.3301927492   3.5100259615  -0.4988136686
C    8.0722258703   1.6922685033  -1.3844189192
H    9.0362355845   2.1247606808  -1.6367289219
C    7.7758124932   0.3764406694  -1.7411720110
H    8.5069591437  -0.2216870466  -2.2772187185
C    6.5441339188  -0.1728901647  -1.4114723382
H    6.3148381724  -1.1998951921  -1.6809965151
C    3.2023556663   2.2540898835  -0.4221546593
C    2.1479786598   3.0847264951  -0.7879778037
H    2.1915961035   4.1488833115  -0.5731527515
H    2.0110443619  -0.6827214924  -1.6564773538
C    1.0450140202   2.5724207252  -1.4648534821
H    0.2501728701   3.2484860649  -1.7576140149
H   -1.5307996629   1.9933371996  -2.2184601373
H   -1.4597492895   0.0877257991  -4.6173314710
H   -2.7033533959   1.3268297988  -4.2960331929
H   -3.7286466055  -2.0098041593  -3.1538255496
H   -3.4200696731  -1.1713406599  -4.6925522494
H   -4.9887011801   0.6828887675  -3.9150861891
H   -5.7601229967  -0.9115711620  -4.1315459007
H   -7.4546926064  -0.3141584773  -2.5335400642
H    1.2240335334   0.4535200918   3.8674769078
H    0.4268373846   1.3377779436   2.5329409956
C    1.9621237311  -0.8505543531   1.5930759252
H    2.2585883895   0.1696180358   1.8075905509
H   -0.5601995339  -3.0752888320   2.0833927093
H    1.0011073396  -4.5297702289   0.8328437285
C    2.8338728673  -1.6559073105   0.8491838825
C    5.1644625566  -3.4053235426   0.4628345874
C   -2.0568412239  -2.9799783530  -1.0858323968
H   -1.0665515142  -2.5354865710  -1.0197842864
C   -2.2711467679  -4.0807991587  -1.9101022938
H   -1.4469686619  -4.4938147522  -2.4849673395
C   -3.5392812834  -4.6502693875  -1.9940521231
H   -3.7094502407  -5.5118202931  -2.6339087187
C   -4.5894053774  -4.1124874907  -1.2527394904
H   -5.5810672419  -4.5519542304  -1.3160694384
C   -4.3722975961  -3.0154904752  -0.4243829077
H   -5.1995317602  -2.6091006500   0.1498294176
C   -3.1026824466  -2.4408055576  -0.3329347558
C   -2.8183654297  -1.2653811842   0.5748531191
H   -1.7318857959  -1.1720069098   0.6714183959
C   -3.4516399690  -1.3726496314   1.9514777457
N   -3.2582369869   0.0394991294  -0.0895897114
C   -2.4475842524   1.2013698456   0.3874258154
H   -1.4206043782   1.0212873909   0.0425981450
H   -2.4410877000   1.1855260417   1.4801404523
C   -2.9366789556   2.5373806627  -0.1037980826
C   -2.3837474853   3.6761885688   0.4914120183
H   -1.6600568248   3.5608016140   1.2955820430
C   -2.7465812600   4.9468486649   0.0595771212
H   -2.3060143520   5.8214996830   0.5304499503
C   -3.6742654321   5.0976103621  -0.9703036563
H   -3.9600175694   6.0900742370  -1.3074815946
C   -4.2295549012   3.9685681418  -1.5639343347
H   -4.9534009351   4.0743814320  -2.3675356321
C   -3.8617126929   2.6935435005  -1.1364753667
H   -4.3082661931   1.8291442265  -1.6201740730
H   -3.1473358853  -0.0550685642  -1.1154895091
H   -4.2645277048   0.2078907488   0.0902733298
H   -3.1547381217  -0.5388002562   2.5921525691
H   -4.5440130538  -1.3895660614   1.8868212275
H   -3.1187271611  -2.3027751001   2.4193405650
  119
G(CENSO)=       -3429.48338382  G(xTB)=        -178.80067882        Conformer 7
S    3.5370655981  -4.0836703818  -0.1629695424
C    2.4209593990  -3.0050986044   0.7136481164
C    1.1881670820  -3.4922147453   1.1563824704
C    0.3352375003  -2.6743772942   1.8764918275
C    0.7167708145  -1.3607868976   2.1851583720
O   -0.1664258059  -0.6452020276   2.9357226268
C    0.2592211832   0.6421853522   3.4130070379
C   -0.7908691059   1.1747905598   4.3475011056
H   -1.0696386555   0.4012207414   5.0816824601
H   -0.3623953753   2.0289118781   4.8979829103
O   -1.9288070083   1.5924383013   3.6009405780
C   -2.9717508571   2.0640957055   4.4502864142
H   -2.5994058082   2.8770130112   5.0964944968
H   -3.3316410612   1.2488397069   5.0998176065
C   -4.1058166396   2.6023930851   3.6206721312
H   -4.8301092605   3.0724950142   4.3065431281
H   -3.7440375181   3.3796896900   2.9262965653
O   -4.7281053578   1.5399548722   2.9017785631
C   -5.9991979091   1.9255352524   2.3873811796
H   -6.6318844425   2.3054414244   3.2069335852
H   -5.8967672302   2.7298367191   1.6386604499
C   -6.6937813784   0.7377131337   1.7778403677
H   -6.5791076712  -0.1428104761   2.4304174902
H   -7.7670758061   0.9683625999   1.6972936465
O   -6.1795690692   0.4669312624   0.4678215995
C   -6.9251580250  -0.5629937777  -0.1927614399
H   -7.9927537088  -0.4762045995   0.0589645759
H   -6.5772977631  -1.5557781846   0.1341996964
C   -6.7879366426  -0.4040673933  -1.6817535034
H   -7.1268469008   0.6013266337  -1.9832364133
O   -5.4277682039  -0.5993774787  -2.0583770331
C   -5.2419169618  -0.4202804756  -3.4601321588
C   -3.7980914872  -0.6531490104  -3.8120340918
O   -2.9767989151   0.3048922903  -3.1274622716
C   -1.8039242914   0.6476404330  -3.8730116594
C   -0.9163227331   1.5363819708  -3.0463202397
H   -0.2055209241   2.0527490681  -3.7054497038
O   -0.1889330383   0.7085389366  -2.1170414911
C    0.8969199307   1.2751665612  -1.5067386387
C    1.9301001863   0.4073396844  -1.1640247673
C    3.0815849494   0.8861936117  -0.5386573309
C    4.2176596170  -0.0034892224  -0.2066126918
C    4.0796447039  -1.1756895218   0.4621610087
C    5.2070431706  -2.0846451672   0.7661923671
C    6.3967728283  -1.6373816665   1.3537813335
H    6.4912417258  -0.5882956890   1.6190993254
C    7.4509377543  -2.5113736921   1.5790264905
H    8.3688677446  -2.1449786498   2.0293339659
C    7.3295906860  -3.8563994222   1.2274673262
H    8.1536426003  -4.5435270807   1.3969497215
C    6.1377350356  -4.3335558502   0.6963013536
H    6.0242665111  -5.3891885585   0.4650783563
C    5.5171845559   0.5109193640  -0.6956474213
C    5.8623671318   1.8480672664  -0.4439065185
S    4.7071777300   2.9186715113   0.3938684545
C    7.1039384307   2.3535280183  -0.8325093052
H    7.3604259422   3.3879922126  -0.6207271960
C    7.9957914348   1.5347415760  -1.5144332674
H    8.9589709937   1.9313148429  -1.8225835185
C    7.6373674854   0.2254307532  -1.8370732897
H    8.3181166829  -0.4033548802  -2.4035359644
C    6.4078923450  -0.2774282407  -1.4347064270
H    6.1303180658  -1.2988148193  -1.6785467078
C    3.2024272675   2.2659019355  -0.3064885546
C    2.1585948161   3.1293112905  -0.6328917923
H    2.2561316120   4.1957350174  -0.4495296013
H    1.8381407325  -0.6480299751  -1.4029311896
C    0.9987645540   2.6413662604  -1.2243567652
H    0.2030289709   3.3306406606  -1.4864779809
H   -1.5213025933   2.2870024301  -2.5182937912
H   -1.2550319580  -0.2583973061  -4.1724764700
H   -2.0994596945   1.1925298223  -4.7826685773
H   -3.4797827542  -1.6720254396  -3.5448937694
H   -3.6937191738  -0.5317781416  -4.8996000672
H   -5.5420537439   0.5992332291  -3.7554441502
H   -5.8609162703  -1.1371407096  -4.0252406015
H   -7.4342208019  -1.1470697921  -2.1781622172
H    1.2070533745   0.5410760416   3.9595148687
H    0.4056638602   1.3335314304   2.5703577880
C    1.9360145694  -0.8656593598   1.7314326825
H    2.2525804119   0.1473017547   1.9495864207
H   -0.6155928688  -3.0521943746   2.2397972096
H    0.9037003949  -4.5217145243   0.9563684277
C    2.7812438419  -1.6763220674   0.9635263210
C    5.0741169972  -3.4540439172   0.4862200725
C   -3.7299510826  -3.0680466889  -0.7482761176
H   -4.6268025722  -2.9222168648  -0.1547845833
C   -3.6920235918  -4.0947996617  -1.6878817040
H   -4.5568456156  -4.7405181074  -1.8141060879
C   -2.5512500423  -4.2972993699  -2.4614538014
H   -2.5229565943  -5.1024627410  -3.1907568537
C   -1.4454566776  -3.4669564302  -2.2926138759
H   -0.5482787810  -3.6221674539  -2.8859079520
C   -1.4843325788  -2.4418116682  -1.3523019915
H   -0.6204338030  -1.7960266523  -1.2161256172
C   -2.6253811428  -2.2321482627  -0.5728528350
C   -2.6155117961  -1.1037129810   0.4346782199
H   -1.5705126764  -0.8479283849   0.6397325711
C   -3.3364637059  -1.3951395071   1.7391293586
N   -3.2088606337   0.1618140062  -0.1940263611
C   -2.5457402807   1.3980389565   0.3186140012
H   -1.4965226793   1.3378861051   0.0057921415
H   -2.5709578704   1.3611267157   1.4120204714
C   -3.1623569754   2.6788985516  -0.1771300251
C   -2.6010708356   3.8744651995   0.2864958021
H   -1.7613009882   3.8377861775   0.9777037118
C   -3.1021318536   5.1007930961  -0.1326808810
H   -2.6546260550   6.0197668944   0.2359560211
C   -4.1741109701   5.1509283482  -1.0233693391
H   -4.5672729157   6.1088440551  -1.3521426104
C   -4.7339440366   3.9662465767  -1.4891021159
H   -5.5675632229   3.9935207345  -2.1857098549
C   -4.2315178016   2.7340835572  -1.0709174670
H   -4.6865544510   1.8265931579  -1.4562028969
H   -3.1047429696   0.1187824466  -1.2248358663
H   -4.2250913412   0.1936262472   0.0034733821
H   -3.2402405369  -0.5581128215   2.4360388437
H   -4.4012434543  -1.5898761692   1.5742255793
H   -2.8939852176  -2.2814638604   2.2011857434
  119
G(CENSO)=       -3429.48335531  G(xTB)=        -178.79839228        Conformer 8
S    3.9540207284  -3.7668692709  -0.2570222260
C    2.6544319710  -2.7467930648   0.4175965252
C    1.4364021867  -3.3281309747   0.7727509748
C    0.4561553614  -2.5659340387   1.3836782815
C    0.6861915564  -1.2091552456   1.6485149393
O   -0.3131181358  -0.5585601240   2.3169419698
C    0.0100267344   0.6850833440   2.9671879460
C   -1.0172777058   0.9472937797   4.0319929044
H   -1.1201331376   0.0650995487   4.6834576841
H   -0.6611244374   1.7889239744   4.6464510076
O   -2.2836154020   1.2862761223   3.4531461079
C   -3.2489585928   1.5531325217   4.4817090559
H   -2.8373274733   2.2895070328   5.1893390925
H   -3.4709215497   0.6282821655   5.0375297740
C   -4.5049957278   2.1254984365   3.8887702666
H   -5.1626312188   2.4246605756   4.7216154857
H   -4.2780023501   3.0248267515   3.2921376659
O   -5.1516784112   1.1459445226   3.0761505996
C   -6.4637288120   1.5654765938   2.7014746967
H   -7.1193381717   1.5933922621   3.5874892145
H   -6.4318917745   2.5781386968   2.2667893589
C   -7.0424185565   0.6046203137   1.6988597400
H   -7.0177960928  -0.4288374492   2.0809904488
H   -8.0939424831   0.8819469838   1.5328149033
O   -6.3095219846   0.7064096800   0.4713812884
C   -7.0621428167   0.2718332462  -0.6699770541
H   -8.0869538943   0.6664810880  -0.5958203929
H   -7.1170345941  -0.8265351474  -0.7042627717
C   -6.4612562485   0.8127669693  -1.9398908760
H   -6.2803427381   1.8964537420  -1.8372764684
O   -5.2545645323   0.1306929615  -2.2734682807
C   -4.7335926370   0.6033301074  -3.5176569599
C   -3.6462784454  -0.3055585085  -4.0253079170
O   -2.4761534580  -0.1685989544  -3.2244272666
C   -1.3664016623  -0.8581574674  -3.7842326021
C   -0.1325939063  -0.5940098302  -2.9633062340
H   -0.2752421652  -0.8912352416  -1.9129188609
O    0.1465852608   0.8124563079  -3.0353218559
C    1.2233339904   1.2930160118  -2.3587601588
C    2.2015361647   0.4985592214  -1.7659085872
C    3.2791595401   1.0939807399  -1.0937250981
C    4.3761211299   0.2858959056  -0.5144952846
C    4.1917227002  -0.8165756520   0.2535158962
C    5.3154902931  -1.6153798490   0.7974359039
C    6.3580793835  -1.0426740116   1.5349214944
H    6.3360663809   0.0245949614   1.7372552564
C    7.4201251113  -1.8180619831   1.9800660386
H    8.2260326808  -1.3571676425   2.5437594900
C    7.4524792659  -3.1849487622   1.7008974420
H    8.2847393318  -3.7939656641   2.0422263296
C    6.3998071461  -3.7836463556   1.0185007772
H    6.4011441790  -4.8552043587   0.8382284607
C    5.7251499328   0.7779271099  -0.8869187839
C    6.0268354914   2.1419812461  -0.7585622406
S    4.7550705110   3.2807526940  -0.2494562922
C    7.3108614436   2.6219695535  -1.0230607355
H    7.5311444932   3.6795831446  -0.9056168637
C    8.2941586202   1.7457145070  -1.4649655760
H    9.2912834812   2.1214453945  -1.6762725961
C    7.9871735778   0.4014003223  -1.6794154278
H    8.7422239161  -0.2769195642  -2.0659296113
C    6.7141238411  -0.0732473108  -1.3971255639
H    6.4769569189  -1.1212328975  -1.5555613442
C    3.3726268214   2.4911948651  -1.0528167623
C    2.3870292929   3.2821560091  -1.6498024316
H    2.4664607325   4.3654814529  -1.6225883176
H    2.1588935564  -0.5828642094  -1.8221012625
C    1.3184551623   2.6902853853  -2.2965760580
H    0.5519886228   3.2953262953  -2.7714829334
H    0.6965453680  -1.1782593426  -3.3869080755
H   -1.5438041883  -1.9471122815  -3.8021409828
H   -1.1980364212  -0.5265483474  -4.8227892726
H   -3.9938284564  -1.3528831896  -4.0282178234
H   -3.4254044506  -0.0180107187  -5.0670259621
H   -4.3473705239   1.6306507394  -3.4041833056
H   -5.5355777961   0.6225749918  -4.2742411928
H   -7.2022082880   0.6722271444  -2.7454635674
H    0.9911853748   0.6053689347   3.4540475830
H    0.0383583940   1.5035563072   2.2356978212
C    1.8824964251  -0.6118744179   1.2557096376
H    2.0743733867   0.4403287103   1.4364935481
H   -0.4633557808  -3.0332357085   1.7224657925
H    1.2713451008  -4.3907494850   0.6178770708
C    2.8714154902  -1.3781168607   0.6241733741
C    5.3269367823  -3.0021629557   0.5882154928
C   -3.0605410584  -2.9167234245  -0.8813298722
H   -1.9906957400  -2.7183028600  -0.8780012972
C   -3.6248233980  -3.6743565280  -1.9038629013
H   -2.9953563484  -4.0666113789  -2.6978353953
C   -4.9926335998  -3.9366173043  -1.9025108333
H   -5.4343534925  -4.5323467900  -2.6966951985
C   -5.7915537199  -3.4381111454  -0.8758805081
H   -6.8587433598  -3.6424028159  -0.8687130528
C   -5.2262658604  -2.6815983922   0.1462986000
H   -5.8590719486  -2.3015601820   0.9439330568
C   -3.8554817126  -2.4137697525   0.1518557201
C   -3.2069687614  -1.6319513913   1.2697726205
H   -2.1268452504  -1.7708959156   1.2039038281
C   -3.6776194473  -2.0158558979   2.6647102818
N   -3.3966381329  -0.1350088223   1.0876203449
C   -2.6681564028   0.4297319641  -0.1026526142
H   -3.2024829220   0.1020854700  -0.9973252132
H   -1.6696856470  -0.0169587968  -0.1065562049
C   -2.5660655052   1.9284574045  -0.0194460706
C   -3.7070764465   2.7332956757   0.0644229944
H   -4.6948886708   2.2803819311   0.0641076567
C   -3.5848523024   4.1164220970   0.1577263303
H   -4.4783977749   4.7314119563   0.2282778797
C   -2.3247719109   4.7129747593   0.1552872965
H   -2.2317349967   5.7932762114   0.2259256263
C   -1.1864197280   3.9176955989   0.0570249872
H   -0.1996356582   4.3729760846   0.0462365097
C   -1.3081439257   2.5327630756  -0.0244696662
H   -0.4170575747   1.9142361617  -0.0996703096
H   -4.4031771123   0.0834251375   1.0082641127
H   -3.0542479851   0.3363715557   1.9449502256
H   -3.5188606375  -3.0881460667   2.8104471147
H   -3.1029950689  -1.4772291033   3.4257028487
H   -4.7392785847  -1.7994175740   2.8148399253
  119
G(CENSO)=       -3429.48327882  G(xTB)=        -178.80103572        Conformer 9
S    3.7803458176  -4.1271621752  -0.1183098797
C    2.5955941628  -3.0751954781   0.6997392930
C    1.4005360631  -3.6221939946   1.1749884100
C    0.4919904195  -2.8272918638   1.8502495936
C    0.7766465246  -1.4730773269   2.0706193618
O   -0.1629081928  -0.7767210187   2.7726972389
C    0.1525137583   0.5759632620   3.1412235907
C   -0.9157903661   1.0894236261   4.0633735722
H   -1.1164479166   0.3490125270   4.8549325023
H   -0.5320760968   2.0040828449   4.5442222075
O   -2.1123195073   1.3926269055   3.3439608991
C   -3.0878074669   1.9457450509   4.2298364952
H   -2.6306306982   2.7399860643   4.8433038540
H   -3.4687416914   1.1680856296   4.9120639835
C   -4.2195468438   2.5680479144   3.4627148342
H   -4.8707381959   3.0799922695   4.1875350653
H   -3.8456827316   3.3151930608   2.7454257626
O   -4.9717244034   1.5595369182   2.7752354726
C   -6.2637384435   2.0469003531   2.3846059195
H   -6.8132726977   2.3690158939   3.2821511356
H   -6.1591014499   2.9140429770   1.7126544261
C   -7.0428245109   0.9539332230   1.7081304734
H   -6.9885947358   0.0248584442   2.2995877521
H   -8.0995527904   1.2617272762   1.6518909233
O   -6.5286072278   0.7492055998   0.3925813396
C   -7.2300506340  -0.2785861513  -0.3069349694
H   -8.3174290042  -0.1567203887  -0.1780180761
H   -6.9501157142  -1.2707383385   0.0851993778
C   -6.9246317412  -0.1722357386  -1.7747327320
H   -7.1976840700   0.8314725667  -2.1408155109
O   -5.5376743260  -0.4212611077  -2.0159170750
C   -5.2650404875  -0.3381682549  -3.4188818347
C   -3.8292632729  -0.6648930875  -3.7280301662
O   -2.9587267677   0.3454504019  -3.2146226226
C   -1.8156483989   0.5596697543  -4.0417300125
C   -0.8380929273   1.4439859603  -3.3138325681
H   -0.1499775350   1.9135346133  -4.0300601137
O   -0.0809412742   0.6217533074  -2.4021996540
C    0.9707904322   1.2074291862  -1.7585497867
C    1.9971071242   0.3526801511  -1.3553274660
C    3.1209376987   0.8517569064  -0.6964532155
C    4.2649250526  -0.0103950363  -0.3165345596
C    4.1518991011  -1.1664343295   0.3840670874
C    5.3168596185  -2.0041466202   0.7545111324
C    6.4628512713  -1.4692061363   1.3567558707
H    6.4929615337  -0.4069988334   1.5819831958
C    7.5558297903  -2.2735376159   1.6470026652
H    8.4384045120  -1.8389734092   2.1073047049
C    7.5191223590  -3.6360146628   1.3474706999
H    8.3742703736  -4.2689117798   1.5669400073
C    6.3706579824  -4.1992536952   0.8050838389
H    6.3205296842  -5.2680922914   0.6160776113
C    5.5655074057   0.5221895497  -0.7873518131
C    5.8860382601   1.8651647216  -0.5370974120
S    4.6911150173   2.9178973574   0.2665529999
C    7.1289612912   2.3859943858  -0.8993877855
H    7.3667041177   3.4248180159  -0.6870469476
C    8.0474883185   1.5754099264  -1.5557371693
H    9.0125650913   1.9830741539  -1.8430124296
C    7.7142471385   0.2596213334  -1.8790341201
H    8.4168760547  -0.3628477716  -2.4254938886
C    6.4829532064  -0.2583176944  -1.5012435285
H    6.2260406405  -1.2859327812  -1.7422849632
C    3.2201456242   2.2368869213  -0.4797764370
C    2.1854829435   3.0854045800  -0.8651830063
H    2.2674498838   4.1556881666  -0.6970364946
H    1.9217117297  -0.7076908302  -1.5783483440
C    1.0565748034   2.5798297952  -1.4996952161
H    0.2721441986   3.2618716712  -1.8082417030
H   -1.3856334492   2.2301297995  -2.7762748907
H   -1.3303619252  -0.3941082185  -4.3028657632
H   -2.1179987428   1.0584500271  -4.9769645568
H   -3.5518582850  -1.6462374879  -3.3138809516
H   -3.7459942092  -0.7214157796  -4.8242974198
H   -5.5055822315   0.6728689349  -3.7877210727
H   -5.9029859814  -1.0579657713  -3.9586974068
H   -7.5396957570  -0.9111423329  -2.3146552564
H    1.1120003328   0.5983889429   3.6762059949
H    0.2323625865   1.2096225435   2.2458686979
C    1.9595590466  -0.9193242677   1.5894626185
H    2.2031282705   0.1238202512   1.7512846193
H   -0.4315717871  -3.2481263439   2.2368708517
H    1.1907188120  -4.6790865438   1.0353670490
C    2.8681685541  -1.7134614715   0.8772263045
C    5.2676489972  -3.3887503887   0.5310214908
C   -1.6693658118  -2.1778495456  -0.6969306596
H   -0.8867002907  -1.5125454611  -0.3425467439
C   -1.4043869919  -3.0585293739  -1.7414043810
H   -0.4198805054  -3.0671233210  -2.2017338348
C   -2.3927037424  -3.9370754398  -2.1778572634
H   -2.1862825447  -4.6346460160  -2.9851796200
C   -3.6479332857  -3.9181497078  -1.5738089804
H   -4.4246900748  -4.5994593258  -1.9104520485
C   -3.9137303603  -3.0301992047  -0.5353789789
H   -4.8963087158  -3.0347548844  -0.0741255867
C   -2.9237850305  -2.1544181703  -0.0807829172
C   -3.1599273790  -1.2204329788   1.0878847361
H   -2.2045900768  -1.0409552037   1.5928688053
C   -4.1769560555  -1.7143940035   2.1051738154
N   -3.6044148912   0.1563961063   0.6056059227
C   -2.5174317780   0.9732068393  -0.0395469651
H   -2.2831327616   0.4961393702  -0.9948275919
H   -1.6481218019   0.9232369177   0.6209915442
C   -2.9504535857   2.3998734190  -0.2407588000
C   -4.0306773261   2.7114635412  -1.0735695569
H   -4.5707107298   1.9134580819  -1.5762379449
C   -4.4068990203   4.0364217244  -1.2676602305
H   -5.2492944446   4.2680618934  -1.9140801799
C   -3.6992414915   5.0650072831  -0.6465016577
H   -3.9902311495   6.0998467202  -0.8057282743
C   -2.6169382879   4.7617328019   0.1748660838
H   -2.0600567467   5.5583148631   0.6608955088
C   -2.2496920502   3.4338238704   0.3828900611
H   -1.4120525897   3.1953843778   1.0336030636
H   -4.3919861912   0.0476637088  -0.0493310382
H   -3.9883104875   0.6825572960   1.4158175114
H   -5.1876907408  -1.7660928223   1.6871699262
H   -3.8933870923  -2.7155162950   2.4418211821
H   -4.1974940760  -1.0509173586   2.9748037553
  119
G(CENSO)=       -3429.48320720  G(xTB)=        -178.80074407        Conformer 10
S    3.5857997539  -4.1010619388  -0.1663942841
C    2.4567869063  -3.0276509359   0.6998678892
C    1.2231963942  -3.5195573100   1.1354862794
C    0.3618791115  -2.7044614941   1.8494839944
C    0.7370602605  -1.3898051220   2.1609253448
O   -0.1500938514  -0.6767298374   2.9098830088
C    0.2836772780   0.5996785588   3.4080401664
C   -0.7640113746   1.1299398472   4.3463994379
H   -1.0616454463   0.3461645820   5.0622457830
H   -0.3241808914   1.9642394751   4.9178291923
O   -1.8890002745   1.5858171307   3.6021296682
C   -2.9200671669   2.0743844441   4.4562741422
H   -2.5228380528   2.8596496627   5.1215645314
H   -3.3117787438   1.2586449313   5.0865854822
C   -4.0300146666   2.6710018776   3.6341397051
H   -4.7337336906   3.1630715359   4.3262571752
H   -3.6339890237   3.4416712819   2.9507303114
O   -4.6988531085   1.6468752078   2.9024841865
C   -5.9297141991   2.1112686419   2.3570317291
H   -6.5460349187   2.5584190187   3.1548079155
H   -5.7547877460   2.8854509205   1.5905535591
C   -6.7020217488   0.9621532770   1.7680009809
H   -6.6766539450   0.0996840709   2.4532630003
H   -7.7505346493   1.2758570046   1.6502786487
O   -6.1790982482   0.6036146697   0.4831482537
C   -6.9795969838  -0.3975557477  -0.1572966811
H   -8.0408059597  -0.2480098198   0.0909451767
H   -6.6858755238  -1.4006901344   0.1901526274
C   -6.8346020135  -0.2769355563  -1.6490448692
H   -7.1196481620   0.7386616802  -1.9714085754
O   -5.4869079313  -0.5517683915  -2.0200271935
C   -5.2933430988  -0.4191389812  -3.4255737317
C   -3.8606501407  -0.7270167652  -3.7658162856
O   -2.9994368513   0.2139759511  -3.1074519932
C   -1.8343032860   0.5245706736  -3.8780321590
C   -0.9269505893   1.4257347014  -3.0862650392
H   -0.2299593570   1.9313760243  -3.7681210123
O   -0.1793462856   0.6140537687  -2.1598398709
C    0.8951752843   1.2035612227  -1.5514493574
C    1.9396777556   0.3544768632  -1.1969266762
C    3.0801549430   0.8555936194  -0.5690468498
C    4.2277296664  -0.0147349348  -0.2260773740
C    4.1019804517  -1.1857076045   0.4472077806
C    5.2368834520  -2.0825449399   0.7569840986
C    6.4218430347  -1.6222865657   1.3439851412
H    6.5065385639  -0.5713915908   1.6052234592
C    7.4836100046  -2.4858566751   1.5733557650
H    8.3978802104  -2.1094952111   2.0228630601
C    7.3745728169  -3.8331598880   1.2266737724
H    8.2047515032  -4.5120581295   1.3992113187
C    6.1874582479  -4.3231417302   0.6965953940
H    6.0837774959  -5.3805584799   0.4691425749
C    5.5218052143   0.5166868403  -0.7108798287
C    5.8447725093   1.8602751819  -0.4636179411
S    4.6682159824   2.9173852462   0.3613139423
C    7.0804951357   2.3831773144  -0.8476854319
H    7.3192918650   3.4225177192  -0.6392061057
C    7.9887676899   1.5752324181  -1.5207050010
H    8.9474349941   1.9852394243  -1.8253015734
C    7.6524259223   0.2590667460  -1.8391605700
H    8.3459581433  -0.3616427297  -2.3989722282
C    6.4286528588  -0.2610609398  -1.4413395386
H    6.1683197234  -1.2876534623  -1.6822664581
C    3.1782772018   2.2384352131  -0.3453889323
C    2.1237954158   3.0834285796  -0.6850930379
H    2.2039190030   4.1525068165  -0.5089709642
H    1.8644550013  -0.7040167276  -1.4276943072
C    0.9753033852   2.5735194143  -1.2802099851
H    0.1709796528   3.2489849502  -1.5515100584
H   -1.5213372461   2.1848328753  -2.5584449734
H   -1.2988976343  -0.3942528754  -4.1629107569
H   -2.1371340182   1.0496883288  -4.7968926551
H   -3.5909093618  -1.7500702511  -3.4644447159
H   -3.7480021843  -0.6458737214  -4.8561298127
H   -5.5458533692   0.6048400621  -3.7487394762
H   -5.9443658336  -1.1220521546  -3.9720210098
H   -7.5198570355  -0.9944252654  -2.1305969119
H    1.2280537490   0.4809631325   3.9572583835
H    0.4406087825   1.3025881780   2.5767918659
C    1.9555869959  -0.8894300234   1.7118155630
H    2.2661553767   0.1255035212   1.9289988622
H   -0.5890378302  -3.0864810882   2.2085205154
H    0.9450671174  -4.5508463267   0.9357772175
C    2.8075240146  -1.6961622750   0.9477613870
C    5.1159137094  -3.4542231986   0.4823449361
C   -1.6441704150  -2.5187264547  -1.3142795659
H   -0.7609588659  -1.8905139138  -1.2280827010
C   -1.6659718915  -3.5661933799  -2.2299156846
H   -0.7961766294  -3.7577175723  -2.8524986808
C   -2.7973278252  -4.3718181046  -2.3368133648
H   -2.8161504448  -5.1943942934  -3.0465924740
C   -3.9032314999  -4.1212333644  -1.5277971715
H   -4.7879963459  -4.7469780800  -1.6068928642
C   -3.8805642050  -3.0719011010  -0.6126140914
H   -4.7509077665  -2.8893527919   0.0099829435
C   -2.7493035384  -2.2624486362  -0.4977635838
C   -2.6704780644  -1.1136933097   0.4832009877
H   -1.6108232232  -0.8951117635   0.6530671729
C   -3.3601756403  -1.3476756440   1.8155865228
N   -3.2300744242   0.1592479009  -0.1601833124
C   -2.5148256734   1.3803979321   0.3168175423
H   -1.4724395717   1.2747673343  -0.0076526184
H   -2.5264384029   1.3686715141   1.4111143641
C   -3.0886480701   2.6729437277  -0.1985115522
C   -2.4903013335   3.8549919507   0.2531452293
H   -1.6577481391   3.7993852086   0.9516540264
C   -2.9456729590   5.0916219818  -0.1871732185
H   -2.4692213981   5.9998855513   0.1716508682
C   -4.0090264389   5.1654529003  -1.0864095966
H   -4.3662767887   6.1315034549  -1.4319442225
C   -4.6069689233   3.9940626523  -1.5387396740
H   -5.4350499570   4.0406344442  -2.2409250455
C   -4.1500812550   2.7513633812  -1.0998612834
H   -4.6342043474   1.8540606628  -1.4737734934
H   -3.1428405096   0.0909119818  -1.1909407907
H   -4.2416714982   0.2329547542   0.0508334006
H   -3.1958438562  -0.5054035667   2.4929714913
H   -4.4384910239  -1.4921096567   1.6932378317
H   -2.9437241406  -2.2469623422   2.2771110890
  119
G(CENSO)=       -3429.48313867  G(xTB)=        -178.80334632        Conformer 11
S    4.4457265121  -3.5839568466  -0.8419205013
C    3.1095329474  -2.8233471172   0.0612586853
C    1.9220561536  -3.5273119635   0.2771388006
C    0.9062483446  -2.9594627742   1.0261884245
C    1.0812852828  -1.6910554890   1.5984819549
O    0.0541073936  -1.2541616389   2.3814436932
C    0.2469897412  -0.0743448780   3.1784782907
C   -0.9520921028   0.0880026235   4.0776031217
H   -1.2028306576  -0.8787997121   4.5437456669
H   -0.6863295661   0.7958613472   4.8792980729
O   -2.0591137393   0.5970888474   3.3332220935
C   -3.2175409579   0.7776045734   4.1485605036
H   -2.9239065880   1.1536296844   5.1415779730
H   -3.7424765371  -0.1809603932   4.2944299534
C   -4.1390364301   1.8075323116   3.5491031624
H   -4.8934293944   2.0710309808   4.3071151224
H   -3.5716007079   2.7177646159   3.3000011423
O   -4.8092948053   1.3106658436   2.3817669854
C   -5.6627627356   2.3233960175   1.8236104999
H   -6.2838259128   2.7545303591   2.6238619521
H   -5.0509817821   3.1304714096   1.3896023622
C   -6.5864391594   1.7450855383   0.7856104551
H   -7.1131818220   0.8651415695   1.1878316143
H   -7.3408940161   2.5105242697   0.5408623155
O   -5.8531390524   1.3981630503  -0.3881357223
C   -6.6959689532   0.8626382725  -1.4086093119
H   -7.5417805110   1.5429340884  -1.5990835712
H   -7.1036021822  -0.1139896820  -1.0964621682
C   -5.9105181560   0.7226674196  -2.6849477548
H   -5.4666473587   1.6910280125  -2.9691160157
O   -4.8849944001  -0.2612793765  -2.5233379791
C   -4.2472763047  -0.5595176509  -3.7715751372
C   -3.2310142279  -1.6608592537  -3.5784324927
O   -2.0401482329  -1.2369765698  -2.9089612607
C   -0.9909693534  -0.8764815192  -3.8097119545
C    0.2492999146  -0.5300521689  -3.0290694735
H    0.4217328669  -1.2806745057  -2.2434283443
O    0.0778261970   0.7724194279  -2.4514746775
C    1.1012113296   1.2827856995  -1.7108401519
C    2.2661896262   0.5886278321  -1.3984695750
C    3.2591061952   1.1963406843  -0.6166245646
C    4.5007276591   0.4749061373  -0.2601140015
C    4.4981601219  -0.7798912680   0.2547950033
C    5.7190683283  -1.5613028691   0.5499047723
C    6.7756338132  -1.0593265954   1.3185363152
H    6.6946223397  -0.0597417747   1.7359510103
C    7.9210621776  -1.8148782267   1.5293514826
H    8.7347016061  -1.4079893907   2.1227698328
C    8.0257160787  -3.0933387521   0.9800491985
H    8.9214782107  -3.6867262666   1.1395180889
C    6.9669213815  -3.6320338153   0.2588668463
H    7.0277564905  -4.6438381480  -0.1325579147
C    5.7305809233   1.2528574161  -0.5291767989
C    5.8011563696   2.5871516292  -0.0964769770
S    4.3953869433   3.3443608162   0.6969118111
C    6.9679562285   3.3346147484  -0.2669507359
H    7.0106504156   4.3624391306   0.0830113514
C    8.0605734825   2.7666628062  -0.9101360231
H    8.9649734813   3.3523194203  -1.0481383340
C    7.9792143620   1.4671488644  -1.4120289815
H    8.8188597137   1.0357083049  -1.9491362383
C    6.8230259100   0.7219946556  -1.2263138595
H    6.7605881374  -0.2918705922  -1.6106470052
C    3.1004347615   2.5262769272  -0.2150689224
C    1.9261649227   3.2179134748  -0.5274367936
H    1.7996543437   4.2507905170  -0.2139481346
H    2.4272838487  -0.4278655014  -1.7377984060
C    0.9288386886   2.5995434333  -1.2598142104
H    0.0193828962   3.1333215850  -1.5167151082
H    1.1126002392  -0.5251634914  -3.7099729241
H   -0.7520780024  -1.7307259133  -4.4631250217
H   -1.2849932354  -0.0289910410  -4.4490225355
H   -3.6749645645  -2.4565379287  -2.9683453549
H   -2.9846464091  -2.0900902211  -4.5607908534
H   -3.7717585656   0.3448252891  -4.1870903075
H   -5.0069190045  -0.9028111981  -4.4928038698
H   -6.6031852818   0.4141592807  -3.4842044149
H    1.1465571991  -0.1921244305   3.7982589046
H    0.3715959416   0.8102736004   2.5370062000
C    2.2467718347  -0.9705662022   1.3573025134
H    2.3946524821   0.0227400380   1.7664231890
H   -0.0086706166  -3.5109056729   1.2213411563
H    1.8025848894  -4.5329377372  -0.1166835151
C    3.2538529510  -1.5225697824   0.5541242323
C    5.8110593644  -2.8749652865   0.0620916288
C   -5.6836104999  -3.0580173362  -0.6097746265
H   -5.0127271234  -3.4263963255  -1.3808540300
C   -7.0241883810  -3.4345256620  -0.6193325958
H   -7.3936949582  -4.0928294079  -1.4008390837
C   -7.8880337493  -2.9666317472   0.3674177946
H   -8.9351947357  -3.2563236212   0.3590016919
C   -7.4013085443  -2.1298035307   1.3694068892
H   -8.0678714785  -1.7643221563   2.1459547489
C   -6.0592469872  -1.7620298744   1.3838246855
H   -5.6934410096  -1.1120834237   2.1750608713
C   -5.1901090279  -2.2169138794   0.3881383515
C   -3.7233738071  -1.8415176480   0.4089107364
H   -3.2313877031  -2.2576668785  -0.4777066392
C   -3.0283042876  -2.3245582834   1.6708151768
N   -3.5998491488  -0.3356631267   0.2610900482
C   -2.2060876393   0.2091198879   0.0503300267
H   -1.7786934556  -0.3434969062  -0.7904578507
H   -1.6366603668   0.0211587869   0.9604396927
C   -2.2862493552   1.6828326597  -0.2503957064
C   -1.9812513458   2.6302279995   0.7277701812
H   -1.6762870611   2.2955601626   1.7147954999
C   -2.0720484390   3.9914329078   0.4435379206
H   -1.8254263549   4.7205428189   1.2109752084
C   -2.4741023979   4.4160043218  -0.8200586735
H   -2.5438558275   5.4774042969  -1.0430015598
C   -2.7773138310   3.4735555284  -1.8024700957
H   -3.0808133000   3.7981816397  -2.7942180011
C   -2.6782116794   2.1160722859  -1.5193885672
H   -2.8955152678   1.3797962203  -2.2875287428
H   -4.1730502768  -0.0569691600  -0.5487179231
H   -4.0124819477   0.1494665228   1.0793060026
H   -3.4928135335  -1.8969524691   2.5653190866
H   -3.1253542388  -3.4131492533   1.7238162638
H   -1.9677522454  -2.0719532876   1.6750315581
  119
G(CENSO)=       -3429.48306954  G(xTB)=        -178.80072069        Conformer 12
S    3.8608044414  -3.8528901415  -0.6087292900
C    2.6255839547  -2.9351341526   0.2922628183
C    1.4298430050  -3.5556538878   0.6642484025
C    0.4935620500  -2.8658044176   1.4154635248
C    0.7499836053  -1.5472496110   1.8145118210
O   -0.2088003599  -0.9656787883   2.5939638052
C    0.1380568112   0.2550688019   3.2694373682
C   -0.9485376954   0.5956216824   4.2525688083
H   -1.2392509539  -0.3000366172   4.8254124199
H   -0.5419072426   1.3354812872   4.9604531515
O   -2.0754249495   1.1525928282   3.5742739178
C   -3.0577816634   1.6304645052   4.4958674910
H   -2.5764412267   2.2242929585   5.2893546069
H   -3.5813593395   0.7866761194   4.9742235188
C   -4.0313800909   2.5264253133   3.7812675315
H   -4.7251744527   2.9485308495   4.5259344812
H   -3.4987188370   3.3600576617   3.2966425187
O   -4.7622778246   1.7774542055   2.8071171048
C   -5.7461806361   2.5958960375   2.1636030607
H   -6.3947924246   3.0497564982   2.9296197203
H   -5.2578274070   3.4086913384   1.6013619916
C   -6.6135776176   1.7779391490   1.2443208755
H   -6.9455952656   0.8541965698   1.7457945369
H   -7.5066781441   2.3770068839   1.0094994499
O   -5.9175556608   1.4723234979   0.0294637011
C   -6.8108882036   1.0030674583  -0.9864624983
H   -7.6759675446   1.6808617563  -1.0567482562
H   -7.1846578363  -0.0032613126  -0.7373206209
C   -6.1251329808   0.9931046977  -2.3257915890
H   -5.7089456593   1.9903345469  -2.5476562444
O   -5.1022665123   0.0043274043  -2.3498329625
C   -4.6093856381  -0.2130394839  -3.6728420907
C   -3.6231311518  -1.3566965320  -3.6515198679
O   -2.3856680610  -1.0343697014  -3.0132714273
C   -1.3569009571  -0.6452829992  -3.9194548502
C   -0.0902679641  -0.4042087112  -3.1413017506
H    0.0534284205  -1.2143088146  -2.4113579345
O   -0.2023104468   0.8631089997  -2.4756037990
C    0.8637492929   1.2991224004  -1.7491923088
C    1.9748511432   0.5188091041  -1.4407181341
C    3.0232240320   1.0600208744  -0.6849303368
C    4.2161115237   0.2561892538  -0.3393720897
C    4.1417783976  -0.9682845795   0.2389024808
C    5.3222590497  -1.8075941903   0.5445274009
C    6.4419872796  -1.3175738406   1.2274789023
H    6.4400909695  -0.2873454469   1.5714338283
C    7.5497357808  -2.1244851272   1.4474582134
H    8.4125330286  -1.7251080195   1.9725679183
C    7.5532299493  -3.4444173901   0.9949792760
H    8.4198747180  -4.0781342741   1.1599559048
C    6.4302745846  -3.9689228538   0.3667328738
H    6.4115968471  -5.0096950145   0.0553994255
C    5.4876767134   0.9321857162  -0.6809720609
C    5.6730111657   2.2657617484  -0.2818211768
S    4.3580323933   3.1342613065   0.5547047264
C    6.8824624412   2.9215241020  -0.5182432767
H    7.0164034809   3.9499064157  -0.1936940697
C    7.9012075688   2.2614815643  -1.1943552247
H    8.8388400915   2.7759691321  -1.3844322719
C    7.7042816904   0.9615750089  -1.6617363336
H    8.4866253706   0.4584431314  -2.2224019721
C    6.5063900249   0.3069699403  -1.4097923802
H    6.3539061868  -0.7086126031  -1.7637441669
C    2.9756591003   2.4044538396  -0.3029938836
C    1.8508392189   3.1788711355  -0.6006380924
H    1.8109917780   4.2227667216  -0.3015905167
H    2.0528022249  -0.5121029717  -1.7661470196
C    0.7969701961   2.6290896429  -1.3088401266
H   -0.0725386764   3.2274870701  -1.5621897274
H    0.7675910754  -0.3866974211  -3.8285120901
H   -1.1661075646  -1.4545976123  -4.6428201570
H   -1.6335367302   0.2603103493  -4.4832166435
H   -4.0599142048  -2.1896404976  -3.0884487945
H   -3.4464186490  -1.6980634933  -4.6824888238
H   -4.1455825791   0.7048068119  -4.0742146023
H   -5.4448197167  -0.4843125059  -4.3409173503
H   -6.8894016696   0.7681350872  -3.0886514873
H    1.0792725310   0.1125956571   3.8180846930
H    0.2697805613   1.0736332782   2.5469031131
C    1.9284430953  -0.9163302345   1.4264229348
H    2.1464753081   0.1043787679   1.7188339157
H   -0.4189625408  -3.3538288102   1.7444441874
H    1.2456963183  -4.5923078826   0.3956810903
C    2.8640871810  -1.6007769819   0.6389518109
C    5.3124230847  -3.1583836270   0.1620723385
C   -2.8463741215  -3.1722897358  -0.4226905307
H   -1.7915350904  -3.0109132924  -0.2163370867
C   -3.2343757697  -4.1562299194  -1.3283338701
H   -2.4797641337  -4.7578515570  -1.8274954144
C   -4.5847993416  -4.3666273959  -1.5914590094
H   -4.8906949363  -5.1385359451  -2.2925307938
C   -5.5436788087  -3.5762544977  -0.9597182364
H   -6.5988719552  -3.7281027794  -1.1696437212
C   -5.1543493441  -2.5971114871  -0.0520754636
H   -5.9126377115  -1.9963406430   0.4437470085
C   -3.8007508819  -2.3949799132   0.2344166768
C   -3.3672932109  -1.4209949217   1.3065604195
H   -2.3016878746  -1.5649893834   1.5080466160
C   -4.1448224115  -1.5856542964   2.6057939470
N   -3.4850943064   0.0224935122   0.8426625055
C   -2.3432472482   0.4926287100  -0.0238891453
H   -2.3710325650  -0.0877884056  -0.9498438753
H   -1.4244537340   0.2623624817   0.5258128678
C   -2.4604896082   1.9676859746  -0.2962654576
C   -2.9274801053   2.4185752279  -1.5302670476
H   -3.1936795613   1.6901882018  -2.2885420973
C   -3.0395623040   3.7815491289  -1.7870784420
H   -3.4011579319   4.1215084493  -2.7538996410
C   -2.6832844627   4.7079207750  -0.8087235764
H   -2.7676915430   5.7726781650  -1.0092832769
C   -2.2082519200   4.2642121195   0.4238149077
H   -1.9150814277   4.9820309471   1.1853313890
C   -2.0938831412   2.9000053933   0.6773701758
H   -1.7130728930   2.5549327349   1.6354872858
H   -4.3758553848   0.1827720813   0.3411190286
H   -3.5530919503   0.6333397431   1.6734808657
H   -4.0763378354  -2.6281811272   2.9286283015
H   -3.7193513755  -0.9526956490   3.3893328642
H   -5.2026185591  -1.3321903449   2.4858137303
  119
G(CENSO)=       -3429.48276146  G(xTB)=        -178.79972616        Conformer 13
S    3.2186011934  -3.9404732345   0.3356964601
C    2.2405747918  -2.6498419219   1.0824288761
C    1.0463806427  -2.9786264256   1.7295686911
C    0.2930208480  -1.9929270128   2.3410898190
C    0.7297404013  -0.6611109480   2.3194466656
O   -0.0546787074   0.2203327015   2.9988272571
C    0.2191084352   1.6246652723   2.8747894169
C   -0.6622441662   2.3649578565   3.8550759435
H   -0.3795163274   2.0986731859   4.8838942395
H   -0.4686061090   3.4376144127   3.7198376077
O   -2.0588944807   2.1489269772   3.6506021111
C   -2.6350059524   1.2059867550   4.5600016132
H   -2.3310567379   1.4474413567   5.5904818560
H   -2.2974791494   0.1823332751   4.3359345034
C   -4.1361214104   1.2867728029   4.4915327898
H   -4.5553800830   0.7614792641   5.3659179736
H   -4.4579696153   2.3405105234   4.5408082133
O   -4.6138291870   0.6753805920   3.2911031083
C   -6.0308166367   0.7856829586   3.1898525211
H   -6.5071478995   0.4130366657   4.1128474695
H   -6.3252763925   1.8412448629   3.0613932965
C   -6.5549970479  -0.0377142265   2.0432116682
H   -6.2560927506  -1.0913212267   2.1480591806
H   -7.6531189692   0.0082251896   2.0874705963
O   -6.1001722873   0.4880274764   0.7873482113
C   -7.0373433362   0.2425583502  -0.2693672558
H   -8.0321623505   0.6074844194   0.0287234782
H   -7.1150444334  -0.8374871178  -0.4768229010
C   -6.6160263395   0.9861087206  -1.5064565094
H   -6.4137378764   2.0426933522  -1.2630924931
O   -5.4559889572   0.3713071927  -2.0633679337
C   -5.0359986406   1.0217770159  -3.2615057520
C   -3.9071697385   0.2446702546  -3.8781103492
O   -2.7668993027   0.2833832286  -3.0118427928
C   -1.6448811990  -0.3770554325  -3.6012414280
C   -0.4401001545  -0.2541082090  -2.7110798840
H   -0.6266371102  -0.6702811601  -1.7118868293
O   -0.1048441158   1.1365180664  -2.5978123031
C    1.0387498396   1.4639017272  -1.9326300224
C    1.9650329797   0.5372833700  -1.4592720116
C    3.1547105156   0.9802515909  -0.8670702782
C    4.2016426903   0.0315728816  -0.4258384556
C    3.9835641635  -1.0115120102   0.4127338912
C    5.0591114283  -1.9427697284   0.8301699651
C    6.3006680270  -1.4914210987   1.2961401405
H    6.4737332506  -0.4229382225   1.3862051706
C    7.3091759420  -2.3881545480   1.6200453993
H    8.2678909981  -2.0176411518   1.9710247389
C    7.0909621254  -3.7604226706   1.4924386261
H    7.8795196592  -4.4664539574   1.7367001859
C    5.8464695076  -4.2329310363   1.0944254147
H    5.6558201340  -5.3014606850   1.0437297149
C    5.5284524970   0.3494963051  -1.0029515741
C    6.0120939487   1.6633973846  -0.9090446576
S    4.9887497372   2.9241376739  -0.1679391171
C    7.2838835038   1.9938547911  -1.3790332321
H    7.6497689654   3.0130402476  -1.2893290625
C    8.0650199028   1.0181166461  -1.9871326774
H    9.0515279301   1.2777913169  -2.3604020669
C    7.5673156686  -0.2749094197  -2.1537888924
H    8.1630995010  -1.0277899639  -2.6616666803
C    6.3088342894  -0.6030066056  -1.6686129941
H    5.9233588899  -1.6119940535  -1.7856049300
C    3.4141330263   2.3530244727  -0.7835073311
C    2.4556902425   3.2764297812  -1.2085764692
H    2.6514777638   4.3422513475  -1.1307522148
H    1.8026674243  -0.5304904211  -1.5520228713
C    1.2701717507   2.8372614012  -1.7710052633
H    0.5345382654   3.5479270198  -2.1363388984
H    0.3804106591  -0.8171255828  -3.1772277149
H   -1.8611414301  -1.4471593670  -3.7497276116
H   -1.4301736801   0.0717188819  -4.5833027293
H   -4.2079724995  -0.8004564165  -4.0557065232
H   -3.6525510406   0.7019539175  -4.8466730410
H   -4.7195772638   2.0550675902  -3.0443889813
H   -5.8649915653   1.0604018275  -3.9871687097
H   -7.4452125010   0.9537344049  -2.2322645827
H    1.2653593088   1.8480002707   3.1283017860
H    0.0305054989   1.9456939220   1.8396174528
C    1.9124181667  -0.3253888423   1.6649856137
H    2.2778604079   0.6944401139   1.6491764382
H   -0.6239299533  -2.2412034741   2.8672492480
H    0.7167217217  -4.0130810661   1.7734293525
C    2.6737792023  -1.3185645205   1.0322088120
C    4.8301363935  -3.3265284272   0.7879553841
C   -1.6095347487  -3.2111258787  -1.1568584625
H   -0.6815715516  -3.0497067794  -0.6116664359
C   -1.6700459928  -4.1763708406  -2.1585568040
H   -0.7887103356  -4.7684000230  -2.3906343731
C   -2.8530973367  -4.3713456801  -2.8675522149
H   -2.9003016258  -5.1180343850  -3.6555838830
C   -3.9757720945  -3.6032956307  -2.5635105427
H   -4.9013187989  -3.7507287666  -3.1138656347
C   -3.9200158905  -2.6481987110  -1.5515882615
H   -4.8026212086  -2.0532893210  -1.3279775721
C   -2.7324264361  -2.4408704264  -0.8464256107
C   -2.6474385774  -1.4398915240   0.2817372263
H   -1.5903780447  -1.2580118845   0.5063664546
C   -3.3643267062  -1.9300646342   1.5301819021
N   -3.2108634077  -0.0876486044  -0.1394089305
C   -2.4444707252   1.0714604869   0.4590091836
H   -1.4178408844   0.9743297267   0.0891566261
H   -2.4503004364   0.9456642523   1.5453250259
C   -3.0389318753   2.3960797323   0.0638364366
C   -3.9780051360   3.0187352688   0.8901863577
H   -4.2640133075   2.5344069144   1.8185211385
C   -4.5348632439   4.2408347668   0.5242830448
H   -5.2651316852   4.7177402082   1.1730226291
C   -4.1517532240   4.8558185980  -0.6664763863
H   -4.5843759245   5.8119355758  -0.9499910417
C   -3.2059334680   4.2454395799  -1.4880627501
H   -2.8968599183   4.7242116149  -2.4136074313
C   -2.6514702675   3.0205882059  -1.1248894434
H   -1.9190790443   2.5405179818  -1.7684041673
H   -3.1719458311  -0.0024135290  -1.1728663131
H   -4.2063494409  -0.0075235547   0.1311145539
H   -2.8842958564  -2.8497840987   1.8760822643
H   -3.3330562967  -1.1872272112   2.3324947389
H   -4.4101227047  -2.1618486053   1.3010906607
  119
G(CENSO)=       -3429.48271935  G(xTB)=        -178.79722034        Conformer 14
S    4.0982537852  -3.6523242496  -0.3599563780
C    2.7746857715  -2.6764825216   0.3334605492
C    1.5525110524  -3.2818137198   0.6291482064
C    0.5514253982  -2.5549513503   1.2501545736
C    0.7680936091  -1.2141189752   1.5904484712
O   -0.2518683376  -0.5964492487   2.2610513746
C    0.0780834166   0.5587074076   3.0594527447
C   -1.0245070704   0.7633851664   4.0601786028
H   -1.1804292877  -0.1541510324   4.6491920113
H   -0.7217937706   1.5682244581   4.7479779119
O   -2.2330764514   1.1335710990   3.3861832245
C   -3.3135253719   1.3077720176   4.3165509730
H   -2.9776668805   1.9561135604   5.1399832177
H   -3.6072625480   0.3358667181   4.7432024654
C   -4.4879497285   1.9789937224   3.6581541969
H   -5.1795741919   2.2942899842   4.4555105629
H   -4.1591014449   2.8788669304   3.1137901591
O   -5.1688642685   1.0869756807   2.7664333924
C   -6.4058282891   1.6612315202   2.3257411348
H   -7.0850182731   1.7758050678   3.1855701395
H   -6.2251302152   2.6586774745   1.8936935488
C   -7.0658226201   0.7762086801   1.3032527835
H   -7.1702197602  -0.2524955244   1.6845404681
H   -8.0772160002   1.1743991505   1.1232269570
O   -6.3077498665   0.7984269415   0.0938575558
C   -7.0420238824   0.2978271346  -1.0290118946
H   -8.0739768279   0.6805449606  -0.9936218869
H   -7.0834240537  -0.8020182609  -1.0065969399
C   -6.4228703263   0.7794796866  -2.3139721272
H   -6.2529112694   1.8681896298  -2.2595596423
O   -5.2000039901   0.0948238136  -2.5795381712
C   -4.5980845149   0.5759246087  -3.7821026223
C   -3.4607582149  -0.3122067321  -4.2096313201
O   -2.3427484733  -0.1551589763  -3.3377765260
C   -1.1854014339  -0.7950336648  -3.8628081796
C    0.0087560956  -0.5148206885  -2.9906419119
H   -0.1596288106  -0.8446723541  -1.9545920237
O    0.2516740055   0.8998184601  -3.0168564732
C    1.3101895068   1.3868869108  -2.3162605070
C    2.2985933248   0.5992708622  -1.7306740171
C    3.3580379098   1.2002118073  -1.0352923517
C    4.4646899812   0.3993027295  -0.4646533084
C    4.2916432634  -0.7255850640   0.2726091024
C    5.4206638223  -1.5286264614   0.7971713917
C    6.4504346301  -0.9717885902   1.5638286278
H    6.4149783013   0.0870441052   1.8048506493
C    7.5174665811  -1.7515575490   1.9890748476
H    8.3138539435  -1.3030455654   2.5758431374
C    7.5671938656  -3.1068328127   1.6605135621
H    8.4031093535  -3.7190314209   1.9867705242
C    6.5277544391  -3.6913454846   0.9459610001
H    6.5436526527  -4.7551293876   0.7250475582
C    5.8076432346   0.9231333044  -0.8145833746
C    6.0829749992   2.2898063316  -0.6574776295
S    4.7869272398   3.3947821793  -0.1334888925
C    7.3585291339   2.7992750649  -0.9071115839
H    7.5583083061   3.8583716759  -0.7684366038
C    8.3601483053   1.9508254238  -1.3622737143
H    9.3504138859   2.3497817354  -1.5629548742
C    8.0799673541   0.6052854129  -1.6034707060
H    8.8492359276  -0.0507423129  -2.0003132972
C    6.8151709321   0.1010204113  -1.3360500065
H    6.5983563551  -0.9476609055  -1.5170606965
C    3.4248049833   2.5976470821  -0.9645318804
C    2.4289954761   3.3817678558  -1.5526737533
H    2.4856098559   4.4655536380  -1.4994620675
H    2.2770108154  -0.4813184350  -1.8094696664
C    1.3766531476   2.7836654915  -2.2205680019
H    0.6013535567   3.3846368174  -2.6862303539
H    0.8673279886  -1.0652372409  -3.4007495450
H   -1.3263156326  -1.8885664513  -3.9095814420
H   -0.9851854916  -0.4360859430  -4.8862321798
H   -3.7873940768  -1.3658442674  -4.2331447694
H   -3.1788137822  -0.0223147076  -5.2356004213
H   -4.2401756871   1.6100801725  -3.6424327777
H   -5.3427953682   0.5810949406  -4.5955977444
H   -7.1392273598   0.5909874728  -3.1318505152
H    1.0146949003   0.3784174271   3.6032101612
H    0.1980217533   1.4444029039   2.4225839049
C    1.9700181829  -0.5913651505   1.2603668629
H    2.1481354892   0.4516732967   1.5001738666
H   -0.3752056600  -3.0401807903   1.5396810886
H    1.3982961123  -4.3363333427   0.4178632306
C    2.9755994667  -1.3174435156   0.6087756396
C    5.4504671984  -2.9060247557   0.5344626202
C   -3.9062044420  -3.0307478865  -0.8925469724
H   -2.8792589700  -2.9397597344  -1.2404667706
C   -4.8539029984  -3.6792287227  -1.6804803808
H   -4.5659913680  -4.0896876681  -2.6443455258
C   -6.1645450024  -3.8081648916  -1.2286208251
H   -6.9041917569  -4.3199368114  -1.8381908575
C   -6.5240170481  -3.2820640764   0.0107301107
H   -7.5453054590  -3.3809279436   0.3687954159
C   -5.5771255734  -2.6327858415   0.7963355139
H   -5.8685965131  -2.2348734820   1.7638097282
C   -4.2588090134  -2.5028538816   0.3519050564
C   -3.2031539687  -1.8502585414   1.2137804426
H   -2.2208870922  -2.1136091585   0.8117809168
C   -3.2765606053  -2.2327219833   2.6855742133
N   -3.2588143293  -0.3373897803   1.1091307503
C   -2.8206082415   0.2211558847  -0.2227906090
H   -3.6129461903   0.0153290204  -0.9463942116
H   -1.9170534916  -0.3226716449  -0.5088942804
C   -2.5383166509   1.6916690359  -0.0901628057
C   -1.2291356215   2.1338263852   0.1050644774
H   -0.4140195963   1.4131897470   0.0980997945
C   -0.9632491301   3.4859615323   0.3037451767
H    0.0599527630   3.8175683185   0.4563174688
C   -2.0056195913   4.4093904264   0.2997619180
H   -1.7988108573   5.4648720750   0.4549536435
C   -3.3132321529   3.9764261406   0.0852145860
H   -4.1286479608   4.6949157938   0.0683161486
C   -3.5796323211   2.6240419813  -0.1086368046
H   -4.5995042602   2.2823597122  -0.2632121210
H   -4.2050766737   0.0076467745   1.3337471879
H   -2.6636421773   0.0635864877   1.8571764930
H   -2.4235104617  -1.8189397349   3.2314648091
H   -4.1995919214  -1.8774825714   3.1538661168
H   -3.2450172921  -3.3223121782   2.7748115169
  119
G(CENSO)=       -3429.48223395  G(xTB)=        -178.80041188        Conformer 15
S    3.8233051435  -4.0802749359  -0.2276102558
C    2.6176791401  -3.0614415053   0.6017216803
C    1.4331197758  -3.6370888616   1.0684470724
C    0.5120318704  -2.8691010267   1.7572641098
C    0.7695285293  -1.5125323818   1.9936542803
O   -0.1864975015  -0.8459255689   2.7033824787
C    0.1266308799   0.4807785604   3.1584862624
C   -0.9573561753   0.9406904542   4.0926302068
H   -1.1777847951   0.1525771974   4.8309083043
H   -0.5789787434   1.8208752791   4.6374547968
O   -2.1359675266   1.2964628363   3.3678710776
C   -3.1322999597   1.8078954434   4.2551595323
H   -2.6766307776   2.5250647899   4.9575981793
H   -3.5758337315   0.9906046116   4.8470933053
C   -4.1993169142   2.5466903884   3.4968290784
H   -4.8490995812   3.0434334952   4.2335697203
H   -3.7542176458   3.3206377337   2.8520798127
O   -4.9844416012   1.6397526502   2.7114303672
C   -6.1990014543   2.2591846171   2.2628927968
H   -6.7661624405   2.6125831783   3.1373262426
H   -5.9714632642   3.1269252389   1.6229774704
C   -7.0429849636   1.2666172254   1.5124663245
H   -7.1269283760   0.3268003886   2.0834375633
H   -8.0549847722   1.6885600624   1.4015482056
O   -6.4724445171   1.0323099951   0.2265472468
C   -7.2699477145   0.1540052316  -0.5669436359
H   -8.3268943805   0.4637073739  -0.5353368934
H   -7.2046204683  -0.8782138064  -0.1835682133
C   -6.8034882474   0.2218887009  -1.9952452455
H   -6.8423968629   1.2639195030  -2.3545284337
O   -5.4730005016  -0.2866980083  -2.0945273666
C   -5.0284073714  -0.3118119841  -3.4561481629
C   -3.6630800582  -0.9521439214  -3.5270314283
O   -2.6333021053  -0.1331262224  -2.9744369096
C   -1.9709540907   0.6855346229  -3.9318927592
C   -0.9596117592   1.5410753204  -3.2169579114
H   -0.4774296694   2.2158556901  -3.9388534389
O    0.0224810478   0.6762375188  -2.6203651883
C    1.0165427726   1.2561490098  -1.8926786820
C    2.0352730834   0.4001982798  -1.4656694526
C    3.1216544944   0.8933780803  -0.7456430016
C    4.2643672478   0.0377479601  -0.3477261419
C    4.1509920409  -1.1282288281   0.3344692467
C    5.3200641030  -1.9582941719   0.7109950001
C    6.4489983731  -1.4216987076   1.3426714656
H    6.4615622035  -0.3643848832   1.5912624954
C    7.5482773402  -2.2179324555   1.6319575393
H    8.4177332664  -1.7820654884   2.1153411992
C    7.5351070459  -3.5734103054   1.3009799957
H    8.3955567191  -4.1995054710   1.5191257660
C    6.4024425353  -4.1398255070   0.7293368067
H    6.3692467367  -5.2046799958   0.5158562340
C    5.5687834022   0.5991726291  -0.7725190012
C    5.8635357560   1.9377916483  -0.4724285868
S    4.6319667861   2.9442848796   0.3365476244
C    7.1075797476   2.4859715794  -0.7869503636
H    7.3255740721   3.5205939907  -0.5364734769
C    8.0530910647   1.7080376410  -1.4448723544
H    9.0190132794   2.1370937429  -1.6958033896
C    7.7466730281   0.3984142869  -1.8161783049
H    8.4715072315  -0.1977516820  -2.3629067111
C    6.5138121526  -0.1475544625  -1.4855061327
H    6.2776944349  -1.1711338244  -1.7625847401
C    3.1947195622   2.2726122653  -0.4817490810
C    2.1644774311   3.1178483953  -0.8805801999
H    2.2235890283   4.1834000231  -0.6763762502
H    1.9817080374  -0.6548151142  -1.7191635713
C    1.0706220283   2.6197709659  -1.5811125765
H    0.2982940366   3.3073840832  -1.9049067192
H   -1.4582469004   2.1425679157  -2.4465508148
H   -1.4791260105   0.0583071309  -4.6930918637
H   -2.6757755658   1.3608535537  -4.4451677369
H   -3.6713097771  -1.8833763300  -2.9494820730
H   -3.4385475720  -1.2033006247  -4.5746851487
H   -5.0079600439   0.7110044901  -3.8687014026
H   -5.7318990511  -0.9072597918  -4.0615752570
H   -7.4864278368  -0.3800676933  -2.6166938680
H    1.0786567561   0.4664399215   3.7068575778
H    0.2210056427   1.1694319128   2.3059878572
C    1.9416307018  -0.9290442781   1.5200352109
H    2.1653998131   0.1162481013   1.6979652691
H   -0.4017199213  -3.3125614839   2.1414840851
H    1.2435658840  -4.6958769698   0.9150722064
C    2.8666929011  -1.6979831084   0.8004085333
C    5.2926822884  -3.3380886537   0.4572670093
C   -1.8683837925  -2.3981418170  -0.5533020599
H   -1.0596533582  -1.7490027658  -0.2299090804
C   -1.6303250535  -3.3447646353  -1.5447201383
H   -0.6436956549  -3.4149535457  -1.9951106735
C   -2.6480555863  -4.2070954174  -1.9431932264
H   -2.4621918603  -4.9554624938  -2.7089282695
C   -3.9061926369  -4.1064871419  -1.3533810152
H   -4.7065549209  -4.7746408948  -1.6595299185
C   -4.1442239931  -3.1542834092  -0.3662612508
H   -5.1294872978  -3.1002739385   0.0861461087
C   -3.1242525256  -2.2932516158   0.0510922521
C   -3.3316020965  -1.3007074769   1.1778155013
H   -2.3846991888  -1.1746753505   1.7147634766
C   -4.4224471144  -1.6794201552   2.1682178706
N   -3.6530614874   0.0887115059   0.6370599566
C   -2.4721349874   0.8354827285   0.0776736350
H   -2.1728943848   0.3203644783  -0.8392107997
H   -1.6750477834   0.7679418649   0.8207271370
C   -2.8154756826   2.2745984200  -0.1945981457
C   -3.8115293635   2.6146150905  -1.1160816264
H   -4.3651818372   1.8284050623  -1.6227516569
C   -4.0839628712   3.9499994404  -1.3932722093
H   -4.8608780022   4.2043306590  -2.1093660435
C   -3.3556399689   4.9594689067  -0.7644573303
H   -3.5644924038   6.0021891867  -0.9878332225
C   -2.3582725804   4.6268011113   0.1480755177
H   -1.7855215593   5.4081742604   0.6402623207
C   -2.0943819330   3.2895405125   0.4363235615
H   -1.3203274884   3.0278441450   1.1533634785
H   -4.3901988147   0.0148466700  -0.0792313535
H   -4.0645517521   0.6552095067   1.4060290185
H   -5.4168384298  -1.6671400079   1.7093605823
H   -4.2320833062  -2.6863734060   2.5495792418
H   -4.4260359176  -0.9847765736   3.0130926616
  119
G(CENSO)=       -3429.48152811  G(xTB)=        -178.80008672        Conformer 16
S    4.5189151884  -3.7967449808  -0.5308939416
C    3.1419513999  -2.9816239586   0.2556161767
C    1.9677020348  -3.6940573732   0.5116420093
C    0.9166872279  -3.0859805236   1.1747871560
C    1.0323445559  -1.7557668214   1.6025793969
O   -0.0327297838  -1.2591119735   2.2943957268
C    0.1442332920  -0.0094902845   2.9787554154
C   -1.0281678119   0.2198604003   3.8939122705
H   -1.2497959885  -0.7004366447   4.4584090351
H   -0.7375997138   0.9998911417   4.6159379155
O   -2.1758162110   0.6564332861   3.1622777223
C   -3.2386333196   1.0189446651   4.0491577153
H   -2.8347340368   1.5697303729   4.9132773570
H   -3.7469330234   0.1174906077   4.4288502541
C   -4.2192378779   1.9266058270   3.3573027655
H   -4.9269426666   2.3047351176   4.1131142833
H   -3.6937551571   2.7891460699   2.9159530813
O   -4.9294136178   1.2087459724   2.3479564317
C   -5.9746167388   2.0013332486   1.7795287643
H   -6.6479230197   2.3480835811   2.5797910778
H   -5.5570749532   2.8902559636   1.2777496335
C   -6.7859332349   1.1876835615   0.8069931679
H   -7.0363138676   0.2067016373   1.2421965778
H   -7.7246223095   1.7260326921   0.6072564634
O   -6.0708981493   1.0209385220  -0.4257925273
C   -6.8891221982   0.4073489366  -1.4305267157
H   -7.8467463173   0.9458305466  -1.5013451368
H   -7.1008759920  -0.6381297023  -1.1599757302
C   -6.2138842166   0.4863742638  -2.7722975200
H   -5.9878155175   1.5360151842  -3.0247898214
O   -5.0181809452  -0.2926417402  -2.7791085555
C   -4.4694164351  -0.3766302538  -4.0979405509
C   -3.1795629850  -1.1646755285  -4.0674729954
O   -2.1132148622  -0.4676316297  -3.4211765175
C   -1.3864914860   0.3937062357  -4.2968139556
C   -0.5366539740   1.3294945093  -3.4804062687
H   -0.0579116234   2.0616453542  -4.1471282612
O    0.4679690591   0.5609378320  -2.7999989101
C    1.3252029378   1.2263564038  -1.9766748632
C    2.4112515995   0.4833305801  -1.5112227231
C    3.3615191683   1.0608644462  -0.6720719749
C    4.5565620889   0.3165531445  -0.2140656509
C    4.5055432226  -0.9123137174   0.3563684386
C    5.7077143185  -1.6701254250   0.7725159089
C    6.7157818971  -1.1094093196   1.5660601856
H    6.6045499870  -0.0863425739   1.9137197533
C    7.8532491628  -1.8364068177   1.8885495157
H    8.6287741498  -1.3826665286   2.4986943459
C    7.9989596912  -3.1456744073   1.4282488224
H    8.8901208085  -3.7166332400   1.6727831873
C    6.9847883761  -3.7417548268   0.6887264629
H    7.0737372540  -4.7764489892   0.3689141744
C    5.8202129159   1.0517136687  -0.4517744775
C    5.9147559440   2.3929837844  -0.0483805276
S    4.4924641166   3.2031624572   0.6612227590
C    7.1108427716   3.0992950507  -0.1843634421
H    7.1717753089   4.1333579407   0.1437539176
C    8.2112632602   2.4808602661  -0.7656007580
H    9.1396933272   3.0336902007  -0.8769367557
C    8.1091474104   1.1730464984  -1.2411756041
H    8.9567057753   0.7019524770  -1.7303321738
C    6.9223960883   0.4691825071  -1.0889386100
H    6.8438464346  -0.5523387021  -1.4498039346
C    3.2345226878   2.4182818147  -0.3313540035
C    2.1418986684   3.1533953646  -0.7810964736
H    2.0461295197   4.2034936336  -0.5184196213
H    2.5157416787  -0.5520286776  -1.8222019388
C    1.1806969787   2.5666984683  -1.5988436507
H    0.3538159867   3.1714711046  -1.9526070224
H   -1.1663719712   1.8643151951  -2.7586256180
H   -0.7634254675  -0.2020316864  -4.9830381082
H   -2.0662762142   1.0136578018  -4.9018565298
H   -3.3316121360  -2.0978606835  -3.5108913520
H   -2.8995300221  -1.4303866791  -5.0981673619
H   -4.2976059040   0.6348463363  -4.5025819616
H   -5.1828512268  -0.8878948758  -4.7660916776
H   -6.9221376428   0.1029746630  -3.5251886745
H    1.0567661637  -0.0514144418   3.5897871600
H    0.2421103162   0.8156813202   2.2582178724
C    2.1903979146  -1.0333316764   1.3274351641
H    2.3031420157  -0.0023760810   1.6424983212
H    0.0162282333  -3.6446437314   1.4090021186
H    1.8887444144  -4.7382228824   0.2220187518
C    3.2449869970  -1.6373751481   0.6300030129
C    5.8349987848  -3.0123587285   0.3816593826
C   -5.8882052662  -2.8737507598  -0.3466208339
H   -5.6866759472  -2.9200104423  -1.4140673784
C   -7.0661393656  -3.4123454363   0.1660982629
H   -7.7807510542  -3.8824873816  -0.5038984121
C   -7.3296204726  -3.3406086553   1.5310043802
H   -8.2506971103  -3.7548411237   1.9317201307
C   -6.4045586526  -2.7399520742   2.3831472405
H   -6.6016299341  -2.6860966938   3.4502609585
C   -5.2219241829  -2.2142347354   1.8729053974
H   -4.5032382967  -1.7643878569   2.5540139458
C   -4.9588512962  -2.2688176738   0.5007928523
C   -3.6658124504  -1.7317068886  -0.0698717628
H   -3.7100584473  -1.7859284397  -1.1616483620
C   -2.4477292088  -2.4783466297   0.4441617188
N   -3.5651515296  -0.2506183118   0.2358574510
C   -2.3194946303   0.4294696103  -0.2773370504
H   -2.1212266332   0.0117729983  -1.2696801399
H   -1.5021284586   0.1760742036   0.4012768580
C   -2.5184262776   1.9185280634  -0.3618746954
C   -3.3004415530   2.4530968641  -1.3913028375
H   -3.7671552675   1.7808691359  -2.1073041718
C   -3.4690412207   3.8281239376  -1.5080125468
H   -4.0756412092   4.2320221389  -2.3141275296
C   -2.8500829305   4.6860043430  -0.5994192226
H   -2.9745512333   5.7613349393  -0.6941316744
C   -2.0667855462   4.1609918853   0.4249927824
H   -1.5781415278   4.8254123483   1.1326079136
C   -1.9032752566   2.7822470805   0.5445138446
H   -1.2977394256   2.3718482792   1.3470719681
H   -4.4076734256   0.2120443386  -0.1619444861
H   -3.6334989303  -0.0792323791   1.2473920455
H   -2.3223262909  -2.3422772428   1.5222446226
H   -2.5858514333  -3.5445334044   0.2419940685
H   -1.5351004586  -2.1537272353  -0.0621673217
  119
G(CENSO)=       -3429.48152772  G(xTB)=        -178.79961286        Conformer 17
S    4.7572923584  -3.5043373299  -0.3184364459
C    3.3242516419  -2.7622758264   0.4448432140
C    2.2206932290  -3.5451262933   0.7644971479
C    1.1340893198  -2.9936643812   1.4361877568
C    1.1701472958  -1.6459432218   1.8120686688
O    0.2025948800  -1.0343690614   2.5556868992
C   -0.8634252590  -1.8617039767   3.0468682531
C   -1.7576926134  -1.0414384708   3.9319157584
H   -2.4586064860  -1.7279863297   4.4349320154
H   -1.1612907140  -0.5357891970   4.7074733345
O   -2.4749997671  -0.0721226986   3.1646097836
C   -3.2645326718   0.7647627001   4.0173383721
H   -2.6260114939   1.2136636895   4.7945876180
H   -4.0426191037   0.1647324672   4.5172628573
C   -3.8905390274   1.8776255896   3.2240394286
H   -4.4125854267   2.5430491766   3.9312736939
H   -3.1171828828   2.4665045652   2.7049937974
O   -4.8146778201   1.3342657783   2.2830860788
C   -5.6211087013   2.3491684872   1.6886809751
H   -6.2301032807   2.8460098366   2.4616969866
H   -4.9888023472   3.1138131777   1.2070227672
C   -6.5465530678   1.7350741909   0.6754562617
H   -7.0776436684   0.8719657174   1.1093119074
H   -7.2935892370   2.4895355657   0.3855328801
O   -5.8027179391   1.3335316400  -0.4828209546
C   -6.6733950737   0.9094429932  -1.5393502571
H   -7.4878749772   1.6412509425  -1.6556442449
H   -7.1207014353  -0.0651032792  -1.2927811531
C   -5.9378356666   0.8426508794  -2.8496930214
H   -5.4753963477   1.8169232039  -3.0813098376
O   -4.9457800268  -0.1824067860  -2.8304910019
C   -4.4721077722  -0.4579514817  -4.1516920090
C   -3.3339736839  -1.4505549524  -4.0911359807
O   -2.1499333394  -0.8990591198  -3.5127354466
C   -1.3521458972  -0.1585898775  -4.4378179488
C   -0.5802487077   0.9037071347  -3.7042690443
H   -0.0644514384   1.5460956910  -4.4329554179
O    0.3857062108   0.2685926124  -2.8510274017
C    1.2386114489   1.0792926145  -2.1629484905
C    2.3386713789   0.4479742635  -1.5794323605
C    3.2761552196   1.1792379467  -0.8510697301
C    4.5071658014   0.5578885536  -0.3100268422
C    4.5296740616  -0.5991498055   0.3945417828
C    5.7791196078  -1.2358339212   0.8726104755
C    6.7333916815  -0.5521848085   1.6338494957
H    6.5462127305   0.4820968240   1.9090606107
C    7.9150204310  -1.1749054768   2.0132327088
H    8.6495657396  -0.6282189212   2.5973832192
C    8.1579546203  -2.4977745313   1.6419066080
H    9.0837674550  -2.9866774541   1.9315572473
C    7.1992233355  -3.2116944816   0.9320645022
H    7.3674354369  -4.2548328943   0.6783725635
C    5.7385646644   1.3115046978  -0.6503110037
C    5.7805444165   2.6979036848  -0.4364492897
S    4.3209841898   3.5441555385   0.1399148410
C    6.9490869199   3.4252681372  -0.6681843836
H    6.9676006521   4.4961516067  -0.4848265961
C    8.0747021627   2.7777170893  -1.1625275264
H    8.9814761290   3.3459369500  -1.3493573265
C    8.0229123242   1.4154728238  -1.4597139271
H    8.8875339212   0.9159203854  -1.8868863363
C    6.8642540766   0.6933665475  -1.2092266762
H    6.8267727760  -0.3687346297  -1.4334251804
C    3.1106986990   2.5710523612  -0.7375707784
C    2.0133391703   3.1970962216  -1.3195945577
H    1.8930999629   4.2736811601  -1.2353505492
H    2.4686011649  -0.6211810728  -1.7190122956
C    1.0727694956   2.4617140931  -2.0320994885
H    0.2313828856   2.9783752335  -2.4785591590
H   -1.2711925682   1.5174841460  -3.1109340534
H   -0.6704205355  -0.8376726155  -4.9740443500
H   -1.9785108728   0.3546028228  -5.1820136777
H   -3.6202749909  -2.3048519821  -3.4651883419
H   -3.1333833901  -1.8300381203  -5.1047245805
H   -4.1453072297   0.4757223049  -4.6392287395
H   -5.2881257842  -0.8841501049  -4.7598149001
H   -6.6864784818   0.6317073604  -3.6316494966
H   -1.4283847001  -2.2814472453   2.2070073649
H   -0.4523444069  -2.6879995437   3.6440820266
C    2.2546084698  -0.8454516908   1.4473894442
H    2.2653865467   0.2022491404   1.7344204754
H    0.3005411522  -3.6354093591   1.6956592155
H    2.2131878091  -4.6038955590   0.5209660280
C    3.3272770386  -1.3891665246   0.7445868870
C    6.0062121693  -2.5866016852   0.5676896491
C   -6.6060958774  -2.4617815636  -0.3728684568
H   -6.4071217081  -2.5876795431  -1.4346644539
C   -7.8862961601  -2.6835955267   0.1286470543
H   -8.6847284109  -2.9838991285  -0.5443516845
C   -8.1430066496  -2.5121229127   1.4862708422
H   -9.1429627547  -2.6768240467   1.8780958884
C   -7.1106150874  -2.1335144437   2.3424316347
H   -7.3021295313  -2.0041865600   3.4042179771
C   -5.8282805854  -1.9266263896   1.8432800656
H   -5.0316228048  -1.6503820039   2.5299255429
C   -5.5686765977  -2.0773841079   0.4782826475
C   -4.1766187199  -1.9042043255  -0.0868884818
H   -4.2449269326  -1.8521042768  -1.1773192248
C   -3.2624544056  -3.0454699033   0.3299473144
N   -3.6254317192  -0.5499336634   0.3225761627
C   -2.3066592391  -0.1778952683  -0.3174326454
H   -2.3930443660  -0.4148170298  -1.3828056324
H   -1.5328240050  -0.8040258364   0.1331741618
C   -2.0014918736   1.2811418931  -0.1110321426
C   -1.0489548466   1.6865203213   0.8256056660
H   -0.5334097208   0.9386065461   1.4206761868
C   -0.7694040476   3.0390379478   1.0036383565
H   -0.0203269517   3.3433034840   1.7300271457
C   -1.4410136246   3.9978294264   0.2496611621
H   -1.2202699777   5.0530694692   0.3871916777
C   -2.3878346767   3.5994919814  -0.6927070632
H   -2.9072520450   4.3420506716  -1.2926226843
C   -2.6625389960   2.2475484101  -0.8754209406
H   -3.3979491862   1.9373255810  -1.6134913439
H   -4.3384411873   0.1582662365   0.0635213988
H   -3.5110705617  -0.4831438958   1.3453732511
H   -2.2526230340  -2.9423747923  -0.0780044726
H   -3.2154012764  -3.1328404478   1.4199016195
H   -3.6872377672  -3.9757771444  -0.0587681162
  119
G(CENSO)=       -3429.48122141  G(xTB)=        -178.80047012        Conformer 18
S    4.2884158908  -3.8758704370  -0.3821252841
C    2.9065495614  -2.9802651066   0.3025112424
C    1.6937430473  -3.6399743568   0.5134618319
C    0.6344163975  -2.9720298815   1.1007149118
C    0.7799145411  -1.6350737522   1.4943172608
O   -0.3081261590  -1.0823560854   2.1076774491
C   -0.1388925061   0.1686449465   2.7940834229
C   -1.3423363848   0.3984571596   3.6679394426
H   -1.5471496993  -0.5050403050   4.2646643702
H   -1.1076651713   1.2214105325   4.3614046970
O   -2.4857872975   0.7479002252   2.8824617457
C   -3.6395926434   0.9191744646   3.7159018404
H   -3.3643130182   1.5195844577   4.5971608763
H   -4.0013655935  -0.0595704312   4.0690701723
C   -4.7369035875   1.6646077065   3.0038917985
H   -5.4893418596   1.9383831241   3.7595788620
H   -4.3486209873   2.5923283443   2.5540951476
O   -5.3577758010   0.8523653003   1.9978307949
C   -6.5687887149   1.4527420734   1.5212284450
H   -7.3020698489   1.5014198773   2.3414130595
H   -6.3707781578   2.4787232652   1.1734187227
C   -7.1542493638   0.6283820484   0.4073386949
H   -7.2894950496  -0.4168908360   0.7296460548
H   -8.1475279371   1.0443595342   0.1740684569
O   -6.3141452058   0.6929188035  -0.7479812197
C   -6.9674339157   0.1389592717  -1.8936513087
H   -7.9777900658   0.5696864796  -1.9841272802
H   -7.0742825877  -0.9528909822  -1.7866013513
C   -6.2217902898   0.4703886997  -3.1597588086
H   -6.0281479305   1.5550400550  -3.2155552869
O   -4.9997008935  -0.2594588042  -3.2368926199
C   -4.3930984028  -0.1397788698  -4.5256310857
C   -3.0801462833  -0.8903557963  -4.5269948506
O   -2.0661876227  -0.2291143226  -3.7672815291
C   -1.2831850572   0.6746019854  -4.5403641654
C   -0.4525099592   1.5324956933  -3.6237313153
H    0.0754075912   2.2860337859  -4.2257959623
O    0.4980317520   0.6991816100  -2.9399417635
C    1.3911867591   1.3140842102  -2.1139611257
C    2.4017210626   0.5016351161  -1.5943184495
C    3.3754568802   1.0316507810  -0.7488545332
C    4.4969320241   0.2201377177  -0.2218213706
C    4.3476805354  -0.9709961392   0.4067260083
C    5.4910591942  -1.7618888760   0.9189673575
C    6.4738602638  -1.2124067501   1.7507907069
H    6.3880647506  -0.1723963600   2.0529404677
C    7.5570960656  -1.9735633331   2.1680639060
H    8.3146508807  -1.5294070737   2.8072646198
C    7.6721105144  -3.3046017976   1.7650639231
H    8.5211639207  -3.9022124105   2.0844991792
C    6.6790764581  -3.8860488837   0.9857590947
H    6.7425317295  -4.9344730287   0.7073306263
C    5.8213521922   0.8470366470  -0.4445057701
C    6.0106774004   2.1904343958  -0.0871169696
S    4.6348831373   3.1312344536   0.5457178541
C    7.2632725821   2.7942773805  -0.2070743263
H    7.3976929960   3.8320642763   0.0857039733
C    8.3284129372   2.0677737306  -0.7260369232
H    9.3017265650   2.5400358222  -0.8244975217
C    8.1367980584   0.7543221773  -1.1561348092
H    8.9594252113   0.1982359542  -1.5963314475
C    6.8927263073   0.1535533563  -1.0199479701
H    6.7436459438  -0.8728203442  -1.3433784005
C    3.3501652518   2.4071966195  -0.4585608611
C    2.3328911403   3.2110085784  -0.9631416780
H    2.3162841930   4.2740459841  -0.7387371059
H    2.4285851431  -0.5497943025  -1.8657263287
C    1.3481672538   2.6738903112  -1.7854931899
H    0.5780260319   3.3282262399  -2.1760103029
H   -1.0995145811   2.0476122413  -2.8999809178
H   -0.6371997815   0.1195195539  -5.2401824939
H   -1.9209230274   1.3533555007  -5.1292067799
H   -3.2274429617  -1.8783651119  -4.0721021628
H   -2.7503812605  -1.0418732086  -5.5655877151
H   -4.2324763875   0.9223606659  -4.7765199497
H   -5.0577887954  -0.5716484208  -5.2932061076
H   -6.8745969287   0.2010323866  -4.0069548410
H    0.7495846005   0.1219292824   3.4387465798
H   -0.0124324330   0.9892733347   2.0742181423
C    1.9772323709  -0.9626973738   1.2639090445
H    2.1114066864   0.0734885109   1.5542462998
H   -0.2988126859  -3.4890100000   1.3029834269
H    1.5891185557  -4.6886612107   0.2496815753
C    3.0429690011  -1.6290052724   0.6429911262
C    5.5831909185  -3.1210254888   0.5835502572
C   -5.5520437281  -2.7405803031   0.6191863820
H   -6.0892661557  -2.5685157032  -0.3105547469
C   -6.1411394123  -3.4891074962   1.6361429388
H   -7.1370472030  -3.9007512140   1.4964181166
C   -5.4571338239  -3.7045721559   2.8294313130
H   -5.9166091025  -4.2840174265   3.6255076969
C   -4.1770455913  -3.1788150162   2.9966135319
H   -3.6350550795  -3.3475073144   3.9233843627
C   -3.5847442906  -2.4408242886   1.9767072635
H   -2.5815222081  -2.0450667895   2.1180217620
C   -4.2725562814  -2.2097759116   0.7818046897
C   -3.6452509586  -1.4101548884  -0.3372846460
H   -4.3727850479  -1.2859733175  -1.1455890571
C   -2.3669058183  -2.0367223717  -0.8733710148
N   -3.3758321150  -0.0056588526   0.1649305304
C   -2.8517892094   0.9429488582  -0.8798557342
H   -3.5081231407   0.8395519003  -1.7480396395
H   -1.8513789223   0.6023627976  -1.1515129518
C   -2.8132219322   2.3520004057  -0.3593788485
C   -1.6336325311   2.8660582346   0.1821544209
H   -0.7434913494   2.2427141475   0.2119008413
C   -1.5890295803   4.1696845577   0.6676328229
H   -0.6632454611   4.5618142933   1.0802375572
C   -2.7284019190   4.9702622528   0.6171839127
H   -2.6950227494   5.9894383975   0.9925747034
C   -3.9084677713   4.4647658860   0.0747239179
H   -4.7968161566   5.0888891906   0.0262945983
C   -3.9504563347   3.1621339698  -0.4146493291
H   -4.8691359982   2.7656279381  -0.8399702453
H   -4.2523673052   0.3699133012   0.5740295248
H   -2.7246428210  -0.0266029527   0.9637823455
H   -1.5804485542  -2.0294289015  -0.1127255564
H   -2.5720554536  -3.0772703954  -1.1409053905
H   -2.0051307609  -1.5184524956  -1.7650174112
  119
G(CENSO)=       -3429.48119790  G(xTB)=        -178.80070359        Conformer 19
S    4.1234493225  -4.0465898026  -0.1160378451
C    2.8372791106  -3.0370539861   0.5960563256
C    1.6291495395  -3.6247385473   0.9819491620
C    0.6500633393  -2.8626932462   1.5942696218
C    0.8728306986  -1.5005754423   1.8374997298
O   -0.1287836889  -0.8452222453   2.4944224653
C    0.1545011508   0.4755509950   2.9863853416
C   -0.8937271516   0.8676300320   3.9906363240
H   -1.0598206894   0.0400480081   4.6998364791
H   -0.5015762672   1.7269766570   4.5586393627
O   -2.1189113333   1.2392472986   3.3555887515
C   -3.0552163720   1.7109116215   4.3291735922
H   -2.5607421583   2.4195877660   5.0136216533
H   -3.4377557302   0.8698620142   4.9307916628
C   -4.1888953715   2.4420581034   3.6663945437
H   -4.8158176239   2.8852705465   4.4562122683
H   -3.8069303381   3.2565905888   3.0298310202
O   -4.9709417598   1.5312858899   2.8863758495
C   -6.1910714964   2.1374292654   2.4394446972
H   -6.7633665996   2.4781404863   3.3162503352
H   -5.9759354561   3.0143786419   1.8073308574
C   -7.0319363393   1.1441099999   1.6835907916
H   -7.0763892022   0.1861399562   2.2268814676
H   -8.0547346947   1.5461795710   1.6175396708
O   -6.5125424464   0.9562103284   0.3625379756
C   -7.3660576841   0.1284690524  -0.4364932209
H   -8.4192355266   0.3968332356  -0.2610056766
H   -7.2349398074  -0.9316928399  -0.1649810358
C   -7.0753661311   0.3490712360  -1.8961367466
H   -7.1834545518   1.4191476730  -2.1434041549
O   -5.7630189879  -0.1041141467  -2.2202855596
C   -5.5346639946  -0.0269320298  -3.6298144680
C   -4.1540603629  -0.5200897058  -3.9635535708
O   -3.1832219663   0.4434323922  -3.5570017958
C   -1.8593915356  -0.0561520688  -3.7159468043
C   -0.8981688765   1.0064146407  -3.2090724503
H   -0.5989549266   1.7089897416  -3.9983719975
O    0.2484813506   0.2988617552  -2.7162280472
C    1.1955710638   0.9978680524  -2.0331420011
C    2.2685274251   0.2406915922  -1.5622983638
C    3.2995881461   0.8405357540  -0.8454451616
C    4.4581399014   0.0663099659  -0.3464341684
C    4.3416534342  -1.0749984628   0.3766758605
C    5.5049731931  -1.8587060915   0.8525498091
C    6.5795403029  -1.2725617051   1.5323338810
H    6.5526014611  -0.2070453914   1.7413605311
C    7.6755627579  -2.0314331905   1.9182347958
H    8.5034413874  -1.5580105449   2.4378937602
C    7.7124006662  -3.3978200973   1.6375261661
H    8.5704591189  -3.9949062902   1.9328986091
C    6.6320715196  -4.0111698613   1.0151054178
H    6.6373052773  -5.0830770966   0.8370125078
C    5.7581151152   0.6690943975  -0.7196416247
C    5.9628901973   2.0397001848  -0.4947778958
S    4.6398575717   3.0350145901   0.1704919116
C    7.1952476467   2.6340685971  -0.7715236899
H    7.3432819297   3.6937759350  -0.5820351117
C    8.2203640889   1.8692041611  -1.3150175882
H    9.1766366113   2.3346962795  -1.5362937547
C    8.0070296629   0.5228329310  -1.6128501905
H    8.7952515262  -0.0664274599  -2.0724381851
C    6.7852099878  -0.0677151316  -1.3213524608
H    6.6190939217  -1.1176911697  -1.5444566423
C    3.2757608674   2.2325326966  -0.6529832218
C    2.1967170750   2.9836140319  -1.1094745789
H    2.1788075233   4.0595373803  -0.9585381776
H    2.2880366710  -0.8274484320  -1.7574094730
C    1.1464109428   2.3748006283  -1.7911639497
H    0.3282845556   2.9860286523  -2.1547739596
H   -1.3773227221   1.5740497575  -2.4007983755
H   -1.7238986764  -0.9705107662  -3.1166297292
H   -1.6631543528  -0.3086003439  -4.7703153429
H   -3.9668276692  -1.4831464773  -3.4598769918
H   -4.0928572888  -0.6870436270  -5.0517164259
H   -5.6629463258   1.0105677454  -3.9827273519
H   -6.2683879966  -0.6571034677  -4.1595221262
H   -7.8260196682  -0.2107037102  -2.4797354417
H    1.1266125896   0.4746372217   3.4979862506
H    0.1937020571   1.1952363544   2.1554818506
C    2.0615163061  -0.9027924279   1.4271383978
H    2.2522789668   0.1509969591   1.5929941495
H   -0.2791650062  -3.3177087526   1.9243173851
H    1.4675321400  -4.6888673557   0.8331466630
C    3.0455098560  -1.6657307587   0.7831116738
C    5.5247863065  -3.2465764381   0.6440009024
C   -4.3940662164  -2.9152575195  -0.5256612799
H   -5.3673227558  -2.7475159380  -0.0740045487
C   -4.2818641950  -3.8058215908  -1.5896951537
H   -5.1664292478  -4.3197508148  -1.9562550667
C   -3.0415555070  -4.0460532616  -2.1774811319
H   -2.9552886361  -4.7500306153  -3.0007451163
C   -1.9141761773  -3.3800367626  -1.7050642285
H   -0.9423871888  -3.5566729902  -2.1581642076
C   -2.0285974016  -2.4869692666  -0.6434696534
H   -1.1446697137  -1.9754657656  -0.2709707992
C   -3.2648088903  -2.2527575965  -0.0360123965
C   -3.3378716006  -1.3275697734   1.1593643684
H   -2.3326604840  -1.2247107269   1.5828885648
C   -4.3026010479  -1.7742498413   2.2481229420
N   -3.7160640115   0.0834123242   0.7420322714
C   -2.7193339829   0.7614097137  -0.1572646587
H   -2.7897432007   0.2714657769  -1.1322137099
H   -1.7271443203   0.5830080290   0.2689538472
C   -3.0063545785   2.2338154652  -0.2679143392
C   -4.0288184803   2.6902781742  -1.1050031614
H   -4.6061811464   1.9682178422  -1.6760389428
C   -4.2953102348   4.0519584063  -1.2052641899
H   -5.0910419219   4.3998660456  -1.8585633782
C   -3.5376636299   4.9690410235  -0.4780880989
H   -3.7417160495   6.0329799360  -0.5632938411
C   -2.5124744728   4.5197390466   0.3506639910
H   -1.9145249986   5.2309799572   0.9139725499
C   -2.2502552336   3.1560566469   0.4586258344
H   -1.4547968428   2.8021760359   1.1093234341
H   -4.6481436436   0.0941945446   0.2941877766
H   -3.8510447921   0.6509701687   1.5988216396
H   -4.2131551015  -1.1280483689   3.1263766434
H   -5.3437539696  -1.7545109496   1.9097711905
H   -4.0585161115  -2.7976231429   2.5462485504
  119
G(CENSO)=       -3429.48057301  G(xTB)=        -178.80105098        Conformer 20
S    4.5060384218  -3.6981115615  -0.6496478157
C    3.1590915893  -2.8626489598   0.1682427274
C    1.9412159079  -3.5196186396   0.3611765549
C    0.9176295908  -2.8930171708   1.0505556925
C    1.1136536954  -1.6118759040   1.5862760270
O    0.0774126598  -1.1157737596   2.3204536774
C    0.2941609040   0.0639767045   3.1122170892
C   -0.9101809860   0.2663554044   3.9961266331
H   -1.1789846173  -0.6851015291   4.4839157443
H   -0.6382493909   0.9883683531   4.7834407728
O   -2.0043301641   0.7742814738   3.2332284085
C   -3.1499451301   1.0220384198   4.0487201660
H   -2.8383903697   1.5120334453   4.9854697462
H   -3.6519638468   0.0768102106   4.3146245107
C   -4.1104362891   1.9585922160   3.3622593847
H   -4.8029664221   2.3502929068   4.1237200397
H   -3.5616801261   2.8082526713   2.9263843465
O   -4.8786398355   1.2952957254   2.3445323947
C   -5.8558282034   2.1936414310   1.7905957068
H   -6.4409161742   2.6374303537   2.6106404233
H   -5.3532178173   3.0084520729   1.2450504985
C   -6.8071688506   1.4646223555   0.8798851181
H   -7.1929343342   0.5582912001   1.3739000704
H   -7.6616373301   2.1308070489   0.6761268832
O   -6.1512818068   1.1322224815  -0.3431370226
C   -6.9976878311   0.4043054361  -1.2337122096
H   -7.9575357778   0.9291399998  -1.3683137739
H   -7.2085924412  -0.5978719514  -0.8273309940
C   -6.3294786458   0.3058204292  -2.5790773533
H   -6.1383020579   1.3125273615  -2.9857855738
O   -5.0973388990  -0.4137079194  -2.4647593969
C   -4.5141267507  -0.6543961647  -3.7515750356
C   -3.1745939090  -1.3359981153  -3.5904985259
O   -2.1655001457  -0.4863761399  -3.0431030571
C   -1.5011614822   0.3150804851  -4.0204828570
C   -0.5804539369   1.2812977857  -3.3252018871
H   -0.1683688895   1.9856178643  -4.0626925099
O    0.4877416811   0.5437559172  -2.7072403926
C    1.3712741576   1.2356393250  -1.9340222815
C    2.4811825397   0.5126127953  -1.4947050411
C    3.4513368306   1.1104953647  -0.6922353999
C    4.6551601172   0.3721681432  -0.2452326210
C    4.5989918320  -0.8535283258   0.3314616129
C    5.7862047476  -1.6534561378   0.7055759419
C    6.8298657946  -1.1476453429   1.4891616308
H    6.7621558765  -0.1300162700   1.8630392685
C    7.9473957131  -1.9226504956   1.7679236547
H    8.7522713400  -1.5127103772   2.3711162247
C    8.0359921674  -3.2242237552   1.2727883488
H    8.9111062775  -3.8322783565   1.4835518257
C    6.9871465494  -3.7649588396   0.5386693573
H    7.0353177043  -4.7926608579   0.1891768996
C    5.9181442232   1.1016431975  -0.5011167614
C    6.0143930965   2.4500911755  -0.1205964055
S    4.5989197509   3.2788543084   0.5823384430
C    7.2109547960   3.1529912958  -0.2714762422
H    7.2740889919   4.1925018745   0.0385037037
C    8.3099244266   2.5244459154  -0.8442215423
H    9.2384429325   3.0748709425  -0.9663438766
C    8.2060724989   1.2090746768  -1.2976855283
H    9.0520763736   0.7296779705  -1.7813974998
C    7.0191507227   0.5086130482  -1.1311252936
H    6.9391337344  -0.5176364357  -1.4775707555
C    3.3249065176   2.4719397745  -0.3712209624
C    2.2134866806   3.1907776795  -0.8012744208
H    2.1155997959   4.2444175771  -0.5540551205
H    2.5834692673  -0.5277966978  -1.7889574945
C    1.2308736520   2.5822058616  -1.5767899817
H    0.3872852776   3.1747420162  -1.9104421887
H   -1.1420451726   1.8439586097  -2.5705400923
H   -0.9410199984  -0.3275002670  -4.7192812840
H   -2.2207385599   0.9110939085  -4.6047847480
H   -3.2767111573  -2.1826844040  -2.9005670366
H   -2.8588168738  -1.7321900747  -4.5680620194
H   -4.4088540329   0.2952108986  -4.3009254233
H   -5.1786102428  -1.3100761387  -4.3380793124
H   -7.0112382648  -0.2189360390  -3.2672044416
H    1.1814630621  -0.0761420913   3.7449484203
H    0.4542604702   0.9385189056   2.4650421376
C    2.3082714210  -0.9358637682   1.3607679376
H    2.4722837972   0.0670946061   1.7390884840
H   -0.0224859954  -3.4068086200   1.2274070269
H    1.8015587020  -4.5339226598  -0.0026826557
C    3.3243915978  -1.5481536378   0.6156746472
C    5.8582552484  -2.9879389874   0.2739053663
C   -6.0251223479  -2.0476548040   1.3975883778
H   -5.7345992835  -1.4067749240   2.2265956748
C   -7.3230025000  -2.5467880944   1.3420513727
H   -8.0329164615  -2.2898334198   2.1235838224
C   -7.7100265090  -3.3767588955   0.2917665933
H   -8.7216286269  -3.7714781617   0.2531909611
C   -6.7942114978  -3.7007231625  -0.7058389311
H   -7.0879843371  -4.3494717569  -1.5264512304
C   -5.4986440561  -3.1929994633  -0.6546976477
H   -4.7858082193  -3.4410602685  -1.4364426556
C   -5.1024281731  -2.3657049469   0.3966615642
C   -3.6780250255  -1.8553917425   0.4610274272
H   -3.1139425487  -2.2587937266  -0.3877622431
C   -2.9968981442  -2.2216349852   1.7682933059
N   -3.6835844624  -0.3488316841   0.2533162527
C   -2.3364230742   0.2961597580   0.0415117701
H   -1.8794073481  -0.2060030611  -0.8173173198
H   -1.7413270728   0.1245185010   0.9381680962
C   -2.4895036795   1.7747009526  -0.2132465846
C   -1.7951937985   2.6934539285   0.5758007109
H   -1.1838756445   2.3340781070   1.3974073136
C   -1.8916155256   4.0605430425   0.3236860545
H   -1.3406657757   4.7623191919   0.9442363691
C   -2.6936662050   4.5252369425  -0.7145902873
H   -2.7746206444   5.5914430118  -0.9082555615
C   -3.3908456783   3.6141482897  -1.5067228486
H   -4.0143097642   3.9671951188  -2.3239447651
C   -3.2841043583   2.2490535568  -1.2627789676
H   -3.8120219749   1.5471526697  -1.9020446312
H   -4.2744551623  -0.1580388139  -0.5690303078
H   -4.1419152419   0.1276105758   1.0537082228
H   -1.9597106730  -1.8887858737   1.7960276073
H   -3.5262668558  -1.7907131236   2.6243356575
H   -3.0134347179  -3.3107522086   1.8732311960
  119
G(CENSO)=       -3429.48052571  G(xTB)=        -178.80181195        Conformer 21
S    4.3746522241  -3.5741207326  -0.0600190798
C    3.1189263873  -2.6559729915   0.8158647059
C    2.0635874362  -3.3259187358   1.4257498180
C    1.1219837956  -2.6305268770   2.1780380673
C    1.2482480759  -1.2445029213   2.3269255700
O    0.4310098743  -0.4654522867   3.0958670417
C   -0.4586077995  -1.0969879045   4.0353033510
C   -1.7813467843  -1.5008867863   3.4155968724
H   -1.6089982230  -2.1133528613   2.5269511012
H   -2.3471565867  -2.1040429880   4.1430430690
O   -2.5566655013  -0.3805550935   2.9775134236
C   -3.3409857720   0.2198972973   4.0154109294
H   -2.7100771149   0.5163278974   4.8663690182
H   -4.0931250320  -0.5002675235   4.3755126760
C   -4.0059392126   1.4541783288   3.4680534170
H   -4.5814519974   1.9291423427   4.2796540474
H   -3.2485995064   2.1730314099   3.1155640305
O   -4.8684632314   1.0806642149   2.3954029940
C   -5.5907125417   2.1973612292   1.8796155204
H   -6.2313308142   2.6279455390   2.6666392007
H   -4.8950509760   2.9819209190   1.5374919653
C   -6.4705303428   1.7563096475   0.7417224817
H   -7.0626885679   0.8729106237   1.0315168262
H   -7.1666024247   2.5753915010   0.5047452416
O   -5.6730010472   1.4655474963  -0.4143501071
C   -6.4889687735   1.1904887018  -1.5599082556
H   -7.2557958087   1.9745037442  -1.6580420604
H   -6.9996864385   0.2226545495  -1.4384307621
C   -5.6621936580   1.1992298823  -2.8177525041
H   -5.1243194210   2.1567779702  -2.9180324141
O   -4.7495284205   0.1036645819  -2.8243884228
C   -4.1214001625  -0.0543638863  -4.1003488379
C   -3.3625863287  -1.3616662869  -4.1298774789
O   -2.1798596064  -1.3362059675  -3.3231072046
C   -0.9966090882  -1.0642526161  -4.0762120050
C    0.1398378367  -0.7503128844  -3.1399450155
H    0.1707896365  -1.4726885733  -2.3111009235
O   -0.0527489554   0.5848799237  -2.6427426358
C    0.9764211963   1.1709613517  -1.9693137496
C    2.0962448190   0.4888060423  -1.4983846055
C    3.1220245149   1.1928569511  -0.8521951625
C    4.3711129816   0.5228968824  -0.4264942259
C    4.4151992428  -0.5910619646   0.3425982706
C    5.6808852911  -1.2691021256   0.7125246754
C    6.7693728968  -0.5852923522   1.2664657459
H    6.6800056831   0.4797587420   1.4605239067
C    7.9574726973  -1.2476895129   1.5443915841
H    8.7946059445  -0.6994281451   1.9666298769
C    8.0744340501  -2.6126718313   1.2803449803
H    9.0040038672  -3.1340090650   1.4905876486
C    6.9863471123  -3.3233047179   0.7871471551
H    7.0582480514  -4.3955859708   0.6264944473
C    5.5847140491   1.2025208861  -0.9390021816
C    5.7132071085   2.5882431994  -0.7575085552
S    4.3778926151   3.5041505495  -0.0082038772
C    6.8736884605   3.2572539724  -1.1491782802
H    6.9641762125   4.3285293308  -0.9907089453
C    7.8976956269   2.5500925102  -1.7678081436
H    8.7975189778   3.0730346004  -2.0791583261
C    7.7512463539   1.1864443598  -2.0251115564
H    8.5351021539   0.6409299664  -2.5424581374
C    6.6027942844   0.5219196796  -1.6169262138
H    6.4922093716  -0.5424634859  -1.8038575542
C    3.0231556089   2.5821671453  -0.7138395474
C    1.8814295546   3.2539906103  -1.1571652904
H    1.8036816467   4.3322072364  -1.0467189660
H    2.2069855516  -0.5815451903  -1.6337647081
C    0.8638288477   2.5546116923  -1.7792117742
H   -0.0154369289   3.0706266265  -2.1516601753
H    1.0871590163  -0.8064419815  -3.6939264485
H   -0.7231732877  -1.9466348978  -4.6770840473
H   -1.1496808466  -0.2158309886  -4.7605370554
H   -4.0048544975  -2.1633914886  -3.7423176367
H   -3.1140524986  -1.6088728672  -5.1718152036
H   -3.4463594877   0.7934320554  -4.3072004139
H   -4.8901384533  -0.0782241697  -4.8909063460
H   -6.3584567579   1.1162957151  -3.6690834178
H    0.0231043900  -1.9714726042   4.4922835791
H   -0.6104898012  -0.3492477170   4.8202535442
C    2.2861413261  -0.5658420341   1.6832632222
H    2.3806875578   0.5078006074   1.8198476429
H    0.3331900581  -3.1899944247   2.6667078785
H    1.9854678465  -4.4066214962   1.3459379044
C    3.2239341697  -1.2584391072   0.9183700682
C    5.7892531469  -2.6557341656   0.5257039097
C   -6.2847339194  -2.4091872022  -0.9382554148
H   -5.9619055720  -2.4357883581  -1.9759744162
C   -7.6074416883  -2.6964036948  -0.6096852104
H   -8.3130818368  -2.9582643686  -1.3934485681
C   -8.0262539050  -2.6347128238   0.7167393804
H   -9.0601741760  -2.8486873205   0.9735807411
C   -7.1130248139  -2.2993482616   1.7148378050
H   -7.4322372798  -2.2527383424   2.7526312029
C   -5.7874757006  -2.0299548582   1.3882421994
H   -5.0853080878  -1.7842894491   2.1813513667
C   -5.3649494675  -2.0729872929   0.0563176111
C   -3.9248419267  -1.8042185383  -0.3202993370
H   -3.8540058716  -1.7194750542  -1.4067402705
C   -2.9932068786  -2.8990538431   0.1774153018
N   -3.5178757679  -0.4395815836   0.2022820274
C   -2.1977942031   0.0685849531  -0.3267987076
H   -2.2174277011  -0.0853636797  -1.4081829709
H   -1.4058811286  -0.5445191240   0.1105509441
C   -1.9969074674   1.5189199529   0.0172998929
C   -2.6081472964   2.5093652184  -0.7551352001
H   -3.2269203860   2.2199386403  -1.5997065512
C   -2.4179934397   3.8547615055  -0.4568380051
H   -2.8962627765   4.6170778637  -1.0662495470
C   -1.6001456247   4.2232043888   0.6104589351
H   -1.4430931220   5.2741519059   0.8387331307
C   -0.9747056430   3.2406783166   1.3742951710
H   -0.3256574865   3.5219623893   2.1996109995
C   -1.1748111647   1.8938739041   1.0811519313
H   -0.6922404771   1.1273681284   1.6808858445
H   -4.2651769127   0.2334771226  -0.0564835098
H   -3.4684722542  -0.4381825987   1.2352436967
H   -1.9466492947  -2.6997890335  -0.0726518091
H   -3.0907461083  -3.0397210024   1.2581178335
H   -3.2799744426  -3.8368939098  -0.3077391681
  119
G(CENSO)=       -3429.48044275  G(xTB)=        -178.79652412        Conformer 22
S    4.0398374477  -3.9497484397   0.2712453405
C    2.8834716896  -2.8207097067   1.0256407861
C    1.7323046086  -3.3242507285   1.6371251870
C    0.8461255104  -2.4670688419   2.2632451743
C    1.1016000607  -1.0890895210   2.2852088479
O    0.1866343015  -0.3317512778   2.9524814312
C    0.3147013541   1.0969012567   2.8852893669
C   -0.7559934702   1.7130827929   3.7554886953
H   -0.6159761727   1.3988713053   4.8009292218
H   -0.6239140687   2.8016018423   3.7076989439
O   -2.0906660826   1.4430434762   3.3322140856
C   -2.6849640683   0.2729297598   3.9022028524
H   -2.3205112653   0.1265478309   4.9301897594
H   -2.4235250063  -0.6250221731   3.3250560028
C   -4.1789222780   0.4476144858   3.9665176553
H   -4.6006919203  -0.3214683458   4.6334752924
H   -4.4121928222   1.4366379151   4.3909542945
O   -4.7755870156   0.3215666863   2.6666188809
C   -6.1306579817   0.7884249004   2.6874207516
H   -6.6508055897   0.3989527219   3.5768231795
H   -6.1431126417   1.8892679156   2.7384846983
C   -6.8779911989   0.3082930050   1.4739924116
H   -6.8835486133  -0.7924706573   1.4334638293
H   -7.9222133113   0.6523484964   1.5599734432
O   -6.2770313717   0.8427704131   0.2963362226
C   -7.0199991647   0.5049184829  -0.8745466567
H   -8.0551228665   0.8717376902  -0.7817332696
H   -7.0541288990  -0.5901086220  -1.0077882462
C   -6.3923246503   1.1556027389  -2.0771186380
H   -6.1795373850   2.2168383193  -1.8702601726
O   -5.1833404357   0.4676801861  -2.4310326135
C   -4.6061145960   1.0023785611  -3.6296227504
C   -3.5051977112   0.1069533186  -4.1294266838
O   -2.4136381105   0.1060196344  -3.2103869939
C   -1.2561809983  -0.5123838167  -3.7695414400
C   -0.1011945897  -0.4228825895  -2.8040540978
H   -0.3060441677  -0.9629651065  -1.8675077344
O    0.1188809695   0.9672835010  -2.5298114014
C    1.2231422242   1.3427122652  -1.8254275358
C    2.2336837286   0.4804541278  -1.4048386234
C    3.3682152115   0.9997100241  -0.7639240192
C    4.5069782513   0.1450255779  -0.3542635596
C    4.4055163094  -0.9475026921   0.4421517769
C    5.5857543500  -1.7419297184   0.8621279439
C    6.7419139900  -1.1426363791   1.3789021971
H    6.7678572853  -0.0634683184   1.4988191681
C    7.8495987686  -1.9061182901   1.7188467073
H    8.7387035287  -1.4211742373   2.1113088795
C    7.8190622917  -3.2917657632   1.5561291830
H    8.6858678489  -3.8935840409   1.8140438945
C    6.6610942952  -3.9140032173   1.1062712703
H    6.6144565547  -4.9968391080   1.0286463459
C    5.8011851176   0.6355502822  -0.8832598620
C    6.1438577657   1.9825792578  -0.6942635567
S    4.9807868712   3.0751793476   0.1018946317
C    7.3851622766   2.4705066195  -1.1040901773
H    7.6425371092   3.5133428580  -0.9395087984
C    8.2778040146   1.6194504212  -1.7453363432
H    9.2417503005   2.0007985300  -2.0699672738
C    7.9214775132   0.2953248301  -2.0045360817
H    8.6058164441  -0.3599816183  -2.5355904091
C    6.6919025085  -0.1893421819  -1.5794632445
H    6.4172191969  -1.2242564119  -1.7639821924
C    3.4847223938   2.3835827714  -0.5820693530
C    2.4417586720   3.2338077142  -0.9561668458
H    2.5282421549   4.3059114778  -0.8028952381
H    2.1764449743  -0.5890321120  -1.5749811137
C    1.3130112798   2.7174277901  -1.5646910619
H    0.5110296115   3.3725852902  -1.8912752783
H    0.7786060745  -0.8734821851  -3.2834812285
H   -1.4423452186  -1.5776029721  -3.9876816063
H   -0.9875669532  -0.0127377880  -4.7143161581
H   -3.8809631785  -0.9180787816  -4.2830696463
H   -3.1779165259   0.4974563350  -5.1069444128
H   -4.2260557482   2.0184066494  -3.4447309263
H   -5.3778469350   1.0578847450  -4.4125941430
H   -7.0998287004   1.1003954195  -2.9178802011
H    1.2926817658   1.4185614320   3.2728862233
H    0.2230947859   1.4290246891   1.8399265953
C    2.2412366739  -0.5798115459   1.6685252111
H    2.4682599569   0.4794310184   1.6888561768
H   -0.0412245616  -2.8511115100   2.7575426136
H    1.5428548451  -4.3940132092   1.6443287807
C    3.1376927573  -1.4433949587   1.0231761148
C    5.5436868263  -3.1419241247   0.7838546581
C   -4.8025644862  -2.8285147699  -1.7049577690
H   -4.2566387544  -2.5708377456  -2.6089763892
C   -5.9492324810  -3.6137802211  -1.7827700984
H   -6.2957781198  -3.9702736721  -2.7488864635
C   -6.6493796573  -3.9409376573  -0.6240403694
H   -7.5442595579  -4.5545234725  -0.6818003329
C   -6.1955678272  -3.4815508351   0.6103890130
H   -6.7367793236  -3.7339870201   1.5183116436
C   -5.0475735097  -2.6980188107   0.6875176262
H   -4.7077254893  -2.3413783240   1.6569482091
C   -4.3420220983  -2.3637993759  -0.4717446249
C   -3.0889364382  -1.5173469949  -0.4141267372
H   -2.6401568401  -1.4911443876  -1.4116224047
C   -2.0687516261  -2.0036359941   0.5975358528
N   -3.4952107172  -0.0752231291  -0.1506535065
C   -2.3606810851   0.9125993646  -0.0144388991
H   -1.6103204548   0.6512807859  -0.7616950859
H   -1.9493042112   0.7909163739   0.9910088230
C   -2.8526275134   2.3186958986  -0.2301407912
C   -2.5549245494   2.9866226716  -1.4202112486
H   -1.9664509678   2.4792470183  -2.1793883183
C   -3.0098705813   4.2867291567  -1.6298263376
H   -2.7668732571   4.8006378562  -2.5562295200
C   -3.7746440064   4.9240227365  -0.6561081062
H   -4.1313513088   5.9374831937  -0.8198733319
C   -4.0762556120   4.2603763195   0.5326283834
H   -4.6683126451   4.7560254257   1.2974501749
C   -3.6125268289   2.9666484314   0.7483476371
H   -3.8351427922   2.4512655003   1.6779219824
H   -4.0999861924   0.2126119005  -0.9451940050
H   -4.0778676765  -0.0182271586   0.6976262508
H   -1.1517883208  -1.4106947071   0.5586258221
H   -2.4603947645  -1.9809258886   1.6182656687
H   -1.8096876995  -3.0385541396   0.3552072519
  119
G(CENSO)=       -3429.48039907  G(xTB)=        -178.79842585        Conformer 23
S    4.4301236215  -4.0938511732   0.2715815514
C    3.1067672629  -3.1652943630   1.0227360052
C    2.0119141307  -3.8438941338   1.5652472160
C    0.9921699894  -3.1394025047   2.1788246771
C    1.0660574102  -1.7427395180   2.2764596176
O    0.0397037820  -1.1478024174   2.9444490927
C   -0.0021826135   0.2852717108   2.9906938507
C   -1.1592276138   0.6812974852   3.8702472976
H   -1.0115963700   0.2630685986   4.8787368335
H   -1.1651704828   1.7804876764   3.9549754141
O   -2.3774822300   0.1909198714   3.3161198767
C   -3.5035445284   0.3756673447   4.1779355059
H   -3.1886595216   0.3354906560   5.2309879581
H   -4.1843777255  -0.4670900841   3.9992648468
C   -4.2455473643   1.6686924380   3.9340485735
H   -4.9262540401   1.8515897537   4.7814140567
H   -3.5474263856   2.5194317019   3.8700144086
O   -5.0123389144   1.5521209956   2.7308525304
C   -5.8256555528   2.7046801712   2.4961784894
H   -6.3286746099   3.0085691092   3.4275095614
H   -5.2060879884   3.5469974761   2.1478744949
C   -6.8843615315   2.3630771957   1.4842686617
H   -7.4623090448   1.4894765331   1.8280220362
H   -7.5759665559   3.2160983476   1.3901137884
O   -6.2707330205   2.0870992917   0.2245728745
C   -7.2297084376   1.6343218070  -0.7321203885
H   -8.0977980046   2.3131045961  -0.7413528384
H   -7.5914428301   0.6270354986  -0.4665400366
C   -6.6427079929   1.6407898253  -2.1162594330
H   -6.1944623651   2.6232569656  -2.3353940563
O   -5.6594062094   0.6089039583  -2.2796093991
C   -5.3010140697   0.4942904769  -3.6643319898
C   -4.2111864377  -0.5190135310  -3.8804550067
O   -2.9654110618  -0.0114182684  -3.4082579271
C   -1.8588489415  -0.7699109200  -3.8963212308
C   -0.5720962605  -0.0732347636  -3.5496460411
H    0.2460280858  -0.5069110760  -4.1434643816
O   -0.2883126867  -0.2623402012  -2.1474800513
C    0.7449859220   0.5098046999  -1.6615478144
C    1.9210328703  -0.1182207708  -1.2750028651
C    2.9740186683   0.6272926339  -0.7320402006
C    4.2526257050   0.0063817191  -0.3193339828
C    4.3390715740  -1.0779353438   0.4920218548
C    5.6278313304  -1.6849542585   0.8978172794
C    6.6873912715  -0.9239304670   1.4074345452
H    6.5533772886   0.1463492261   1.5354545496
C    7.9003037516  -1.5173430901   1.7278358520
H    8.7128151246  -0.9094772698   2.1150602141
C    8.0735876278  -2.8907330472   1.5513693474
H    9.0231609510  -3.3592284044   1.7939791246
C    7.0171859267  -3.6745282898   1.1044411819
H    7.1337700480  -4.7509569027   1.0119963725
C    5.4378863956   0.6942322140  -0.8812929878
C    5.5303271387   2.0904215742  -0.7788414508
S    4.1923974243   3.0132798188  -0.0456979538
C    6.6616643765   2.7706339983  -1.2322926729
H    6.7221248847   3.8513064260  -1.1357125723
C    7.6955236501   2.0598701216  -1.8293855743
H    8.5736290651   2.5901011460  -2.1868478230
C    7.5862694312   0.6798035936  -2.0045070889
H    8.3775628242   0.1284384056  -2.5039179051
C    6.4651161137   0.0067849991  -1.5391463291
H    6.3825302649  -1.0689147320  -1.6658713729
C    2.8367843002   2.0208116417  -0.6419265274
C    1.6457569145   2.6456868618  -1.0160311088
H    1.5455809841   3.7245019351  -0.9330269104
H    2.0177191687  -1.1933889103  -1.3953525397
C    0.5952639283   1.8913979038  -1.5176393435
H   -0.3301871378   2.3728314872  -1.8185342428
H   -0.6480173591   0.9975241472  -3.7843008594
H   -1.8680840240  -1.7896161516  -3.4780779469
H   -1.9153873196  -0.8505780516  -4.9944961689
H   -4.4574193260  -1.4724012973  -3.3871979167
H   -4.1534206143  -0.7066033019  -4.9655080229
H   -4.9786494551   1.4749667937  -4.0502619337
H   -6.1865128248   0.1777233237  -4.2383354037
H   -7.4658300205   1.4738440668  -2.8291605384
H    0.9171124280   0.6878701759   3.4389776250
H   -0.1018965078   0.6907671198   1.9723590008
C    2.1466323897  -1.0599926687   1.7256878625
H    2.2247005289   0.0188546121   1.7905561476
H    0.1436642902  -3.6587267718   2.6144443256
H    1.9670260465  -4.9287072748   1.5225042811
C    3.1643492685  -1.7673371227   1.0708420722
C    5.7932673529  -3.0753527557   0.8007025396
C   -4.0941271963  -2.9285472170  -1.1090655700
H   -5.1467860000  -2.7318298044  -1.2902112643
C   -3.4361740044  -3.8806198176  -1.8835238221
H   -3.9796661468  -4.4086387450  -2.6623341014
C   -2.0902001245  -4.1595327354  -1.6592454817
H   -1.5798383096  -4.9049721471  -2.2631049201
C   -1.4032911817  -3.4832854439  -0.6545384960
H   -0.3536586853  -3.6949436907  -0.4694723186
C   -2.0625573974  -2.5362129019   0.1228443747
H   -1.5277445918  -2.0221389974   0.9187748285
C   -3.4121111954  -2.2459273411  -0.0988169208
C   -4.1017887247  -1.2333832506   0.7877463852
H   -3.5304363553  -1.1518248825   1.7183479344
C   -5.5590934132  -1.5387011765   1.1019599689
N   -4.0435737952   0.1617919202   0.1894590858
C   -2.6595390735   0.7164307701  -0.0290423319
H   -2.2320444191   0.2113647119  -0.8979158346
H   -2.0830589511   0.4688467499   0.8642165306
C   -2.7297702319   2.2062165559  -0.2211783526
C   -3.0534610941   2.7503499457  -1.4667101294
H   -3.2230418963   2.0861499246  -2.3096197994
C   -3.1419044812   4.1297108323  -1.6268591383
H   -3.3903997927   4.5455864919  -2.5997360797
C   -2.9019847342   4.9770336844  -0.5462877792
H   -2.9681948168   6.0541378793  -0.6737107483
C   -2.5688853190   4.4397370208   0.6950163685
H   -2.3742525936   5.0963146994   1.5387600046
C   -2.4853150588   3.0589793078   0.8563783978
H   -2.2293035564   2.6347202445   1.8243961713
H   -4.5696434411   0.2000453018  -0.7017714550
H   -4.5402269253   0.7901926600   0.8399622983
H   -5.9558089440  -0.8067647018   1.8130678819
H   -6.1852190406  -1.5230691305   0.2042649781
H   -5.6319572092  -2.5317866352   1.5540251881
  119
G(CENSO)=       -3429.47994419  G(xTB)=        -178.79988401        Conformer 24
S    4.0712882029  -3.9107930002  -0.5237683914
C    2.7854263768  -3.0464395215   0.3583924366
C    1.6348162734  -3.7374497063   0.7452470955
C    0.6454280575  -3.0914813556   1.4645446329
C    0.7972263149  -1.7418891525   1.8109680994
O   -0.2286843649  -1.1981559445   2.5302339365
C    0.0207022575   0.0465868340   3.2082788214
C   -1.1235221732   0.3309471544   4.1465628865
H   -1.4167265303  -0.5921038005   4.6721524951
H   -0.7724117640   1.0553552584   4.8989637272
O   -2.2292680621   0.8855846266   3.4311168376
C   -3.3093404813   1.2285367617   4.3030925642
H   -2.9159207415   1.5795030880   5.2696624158
H   -3.9417491387   0.3472180195   4.4966465372
C   -4.1256540156   2.3570953538   3.7279565065
H   -4.8113259405   2.7146964194   4.5122516543
H   -3.4678795452   3.1918873215   3.4398724440
O   -4.8940895923   1.9198581125   2.6010450044
C   -5.7261745629   2.9719091992   2.0933966834
H   -6.2789117242   3.4360975229   2.9241314258
H   -5.1063410676   3.7455788120   1.6129692910
C   -6.7249577520   2.4121209146   1.1174107135
H   -7.2666596742   1.5661483379   1.5725365290
H   -7.4594175092   3.2001980467   0.8837215983
O   -6.0557097509   1.9989851897  -0.0722857794
C   -6.9656060372   1.4728736217  -1.0371055501
H   -7.7850308121   2.1884825122  -1.2147051403
H   -7.4109836718   0.5309919348  -0.6743056421
C   -6.2546480404   1.2490473364  -2.3440168091
H   -5.7530666596   2.1754654754  -2.6677829123
O   -5.3001800956   0.1896830066  -2.2231076236
C   -4.7750542385  -0.1708838612  -3.5093652633
C   -3.7835953819  -1.3011384749  -3.3681399114
O   -2.5358313534  -0.8986234067  -2.7997164496
C   -1.4948055000  -0.7084040649  -3.7539601373
C   -0.1975314172  -0.4820990939  -3.0213801893
H   -0.0641504539  -1.2538770229  -2.2493739600
O   -0.2438149979   0.8223237227  -2.4265470104
C    0.8335828109   1.2488876684  -1.7130018883
C    1.9411330236   0.4616634962  -1.4053406456
C    3.0042736755   1.0072483604  -0.6719034648
C    4.2095956152   0.2162144020  -0.3373594273
C    4.1785604596  -0.9975781343   0.2671649640
C    5.4036510690  -1.7658972128   0.5895763192
C    6.4908113852  -1.1960533206   1.2636407823
H    6.4260389333  -0.1618414417   1.5894801650
C    7.6470491857  -1.9281206166   1.4951052125
H    8.4837392066  -1.4660812412   2.0109091964
C    7.7332592377  -3.2525285973   1.0639125633
H    8.6382520546  -3.8277834437   1.2371922723
C    6.6445343540  -3.8566975594   0.4473673292
H    6.6897622183  -4.9016899881   0.1529968958
C    5.4671491646   0.8964612124  -0.7239735818
C    5.6604675606   2.2350840203  -0.3504341149
S    4.3652127384   3.1005171261   0.5171925390
C    6.8572820230   2.8932629782  -0.6379899662
H    6.9968425633   3.9268113744  -0.3328102821
C    7.8552369838   2.2274461050  -1.3394340296
H    8.7830563315   2.7431021263  -1.5701981860
C    7.6488105516   0.9193566455  -1.7795526559
H    8.4140367847   0.4105771161  -2.3585080424
C    6.4634493936   0.2636326194  -1.4767439725
H    6.3041289365  -0.7586406555  -1.8082780697
C    2.9678275821   2.3576120270  -0.3059010582
C    1.8445273697   3.1354344224  -0.5985920401
H    1.8158192193   4.1830420939  -0.3114286782
H    2.0066865803  -0.5733713337  -1.7210861077
C    0.7805476719   2.5844039825  -1.2884099995
H   -0.0883436616   3.1845033247  -1.5398745458
H    0.6397277492  -0.5407090919  -3.7315871203
H   -1.3791219845  -1.6111125564  -4.3748714501
H   -1.7093091129   0.1428580004  -4.4202546607
H   -4.2044409337  -2.0675586153  -2.7072698970
H   -3.6271622824  -1.7559004073  -4.3568494936
H   -4.3066752200   0.7045152108  -3.9894951295
H   -5.6034702607  -0.5071263371  -4.1544134824
H   -7.0089494054   0.9840824199  -3.1017637922
H    0.9471190397  -0.0396724411   3.7920662206
H    0.1344100676   0.8680031780   2.4859274649
C    1.9406162014  -1.0461981225   1.4251735631
H    2.0845336629  -0.0048978548   1.6903587015
H   -0.2336310548  -3.6323615656   1.8006777424
H    1.5281833628  -4.7934005102   0.5121778153
C    2.9341776142  -1.6899468190   0.6732622948
C    5.4785902960  -3.1202371776   0.2312729502
C   -2.4696850847  -2.7978968422  -0.0153366944
H   -1.6463609654  -2.2527527959   0.4364415460
C   -2.2072138529  -3.8791066305  -0.8492962973
H   -1.1785037768  -4.1663845852  -1.0511248515
C   -3.2605708143  -4.5967817198  -1.4098262820
H   -3.0602624127  -5.4501263515  -2.0520580276
C   -4.5730076526  -4.2212024685  -1.1333963978
H   -5.4009682477  -4.7782647405  -1.5633799876
C   -4.8332407479  -3.1315910708  -0.3060576221
H   -5.8642687830  -2.8606250563  -0.1018279461
C   -3.7810121150  -2.4092485189   0.2650470373
C   -4.0231899192  -1.2656165239   1.2280787161
H   -3.2301005429  -1.2715224447   1.9858111461
C   -5.3849242475  -1.2972155763   1.9078223786
N   -3.8841850729   0.0884860362   0.5447487254
C   -2.4926716219   0.5107118705   0.1346298235
H   -2.2094413025  -0.0896831532  -0.7316520051
H   -1.8368745683   0.2950580703   0.9803836385
C   -2.4908951194   1.9786239941  -0.2000077347
C   -2.1109291934   2.9221952151   0.7561301252
H   -1.8005616948   2.5848376682   1.7410823211
C   -2.1303590522   4.2813758354   0.4513906840
H   -1.8259149587   5.0077599971   1.2004238242
C   -2.5329306200   4.7075377459  -0.8121438458
H   -2.5476510712   5.7675584637  -1.0515090311
C   -2.9064779543   3.7684600638  -1.7729689796
H   -3.2086895246   4.0946977194  -2.7646807042
C   -2.8807608490   2.4116959338  -1.4686467002
H   -3.1510724853   1.6740301618  -2.2173956687
H   -4.4916899750   0.1249946385  -0.2884827514
H   -4.2453860694   0.8005439033   1.2064671645
H   -5.4445714665  -0.5287530478   2.6821281066
H   -6.1978266268  -1.1279410411   1.1934161787
H   -5.5359668123  -2.2736968825   2.3758983158
  119
G(CENSO)=       -3429.47900274  G(xTB)=        -178.79861452        Conformer 25
S    4.0041025513  -3.9483018978  -0.3587497171
C    2.7465402131  -3.0308359996   0.5094809065
C    1.5456830117  -3.6589305286   0.8512960714
C    0.5802140604  -2.9709279911   1.5634080018
C    0.8113501176  -1.6447182415   1.9552547708
O   -0.1856166368  -1.0631107731   2.6778853829
C    0.0411097173   0.2508536609   3.2118070183
C   -1.1592417782   0.6331583021   4.0340151361
H   -1.4304990383  -0.1966309980   4.7073397317
H   -0.8908294654   1.5022752954   4.6571317108
O   -2.2458538067   0.9629670826   3.1751698145
C   -3.4264079992   1.2562663626   3.9185270688
H   -3.1952396139   1.9731347531   4.7235452405
H   -3.8229226816   0.3392359888   4.3841909263
C   -4.4738257400   1.8864736801   3.0388964837
H   -5.2758723150   2.2545665636   3.6994329178
H   -4.0537241446   2.7531309724   2.5021363158
O   -5.0079405263   0.9388602576   2.1138744647
C   -6.2432941225   1.3979433549   1.5717921517
H   -6.9550932250   1.5929611885   2.3911249196
H   -6.1031005292   2.3404109351   1.0151504699
C   -6.8542340302   0.3595444884   0.6688695880
H   -6.7630965179  -0.6428800139   1.1165584250
H   -7.9241257013   0.5923266795   0.5625811988
O   -6.2457361410   0.3898681294  -0.6305921782
C   -7.0064011334  -0.3528043109  -1.5920615003
H   -8.0763258936  -0.1233242186  -1.4764610913
H   -6.8700612327  -1.4338873893  -1.4387538539
C   -6.5958882735   0.0493317162  -2.9813370371
H   -6.7115740046   1.1382863238  -3.1084417311
O   -5.2405019397  -0.3298378370  -3.2141686187
C   -4.8114469289   0.0452269923  -4.5217473715
C   -3.3469694756  -0.2634150677  -4.6778887108
O   -2.5898629246   0.5386243478  -3.7570591925
C   -1.3175742412   0.9329607337  -4.2875480026
C   -0.5600815305   1.7484941158  -3.2739463780
H    0.1889297631   2.3591538464  -3.7947172033
O    0.1112598341   0.8557725649  -2.3625415017
C    1.1030216465   1.4023790483  -1.5943236958
C    2.1292893517   0.5444064583  -1.2024399881
C    3.1955755136   1.0187307142  -0.4366012975
C    4.3527859902   0.1659992878  -0.0793025815
C    4.2510812811  -1.0589158253   0.4931562679
C    5.4253086740  -1.8978250863   0.8255958457
C    6.5253104467  -1.4022611190   1.5363063458
H    6.5096560853  -0.3723413730   1.8810083704
C    7.6329449971  -2.2017542803   1.7807751581
H    8.4802372567  -1.7973778009   2.3268409588
C    7.6568913756  -3.5203412570   1.3244369952
H    8.5241037108  -4.1482909777   1.5074217264
C    6.5523049546  -4.0508168140   0.6696302229
H    6.5468754544  -5.0907605271   0.3549107258
C    5.6526395293   0.7878634538  -0.4247759195
C    5.9060573007   2.1096570210  -0.0292242575
S    4.6284049809   3.0369054916   0.8001999424
C    7.1446828649   2.7059747970  -0.2693608926
H    7.3284925955   3.7269060854   0.0542084262
C    8.1280880598   1.9955311446  -0.9470912749
H    9.0897994165   2.4622815998  -1.1399213927
C    7.8645441964   0.7070129729  -1.4132538293
H    8.6188753523   0.1646358660  -1.9757406600
C    6.6363032370   0.1130760656  -1.1574978566
H    6.4335787527  -0.8943705483  -1.5097440376
C    3.2303947353   2.3805095722  -0.0924542178
C    2.1908864323   3.2290410444  -0.4649187901
H    2.2241481582   4.2812080932  -0.1959780721
H    2.1046284738  -0.4937628620  -1.5207965536
C    1.1233944716   2.7477431349  -1.2128930612
H    0.3321977840   3.4277611484  -1.5079734245
H   -1.2491377918   2.4146794622  -2.7371375329
H   -0.7277113765   0.0513440966  -4.5815499138
H   -1.4813236475   1.5540868941  -5.1809762448
H   -3.1425058925  -1.3301306400  -4.4996292104
H   -3.0589451790  -0.0267859725  -5.7113505593
H   -4.9827662716   1.1221280930  -4.6812222206
H   -5.3771908036  -0.5118846519  -5.2866366565
H   -7.2638532124  -0.4522617334  -3.7009059094
H    0.9330772962   0.2435965520   3.8534839181
H    0.1926891618   0.9745704747   2.3979063937
C    1.9999611742  -1.0093655796   1.6079035401
H    2.2021119798   0.0129954115   1.9051158363
H   -0.3489790496  -3.4560308624   1.8483216550
H    1.3776536528  -4.6976941976   0.5804450215
C    2.9658371432  -1.6928564144   0.8575402017
C    5.4335025947  -3.2475729392   0.4419861837
C   -4.9206592308  -2.9632517838   0.1349874825
H   -5.3569463789  -3.0857086396  -0.8534473594
C   -5.5368052860  -3.5440973163   1.2402226919
H   -6.4556638363  -4.1097038767   1.1112204826
C   -4.9710280232  -3.4042689703   2.5050506767
H   -5.4495389603  -3.8560797276   3.3697078281
C   -3.7824251224  -2.6928066484   2.6539057617
H   -3.3281812830  -2.5879389212   3.6359959132
C   -3.1655481465  -2.1143792458   1.5485845194
H   -2.2362814971  -1.5727496266   1.6898166378
C   -3.7364450551  -2.2357943624   0.2787672006
C   -3.0996591372  -1.6274783296  -0.9496887648
H   -3.6485348008  -1.9899999564  -1.8257934532
C   -1.6241253550  -1.9431626522  -1.1228604454
N   -3.3399519473  -0.1186767709  -1.0064293196
C   -2.5575735503   0.7342380901  -0.0694503317
H   -1.4961631210   0.5125642533  -0.2168577752
H   -2.8310003787   0.4660942529   0.9541185419
C   -2.8042223697   2.2055846993  -0.2976182644
C   -2.0054033994   3.1054033042   0.4161723497
H   -1.2481128121   2.7216037414   1.0953766345
C   -2.1720147551   4.4764678846   0.2649566529
H   -1.5398750096   5.1601022157   0.8254622886
C   -3.1418476541   4.9727803108  -0.6055734867
H   -3.2716784746   6.0445424064  -0.7273828953
C   -3.9397720932   4.0846742968  -1.3181654550
H   -4.6980085829   4.4582263782  -2.0010334360
C   -3.7744416024   2.7078032097  -1.1663164560
H   -4.4182094688   2.0475098354  -1.7400588348
H   -3.1270136614   0.1733672112  -1.9781489978
H   -4.3541005774   0.0409666187  -0.8572963483
H   -1.0278076283  -1.6552633606  -0.2542267973
H   -1.5182423332  -3.0234014917  -1.2557117695
H   -1.2174651363  -1.4445568527  -2.0078860144
