# Supplementary material for: Chiral Induction and Memory via Supramolecular Deracemization
Source: Angew Chem Int Ed Engl. 2025 Aug 5;64(38):e202510584. doi: 10.1002/anie.202510584 (PMC12435425; doi:10.1002/anie.202510584)
Supplement: Supplementary file 2 — Supporting Information [file ANIE-64-e202510584-s001.zip › BTX-21c7-P-anti-R-MDBA.xyz]

  119
G(CENSO)=       -3429.48715891  G(xTB)=        -178.80083934        Conformer 1
C    1.3866138765  -0.9793187709  -3.4605084224
C    0.2458292430  -0.6841369512  -2.5274525627
H   -0.6465900985  -1.1676792451  -2.9474321822
O    0.0779468945   0.7388606842  -2.4471928711
C   -1.0031896720   1.2134436307  -1.7622862582
C   -2.0838756403   0.4290757670  -1.3745366244
C   -3.1732141981   1.0072360847  -0.7104866018
C   -4.3473479331   0.1931028333  -0.3237639057
C   -4.2382791844  -0.9951379454   0.3223384494
C   -5.3815463406  -1.8774676709   0.6434855367
C   -6.5388839266  -1.4182901175   1.2837034634
C   -7.6094412534  -2.2712590539   1.5141273724
H   -8.5027195601  -1.8961872910   2.0050831817
C   -7.5370035596  -3.6064061420   1.1151555426
H   -8.3744990892  -4.2763649368   1.2874288207
C   -6.3759267207  -4.0975796824   0.5307772858
H   -6.2999104479  -5.1474471808   0.2612238441
H   -6.5960118645  -0.3761856897   1.5846818592
C   -5.2955269891  -3.2404346857   0.3153452106
S   -3.7992365514  -3.8921230280  -0.4069490794
C   -2.6212443515  -2.8745718884   0.4622337778
C   -1.3825906902  -3.4018682268   0.8382865718
C   -0.4873068614  -2.6285459156   1.5579135698
C   -0.8319365371  -1.3210346013   1.9322731945
O    0.0828143593  -0.6582639991   2.6923984205
C   -0.3224283201   0.5874048231   3.2890861733
H   -0.3891116398   1.3740380266   2.5231997045
H   -1.3054317633   0.4695415404   3.7648690509
C    0.6797978677   0.9486303056   4.3500858030
O    1.8950860865   1.3943415399   3.7519075746
C    2.9469246908   1.4636596476   4.7143200011
H    3.2275763821   0.4481473713   5.0401550118
H    2.6144563866   2.0254912506   5.6030023922
C    4.1403198431   2.1764961032   4.1415966346
O    4.7019568976   1.4249715950   3.0674622317
C    5.9517255938   1.9766719567   2.6616627260
H    6.6173200495   2.0726472996   3.5365347274
H    5.8127868734   2.9826274749   2.2303243601
C    6.6382381333   1.0818908447   1.6653467552
H    7.6796949438   1.4255684698   1.5811156952
H    6.6520889341   0.0400239292   2.0222757124
O    6.0107696778   1.1605073069   0.3759191462
C    6.9349193279   0.8404946589  -0.6730046030
H    7.2480698866  -0.2138880684  -0.6050908338
H    7.8308947462   1.4722117392  -0.5734459112
C    6.3187990019   1.1165703489  -2.0152054348
O    5.2856732680   0.1701529867  -2.2772032107
C    4.8169640509   0.2609758404  -3.6197069592
C    3.7078814224  -0.7314697128  -3.8252779496
H    4.0430678266  -1.7541387364  -3.5882517129
H    3.4101110317  -0.7000977746  -4.8841045554
H    5.6319086250   0.0302313554  -4.3260219757
H    4.4574923048   1.2815312845  -3.8331906449
H    5.9178182290   2.1436422843  -2.0500302167
H    7.1118410040   1.0317577477  -2.7763570090
H    4.8817402255   2.2897002403   4.9504954859
H    3.8592727677   3.1886426173   3.8048607679
H    0.8633375715   0.0717549627   4.9919247353
H    0.2523437216   1.7471625545   4.9786442380
C   -2.0517332120  -0.7827096522   1.5335502459
H   -2.3324776711   0.2326993056   1.7879127005
H    0.4641226461  -3.0414582366   1.8802894822
H   -1.1287627251  -4.4298726588   0.5939699126
C   -2.9401741771  -1.5478066943   0.7681524709
C   -5.6346432297   0.7951035452  -0.7388760922
C   -5.8713747016   2.1528642078  -0.4685452028
S   -4.5991246543   3.1496178370   0.2867585543
C   -7.0985098178   2.7418705658  -0.7783144980
H   -7.2707297023   3.7905913864  -0.5518420225
C   -8.0845869686   1.9887807125  -1.4031509146
C   -7.8352810962   0.6603840219  -1.7497636634
H   -8.5898976194   0.0823894586  -2.2752308739
H   -9.0360859687   2.4510856534  -1.6499002389
C   -6.6205889465   0.0734440865  -1.4236766489
H   -6.4285103743  -0.9622685259  -1.6881872421
C   -3.1822042848   2.3867536917  -0.4805027225
C   -2.0837284655   3.1680496374  -0.8511873179
H   -2.0876961332   4.2385948569  -0.6658717728
H   -2.1125232033  -0.6344485760  -1.5767870136
C   -0.9953954795   2.5864195926  -1.4791444772
H   -0.1444839947   3.1881270817  -1.7849334789
H    0.4259735584  -1.0887665100  -1.5195276175
H    1.4935594377  -2.0740341204  -3.5276875803
O    2.5940739441  -0.3815904147  -2.9934606999
H    1.1557408089  -0.5953200297  -4.4667903896
C    2.7317859383  -3.2959697545  -1.0320507963
H    1.6504721055  -3.1820871724  -0.9995901876
C    3.3020182495  -4.3186358144  -1.7867263105
H    2.6637010998  -5.0024838700  -2.3396478796
C    4.6863164690  -4.4615756263  -1.8324250544
H    5.1334352488  -5.2570900611  -2.4222656250
C    5.4970028138  -3.5813071547  -1.1176846314
H    6.5779057049  -3.6875956464  -1.1502154089
C    4.9257872060  -2.5660872635  -0.3574764060
H    5.5668282703  -1.8853489671   0.1975326081
C    3.5377850301  -2.4135954646  -0.3114158542
C    2.9012321257  -1.3213657654   0.5176906991
H    1.8118737016  -1.3965930115   0.4231057562
C    3.3063397992  -1.3782123183   1.9815767632
N    3.2539408340   0.0317684619  -0.0842451160
C    2.3297089716   1.1461379958   0.3398470976
H    1.3342991310   0.8734383846  -0.0297151548
H    2.3158112593   1.1717720157   1.4317038047
C    2.7793382223   2.4694049211  -0.2183148082
C    2.7989590681   2.7031250705  -1.5968038515
H    2.4732374684   1.9262640920  -2.2832576957
C    3.2253020477   3.9316048765  -2.0926842967
H    3.2388481654   4.1039366246  -3.1657110792
C    3.6219317004   4.9426502855  -1.2187176871
H    3.9496395868   5.9026355457  -1.6083383684
C    3.5879170240   4.7202662289   0.1553671277
H    3.8882211299   5.5058242087   0.8434613607
C    3.1721252966   3.4871731432   0.6512935572
H    3.1509595292   3.3064999147   1.7216175744
H    3.2114218065  -0.0620267095  -1.1122326599
H    4.2310684578   0.2920456256   0.1450794112
H    2.8005120889  -0.6130071669   2.5739203236
H    4.3879131852  -1.2548608754   2.0961286972
H    3.0291773868  -2.3596720876   2.3780427586
  119
G(CENSO)=       -3429.48615179  G(xTB)=        -178.80096124        Conformer 2
C    1.5080742556  -0.7390250408  -3.4892547137
C    0.3419854248  -0.5199567214  -2.5658301125
H   -0.5044974151  -1.0950111031  -2.9653724784
O    0.0497686016   0.8839998031  -2.5386256958
C   -1.0505358138   1.2989581076  -1.8468407017
C   -2.0600141637   0.4515411015  -1.3997365714
C   -3.1866833633   0.9811323971  -0.7569388273
C   -4.3108979575   0.1174856330  -0.3311738946
C   -4.1607848481  -1.0149031956   0.4002683217
C   -5.2953543655  -1.8807830398   0.7945968138
C   -6.4522972391  -1.3739780807   1.3990827735
C   -7.5198335881  -2.2076230867   1.7014887452
H   -8.4130691467  -1.7950269774   2.1613106180
C   -7.4445211941  -3.5709366159   1.4133491228
H   -8.2796372583  -4.2264570941   1.6429717396
C   -6.2838859808  -4.1051158028   0.8675634941
H   -6.2043025113  -5.1732169275   0.6845759568
H   -6.5119119815  -0.3107645684   1.6135379302
C   -5.2074461479  -3.2647367078   0.5782374440
S   -3.7108583227  -3.9609347177  -0.0942256737
C   -2.5405568902  -2.8687463900   0.6896821447
C   -1.3110953200  -3.3722438635   1.1215628693
C   -0.4139689586  -2.5469966839   1.7756860700
C   -0.7435296630  -1.2067593001   2.0224833238
O    0.1829008404  -0.4942893616   2.7211773674
C   -0.1903902683   0.8010336835   3.2201579143
H   -0.1863618490   1.5407239241   2.4059840459
H   -1.1974432887   0.7607031781   3.6567693441
C    0.7769890498   1.1781759235   4.3092797904
O    2.0594197228   1.4706188582   3.7607346080
C    3.0573475529   1.5083166805   4.7787899546
H    3.2095178414   0.4981344735   5.1941670968
H    2.7411688215   2.1695985331   5.6030285654
C    4.3514337878   2.0447073703   4.2299286682
O    4.8506679939   1.1799956254   3.2120971388
C    6.2052763681   1.4822698676   2.8940815630
H    6.8375430666   1.3563059951   3.7898816375
H    6.3041495571   2.5280428705   2.5552792231
C    6.7198799227   0.5528401616   1.8266454124
H    7.8085689658   0.6926994242   1.7687710531
H    6.5276796735  -0.4964471695   2.0971593178
O    6.1272123216   0.8549817543   0.5536768386
C    7.0436588321   0.6576203534  -0.5292066841
H    7.2954966070  -0.4102242514  -0.6358397327
H    7.9740613957   1.2108662203  -0.3290282013
C    6.4553748791   1.1864189877  -1.8075191242
O    5.3697541133   0.3588578943  -2.2175273447
C    4.8783992550   0.7293529211  -3.5025636842
C    3.7727904829  -0.2071790860  -3.9015806095
H    4.1210669218  -1.2525884526  -3.8831818362
H    3.4653021444   0.0379466462  -4.9298180974
H    5.6816383856   0.6577068110  -4.2546059379
H    4.5132710754   1.7695389984  -3.4894500482
H    6.1184959820   2.2281372793  -1.6716239947
H    7.2468373192   1.1808888485  -2.5751088320
H    5.0683368894   2.1036681404   5.0661165410
H    4.2113545910   3.0663726896   3.8372910002
H    0.8470395654   0.3496993038   5.0327753014
H    0.3796108838   2.0595390042   4.8397590030
C   -1.9557935471  -0.6920294382   1.5699896664
H   -2.2260038885   0.3447759461   1.7346329012
H    0.5311501514  -2.9372209865   2.1411549138
H   -1.0670597871  -4.4205338315   0.9716347417
C   -2.8535290325  -1.5169031766   0.8788072851
C   -5.6238710351   0.6091108505  -0.8088272138
C   -5.9591980153   1.9587179211  -0.6200103997
S   -4.7741958913   3.0658402034   0.1220130752
C   -7.2092136571   2.4471206347  -1.0033450740
H   -7.4576829917   3.4923667085  -0.8409775163
C   -8.1188740770   1.5966366013  -1.6197165926
C   -7.7714570846   0.2708187630  -1.8815439576
H   -8.4668649569  -0.3844520068  -2.3979588177
H   -9.0878249415   1.9799632078  -1.9264366800
C   -6.5340738896  -0.2147357767  -1.4823814809
H   -6.2645295712  -1.2487703264  -1.6775664047
C   -3.2988497051   2.3674304381  -0.5971413863
C   -2.2661120543   3.2094930799  -1.0167677257
H   -2.3514414253   4.2846252601  -0.8862541113
H   -2.0094659378  -0.6202287538  -1.5506893299
C   -1.1446792156   2.6806536101  -1.6312399734
H   -0.3501384008   3.3307260554  -1.9845865434
H    0.5568756157  -0.8699225197  -1.5452507254
H    1.7014564577  -1.8220435712  -3.5497394106
O    2.6620251188  -0.0466534867  -3.0121465326
H    1.2565203467  -0.3770554721  -4.4984163706
C    2.1362297385  -3.2620178648  -0.9308538639
H    1.1115026647  -3.1039752224  -0.6035915420
C    2.4406494346  -4.3203381403  -1.7830588474
H    1.6508729151  -4.9872495244  -2.1180359159
C    3.7504317414  -4.5134580431  -2.2130160188
H    3.9883682884  -5.3316521180  -2.8869770231
C    4.7559559357  -3.6531876709  -1.7750126082
H    5.7799512786  -3.7989898260  -2.1076465725
C    4.4545271458  -2.6062075336  -0.9094148411
H    5.2487936356  -1.9447085896  -0.5727286401
C    3.1386614443  -2.3973596428  -0.4887501722
C    2.7853031742  -1.2715477512   0.4553283690
H    1.6946734407  -1.1882995053   0.5071739831
C    3.3564123841  -1.4679896979   1.8510442385
N    3.2582202535   0.0523573613  -0.1212944486
C    2.4481737569   1.2314142449   0.3575156566
H    1.4218683946   1.0520140623   0.0188488786
H    2.4746770605   1.2283233281   1.4503077490
C    2.9882379133   2.5217644048  -0.1947252417
C    3.8387084478   3.3100693551   0.5823240920
H    4.1043709753   2.9718777028   1.5789022551
C    4.3443955648   4.5063331222   0.0824135597
H    5.0041753410   5.1136354699   0.6962184545
C    4.0016330935   4.9242803754  -1.2018164843
H    4.3916531528   5.8603351201  -1.5923528851
C    3.1533771124   4.1414744284  -1.9826569627
H    2.8803856843   4.4660545097  -2.9832839125
C    2.6490072134   2.9439777780  -1.4827242642
H    1.9905358385   2.3294868915  -2.0901780164
H    3.1906519772   0.0068018269  -1.1539557747
H    4.2565660890   0.2130124763   0.1037627101
H    4.4449174367  -1.5811808718   1.8100099915
H    2.9351068299  -2.3824550613   2.2781072958
H    3.1096933944  -0.6313375161   2.5098488682
  119
G(CENSO)=       -3429.48558890  G(xTB)=        -178.79985854        Conformer 3
C    1.4457974748  -0.8764850326  -3.4617725952
C    0.3459527375  -0.5821588170  -2.4834557992
H   -0.5642364151  -1.0506177261  -2.8805954497
O    0.1893804477   0.8388212413  -2.3644737384
C   -0.8963616690   1.2934185585  -1.6731297871
C   -1.9673986631   0.4916994060  -1.2919257514
C   -3.0707094611   1.0513961616  -0.6359174657
C   -4.2446794095   0.2226936039  -0.2797773032
C   -4.1477074291  -0.9753490087   0.3505275231
C   -5.3029317079  -1.8490802849   0.6515107401
C   -6.4592940804  -1.3806357917   1.2867939553
C   -7.5400882211  -2.2231272089   1.5065638621
H   -8.4318983251  -1.8407221138   1.9944638569
C   -7.4790099112  -3.5571986824   1.1020033358
H   -8.3240600959  -4.2192066530   1.2676175362
C   -6.3201293487  -4.0576013523   0.5211574216
H   -6.2529399500  -5.1068571863   0.2469061643
H   -6.5064153519  -0.3395409439   1.5930649254
C   -5.2296586519  -3.2106714824   0.3157225840
S   -3.7359083099  -3.8719075894  -0.4018821245
C   -2.5555071566  -2.8763924813   0.4885829713
C   -1.3307804715  -3.4251262611   0.8793733501
C   -0.4349990314  -2.6715113305   1.6193002768
C   -0.7652269664  -1.3618061124   1.9962624360
O    0.1478615417  -0.7125170883   2.7713206962
C   -0.2711409307   0.5224553541   3.3763323468
H   -0.4251298438   1.2944835800   2.6080492351
H   -1.2155406651   0.3666969751   3.9160528757
C    0.7823492030   0.9612607036   4.3539247107
O    1.9084298713   1.4711157311   3.6480374078
C    2.9541358294   1.8571429244   4.5358186553
H    3.3607013390   0.9735936532   5.0556920400
H    2.5658565821   2.5517036943   5.2998244228
C    4.0430513378   2.5623076403   3.7757231329
O    4.7020066386   1.6549992123   2.8950851105
C    5.9063917627   2.2247181971   2.3909848585
H    6.5445230329   2.5463290759   3.2321759837
H    5.6939755266   3.1146704464   1.7730551296
C    6.6813460116   1.2189537570   1.5835043189
H    7.7092508920   1.5979620560   1.4824625643
H    6.7251344211   0.2510541424   2.1077805704
O    6.1114242049   1.0614013184   0.2770123732
C    7.0560049870   0.5091882673  -0.6461327112
H    7.2121457604  -0.5634214232  -0.4493696846
H    8.0246285888   1.0197882218  -0.5342075204
C    6.5833345788   0.7274287344  -2.0555469219
O    5.4082716632  -0.0416088634  -2.2927367223
C    4.9751797526   0.0666056629  -3.6452111672
C    3.7669724056  -0.8021652389  -3.8481390639
H    3.9930300182  -1.8537718195  -3.6098867692
H    3.4746994363  -0.7411136325  -4.9072908089
H    5.7677920342  -0.2731404624  -4.3322246319
H    4.7379957372   1.1156769435  -3.8914654298
H    6.3826354906   1.7985066727  -2.2263100020
H    7.3873758071   0.4156650575  -2.7424696946
H    4.7605983623   2.9612183596   4.5125607614
H    3.6296248296   3.4148897517   3.2112644281
H    1.0749413607   0.1162691210   4.9987457361
H    0.3508046972   1.7465568086   4.9965657620
C   -1.9732380613  -0.8036671476   1.5881950988
H   -2.2478271214   0.2101125464   1.8540961534
H    0.5055759364  -3.1010174731   1.9518394942
H   -1.0894753084  -4.4550973941   0.6304876703
C   -2.8612301946  -1.5479348592   0.8033507792
C   -5.5266812096   0.8184076765  -0.7188319683
C   -5.7826972614   2.1720789728  -0.4471582210
S   -4.5381674794   3.1727152678   0.3476781996
C   -7.0057853388   2.7521593201  -0.7888042778
H   -7.1931690948   3.7981226038  -0.5616142088
C   -7.9667365924   1.9940739565  -1.4460660340
C   -7.6963630978   0.6696113219  -1.7921750469
H   -8.4300942278   0.0877197501  -2.3423304118
H   -8.9146248991   2.4494104578  -1.7183631023
C   -6.4863772699   0.0918192681  -1.4349249101
H   -6.2766787707  -0.9405019749  -1.6994112170
C   -3.0989832057   2.4296973993  -0.3978860006
C   -2.0059929118   3.2264548467  -0.7526873757
H   -2.0258263444   4.2957870753  -0.5612006956
H   -1.9831474719  -0.5709497286  -1.4987273677
C   -0.9065878597   2.6638000865  -1.3788120893
H   -0.0627951676   3.2791648844  -1.6776983211
H    0.5590494344  -1.0085711775  -1.4911057668
H    1.5138690885  -1.9715677427  -3.5645314549
O    2.6928116750  -0.3400379466  -3.0183509339
H    1.1972191650  -0.4532714724  -4.4476027980
C    2.4766589202  -3.3107432798  -1.0111054384
H    1.4178476781  -3.1238402875  -0.8460027411
C    2.8760605800  -4.3574750804  -1.8387102814
H    2.1268187129  -4.9821432515  -2.3178620408
C    4.2312214654  -4.6000948888  -2.0490007473
H    4.5458006357  -5.4152834136  -2.6954935190
C    5.1827718136  -3.7948433909  -1.4250099954
H    6.2418952230  -3.9796476950  -1.5852695305
C    4.7821433717  -2.7543185241  -0.5925788149
H    5.5319214884  -2.1338234031  -0.1105519945
C    3.4246304083  -2.5015653993  -0.3812172105
C    2.9629100498  -1.3835996380   0.5260940013
H    1.8705817975  -1.4265379189   0.5964231373
C    3.5735410481  -1.4368759325   1.9176486130
N    3.2554316679  -0.0321401769  -0.1207238535
C    2.3263897578   1.0301823995   0.3824390315
H    1.3205311610   0.7380486619   0.0550473891
H    2.3467579262   1.0039195096   1.4746686972
C    2.6518537327   2.4174308637  -0.0983540211
C    3.3793573395   2.6818672538  -1.2587549031
H    3.7815468742   1.8714929572  -1.8591276328
C    3.6071093539   3.9967684437  -1.6609350647
H    4.1809329124   4.1882881809  -2.5636821202
C    3.1042614607   5.0587249908  -0.9147036886
H    3.2828521924   6.0825917372  -1.2314426273
C    2.3731190619   4.7997867765   0.2433035120
H    1.9807587180   5.6212420753   0.8369670736
C    2.1511868829   3.4884136115   0.6494773929
H    1.5928180181   3.2871477298   1.5608234619
H    3.1455045058  -0.1372596216  -1.1459927114
H    4.2408023682   0.2417452654   0.0484428573
H    3.1941891979  -0.6348710302   2.5564093340
H    4.6648761225  -1.3632544606   1.8717989647
H    3.3123199251  -2.3950688444   2.3766279286
  119
G(CENSO)=       -3429.48412639  G(xTB)=        -178.80139517        Conformer 4
C    1.4631068099  -0.4277156901  -3.7220089473
C    0.1854014451  -0.2290912121  -2.9536919128
H   -0.6579432773  -0.1871657555  -3.6575089287
O    0.2634656397   1.0095136513  -2.2297212210
C   -0.8485192438   1.4065285355  -1.5461747392
C   -1.9490838168   0.5886593091  -1.3066598653
C   -3.0495917576   1.0833956272  -0.5959400627
C   -4.2230867998   0.2286768276  -0.3075566304
C   -4.1172193025  -0.9950323731   0.2684273833
C   -5.2648167856  -1.8948973939   0.5220256185
C   -6.4385969924  -1.4647814608   1.1532079833
C   -7.5094433405  -2.3301065305   1.3299055990
H   -8.4142059194  -1.9770253596   1.8161166630
C   -7.4216057839  -3.6496929100   0.8849575653
H   -8.2585046940  -4.3296349359   1.0163514847
C   -6.2457754884  -4.1140228003   0.3084229572
H   -6.1581684026  -5.1536314266   0.0046611683
H   -6.5066276049  -0.4354433795   1.4931596241
C   -5.1653806710  -3.2448527440   0.1475050656
S   -3.6476010814  -3.8658762921  -0.5569267249
C   -2.4996232048  -2.8790144340   0.3855474716
C   -1.2802861017  -3.4259998111   0.7950511613
C   -0.4073236046  -2.6790317738   1.5677521746
C   -0.7533675907  -1.3768338719   1.9578162359
O    0.1460463136  -0.7336293700   2.7542060061
C   -0.2764455433   0.4964710100   3.3714528716
H   -0.4352857243   1.2747989165   2.6104138900
H   -1.2186937624   0.3310862752   3.9121557435
C    0.7818147835   0.9277923710   4.3491340742
O    1.8927639314   1.4758428714   3.6435447653
C    2.9820428672   1.7754116810   4.5155948116
H    3.4143731738   0.8451069128   4.9205223412
H    2.6303879831   2.3844576834   5.3649309055
C    4.0295027772   2.5668965948   3.7815671430
O    4.6616369404   1.7643662502   2.7850974955
C    5.7555190573   2.4651009481   2.1965383686
H    6.4075181568   2.8661103088   2.9907938042
H    5.3943381502   3.3170092951   1.5957599173
C    6.5960279441   1.5507487618   1.3473020480
H    7.5514684707   2.0637579152   1.1573326294
H    6.8145588528   0.6144564031   1.8856480094
O    5.9602422075   1.2724400890   0.0915151650
C    6.8987527319   0.7465654117  -0.8559865183
H    7.1995217443  -0.2751052239  -0.5732791808
H    7.8010137527   1.3772112334  -0.8690749489
C    6.3066031935   0.7556007344  -2.2383426056
O    5.2252768837  -0.1682479701  -2.2950805861
C    4.7403981340  -0.3733725715  -3.6208209266
C    3.6431327653  -1.4046275270  -3.5468885743
H    4.0040678738  -2.2774183763  -2.9896251652
H    3.3690111958  -1.7292948190  -4.5596092530
H    5.5484925704  -0.7531625064  -4.2682314227
H    4.3735035822   0.5731054052  -4.0536246051
H    5.9655077287   1.7699986817  -2.5038604244
H    7.0965266324   0.4620643977  -2.9490959512
H    4.7763460975   2.9033131808   4.5201579145
H    3.5782680140   3.4642941875   3.3269089970
H    1.0954149211   0.0695219391   4.9655520327
H    0.3486693416   1.6885849823   5.0191896135
C   -1.9591121107  -0.8229671874   1.5372549849
H   -2.2474406300   0.1826748120   1.8196667598
H    0.5274352979  -3.1089815046   1.9159225820
H   -1.0243082876  -4.4493584806   0.5340953263
C   -2.8261601854  -1.5610393517   0.7211581337
C   -5.5046601422   0.8544125929  -0.7006048022
C   -5.7570937426   2.1796892617  -0.3102268326
S   -4.5174878703   3.0975381041   0.5886823084
C   -6.9786985175   2.7900166825  -0.6002896902
H   -7.1662561563   3.8121687692  -0.2827434238
C   -7.9420025238   2.0924779856  -1.3189174024
C   -7.6771468540   0.8004612171  -1.7748014472
H   -8.4156297894   0.2684086234  -2.3674933417
H   -8.8892158070   2.5715523865  -1.5497584432
C   -6.4675288565   0.1912573861  -1.4710649611
H   -6.2614602743  -0.8175196249  -1.8173524020
C   -3.0650846695   2.4232185357  -0.1964100381
C   -1.9471659103   3.2333491152  -0.4161407077
H   -1.9531157116   4.2723495507  -0.0982554154
H   -1.9762746552  -0.4400812609  -1.6461122204
C   -0.8393350173   2.7267091403  -1.0745665444
H    0.0252928311   3.3542358114  -1.2687991904
H    0.0326979287  -1.0735503867  -2.2661667493
H    1.2698190242  -1.1723752347  -4.5079131539
O    2.4831925673  -0.9246165660  -2.8468232583
H    1.7724354210   0.5122966016  -4.2041018629
C    2.7121512277  -3.4728862601  -0.7136121102
H    1.6369045783  -3.3259610560  -0.6468022164
C    3.2248504392  -4.5601596448  -1.4156958539
H    2.5476410922  -5.2628366393  -1.8934310885
C    4.6022774728  -4.7436762232  -1.5050172825
H    5.0046761044  -5.5916336037  -2.0524511086
C    5.4631915383  -3.8367152960  -0.8895970565
H    6.5387093818  -3.9743163682  -0.9587199460
C    4.9491624403  -2.7544593803  -0.1823440974
H    5.6284519186  -2.0518059401   0.2931893492
C    3.5684596430  -2.5638779494  -0.0903629858
C    2.9842338137  -1.4124528275   0.6947861780
H    1.8939987699  -1.5132431099   0.6991605863
C    3.5071084920  -1.3387093294   2.1195152574
N    3.2390893855  -0.0973705265  -0.0361321955
C    2.2922860326   0.9839524189   0.3985054565
H    1.2925222230   0.6521139018   0.0913778531
H    2.3217959759   1.0361329470   1.4880371836
C    2.6156669167   2.3313860797  -0.1837741123
C    2.3302298336   3.4607921888   0.5867073285
H    1.9253001319   3.3330691924   1.5875261793
C    2.5553888517   4.7383031883   0.0823438871
H    2.3259744204   5.6075485918   0.6927697442
C    3.0815893627   4.9001849901  -1.1971613284
H    3.2665047265   5.8959485863  -1.5908352353
C    3.3711999871   3.7772366364  -1.9689435208
H    3.7811687184   3.8943090176  -2.9684866186
C    3.1332949453   2.4999550407  -1.4686511580
H    3.3565775614   1.6383779647  -2.0914105285
H    3.1171894208  -0.2720220588  -1.0464988671
H    4.2170127001   0.2187716972   0.0962598346
H    4.5900499197  -1.1815694862   2.1359847350
H    3.2925950727  -2.2902952869   2.6151565017
H    3.0278209583  -0.5399669288   2.6894369767
  119
G(CENSO)=       -3429.48404237  G(xTB)=        -178.80144068        Conformer 5
C    1.3471333358  -0.5735855937  -3.7190845723
C    0.0885492162  -0.3403408050  -2.9280746625
H   -0.7700581485  -0.3542503604  -3.6144115092
O    0.1677406785   0.9424902436  -2.2880224921
C   -0.9280294780   1.3684205577  -1.5969166311
C   -2.0473552315   0.5791746067  -1.3526633276
C   -3.1299608281   1.0992548955  -0.6330783325
C   -4.3142037466   0.2660457148  -0.3334085556
C   -4.2138626311  -0.9626367556   0.2325925445
C   -5.3594498738  -1.8634687458   0.4841073093
C   -6.5298021663  -1.4420072856   1.1265418245
C   -7.5983663460  -2.3109826928   1.2993529628
H   -8.5007053700  -1.9645841851   1.7947722066
C   -7.5112652837  -3.6251742351   0.8386733807
H   -8.3464962504  -4.3076415747   0.9671294912
C   -6.3383494456  -4.0811118738   0.2496211405
H   -6.2503142779  -5.1165539716  -0.0679145288
H   -6.5976005268  -0.4166722138   1.4782879620
C   -5.2597773840  -3.2089466833   0.0926522157
S   -3.7471598542  -3.8203438808  -0.6299543347
C   -2.5913845182  -2.8438345443   0.3123679371
C   -1.3623229244  -3.3875508275   0.6975983671
C   -0.4854334313  -2.6449083317   1.4698235488
C   -0.8369321920  -1.3520723204   1.8855956333
O    0.0644410483  -0.7170984391   2.6855838628
C   -0.3379302566   0.5236786284   3.2901252273
H   -0.4633563607   1.3022344585   2.5225254684
H   -1.2922749591   0.3887282598   3.8178440799
C    0.7154463227   0.9252952805   4.2865037416
O    1.8706848768   1.4045363864   3.6018227567
C    2.9796487702   1.5698049451   4.4849084217
H    3.3633799838   0.5860327301   4.8027371320
H    2.6650512021   2.1202174602   5.3866731636
C    4.0676221014   2.3705839386   3.8224621355
O    4.6857332347   1.6315485094   2.7699210461
C    5.7966365819   2.3559623018   2.2477032270
H    6.4634229546   2.6613404492   3.0718619912
H    5.4546747263   3.2703400519   1.7336386325
C    6.6081493941   1.5083044091   1.3069716998
H    7.5522337143   2.0414792585   1.1153973915
H    6.8530759360   0.5380417496   1.7688338565
O    5.9162559509   1.3124439009   0.0673296404
C    6.8104626510   0.8613366285  -0.9575890816
H    7.1793019203  -0.1515533786  -0.7289686053
H    7.6781786688   1.5375325092  -1.0083548000
C    6.1344641790   0.8809600093  -2.3009876374
O    5.1173132998  -0.1159193454  -2.3488791539
C    4.6060974024  -0.3156544391  -3.6657442280
C    3.5733406387  -1.4129495397  -3.5926180895
H    4.0006070030  -2.2762905449  -3.0676873713
H    3.2998493934  -1.7301304554  -4.6083052732
H    5.4169309959  -0.6266747888  -4.3452007338
H    4.1685464408   0.6173646110  -4.0602220510
H    5.7099369680   1.8775144160  -2.5059236064
H    6.9016493417   0.6717970137  -3.0644350298
H    4.8174896650   2.6158970236   4.5935528606
H    3.6591834025   3.3206426158   3.4389993315
H    0.9694925474   0.0635955525   4.9247384431
H    0.3031854731   1.7178555534   4.9322269400
C   -2.0503059520  -0.8004828408   1.4871619968
H   -2.3422101242   0.2000112905   1.7841878438
H    0.4573806171  -3.0716309965   1.7995585114
H   -1.1028110583  -4.4046617420   0.4167350814
C   -2.9206633112  -1.5330616774   0.6698586022
C   -5.5902640399   0.9159500947  -0.6994403221
C   -5.8109153514   2.2428525504  -0.2942561764
S   -4.5369976026   3.1371884121   0.5792239503
C   -7.0300827082   2.8734618239  -0.5497188865
H   -7.1936679541   3.8954709463  -0.2186592846
C   -8.0209038925   2.1967829896  -1.2505226699
C   -7.7866486367   0.9055140003  -1.7245480416
H   -8.5463231141   0.3902011483  -2.3050393657
H   -8.9661270140   2.6918430029  -1.4539756869
C   -6.5801667605   0.2749842431  -1.4536531148
H   -6.3978388193  -0.7338431593  -1.8126480888
C   -3.1112325554   2.4372739834  -0.2299882987
C   -1.9755993091   3.2207405455  -0.4580456517
H   -1.9540724812   4.2580152715  -0.1351192443
H   -2.1034965807  -0.4480492937  -1.6927160986
C   -0.8843394160   2.6882825119  -1.1240939476
H   -0.0053769674   3.2950190926  -1.3205571779
H   -0.0411248221  -1.1405796900  -2.1840488343
H    1.1359045148  -1.3583855249  -4.4609680627
O    2.4046228994  -1.0159861413  -2.8575966484
H    1.6309728596   0.3430786985  -4.2593357910
C    3.3384499203  -3.6132192490  -0.7072445969
H    2.2536501816  -3.6450726905  -0.7786854494
C    4.1054492165  -4.6051786940  -1.3137998805
H    3.6162522971  -5.4119648464  -1.8526826797
C    5.4946091132  -4.5586613704  -1.2334321704
H    6.0945557129  -5.3309089886  -1.7071170710
C    6.1139368963  -3.5200811486  -0.5396458307
H    7.1977155531  -3.4804762919  -0.4720467244
C    5.3467549661  -2.5371132835   0.0761413141
H    5.8382041377  -1.7361787893   0.6235830102
C    3.9523760606  -2.5740282337  -0.0072058831
C    3.1035470572  -1.5298564477   0.6800822012
H    2.0481240378  -1.7592216845   0.4962475192
C    3.3759098922  -1.4518990499   2.1747850521
N    3.3208575724  -0.1720987407   0.0285090267
C    2.2220462895   0.8083544274   0.3356514377
H    1.3131340471   0.3940132292  -0.1162121523
H    2.0970557310   0.8420476093   1.4190403927
C    2.5178410577   2.1826042389  -0.1968284973
C    2.8873200125   2.3911211578  -1.5274874191
H    2.9875722141   1.5469344624  -2.2036639631
C    3.1150244122   3.6789281657  -2.0001099278
H    3.4042784243   3.8295478608  -3.0368641954
C    2.9615970486   4.7747688023  -1.1517243354
H    3.1349058685   5.7806962532  -1.5243029179
C    2.5830409177   4.5738251484   0.1730675124
H    2.4591680641   5.4226253333   0.8403183770
C    2.3676156086   3.2824605920   0.6489195174
H    2.0758954746   3.1206757603   1.6832007170
H    3.3749173799  -0.3088530232  -0.9905006124
H    4.2373244492   0.2317376888   0.2954218890
H    2.7278811943  -0.7257744682   2.6691760906
H    4.4190196399  -1.1847505886   2.3693597327
H    3.1846226978  -2.4362697722   2.6119285020
  119
G(CENSO)=       -3429.48327701  G(xTB)=        -178.80066011        Conformer 6
C    1.2611167532  -0.7303632692  -3.6774576167
C    0.0322744825  -0.4583759254  -2.8534925621
H   -0.8487102295  -0.5301794325  -3.5064785520
O    0.1170171742   0.8652872792  -2.3030900567
C   -0.9637780031   1.3269940730  -1.6117327960
C   -2.0944325687   0.5644481315  -1.3372101304
C   -3.1629971435   1.1208957225  -0.6226011699
C   -4.3647542474   0.3185279673  -0.3061139353
C   -4.2891860585  -0.9154677693   0.2526697787
C   -5.4518985990  -1.7920533626   0.5081694366
C   -6.6011995516  -1.3543677614   1.1768340708
C   -7.6874913313  -2.2008359375   1.3511274920
H   -8.5738899917  -1.8424521017   1.8664455695
C   -7.6389517816  -3.5081933423   0.8657188777
H   -8.4880830666  -4.1730260270   0.9955140566
C   -6.4872598265  -3.9806038241   0.2481351965
H   -6.4302760866  -5.0113356250  -0.0909236859
H   -6.6388310050  -0.3336147928   1.5461656168
C   -5.3911559564  -3.1311887565   0.0885063141
S   -3.9094715229  -3.7611276470  -0.6811984807
C   -2.7072778625  -2.8299442798   0.2492793957
C   -1.4709660381  -3.3994626561   0.5681482668
C   -0.5562202731  -2.6924286203   1.3305008569
C   -0.8830530122  -1.4168866597   1.8140701295
O    0.0466438696  -0.8266061798   2.6162851868
C   -0.3406915974   0.3661524206   3.3210767245
H   -0.4958236603   1.1965726195   2.6167351332
H   -1.2755411018   0.1852002758   3.8687851877
C    0.7455678649   0.7053436266   4.3052733393
O    1.8644002193   1.2586786084   3.6154907500
C    2.9958956306   1.4049363400   4.4732071376
H    3.4106775100   0.4163241546   4.7307360015
H    2.6951628748   1.9017348068   5.4102580537
C    4.0461627412   2.2651654496   3.8237474574
O    4.6775315572   1.5886047084   2.7357451740
C    5.7381101781   2.3875773513   2.2123070700
H    6.3955771194   2.7184506283   3.0329996991
H    5.3349831442   3.2870705385   1.7176255464
C    6.5820408261   1.6029036131   1.2458930907
H    7.4925292865   2.1883670042   1.0442101826
H    6.8866753468   0.6407781671   1.6891773842
O    5.8734109439   1.3872528584   0.0196116905
C    6.7540569542   0.9443054951  -1.0200825474
H    7.1466926485  -0.0592129512  -0.7916657978
H    7.6064360848   1.6373058668  -1.0954439939
C    6.0480250344   0.9390877010  -2.3484373068
O    5.0640693048  -0.0936101812  -2.3791694015
C    4.5269780871  -0.2963938318  -3.6874961807
C    3.5326676869  -1.4268990300  -3.6054848272
H    4.0011933267  -2.2829970677  -3.1051230922
H    3.2468762643  -1.7380843646  -4.6192412735
H    5.3328484443  -0.5717105806  -4.3875007787
H    4.0497420708   0.6261672182  -4.0589272449
H    5.5842291566   1.9195534954  -2.5425542162
H    6.8038819692   0.7562319373  -3.1289591488
H    4.7989996575   2.5086996972   4.5917702826
H    3.5993613991   3.2126210867   3.4800502921
H    1.0386758802  -0.1994389906   4.8619494732
H    0.3482641869   1.4363944503   5.0282237666
C   -2.1008737969  -0.8357387389   1.4747870305
H   -2.3677901090   0.1582343742   1.8149319344
H    0.3951655196  -3.1381298889   1.6058761057
H   -1.2331094463  -4.4079177769   0.2407930302
C   -3.0037238901  -1.5260722144   0.6568482867
C   -5.6295239749   0.9949165756  -0.6662262739
C   -5.8161234573   2.3332938461  -0.2824503835
S   -4.5141428139   3.2136233152   0.5623498341
C   -7.0209137095   2.9895869907  -0.5412395196
H   -7.1560966964   4.0213978368  -0.2283611632
C   -8.0329180794   2.3264251978  -1.2241376270
C   -7.8334082460   1.0219070551  -1.6772768464
H   -8.6090089702   0.5160193647  -2.2448390879
H   -8.9664319001   2.8418391999  -1.4310667130
C   -6.6408350038   0.3668136625  -1.4034925094
H   -6.4858252088  -0.6510240869  -1.7492885554
C   -3.1141985832   2.4670092355  -0.2501544609
C   -1.9692116888   3.2257239127  -0.5126657574
H   -1.9269003876   4.2704382188  -0.2168357347
H   -2.1710460260  -0.4691259780  -1.6527868210
C   -0.8948416378   2.6589455442  -1.1770311693
H   -0.0086374069   3.2457829546  -1.3990223246
H   -0.0613237722  -1.2042166678  -2.0499342704
H    1.0345546381  -1.5787721614  -4.3416409306
O    2.3703815747  -1.0725423314  -2.8385001274
H    1.4938777109   0.1437669988  -4.3061627675
C    3.7719463266  -3.6035974060  -0.7394862095
H    2.7043991988  -3.7349565961  -0.9014830914
C    4.6794211613  -4.4928810700  -1.3112946350
H    4.3172876599  -5.3208512697  -1.9146990546
C    6.0464127710  -4.3161675098  -1.1159524130
H    6.7557878822  -5.0059503371  -1.5650235004
C    6.5030399543  -3.2541409533  -0.3366048476
H    7.5686806951  -3.1140218909  -0.1765115257
C    5.5957803832  -2.3757207859   0.2456788248
H    5.9617571008  -1.5579718901   0.8623039066
C    4.2231875974  -2.5387708397   0.0402011097
C    3.2268846228  -1.5979472676   0.6766844524
H    2.2140925352  -1.9145082684   0.4036749496
C    3.3744758506  -1.5374668981   2.1895799517
N    3.3774467995  -0.2110800942   0.0688411202
C    2.2065051922   0.6953586173   0.3356446544
H    1.3438703649   0.2336773504  -0.1588672057
H    2.0376302300   0.7109171308   1.4132196787
C    2.4473118925   2.0900361587  -0.1733875754
C    2.7928239941   2.3320825294  -1.5048028894
H    2.9061271696   1.5012839946  -2.1953921122
C    2.9745898305   3.6339946174  -1.9582186189
H    3.2433396474   3.8110280769  -2.9963438203
C    2.7980363836   4.7102052593  -1.0891776425
H    2.9337936906   5.7273480471  -1.4468112202
C    2.4433226124   4.4755953553   0.2366496282
H    2.3014081861   5.3089578554   0.9196974328
C    2.2743610703   3.1701115403   0.6930879503
H    2.0023328318   2.9819956200   1.7281922542
H    3.5042295723  -0.3128602346  -0.9484632161
H    4.2493463070   0.2443915081   0.3916206103
H    2.6126845396  -0.9042183774   2.6471826513
H    4.3626863677  -1.1632692678   2.4720165023
H    3.2620447536  -2.5504202484   2.5870182276
  119
G(CENSO)=       -3429.48309158  G(xTB)=        -178.80332398        Conformer 7
C    0.9942195498  -0.8810095200  -3.8054945368
C   -0.2464873635  -0.5314901669  -3.0270001084
H   -1.1094885174  -0.5287928649  -3.7084494046
O   -0.0762501904   0.7718697926  -2.4521599626
C   -1.1002727506   1.2828547058  -1.7124167089
C   -2.2648130563   0.5884400841  -1.3991131451
C   -3.2589580958   1.1972256212  -0.6194414490
C   -4.5006305919   0.4756711119  -0.2624719520
C   -4.4976082410  -0.7785138034   0.2550443326
C   -5.7182583940  -1.5605047960   0.5505276962
C   -6.7758733500  -1.0585040015   1.3177489706
C   -7.9201698783  -1.8152991360   1.5299409497
H   -8.7344954998  -1.4084381805   2.1223999159
C   -8.0226219469  -3.0951557934   0.9835558593
H   -8.9175368516  -3.6894920604   1.1441820884
C   -6.9632252438  -3.6336347375   0.2632262147
H   -7.0226434006  -4.6463811796  -0.1259648394
H   -6.6959697169  -0.0581522716   1.7334277975
C   -5.8082675809  -2.8753216033   0.0649269223
S   -4.4415037814  -3.5844712876  -0.8368495720
C   -3.1070231516  -2.8216502684   0.0669788019
C   -1.9194564904  -3.5248220842   0.2865099038
C   -0.9050223847  -2.9548431527   1.0359237765
C   -1.0812690466  -1.6846988215   1.6041574280
O   -0.0547558484  -1.2446068564   2.3863539477
C   -0.2484984651  -0.0625774726   3.1794937699
H   -0.3738363840   0.8203567178   2.5352524856
H   -1.1482650195  -0.1789932399   3.7997058528
C    0.9501537341   0.1031778225   4.0785111177
O    2.0579489071   0.6084619296   3.3326495574
C    3.2162685577   0.7902471781   4.1475651232
H    3.7394375497  -0.1687807321   4.2981138033
H    2.9228958992   1.1710226333   5.1390231531
C    4.1398433472   1.8166228637   3.5453070332
O    4.8097508137   1.3163692908   2.3791291320
C    5.6652798710   2.3267231711   1.8192350136
H    6.2864148095   2.7594579010   2.6195084494
H    5.0547756976   3.1341007309   1.3825010730
C    6.5894304041   1.7446304118   0.7835519904
H    7.3445183498   2.5091475870   0.5371071210
H    7.1158777550   0.8657012938   1.1891567803
O    5.8565755137   1.3944694443  -0.3894523129
C    6.6989641075   0.8581482679  -1.4097228328
H    7.1075424731  -0.1178186912  -1.0968991825
H    7.5445996953   1.5383711560  -1.6021073736
C    5.9122829538   0.7159242615  -2.6846658339
O    4.8869017466  -0.2678013716  -2.5203920628
C    4.2488414985  -0.5695741507  -3.7674320490
C    3.2322759461  -1.6698590570  -3.5709178540
H    3.6762111340  -2.4640442956  -2.9586429185
H    2.9856361459  -2.1021234968  -4.5521886880
H    5.0080825540  -0.9156616867  -4.4877872663
H    3.7738133310   0.3335617442  -4.1859729484
H    5.4681949268   1.6834549859  -2.9707362770
H    6.6041998684   0.4060044202  -3.4837373850
H    4.8946782760   2.0806760210   4.3033022311
H    3.5740667778   2.7278086658   3.2941493713
H    1.1999047830  -0.8621277624   4.5489024883
H    0.6845440013   0.8145421577   4.8775738496
C   -2.2468589131  -0.9653901979   1.3602519049
H   -2.3958651132   0.0286319801   1.7670750756
H    0.0109718349  -3.5041772652   1.2319528634
H   -1.7980166653  -4.5306934262  -0.1063485611
C   -3.2528321941  -1.5198542883   0.5571374778
C   -5.7310058263   1.2525131763  -0.5336579220
C   -5.8024975682   2.5878762693  -0.1036973431
S   -4.3975374120   3.3475103979   0.6890924055
C   -6.9699361460   3.3342437431  -0.2762697704
H   -7.0135617164   4.3628613776   0.0711762919
C   -8.0617795069   2.7643225495  -0.9188942792
C   -7.9794563909   1.4638877956  -1.4179664136
H   -8.8186040834   1.0307494196  -1.9544008860
H   -8.9664070940   3.3491381954  -1.0588905333
C   -6.8230332174   0.7197167343  -1.2299897074
H   -6.7599247078  -0.2948866801  -1.6120002421
C   -3.1015766287   2.5281684220  -0.2204443396
C   -1.9272230025   3.2197644388  -0.5333445360
H   -1.8012451399   4.2532832753  -0.2218641739
H   -2.4251816448  -0.4286541548  -1.7365786082
C   -0.9291482048   2.6005520026  -1.2639317050
H   -0.0199138507   3.1341769404  -1.5214492762
H   -0.4195502096  -1.2805927036  -2.2404620388
H    0.7542001169  -1.7357388451  -4.4589831853
O    2.0415565869  -1.2442452685  -2.9026586251
H    1.2918397714  -0.0344700233  -4.4454414939
C    5.6727550639  -3.0722523237  -0.5997542437
H    4.9981378485  -3.4450255746  -1.3654030713
C    7.0122243842  -3.4526770024  -0.6105521534
H    7.3771406836  -4.1188243857  -1.3875265836
C    7.8806743600  -2.9788845694   0.3691936474
H    8.9269638088  -3.2715972367   0.3596707671
C    7.3997088013  -2.1324054928   1.3658683119
H    8.0698481803  -1.7621302580   2.1369912102
C    6.0588640336  -1.7605923237   1.3815165073
H    5.6971302873  -1.1033654445   2.1686768002
C    5.1850893878  -2.2210454767   0.3924154815
C    3.7193503869  -1.8413922925   0.4154923582
H    3.2236058252  -2.2597754542  -0.4680675078
C    3.0270209028  -2.3179922760   1.6816585596
N    3.5991556049  -0.3360427826   0.2622179204
C    2.2063859468   0.2112807907   0.0531874129
H    1.7752638907  -0.3430135052  -0.7848713530
H    1.6382341160   0.0274612214   0.9653431514
C    2.2880365920   1.6839825160  -0.2526004900
C    2.6803920599   2.1124170366  -1.5231500789
H    2.8979893756   1.3732476466  -2.2884887035
C    2.7784407921   3.4687200738  -1.8118233488
H    3.0813112948   3.7892414369  -2.8051175760
C    2.4731904237   4.4149911539  -0.8338977498
H    2.5413925866   5.4754855591  -1.0614453436
C    2.0722955512   3.9953742316   0.4315521900
H    1.8253094270   4.7274819703   1.1959128231
C    1.9830992423   2.6353175991   0.7217325366
H    1.6790856173   2.3042747844   1.7101914915
H    4.1714006273  -0.0618383306  -0.5503000813
H    4.0151121611   0.1517492536   1.0775693730
H    1.9671570212  -2.0626525174   1.6887598706
H    3.4957189331  -1.8880820030   2.5730132768
H    3.1215732822  -3.4065340146   1.7387584839
  119
G(CENSO)=       -3429.48279404  G(xTB)=        -178.79967169        Conformer 8
C    1.6163379318  -0.4137431413  -3.6196882136
C    0.4188960998  -0.2842429854  -2.7201441073
H   -0.4065557122  -0.8473993893  -3.1776311125
O    0.0895257066   1.1078761626  -2.6104589275
C   -1.0460328814   1.4441890134  -1.9358187229
C   -1.9769706414   0.5255027491  -1.4567295606
C   -3.1572796746   0.9783326674  -0.8530804599
C   -4.2083673653   0.0385527596  -0.4024616009
C   -3.9895022995  -1.0086788829   0.4307768114
C   -5.0667346561  -1.9332320264   0.8582295767
C   -6.2998283365  -1.4747047902   1.3392774771
C   -7.3105468467  -2.3654813009   1.6724950331
H   -8.2627399990  -1.9895019879   2.0351836479
C   -7.1026122939  -3.7388794698   1.5399869404
H   -7.8929915140  -4.4402050291   1.7917844856
C   -5.8658380602  -4.2187334031   1.1272224211
H   -5.6828422925  -5.2883846198   1.0725162912
H   -6.4645318865  -0.4053180615   1.4339139377
C   -4.8471960215  -3.3184079444   0.8106396761
S   -3.2449007659  -3.9423588821   0.3390890892
C   -2.2490030875  -2.6598566207   1.0761010889
C   -1.0484009169  -2.9969436924   1.7069548384
C   -0.2828340851  -2.0174175836   2.3134120969
C   -0.7143645899  -0.6837428602   2.3042750990
O    0.0804570275   0.1913022492   2.9800618214
C   -0.1997445394   1.5959661688   2.8778869555
H   -0.0180474190   1.9327184274   1.8464190066
H   -1.2456290203   1.8113806606   3.1398445089
C    0.6827277214   2.3267937471   3.8637533051
O    2.0791402371   2.1243469579   3.6461011810
C    2.6706516247   1.1781352045   4.5416253785
H    2.3393616381   0.1537883855   4.3117091648
H    2.3746680308   1.4078606131   5.5772410285
C    4.1703198271   1.2726552044   4.4603173049
O    4.6413837417   0.6830426268   3.2469819599
C    6.0552986213   0.8136478499   3.1288635945
H    6.5478934260   0.4448312736   4.0449566916
H    6.3333364397   1.8737738192   3.0005433612
C    6.5777711281   0.0008295789   1.9739763517
H    7.6756236815   0.0611593717   2.0074237483
H    6.2942004073  -1.0570918725   2.0788925226
O    6.1035402803   0.5228128194   0.7238397697
C    7.0367020985   0.2967086086  -0.3402640732
H    7.1385542944  -0.7817506982  -0.5451648553
H    8.0251165017   0.6864968086  -0.0524539447
C    6.5878066758   1.0258574651  -1.5759952169
O    5.4367973807   0.3835375465  -2.1203953049
C    4.9994404604   1.0134349899  -3.3232138459
C    3.8744527218   0.2161817293  -3.9205834138
H    4.1848743401  -0.8274969175  -4.0892434319
H    3.6066895846   0.6598337246  -4.8919620075
H    5.8221428552   1.0524569558  -4.0561411626
H    4.6726651156   2.0458193280  -3.1168831305
H    6.3649749633   2.0789588012  -1.3351530955
H    7.4113226876   1.0086203437  -2.3087837931
H    4.6023465000   0.7388274528   5.3233480304
H    4.4830674696   2.3285151343   4.5223326272
H    0.4090217828   2.0421645347   4.8900820459
H    0.4797278583   3.3999695714   3.7470579519
C   -1.9025273924  -0.3395938335   1.6645149547
H   -2.2633116806   0.6818880384   1.6563639102
H    0.6391505483  -2.2724343015   2.8274763087
H   -0.7231948910  -4.0330628740   1.7429416357
C   -2.6754685784  -1.3262200538   1.0357100262
C   -5.5390236741   0.3696165509  -0.9632950069
C   -6.0096271957   1.6876675827  -0.8611135671
S   -4.9656655535   2.9383658885  -0.1321118950
C   -7.2842343226   2.0304175906  -1.3144965512
H   -7.6398662653   3.0526302714  -1.2185539554
C   -8.0819310952   1.0628862518  -1.9139342194
C   -7.5982143914  -0.2343137606  -2.0889026661
H   -8.2074374039  -0.9809461963  -2.5900020317
H   -9.0709246189   1.3319382313  -2.2737290156
C   -6.3365538001  -0.5745337200  -1.6206015535
H   -5.9616579270  -1.5866760416  -1.7441719898
C   -3.4030346647   2.3534085548  -0.7649968296
C   -2.4406168005   3.2686530242  -1.1983896186
H   -2.6257224170   4.3360895172  -1.1170680538
H   -1.8252144718  -0.5434529437  -1.5531199048
C   -1.2640073986   2.8193105918  -1.7712478720
H   -0.5247967396   3.5234002419  -2.1416192535
H    0.6121593964  -0.6967108594  -1.7203037039
H    1.8327449518  -1.4849564942  -3.7616267855
O    2.7419171221   0.2530712310  -3.0445288067
H    1.3929700781   0.0273386309  -4.6035070641
C    1.6377200230  -3.2370526024  -1.1700000348
H    0.7124416747  -3.0832907505  -0.6185116623
C    1.7010933440  -4.2052147220  -2.1684656526
H    0.8248638974  -4.8079654721  -2.3914125824
C    2.8806461840  -4.3901935253  -2.8853782097
H    2.9300281381  -5.1394669178  -3.6706943960
C    3.9970095228  -3.6088992914  -2.5928197410
H    4.9196081960  -3.7480079713  -3.1498798550
C    3.9385813179  -2.6506492042  -1.5842793076
H    4.8163884866  -2.0457051994  -1.3693723599
C    2.7544229870  -2.4537232479  -0.8707151642
C    2.6662902749  -1.4505777622   0.2552445726
H    1.6087837759  -1.2801662667   0.4867279973
C    3.3975470174  -1.9292662141   1.4998525127
N    3.2110243168  -0.0932207047  -0.1727155324
C    2.4416968107   1.0579552800   0.4367126896
H    1.4122579625   0.9536409984   0.0765702488
H    2.4589257512   0.9299724632   1.5224775807
C    3.0225398814   2.3877204562   0.0394940113
C    3.9387039433   3.0310380530   0.8753997522
H    4.2177510419   2.5574649635   1.8113418072
C    4.4812132490   4.2593382591   0.5092756625
H    5.1933097540   4.7524800188   1.1657866043
C    4.1077292793   4.8588199447  -0.6921928851
H    4.5295341155   5.8193127196  -0.9763132536
C    3.1867955368   4.2263884596  -1.5248847815
H    2.8858363358   4.6928371369  -2.4592876572
C    2.6454227294   2.9962251191  -1.1607894836
H    1.9303029828   2.5004845698  -1.8116474971
H    3.1574411568  -0.0085198115  -1.2056971074
H    4.2094542543  -0.0023614700   0.0831609126
H    4.4446338142  -2.1483759468   1.2641966414
H    2.9315425389  -2.8538819789   1.8518524782
H    3.3629848261  -1.1848033526   2.3006461004
  119
G(CENSO)=       -3429.48243654  G(xTB)=        -178.80060598        Conformer 9
C    1.3587883358  -0.5680261061  -3.8804967194
C    0.0755315492  -0.3368011533  -3.1260059952
H   -0.7639828950  -0.2782861473  -3.8334157313
O    0.1880600910   0.9018107336  -2.4089410210
C   -0.8905815165   1.3273583225  -1.6948055463
C   -2.0037022224   0.5407180987  -1.4100316483
C   -3.0622047924   1.0704325450  -0.6608233099
C   -4.2545922440   0.2599852693  -0.3324745582
C   -4.1852956583  -0.9656255660   0.2431748639
C   -5.3747719626  -1.7960106044   0.5373219188
C   -6.4918427374  -1.2990269381   1.2193373231
C   -7.6124901785  -2.0929547272   1.4206986116
H   -8.4736409770  -1.6881977772   1.9444397385
C   -7.6315717369  -3.4062235629   0.9493426565
H   -8.5088809382  -4.0291827992   1.0982223693
C   -6.5115119099  -3.9384244840   0.3222474426
H   -6.5058091691  -4.9744017316  -0.0052111159
H   -6.4784531268  -0.2728719809   1.5752497162
C   -5.3806111566  -3.1412474196   0.1373645015
S   -3.9335961820  -3.8421289091  -0.6344000913
C   -2.6895121736  -2.9447418111   0.2748446977
C   -1.4979403852  -3.5809017478   0.6332365418
C   -0.5477369369  -2.9062490204   1.3803459433
C   -0.7836123854  -1.5868668443   1.7888054948
O    0.1957878246  -1.0199265584   2.5545229891
C   -0.1276893449   0.1974649900   3.2469658228
H   -0.2734674017   1.0225329119   2.5347348302
H   -1.0566446040   0.0544318346   3.8161793594
C    0.9792704491   0.5307908002   4.2114898008
O    2.0931536152   1.1039728545   3.5239483954
C    3.0590260009   1.6260553896   4.4398974530
H    3.6092260103   0.8073411702   4.9316767197
H    2.5564826442   2.2143389571   5.2241958053
C    4.0068342327   2.5481946964   3.7219330001
O    4.7782478436   1.8172114129   2.7648265788
C    5.7424516059   2.6628407692   2.1255504153
H    6.3759938186   3.1320512674   2.8947346372
H    5.2343046332   3.4632182526   1.5635606749
C    6.6368681163   1.8700376096   1.2099718365
H    7.5043522453   2.5023845604   0.9643721925
H    7.0088509204   0.9662968973   1.7199591777
O    5.9481553611   1.5233302702   0.0035696901
C    6.8432171064   1.0010320563  -0.9838852019
H    7.2013256604   0.0015547751  -0.6878152129
H    7.7181674275   1.6633318816  -1.0773434748
C    6.1660600190   0.9433466920  -2.3273698677
O    5.1167533896  -0.0187406878  -2.3146028870
C    4.6142290308  -0.2639429078  -3.6295661682
C    3.5912447396  -1.3757481272  -3.5797364429
H    3.9976179683  -2.2062766678  -2.9909099584
H    3.4122796921  -1.7389433284  -4.6030942409
H    5.4401334325  -0.5828192692  -4.2882467550
H    4.1807653027   0.6555340607  -4.0602175601
H    5.7771855952   1.9390862209  -2.5997369043
H    6.9294152691   0.6620615735  -3.0721200518
H    4.6757215899   3.0037116852   4.4695830795
H    3.4505123576   3.3560594838   3.2211529481
H    1.2840934389  -0.3688905604   4.7701117916
H    0.5793467254   1.2602961104   4.9333718101
C   -1.9623865181  -0.9427051009   1.4217253371
H   -2.1686426097   0.0771632287   1.7256955048
H    0.3611412252  -3.4068991649   1.6996660897
H   -1.3280982281  -4.6176108395   0.3555833098
C   -2.9124190907  -1.6114612625   0.6369613633
C   -5.5248788046   0.9315218833  -0.6862127168
C   -5.7232742470   2.2608543733  -0.2807336631
S   -4.4231155688   3.1283717472   0.5794886152
C   -6.9335144329   2.9107312824  -0.5293612000
H   -7.0792696043   3.9352796874  -0.1978321394
C   -7.9380381418   2.2493962565  -1.2256012495
C   -7.7260130631   0.9545652249  -1.7005778673
H   -8.4964636308   0.4511520939  -2.2773573310
H   -8.8762543791   2.7591794862  -1.4252879844
C   -6.5282710270   0.3051962287  -1.4349403241
H   -6.3641967669  -0.7071362507  -1.7932978297
C   -3.0251852012   2.4111116435  -0.2641744993
C   -1.8982804958   3.1913549437  -0.5371726190
H   -1.8657659753   4.2319214450  -0.2257197947
H   -2.0747529162  -0.4871537330  -1.7466817341
C   -0.8334326892   2.6518971298  -1.2373850229
H    0.0376306364   3.2558672428  -1.4713103027
H   -0.0974104106  -1.1734531120  -2.4336164726
H    1.1749573457  -1.3488825870  -4.6360292149
O    2.3577929506  -1.0041467949  -2.9620253547
H    1.6626113019   0.3523447324  -4.4047504963
C    2.9022109325  -3.2278621020  -0.3072442957
H    1.8582943392  -3.0818735727  -0.0424888364
C    3.2577928439  -4.2393124706  -1.1963018398
H    2.4889953876  -4.8802881546  -1.6194656141
C    4.5944002771  -4.4303565474  -1.5350976842
H    4.8761117935  -5.2251418099  -2.2205909851
C    5.5702122631  -3.5929342825  -0.9962822212
H    6.6140502730  -3.7284127990  -1.2663831667
C    5.2134457602  -2.5877239413  -0.1039654213
H    5.9864832934  -1.9506889342   0.3181564253
C    3.8756797826  -2.4044250555   0.2597650045
C    3.4892979405  -1.4080013463   1.3302873296
H    2.4387011790  -1.5602662505   1.5989993592
C    4.3518668527  -1.5347477338   2.5808159031
N    3.5645379007   0.0250741345   0.8314333577
C    2.3769383053   0.4758023081   0.0190831498
H    2.3588675089  -0.1157428434  -0.8998277895
H    1.4901504299   0.2511431144   0.6204386658
C    2.4736676831   1.9489029036  -0.2756002873
C    2.9630988499   2.3909940240  -1.5046475313
H    3.2607840828   1.6568156118  -2.2453822272
C    3.0621384172   3.7517344184  -1.7767340310
H    3.4426505811   4.0843017670  -2.7389029743
C    2.6696052976   4.6858264429  -0.8192936100
H    2.7427729359   5.7489969430  -1.0324904903
C    2.1719117928   4.2512489194   0.4071742991
H    1.8490899393   4.9744319659   1.1515732961
C    2.0716366031   2.8885315177   0.6761986882
H    1.6733649851   2.5496609864   1.6291408550
H    4.4272960760   0.1839818900   0.2848488649
H    3.6713283675   0.6542601114   1.6458270588
H    3.9661984070  -0.8993504528   3.3823339873
H    5.3926332681  -1.2582473504   2.3849372282
H    4.3317541388  -2.5735148643   2.9215889857
  119
G(CENSO)=       -3429.48215895  G(xTB)=        -178.79858214        Conformer 10
C    1.4251519990   0.5577287873  -4.1442573661
C    0.3217728189   0.2970768500  -3.1393137523
H   -0.6303835349   0.2000308501  -3.6807085982
O    0.2636165709   1.4283862800  -2.2537626454
C   -0.8531962230   1.6125364564  -1.4985315223
C   -1.8356315239   0.6458277864  -1.2817768853
C   -2.9863364059   0.9774028679  -0.5525943110
C   -4.0975255647   0.0207341619  -0.3323803797
C   -3.9792500490  -1.1764698165   0.2933599068
C   -5.1409451533  -2.0675367830   0.5384421815
C   -6.3483861610  -1.5905572743   1.0658401622
C   -7.4367900473  -2.4344384114   1.2361119922
H   -8.3652255200  -2.0413729914   1.6399266521
C   -7.3360180322  -3.7822128109   0.8897315154
H   -8.1869228341  -4.4459911599   1.0134533435
C   -6.1288546842  -4.2924691198   0.4298222456
H   -6.0280048315  -5.3522831874   0.2124564843
H   -6.4303728335  -0.5409480294   1.3315011322
C   -5.0315265613  -3.4424345159   0.2798224419
S   -3.4666366271  -4.1238429668  -0.2322042118
C   -2.4072002830  -3.0562458842   0.7239308123
C   -1.2748213828  -3.5904955660   1.3444825211
C   -0.4432463877  -2.7793299901   2.0943849722
C   -0.7377030425  -1.4169738527   2.2328482477
O    0.1503156021  -0.6926442999   2.9709684583
C   -0.1154076640   0.7076917525   3.1498314691
H   -0.1402155620   1.2194215453   2.1758065182
H   -1.0876137088   0.8425319761   3.6441678565
C    0.9542112413   1.2860419325   4.0327305270
O    2.1736755275   1.4641398672   3.3091657504
C    3.2001322432   1.9446248011   4.1807822865
H    3.5969498870   1.1179332601   4.7922197415
H    2.7899298284   2.7044325794   4.8654344766
C    4.3058095379   2.6048691007   3.4047064962
O    5.0056199221   1.6418608667   2.6083050846
C    6.2291809730   2.1810829987   2.0878004517
H    6.8390200675   2.5597736079   2.9218771086
H    6.0190125703   3.0196748647   1.4046190985
C    7.0034830691   1.1061458707   1.3753904603
H    8.0407800209   1.4513447800   1.2385792835
H    7.0269082187   0.1895078852   1.9881278931
O    6.4089662428   0.8507465215   0.1034930354
C    7.0689351751  -0.2004194864  -0.5988102933
H    6.8686437486  -1.1695261550  -0.1112216419
H    8.1591632329  -0.0394753556  -0.6011539499
C    6.5938686405  -0.2136474511  -2.0266511884
O    5.1813691589  -0.4265015280  -2.0715081443
C    4.7639355469  -0.7912762541  -3.3923191475
C    3.2620424023  -0.8287360594  -3.5061981835
H    2.8286057132  -1.3521940917  -2.6431506126
H    3.0097871095  -1.4023538783  -4.4127949464
H    5.1619103919  -1.7901056678  -3.6347532994
H    5.1686358066  -0.0753557932  -4.1256895704
H    6.8471732432   0.7368491345  -2.5238748760
H    7.1206720717  -1.0259085759  -2.5529048961
H    5.0018842438   3.0542842052   4.1300612526
H    3.9067532092   3.4086002002   2.7668522341
H    1.1115103816   0.6271043896   4.9021321757
H    0.6002324635   2.2607950959   4.4057367616
C   -1.8772698588  -0.8826549244   1.6375918937
H   -2.1452308482   0.1585345047   1.7681626064
H    0.4360910392  -3.1878117729   2.5836750601
H   -1.0502601294  -4.6489645555   1.2474175189
C   -2.7153506236  -1.6963979435   0.8621159737
C   -5.3936595869   0.5561750372  -0.8099364101
C   -5.7925633632   1.8277761723  -0.3712500812
S   -4.6957696521   2.7703581675   0.6738330280
C   -7.0400305391   2.3460897223  -0.7198548942
H   -7.3421381481   3.3267083296  -0.3623530868
C   -7.8814503137   1.6079208499  -1.5445443912
C   -7.4686094855   0.3718066961  -2.0432910291
H   -8.1147565795  -0.1898963494  -2.7116294153
H   -8.8504751665   2.0136693755  -1.8209169596
C   -6.2325661706  -0.1468476596  -1.6806664437
H   -5.9149328013  -1.1176615617  -2.0510282887
C   -3.1550173447   2.2876013509  -0.0868268868
C   -2.1364063721   3.2291249549  -0.2486856352
H   -2.2623726748   4.2410345397   0.1267620468
H   -1.7373779703  -0.3597797576  -1.6776079742
C   -0.9875539333   2.8919591797  -0.9408534395
H   -0.2063554899   3.6263060824  -1.1119378536
H    0.4986493128  -0.6266059316  -2.5712296288
H    1.3128283001  -0.1622780149  -4.9705135705
O    2.7479766163   0.5013006689  -3.6163423359
H    1.2999317022   1.5678148721  -4.5517150444
C    1.5048048492  -2.2576591243  -0.5212094236
H    0.7220042821  -1.6147673300  -0.1282351997
C    1.2031860801  -3.1940165220  -1.5068641157
H    0.1863438188  -3.2751792264  -1.8821077734
C    2.2026919408  -4.0256190965  -2.0035353724
H    1.9707979945  -4.7627287917  -2.7675391657
C    3.5029336291  -3.9099267580  -1.5148125487
H    4.2884128910  -4.5542491306  -1.9002104995
C    3.8003171092  -2.9783902366  -0.5245582245
H    4.8170160172  -2.9089744048  -0.1502359308
C    2.8005435899  -2.1463559470  -0.0122165883
C    3.0760621525  -1.1647905024   1.1067347708
H    2.1325835733  -0.9404505975   1.6161246038
C    4.0941777154  -1.6472799224   2.1295227097
N    3.5492431480   0.1733574581   0.5635678377
C    2.4972940471   0.9735829284  -0.1557573974
H    2.3133653196   0.4842705292  -1.1142643178
H    1.5901876409   0.9313631766   0.4530126563
C    2.9475216007   2.3957605585  -0.3525040409
C    3.9212740099   2.7070413756  -1.3061064348
H    4.3442333545   1.9116975215  -1.9129319897
C    4.3365758292   4.0231470902  -1.4799479758
H    5.0950490106   4.2557322450  -2.2226107077
C    3.7748469651   5.0426240275  -0.7122708899
H    4.0955243394   6.0711950617  -0.8543483290
C    2.7981404930   4.7395139246   0.2325297431
H    2.3532126436   5.5303670896   0.8304083569
C    2.3904575770   3.4197952098   0.4153516748
H    1.6350600516   3.1793508909   1.1589298395
H    4.3485261903   0.0312397418  -0.0710632775
H    3.9247473242   0.7360306124   1.3524684663
H    4.1487542878  -0.9503656992   2.9711704201
H    5.0956721790  -1.7452167827   1.6977261018
H    3.7863213890  -2.6250708401   2.5100539366
  119
G(CENSO)=       -3429.48204630  G(xTB)=        -178.79820010        Conformer 11
C    1.4167901829   0.7246124610  -4.1758821968
C    0.2857804059   0.4601949662  -3.2042465296
H   -0.6606710037   0.4173228236  -3.7626523953
O    0.2453037382   1.5545091424  -2.2709973255
C   -0.8612824754   1.6999825594  -1.4923935901
C   -1.8188393615   0.7063375940  -1.2840162633
C   -2.9646871466   0.9957026526  -0.5315025092
C   -4.0529238934   0.0109538502  -0.3234271848
C   -3.9119701627  -1.1837354849   0.3014364778
C   -5.0551566321  -2.1041280583   0.5265944643
C   -6.2848505384  -1.6577166694   1.0287776558
C   -7.3546300701  -2.5289474551   1.1787425467
H   -8.3006108040  -2.1590706950   1.5632079677
C   -7.2127500578  -3.8741027152   0.8372320809
H   -8.0485874379  -4.5593579567   0.9454046835
C   -5.9838020327  -4.3539173411   0.4029131338
H   -5.8508414914  -5.4111754318   0.1904072534
H   -6.3994770012  -0.6105398716   1.2916549929
C   -4.9059060011  -3.4763349227   0.2733855971
S   -3.3132267586  -4.1194593316  -0.2013733869
C   -2.3053330660  -3.0241191977   0.7785848280
C   -1.1840815479  -3.5318160434   1.4394104165
C   -0.3890887766  -2.6980193843   2.2036487334
C   -0.7084123146  -1.3390182679   2.3136264688
O    0.1489674942  -0.5911082133   3.0641176857
C   -0.1075360743   0.8179459909   3.1712065713
H   -0.1221250642   1.2798097898   2.1724486008
H   -1.0807797008   0.9867850577   3.6530142328
C    0.9654502230   1.4305443212   4.0270674333
O    2.1928395960   1.5414197140   3.3032333581
C    3.2292591119   2.0220935152   4.1626634209
H    3.5744856990   1.2144244687   4.8283355070
H    2.8474004019   2.8406284498   4.7942165126
C    4.3784145777   2.5809390097   3.3700269008
O    5.0261138365   1.5464108452   2.6201693439
C    6.3110067022   1.9733760474   2.1456980641
H    6.9348173959   2.2609661390   3.0058084112
H    6.2056943261   2.8512443699   1.4883798399
C    6.9916253582   0.8494631804   1.4148934628
H    8.0587833400   1.0999300559   1.3035039266
H    6.9190544051  -0.0815498512   2.0008083001
O    6.3980139318   0.6822550305   0.1269961139
C    6.9779884847  -0.4058580087  -0.5902285835
H    6.7000402390  -1.3634215521  -0.1185681057
H    8.0772834064  -0.3294506039  -0.5847012358
C    6.5128934602  -0.3653291400  -2.0209218724
O    5.0905821360  -0.4943606385  -2.0810935042
C    4.6657771034  -0.8189562119  -3.4105669048
C    3.1653788058  -0.7716190961  -3.5393693524
H    2.6955925629  -1.2902558651  -2.6922655862
H    2.8926292300  -1.3111130007  -4.4609788240
H    5.0085006451  -1.8361154447  -3.6610184984
H    5.1177837509  -0.1184640990  -4.1310432698
H    6.8255846833   0.5759711823  -2.5010069239
H    6.9943594017  -1.1991084149  -2.5562948247
H    5.0923029694   3.0183211726   4.0854244092
H    4.0350358882   3.3789714302   2.6941162483
H    1.1055203501   0.8223631716   4.9356350193
H    0.6265233896   2.4322686989   4.3378708858
C   -1.8408461344  -0.8314566948   1.6814802585
H   -2.1318280391   0.2056397054   1.7962522396
H    0.4809255271  -3.0857234526   2.7250931712
H   -0.9383285119  -4.5869570920   1.3598761359
C   -2.6449431594  -1.6694018461   0.8950461568
C   -5.3551862935   0.5245322776  -0.8077945800
C   -5.7833242145   1.7795685453  -0.3489147687
S   -4.7141310333   2.7217468686   0.7270898482
C   -7.0356200894   2.2810507168  -0.7034517697
H   -7.3613185739   3.2481782926  -0.3303167902
C   -7.8514504420   1.5439940563  -1.5548818489
C   -7.4086793357   0.3264154781  -2.0727744361
H   -8.0346909650  -0.2329638880  -2.7618845352
H   -8.8238787852   1.9374178084  -1.8369665469
C   -6.1681520161  -0.1770626686  -1.7032972411
H   -5.8272759241  -1.1342815470  -2.0882602344
C   -3.1601431688   2.2925258205  -0.0400447526
C   -2.1641130557   3.2593972492  -0.1907690579
H   -2.3089070244   4.2601650610   0.2070755856
H   -1.7052268269  -0.2870932167  -1.7061668108
C   -1.0143116225   2.9618569392  -0.9008549292
H   -0.2518356710   3.7177268661  -1.0635562488
H    0.4249414870  -0.4922949967  -2.6757521642
H    1.2921289987   0.0482422010  -5.0366484613
O    2.7242312614   0.5861537801  -3.6251068604
H    1.3428808818   1.7566641251  -4.5376426069
C    1.3034960964  -2.1107714856  -0.5629494888
H    0.5611046397  -1.4221496499  -0.1675470857
C    0.9470808729  -3.0180688085  -1.5574149764
H   -0.0705766804  -3.0280939685  -1.9392712961
C    1.8913246658  -3.9132594990  -2.0520210408
H    1.6158655182  -4.6287996373  -2.8220776441
C    3.1924159248  -3.8904138966  -1.5524091595
H    3.9346337535  -4.5857011275  -1.9351206216
C    3.5452706458  -2.9857388559  -0.5554950346
H    4.5612873453  -2.9871089062  -0.1729415998
C    2.6010749359  -2.0887774744  -0.0469614959
C    2.9375195622  -1.1306154937   1.0753241987
H    2.0108566544  -0.8510048622   1.5872342356
C    3.9289416174  -1.6727633356   2.0937639242
N    3.4875806862   0.1797327418   0.5350135452
C    2.4797934708   1.0399735964  -0.1797074588
H    2.2633343651   0.5610769409  -1.1368031928
H    1.5745951444   1.0495953508   0.4329960153
C    3.0098831921   2.4334394260  -0.3798915728
C    4.0121271838   2.6845428351  -1.3219869749
H    4.3975864789   1.8645185391  -1.9211143820
C    4.5053663134   3.9738296990  -1.4932220687
H    5.2870728370   4.1596511191  -2.2251117020
C    3.9924626966   5.0270154810  -0.7366286363
H    4.3746406593   6.0347578874  -0.8762280193
C    2.9850498229   4.7848428361   0.1936586967
H    2.5780647488   5.6020829836   0.7831860472
C    2.5004295914   3.4912501350   0.3757333510
H    1.7233736034   3.2963791464   1.1106457800
H    4.2734628403  -0.0071312640  -0.1043598986
H    3.8973352309   0.7155980229   1.3247453463
H    4.0150209715  -0.9871325989   2.9421029038
H    4.9249800758  -1.8137186916   1.6607715051
H    3.5760799083  -2.6390596894   2.4642879678
  119
G(CENSO)=       -3429.48165877  G(xTB)=        -178.80012118        Conformer 12
C    1.3875625185   0.2729909495  -4.3229448779
C    0.5386836553   1.2286833570  -3.5298371872
H    1.1718519153   1.7886257820  -2.8311709942
O   -0.4573434840   0.4767501755  -2.8169066776
C   -1.3067384659   1.1648391340  -2.0033894830
C   -2.4008116817   0.4420092890  -1.5250194445
C   -3.3403039914   1.0418323233  -0.6890486844
C   -4.5435058778   0.3177398179  -0.2189383521
C   -4.5050299049  -0.9082218560   0.3579443280
C   -5.7124189115  -1.6538551123   0.7807990036
C   -6.7131338807  -1.0823084515   1.5759070893
C   -7.8550109276  -1.7992649134   1.9053876151
H   -8.6247760409  -1.3375107333   2.5168919710
C   -8.0124755377  -3.1090960134   1.4504905612
H   -8.9071648143  -3.6722696233   1.7002647235
C   -7.0056063041  -3.7157299097   0.7093136010
H   -7.1045905443  -4.7508783982   0.3939962325
H   -6.5926160241  -0.0589310336   1.9195412996
C   -5.8515292064  -2.9964075247   0.3952410545
S   -4.5453219917  -3.7945616421  -0.5211915768
C   -3.1575064803  -2.9885394618   0.2565613913
C   -1.9854271181  -3.7073232401   0.5044737589
C   -0.9277425566  -3.1057880409   1.1636713450
C   -1.0361403663  -1.7767980675   1.5977754890
O    0.0323323657  -1.2867802256   2.2892195445
C   -0.1518734328  -0.0552111188   3.0065777109
H   -0.2584908784   0.7872332681   2.3078904160
H   -1.0623581806  -0.1217736694   3.6183751037
C    1.0224912837   0.1603282589   3.9218562314
O    2.1607593228   0.6289619105   3.1948688019
C    3.2240894288   0.9815250769   4.0853945500
H    3.7370913139   0.0762207114   4.4489593735
H    2.8195890128   1.5165137455   4.9592330610
C    4.1981717653   1.9040408534   3.4057366501
O    4.9044038658   1.2083028584   2.3775614270
C    5.9497952277   2.0152579759   1.8287067426
H    6.6248258107   2.3381909434   2.6371984523
H    5.5315298608   2.9181861530   1.3541297928
C    6.7614718686   1.2299514542   0.8347028910
H    7.6918545544   1.7848308026   0.6392070524
H    7.0277953358   0.2439935616   1.2487893992
O    6.0416500197   1.0759811725  -0.3980397457
C    6.8722576885   0.5041041053  -1.4175609407
H    7.1240033611  -0.5357278289  -1.1607805039
H    7.8084477893   1.0784282178  -1.4895995163
C    6.1840661536   0.5710939939  -2.7532377077
O    5.0213423039  -0.2565840549  -2.7613607847
C    4.4902760377  -0.3803894236  -4.0849424657
C    3.2324127480  -1.2167866608  -4.0553847331
H    3.4136241558  -2.1363457962  -3.4856100999
H    2.9713365026  -1.5068164512  -5.0843235672
H    5.2309101090  -0.8719674748  -4.7376652755
H    4.2836181671   0.6176653113  -4.5058297188
H    5.9140178694   1.6134469959  -2.9928983768
H    6.9024681233   0.2252266133  -3.5147471034
H    4.9097141289   2.2677630420   4.1643613969
H    3.6696863548   2.7740779382   2.9842938539
H    1.2578162005  -0.7723990012   4.4591402552
H    0.7285171914   0.9171712129   4.6665188161
C   -2.1912205629  -1.0476178535   1.3277961698
H   -2.2966387181  -0.0165542284   1.6454332040
H   -0.0283645192  -3.6692725812   1.3912706724
H   -1.9124581090  -4.7513725583   0.2124243396
C   -3.2505788464  -1.6439155670   0.6315025382
C   -5.7985878666   1.0680572820  -0.4559031113
C   -5.8729448917   2.4140245180  -0.0644204888
S   -4.4350830600   3.2137276834   0.6265572381
C   -7.0604459599   3.1348740372  -0.1982935409
H   -7.1059507940   4.1725271059   0.1208109055
C   -8.1730089300   2.5260771168  -0.7665919862
C   -8.0908783512   1.2132299865  -1.2321354633
H   -8.9475486155   0.7495655237  -1.7124767124
H   -9.0949252040   3.0901081567  -0.8761233979
C   -6.9124992720   0.4950753810  -1.0813897600
H   -6.8498300369  -0.5300764390  -1.4348877008
C   -3.1939036143   2.4012153231  -0.3652971691
C   -2.0949110875   3.1172193162  -0.8299191967
H   -1.9842938309   4.1692983620  -0.5814828159
H   -2.5198382874  -0.5955271483  -1.8233814396
C   -1.1449508393   2.5084649511  -1.6446104257
H   -0.3120442511   3.0985868277  -2.0092287977
H    0.0490885223   1.9368548378  -4.2138575898
H    0.7638159916  -0.3536246896  -4.9806736754
O    2.1353417987  -0.5505146490  -3.4267007351
H    2.0540820487   0.8781507724  -4.9571409627
C    5.2654196483  -2.2025451882   1.8608085366
H    4.5438786690  -1.7788507248   2.5553892192
C    6.4666415388  -2.7060755825   2.3496825619
H    6.6747861921  -2.6635064397   3.4150308409
C    7.3968589157  -3.2702640435   1.4784727499
H    8.3323370410  -3.6677408111   1.8624322937
C    7.1202553894  -3.3267903388   0.1158793113
H    7.8389243922  -3.7674586447  -0.5694436022
C    5.9232857848  -2.8107385437  -0.3751901853
H    5.7124284149  -2.8449891107  -1.4407701740
C    4.9877586079  -2.2440277094   0.4912763624
C    3.6751865430  -1.7313096297  -0.0570856953
H    3.7006183662  -1.7901526547  -1.1491027155
C    2.4779439346  -2.4934041407   0.4816054185
N    3.5559454721  -0.2491246848   0.2434706347
C    2.2977306586   0.4118373992  -0.2693451027
H    2.1059345331  -0.0098865369  -1.2613455827
H    1.4859684891   0.1449234954   0.4109298135
C    2.4743664528   1.9035698971  -0.3525139263
C    3.2259020728   2.4529299887  -1.3965587850
H    3.6847150594   1.7901571859  -2.1263990289
C    3.3763126331   3.8306117097  -1.5086656924
H    3.9586102827   4.2465425786  -2.3264325185
C    2.7707843053   4.6757567911  -0.5797079672
H    2.8814701605   5.7529739216  -0.6702671952
C    2.0181142630   4.1357770666   0.4598176246
H    1.5390554006   4.7902928485   1.1828432315
C    1.8721920508   2.7548100062   0.5739887535
H    1.2895409092   2.3334347538   1.3877127959
H    4.3898988310   0.2243521381  -0.1584958150
H    3.6244514376  -0.0738977474   1.2546469913
H    2.3710112509  -2.3592632057   1.5617030555
H    2.6254869703  -3.5574136608   0.2762001505
H    1.5509833659  -2.1808819293  -0.0056833558
  119
G(CENSO)=       -3429.48148850  G(xTB)=        -178.80047111        Conformer 13
C    1.3138838090   0.6854811113  -4.5627160876
C    0.4928963358   1.5580873401  -3.6516527640
H    1.1439843186   2.0750485152  -2.9330110969
O   -0.4561238750   0.7289745258  -2.9608182769
C   -1.3400334111   1.3407468353  -2.1241337349
C   -2.3415793737   0.5222241948  -1.5959473940
C   -3.3121765735   1.0465407412  -0.7440510315
C   -4.4372054809   0.2328384060  -0.2264183286
C   -4.2991340723  -0.9656514542   0.3907630372
C   -5.4498183158  -1.7515035944   0.8956067889
C   -6.4320598869  -1.1960295419   1.7243789285
C   -7.5181216122  -1.9520295447   2.1431376093
H   -8.2738821323  -1.5034744068   2.7813394096
C   -7.6371874588  -3.2840642659   1.7445364287
H   -8.4882351660  -3.8779289405   2.0655795989
C   -6.6449615268  -3.8714893545   0.9686515151
H   -6.7107490520  -4.9212597386   0.6959635594
H   -6.3415008375  -0.1560204348   2.0250954580
C   -5.5458993400  -3.1116749461   0.5657217520
S   -4.2467985175  -3.8765653696  -0.3876290663
C   -2.8693810378  -2.9877753744   0.3159229020
C   -1.6696792889  -3.6581266605   0.5644974934
C   -0.6191240955  -2.9960709682   1.1741741523
C   -0.7614115783  -1.6535887476   1.5490552576
O    0.3135330848  -1.1021953420   2.1852278043
C    0.1241959493   0.1471955140   2.8712322292
H   -0.0153322704   0.9648990114   2.1510432493
H   -0.7635777505   0.0859506340   3.5155254363
C    1.3290468548   0.3954655076   3.7354006273
O    2.4580388317   0.7437226325   2.9301590001
C    3.6262474508   0.9243611399   3.7396323858
H    4.0118586019  -0.0520725268   4.0739732066
H    3.3642603695   1.5123850121   4.6332817190
C    4.6924044625   1.6897785689   3.0033343444
O    5.2968972637   0.8868437533   1.9791754403
C    6.4963060088   1.4961675453   1.4837343672
H    7.2270549892   1.5814226762   2.3029252719
H    6.2794463052   2.5079913252   1.1070339670
C    7.0969958347   0.6504874897   0.3953675076
H    8.0911920744   1.0645039448   0.1625468754
H    7.2326857367  -0.3863080082   0.7438996945
O    6.2694107471   0.6845444065  -0.7705123216
C    6.9393294568   0.1074396141  -1.8951544608
H    7.0416541491  -0.9824156170  -1.7672635538
H    7.9526027680   0.5326883564  -1.9783523522
C    6.2120730919   0.4164426480  -3.1765897536
O    4.9811954752  -0.2994400239  -3.2444727930
C    4.3887000572  -0.2114418064  -4.5421366149
C    3.0615689137  -0.9348767007  -4.5273112782
H    3.1884736501  -1.9153884809  -4.0506561688
H    2.7262935788  -1.1023305002  -5.5619150141
H    5.0502335403  -0.6823868443  -5.2891623631
H    4.2524015872   0.8445189807  -4.8302115303
H    6.0321169518   1.5014682231  -3.2614446598
H    6.8687864876   0.1170030009  -4.0105544486
H    5.4620165463   1.9731583758   3.7375482000
H    4.2770525911   2.6121277779   2.5665830434
H    1.5469261123  -0.4996664936   4.3400657407
H    1.0940789930   1.2242399524   4.4220610461
C   -1.9444740212  -0.9710229293   1.2807254362
H   -2.0753618033   0.0681195645   1.5612968950
H    0.3026587865  -3.5204448383   1.4081541415
H   -1.5698508693  -4.7109554000   0.3157442846
C   -3.0016694585  -1.6322516613   0.6416960331
C   -5.7578228123   0.8666341992  -0.4531836574
C   -5.9462712361   2.2073180614  -0.0857733976
S   -4.5706164181   3.1386721932   0.5632484007
C   -7.1962207992   2.8153687842  -0.2098543386
H   -7.3307523094   3.8509481777   0.0904892515
C   -8.2588438225   2.0963438200  -0.7443932058
C   -8.0670079762   0.7865527057  -1.1854873938
H   -8.8870394822   0.2370200836  -1.6384792691
H   -9.2300226104   2.5721134606  -0.8467906335
C   -6.8258647312   0.1811634118  -1.0440403276
H   -6.6757663199  -0.8421914301  -1.3765179064
C   -3.2878021940   2.4216921987  -0.4496868584
C   -2.2781339544   3.2307425668  -0.9611331350
H   -2.2638842202   4.2934661485  -0.7349552471
H   -2.3665196578  -0.5281385298  -1.8715919548
C   -1.2994144992   2.7001176574  -1.7951658083
H   -0.5361949685   3.3579219148  -2.1938777925
H   -0.0339992855   2.3101949230  -4.2564260577
H    0.6628403269   0.1462090903  -5.2701766353
O    2.0632349552  -0.2379113479  -3.7793563445
H    1.9746271183   1.3488187082  -5.1436480942
C    5.5315117033  -2.7049374215   0.5923487963
H    6.0539065949  -2.5181745544  -0.3424644260
C    6.1535099676  -3.4329045880   1.6041628675
H    7.1607385718  -3.8124606869   1.4549734130
C    5.4879665019  -3.6672557737   2.8041917584
H    5.9734604076  -4.2300129469   3.5967463529
C    4.1933935823  -3.1818397553   2.9824154224
H    3.6657662935  -3.3662901017   3.9144321061
C    3.5694480009  -2.4620051737   1.9682672983
H    2.5571887999  -2.0934585321   2.1192844309
C    4.2389644933  -2.2111601243   0.7670056699
C    3.5856862503  -1.4193544106  -0.3424510734
H    4.3023067167  -1.2819846390  -1.1582418273
C    2.3091556018  -2.0576236282  -0.8686759035
N    3.3043568787  -0.0186593742   0.1683238563
C    2.8008433407   0.9360981575  -0.8834185862
H    3.4741066517   0.8346247276  -1.7389374643
H    1.8051063380   0.5974745147  -1.1752688409
C    2.7565989943   2.3422944286  -0.3570195632
C    3.8728545291   3.1760612851  -0.4625766923
H    4.7772109965   2.8012492897  -0.9355150538
C    3.8270090137   4.4761483514   0.0337881336
H    4.6981275790   5.1196602813  -0.0553853008
C    2.6648329759   4.9536613540   0.6367314193
H    2.6284815391   5.9701242407   1.0192701371
C    1.5458038575   4.1292254956   0.7376513435
H    0.6327155574   4.5008483354   1.1951022049
C    1.5932805164   2.8298386080   0.2418456676
H    0.7171859155   2.1894765085   0.3065854891
H    4.1706567108   0.3588202094   0.5992947242
H    2.6347271881  -0.0502516542   0.9504491352
H    1.5289914965  -2.0653642413  -0.1016295589
H    2.5229696954  -3.0941645579  -1.1452007922
H    1.9330727175  -1.5383614175  -1.7539746372
  119
G(CENSO)=       -3429.48122798  G(xTB)=        -178.79952764        Conformer 14
C    1.3634692019  -0.6418172295  -4.0910439238
C    0.2350804567  -0.5174068559  -3.1042116417
H   -0.7111011645  -0.7193016928  -3.6250841160
O    0.2484385174   0.8299399974  -2.6048665759
C   -0.8494494675   1.2889426914  -1.9472296234
C   -1.9209904355   0.4923818494  -1.5512444335
C   -3.0232821245   1.0722272063  -0.9083781047
C   -4.1935921317   0.2678182914  -0.4915838319
C   -4.1072885164  -0.8583908287   0.2595827965
C   -5.2930832582  -1.6467187916   0.6735944680
C   -6.4261470494  -1.0526031209   1.2441703908
C   -7.5404573484  -1.8123965939   1.5715919328
H   -8.4120528218  -1.3316226254   2.0060710316
C   -7.5393985375  -3.1888262124   1.3427279301
H   -8.4117544257  -3.7869311595   1.5903086191
C   -6.4032976789  -3.8092251157   0.8375726495
H   -6.3793144464  -4.8875926840   0.7062770157
H   -6.4294867426   0.0198995881   1.4156409717
C   -5.2796684434  -3.0420998225   0.5263327736
S   -3.8055097661  -3.8530697451  -0.0667161362
C   -2.6070644956  -2.7906382302   0.7187489804
C   -1.4590075997  -3.3471282963   1.2798319678
C   -0.5328143434  -2.5417868990   1.9312850297
C   -0.7640703953  -1.1656665317   2.0189049682
O    0.1024652178  -0.2962084487   2.6304682933
C    0.7122929009  -0.7434264995   3.8590664906
H   -0.0650486838  -1.1382142893   4.5272974437
H    1.4517284717  -1.5341126686   3.6746357409
C    1.3720617406   0.4395075794   4.5079134664
O    2.5686492803   0.7797855258   3.8012206834
C    3.1730790760   1.9600138715   4.3409175968
H    3.2103200212   1.8938460794   5.4398454897
H    2.5792861286   2.8468679373   4.0676353126
C    4.5826595187   2.0879544949   3.8345072107
O    4.5639856996   2.3201893126   2.4252805037
C    5.8703284809   2.5749784293   1.8955940647
H    6.4625679327   3.1576891429   2.6179659340
H    5.7287435286   3.1945595849   1.0027557576
C    6.6199789785   1.3051129019   1.5436656444
H    7.6922557341   1.5255719533   1.4349224268
H    6.5081123188   0.5629542335   2.3427366521
O    6.1418621721   0.6724011441   0.3427215612
C    6.6574722252   1.2888791701  -0.8506574676
H    7.7310030944   1.4854496618  -0.7115969563
H    6.1546587748   2.2472191463  -1.0492151554
C    6.5032668135   0.3722318466  -2.0336459203
O    5.1519263005   0.3586458195  -2.4867040880
C    5.0070235761  -0.4885677639  -3.6275328310
C    3.6811797432  -0.2547843871  -4.2959555661
H    3.6484338262  -0.8880437752  -5.1987356466
H    3.5886545125   0.7968566522  -4.6151498578
H    5.1047330770  -1.5437154927  -3.3290272431
H    5.7967238184  -0.2677935224  -4.3652469540
H    7.1608656405   0.7459474605  -2.8368472938
H    6.8378277807  -0.6449599141  -1.7707710967
H    5.1523652094   1.1772232237   4.0813329828
H    5.0577071390   2.9379564879   4.3503241022
H    1.6197865535   0.1747504827   5.5485079970
H    0.6787706145   1.2954370546   4.5263078367
C   -1.9068562860  -0.6061928509   1.4554690331
H   -2.0782679735   0.4609134305   1.5610157042
H    0.3452140243  -2.9943408993   2.3803308472
H   -1.2942583578  -4.4199342360   1.2313265108
C   -2.8355033813  -1.4063406416   0.7857155461
C   -5.4774615937   0.8321073560  -0.9681882916
C   -5.7406064340   2.1949408119  -0.7587768532
S   -4.4995939054   3.2282614241  -0.0028716072
C   -6.9682315203   2.7515058958  -1.1213039881
H   -7.1629034026   3.8052504752  -0.9407952106
C   -7.9269078188   1.9567868759  -1.7378693258
C   -7.6502727554   0.6187029040  -2.0215693905
H   -8.3850462566   0.0069888444  -2.5369697640
H   -8.8793228374   2.3928112163  -2.0257111795
C   -6.4352590829   0.0649532700  -1.6424593713
H   -6.2224412168  -0.9798725259  -1.8503353141
C   -3.0564887900   2.4578499311  -0.7139364397
C   -1.9625867050   3.2460071752  -1.0815695991
H   -1.9828937836   4.3203078699  -0.9195390699
H   -1.9253439044  -0.5774925596  -1.7268841985
C   -0.8616465879   2.6661219428  -1.6843019726
H   -0.0121524678   3.2705504303  -1.9885482588
H    0.3453719788  -1.2335199897  -2.2764139105
H    1.2606574833  -1.5972897857  -4.6321190455
O    2.6149317960  -0.5891158754  -3.4108893321
H    1.2887917328   0.1756659101  -4.8257445311
C    4.8178493720  -2.6022669487  -0.4802735539
H    5.6586696860  -2.0482402378  -0.0719575207
C    5.0273169289  -3.4858940708  -1.5343173325
H    6.0284919636  -3.6163092338  -1.9361556285
C    3.9616927905  -4.2072939547  -2.0700968709
H    4.1307862219  -4.9009412745  -2.8892551921
C    2.6817443205  -4.0348685290  -1.5516599852
H    1.8446759481  -4.5909100778  -1.9648712185
C    2.4722506689  -3.1531316741  -0.4939870756
H    1.4736431046  -3.0271594810  -0.0819248066
C    3.5371243469  -2.4350080078   0.0539789673
C    3.2972506021  -1.5534685637   1.2575660995
H    2.2646729046  -1.7014905551   1.5902479374
C    4.2572343672  -1.8321781235   2.4074061693
N    3.3725675174  -0.0781698005   0.9086377534
C    2.3606710197   0.3831272747  -0.1170333310
H    2.6670615377  -0.0093373434  -1.0897018047
H    1.4011918752  -0.0586922555   0.1714893849
C    2.2844019784   1.8839916269  -0.1193760230
C    3.0060074230   2.6274883150  -1.0543673086
H    3.6112006738   2.1091503307  -1.7943776040
C    2.9470800003   4.0190557169  -1.0372971386
H    3.5063338776   4.5926942313  -1.7717334988
C    2.1694029743   4.6745092575  -0.0845981716
H    2.1224168080   5.7602194648  -0.0736844819
C    1.4435548774   3.9347042963   0.8470287795
H    0.8254127903   4.4414545553   1.5832416844
C    1.4989026875   2.5449403047   0.8278662481
H    0.9266256205   1.9634040800   1.5479130345
H    4.3291867893   0.1719828010   0.5865580131
H    3.2180845093   0.4549696662   1.7783715794
H    4.0358401322  -1.1906637009   3.2658207446
H    5.2991601077  -1.6779217144   2.1102542053
H    4.1450160997  -2.8757155920   2.7156659344
  119
G(CENSO)=       -3429.48118823  G(xTB)=        -178.79682970        Conformer 15
C    1.5249947821  -0.9809485271  -3.7086639693
C    0.3466406882  -0.7035972810  -2.8151442614
H   -0.5420386730  -1.1518876206  -3.2807765760
O    0.2053319258   0.7183812792  -2.6964800443
C   -0.8627190850   1.2022242627  -1.9998908767
C   -1.9056693815   0.4164591671  -1.5182537108
C   -2.9890536916   1.0157839259  -0.8607319006
C   -4.1485481023   0.2158293904  -0.4068192779
C   -4.0346979019  -0.9159700087   0.3299338157
C   -5.1877496212  -1.7524598946   0.7330589735
C   -6.3251116848  -1.2230989501   1.3541951095
C   -7.4051140909  -2.0363831961   1.6685247802
H   -8.2831601393  -1.6078568706   2.1428776179
C   -7.3615351404  -3.3997521370   1.3746178333
H   -8.2063436768  -4.0389680669   1.6146532982
C   -6.2197890055  -3.9560964088   0.8102462668
H   -6.1651853724  -5.0250119721   0.6231732811
H   -6.3597725499  -0.1596262768   1.5729776147
C   -5.1304364256  -3.1370582553   0.5098903341
S   -3.6514952156  -3.8591894918  -0.1809430219
C   -2.4579220995  -2.8065663462   0.6250246504
C   -1.2526553902  -3.3426324283   1.0854920847
C   -0.3652083087  -2.5489973026   1.7914788891
C   -0.6801286343  -1.2085977275   2.0570098429
O    0.2131844772  -0.5345150887   2.8342681881
C   -0.1863418410   0.7408650353   3.3670828889
H   -0.1412165331   1.5130486422   2.5849677798
H   -1.2162059460   0.6798926986   3.7432759632
C    0.7143862967   1.0779087458   4.5238027683
O    2.0157506420   1.4463470773   4.0701486861
C    2.9086946841   1.5946367591   5.1802195156
H    3.1594309725   0.6042569022   5.5949002134
H    2.4193195853   2.1811506672   5.9770032234
C    4.1699161065   2.3314275409   4.7912959723
O    5.0703907058   1.5870858143   3.9707975993
C    4.7868855129   1.6864497516   2.5811255739
H    4.6611143769   2.7405826215   2.2876081108
H    3.8606383717   1.1512676944   2.3312844336
C    5.9611552739   1.0878484777   1.8344073714
H    6.8646686393   1.6930180747   2.0020094533
H    6.1643486507   0.0619885168   2.1812207499
O    5.6185003993   1.0973304784   0.4455524200
C    6.7375452976   0.8116467621  -0.3996717054
H    7.0765737831  -0.2254751131  -0.2477008268
H    7.5714552853   1.4868745430  -0.1547445009
C    6.3459893639   1.0402895176  -1.8336583896
O    5.3342694928   0.1070406277  -2.2036904020
C    4.9846329919   0.2236985349  -3.5795321313
C    3.8827514820  -0.7488759433  -3.9012896655
H    4.1830457230  -1.7816748795  -3.6653282071
H    3.6719617112  -0.6845221707  -4.9790550570
H    5.8529514089  -0.0072084752  -4.2188233852
H    4.6586001093   1.2527636604  -3.8065769171
H    5.9813623594   2.0724473029  -1.9690793761
H    7.2411896797   0.9076656102  -2.4633673362
H    4.7141701300   2.5491557855   5.7187008008
H    3.9169939554   3.2900923111   4.3103790641
H    0.7720935311   0.2121398862   5.2037182972
H    0.2597335322   1.9149072790   5.0795348485
C   -1.8558185977  -0.6556151140   1.5552064064
H   -2.1107244820   0.3844141098   1.7251306697
H    0.5525350765  -2.9683383678   2.1927829580
H   -1.0265386443  -4.3938310574   0.9288977001
C   -2.7443800257  -1.4506926254   0.8194577789
C   -5.4449334064   0.7677449137  -0.8629498529
C   -5.7051523531   2.1354073589  -0.6830336208
S   -4.4477934071   3.1927502990   0.0119266556
C   -6.9395009044   2.6827924926  -1.0367863346
H   -7.1293738345   3.7413637208  -0.8815598675
C   -7.9097027809   1.8730460876  -1.6144300178
C   -7.6378178940   0.5284147076  -1.8693395701
H   -8.3809540183  -0.0963753169  -2.3562420665
H   -8.8670185097   2.3019002336  -1.8965564765
C   -6.4153347295  -0.0152821499  -1.5001810568
H   -6.2054747367  -1.0637950133  -1.6906747504
C   -3.0244853179   2.4075401545  -0.7218130043
C   -1.9562021257   3.1869853273  -1.1742721016
H   -1.9810146078   4.2671641961  -1.0598791560
H   -1.9151845619  -0.6589453567  -1.6523886577
C   -0.8781521417   2.5903282988  -1.8034666188
H   -0.0549795621   3.1896107592  -2.1803888686
H    0.4831243132  -1.1491108793  -1.8168615388
H    1.6336741426  -2.0725610647  -3.8052967019
O    2.7081888711  -0.4019398671  -3.1545168259
H    1.3489718347  -0.5597510171  -4.7103426241
C    2.7322530757  -3.4948548461  -1.3684736607
H    1.6467909720  -3.4443862925  -1.3121925362
C    3.3435253355  -4.4386872561  -2.1907601189
H    2.7336771129  -5.1216286442  -2.7758438683
C    4.7326367012  -4.5059386254  -2.2601574601
H    5.2118235203  -5.2403262785  -2.9018956828
C    5.5067064691  -3.6290683020  -1.5023041517
H    6.5911182179  -3.6760819258  -1.5534326992
C    4.8952133396  -2.6914301248  -0.6768518212
H    5.5084404812  -2.0120485776  -0.0914835570
C    3.5024165321  -2.6154792095  -0.6052267285
C    2.8175819217  -1.6118105977   0.2946409816
H    1.7360635075  -1.7797732356   0.2416867603
C    3.2901023457  -1.6868138778   1.7392686321
N    3.0208892060  -0.2075809860  -0.2598195255
C    1.9943074138   0.7717187796   0.2395787569
H    1.0323416621   0.4588264116  -0.1838947549
H    1.9308106321   0.6672679635   1.3249449756
C    2.3176860534   2.1953919363  -0.1252849325
C    2.1562900336   3.1891192940   0.8424282761
H    1.8559809788   2.9110645398   1.8502981390
C    2.3938691165   4.5247291445   0.5293198119
H    2.2609437273   5.2884869688   1.2907792323
C    2.8148852513   4.8774985597  -0.7502282439
H    3.0087211692   5.9184964412  -0.9938916863
C    2.9877520429   3.8884367715  -1.7162570885
H    3.3128780555   4.1562076571  -2.7181198442
C    2.7307493056   2.5551816096  -1.4108132504
H    2.8361099317   1.8015117126  -2.1858719034
H    2.9699008541  -0.2662694822  -1.2946444946
H    3.9727474552   0.1390508618  -0.0324334691
H    2.7246816067  -1.0180941461   2.3934539432
H    4.3559438268  -1.4502465677   1.8203538591
H    3.1453136147  -2.7094321075   2.0988325848
  119
G(CENSO)=       -3429.48047831  G(xTB)=        -178.80101541        Conformer 16
C    1.5057313020   0.3095713664  -4.0181688138
C    0.5791008554   1.2703658470  -3.3218051512
H    1.1396403210   1.8362967053  -2.5688318750
O   -0.4851674647   0.5302488467  -2.7029205785
C   -1.3702692297   1.2217314754  -1.9306726984
C   -2.4835022051   0.5011002657  -1.4957073314
C   -3.4529082212   1.1011256813  -0.6937384561
C   -4.6593427163   0.3675012650  -0.2483510904
C   -4.6071082274  -0.8548751755   0.3338667018
C   -5.7967311666  -1.6504838675   0.7067371790
C   -6.8407046106  -1.1409438599   1.4870060109
C   -7.9608027694  -1.9131191156   1.7638745034
H   -8.7661265522  -1.5006006343   2.3647554120
C   -8.0513485640  -3.2148413610   1.2695286655
H   -8.9282959066  -3.8206404650   1.4791530444
C   -7.0024253201  -3.7586530477   0.5376355083
H   -7.0521207441  -4.7860395523   0.1873936065
H   -6.7719249828  -0.1228532830   1.8595677330
C   -5.8709447980  -2.9847264414   0.2749843946
S   -4.5192200058  -3.6971336546  -0.6464731750
C   -3.1705143389  -2.8641569271   0.1702559132
C   -1.9517295120  -3.5206672925   0.3584882702
C   -0.9264880325  -2.8941198847   1.0455471941
C   -1.1211423856  -1.6143172484   1.5845117529
O   -0.0812472813  -1.1194575607   2.3151856533
C   -0.2936372086   0.0575164617   3.1102476176
H   -0.4613776842   0.9336860115   2.4672495455
H   -1.1748628172  -0.0855444647   3.7509200205
C    0.9162188265   0.2623059375   3.9875131135
O    2.0046044909   0.7801528178   3.2233187842
C    3.1468066202   1.0389746839   4.0390377816
H    3.6508962882   0.0980823931   4.3162666760
H    2.8310799679   1.5375738923   4.9700101181
C    4.1081847524   1.9734293514   3.3499456136
O    4.8778486528   1.3103650184   2.3351217620
C    5.8502289184   2.2100644470   1.7781775697
H    6.4341688313   2.6602618541   2.5956341446
H    5.3444431629   3.0206357791   1.2290285607
C    6.8058430341   1.4828181630   0.8699234904
H    7.6530988937   2.1561564631   0.6599501934
H    7.2017229038   0.5840760993   1.3696434404
O    6.1510212021   1.1356864891  -0.3483793520
C    6.9984053023   0.4012880049  -1.2311337820
H    7.2084728367  -0.5978742768  -0.8166985033
H    7.9586533964   0.9247631616  -1.3683541570
C    6.3340254641   0.2923231414  -2.5782836410
O    5.0990354533  -0.4209772582  -2.4627860798
C    4.5178065584  -0.6654270214  -3.7490189132
C    3.1756372419  -1.3442169420  -3.5899629774
H    3.2754120996  -2.1926490196  -2.9019934750
H    2.8619501564  -1.7376747505  -4.5693263027
H    5.1812783296  -1.3257076625  -4.3316652178
H    4.4160403689   0.2819789659  -4.3029313124
H    6.1488731885   1.2960006000  -2.9954429282
H    7.0171166168  -0.2416292283  -3.2582712203
H    4.7986137462   2.3654235558   4.1129211973
H    3.5603837807   2.8229705365   2.9131160358
H    1.1925717546  -0.6899883757   4.4697776858
H    0.6437968552   0.9789238842   4.7796387470
C   -2.3172329567  -0.9388823188   1.3646450070
H   -2.4819629638   0.0634346055   1.7446585239
H    0.0148184275  -3.4074092967   1.2177858218
H   -1.8132350140  -4.5338991128  -0.0087145944
C   -3.3342740168  -1.5505309025   0.6201763483
C   -5.9196645167   1.0996577762  -0.5070152914
C   -6.0122807103   2.4472267981  -0.1229083660
S   -4.5957152854   3.2682864586   0.5850022871
C   -7.2060349011   3.1543924836  -0.2745537317
H   -7.2656010133   4.1929789158   0.0393085083
C   -8.3054761495   2.5309917917  -0.8521410246
C   -8.2048355116   1.2164388360  -1.3087365262
H   -9.0513457387   0.7412412939  -1.7958014300
H   -9.2317569965   3.0848948598  -0.9753509757
C   -7.0207129308   0.5112381445  -1.1407605878
H   -6.9438272451  -0.5148143207  -1.4887764175
C   -3.3227122225   2.4609014412  -0.3683642261
C   -2.2080211311   3.1771200489  -0.7940704463
H   -2.1071865339   4.2294534328  -0.5424537023
H   -2.5888636804  -0.5387199592  -1.7916426831
C   -1.2265375720   2.5669833663  -1.5693672505
H   -0.3803624085   3.1579230064  -1.8992537847
H    0.1641148143   1.9720920264  -4.0600876728
H    0.9514290771  -0.3294431524  -4.7242295844
O    2.1674730919  -0.4946650712  -3.0433278718
H    2.2251061687   0.9132400215  -4.5943516821
C    6.0297307787  -2.0394752179   1.4048053154
H    5.7396345325  -1.3948742242   2.2311663321
C    7.3276057583  -2.5389897588   1.3513193326
H    8.0374826196  -2.2796847237   2.1321892606
C    7.7147247408  -3.3727205130   0.3039845686
H    8.7265129195  -3.7671062123   0.2666447736
C    6.7987548249  -3.7008293724  -0.6922502963
H    7.0925347682  -4.3524719148  -1.5106274260
C    5.5028707134  -3.1936971655  -0.6425665193
H    4.7898910336  -3.4459801137  -1.4230215279
C    5.1069196136  -2.3620389392   0.4053952152
C    3.6829828079  -1.8506561745   0.4672200340
H    3.1190050197  -2.2575787105  -0.3800006232
C    3.0010818625  -2.2121547391   1.7756153329
N    3.6891199879  -0.3466448927   0.2529991887
C    2.3433496334   0.2963414718   0.0382075417
H    1.8884729601  -0.2067305278  -0.8213179860
H    1.7455875545   0.1252047979   0.9329990600
C    2.4959869541   1.7746990414  -0.2177495634
C    3.2957379859   2.2472010782  -1.2639144786
H    3.8266359841   1.5443196607  -1.8996151919
C    3.4054753860   3.6119545742  -1.5082595614
H    4.0344536753   3.9638212786  -2.3218203346
C    2.7048139104   4.5241019826  -0.7204533724
H    2.7883927236   5.5901365511  -0.9140099432
C    1.8961896273   4.0608891348   0.3136215435
H    1.3426821127   4.7637438467   0.9306854605
C    1.7979366571   2.6940974392   0.5669682951
H    1.1824123929   2.3359609776   1.3860727813
H    4.2788492080  -0.1604741312  -0.5709891967
H    4.1486503062   0.1340054215   1.0501336995
H    3.5349209549  -1.7852855624   2.6306967188
H    3.0103762790  -3.3012065492   1.8796600803
H    1.9662168634  -1.8726808456   1.8045396864
  119
G(CENSO)=       -3429.48045895  G(xTB)=        -178.80175056        Conformer 17
C    0.9894012410  -1.1196868550  -4.0595813672
C   -0.1434505574  -0.7946288298  -3.1227755457
H   -1.0928283724  -0.8570481178  -3.6724662436
O    0.0517784076   0.5459599411  -2.6421603574
C   -0.9761546640   1.1431433164  -1.9766352586
C   -2.0975094461   0.4699598366  -1.4966153727
C   -3.1218130362   1.1850433925  -0.8601537211
C   -4.3723767729   0.5241366712  -0.4244009816
C   -4.4189815423  -0.5792898701   0.3596686733
C   -5.6868014561  -1.2470313741   0.7409701532
C   -6.7726755501  -0.5500662761   1.2836150822
C   -7.9632634207  -1.2031209939   1.5725880813
H   -8.7982795230  -0.6446280217   1.9854961229
C   -8.0853801560  -2.5719360758   1.3316432487
H   -9.0170234272  -3.0860649112   1.5502267055
C   -7.0000531800  -3.2947681411   0.8504788151
H   -7.0759307839  -4.3693280177   0.7079043240
H   -6.6792587905   0.5176676160   1.4600561554
C   -5.8005079543  -2.6361663219   0.5776177893
S   -4.3892884501  -3.5698593810   0.0087977938
C   -3.1296430122  -2.6407041787   0.8669376450
C   -2.0764798358  -3.3040417849   1.4876084990
C   -1.1311522641  -2.5993328597   2.2261692409
C   -1.2517361196  -1.2104440855   2.3507087074
O   -0.4294391215  -0.4215231340   3.1040452533
C    0.4583882845  -1.0409695832   4.0529114271
H    0.6162587448  -0.2799453922   4.8238045696
H   -0.0277871519  -1.9038001117   4.5270675239
C    1.7777341726  -1.4641584947   3.4383662528
O    2.5609574036  -0.3562424310   2.9835457411
C    3.3472219416   0.2549215293   4.0136024151
H    4.1009256964  -0.4608788408   4.3789561023
H    2.7183849735   0.5590163921   4.8632347771
C    4.0094134886   1.4844810890   3.4525950951
O    4.8707805027   1.1006207541   2.3828038104
C    5.5894947317   2.2121672209   1.8513898511
H    6.2293066335   2.6555503118   2.6319977802
H    4.8913707606   2.9900142922   1.4988656715
C    6.4697323708   1.7573092645   0.7190575824
H    7.1659594924   2.5730896981   0.4715269543
H    7.0616675288   0.8776352624   1.0203176252
O    5.6721883899   1.4515808383  -0.4329040654
C    6.4870279639   1.1576525567  -1.5745452806
H    6.9914455997   0.1879535652  -1.4413421901
H    7.2589232379   1.9354797955  -1.6819459464
C    5.6599502352   1.1563051098  -2.8322722822
O    4.7434944816   0.0640189633  -2.8269305401
C    4.1137874766  -0.1050433947  -4.1005265259
C    3.3558714309  -1.4130172834  -4.1175853189
H    3.9999228461  -2.2108842621  -3.7252059003
H    3.1047704860  -1.6689677039  -5.1568315095
H    4.8811844547  -0.1352355206  -4.8921706484
H    3.4377045153   0.7403494637  -4.3137217926
H    5.1255286531   2.1148056528  -2.9418642063
H    6.3553347143   1.0621127819  -3.6831214016
H    4.5852208514   1.9692652367   4.2581411052
H    3.2500557834   2.1978381879   3.0934153614
H    1.6001604072  -2.0887101651   2.5592073193
H    2.3393579714  -2.0606713699   4.1745307444
C   -2.2880127598  -0.5391069354   1.6970756388
H   -2.3774505003   0.5372115567   1.8145097077
H   -0.3443641522  -3.1530254664   2.7243593251
H   -2.0033801393  -4.3863482136   1.4274263677
C   -3.2294861467  -1.2411130749   0.9453514352
C   -5.5845740304   1.1985937017  -0.9470316107
C   -5.7097783161   2.5873186161  -0.7876041587
S   -4.3730971633   3.5115216853  -0.0515735933
C   -6.8679598195   3.2532164717  -1.1912911272
H   -6.9553971437   4.3271461336  -1.0501586162
C   -7.8933728961   2.5391338515  -1.7994182051
C   -7.7505116066   1.1711063857  -2.0343976008
H   -8.5357029556   0.6193946209  -2.5430581852
H   -8.7915779853   3.0594372052  -2.1197419992
C   -6.6040748244   0.5101385253  -1.6149086656
H   -6.4963217453  -0.5572905258  -1.7852072519
C   -3.0197044699   2.5759410478  -0.7411975473
C   -1.8761339897   3.2389474966  -1.1930571820
H   -1.7960688264   4.3183913761  -1.0975455158
H   -2.2100467620  -0.6019860387  -1.6167494407
C   -0.8600348054   2.5288305732  -1.8050905864
H    0.0207943220   3.0374179710  -2.1839373624
H   -0.1714662875  -1.5073062548  -2.2854295576
H    0.7143067603  -2.0095060826  -4.6486527401
O    2.1756711444  -1.3811371253  -3.3076488264
H    1.1394175755  -0.2794886772  -4.7546558484
C    6.2631841242  -2.4474380923  -0.9578923949
H    5.9159779589  -2.4995862405  -1.9865587630
C    7.5912774474  -2.7349259632  -0.6528546504
H    8.2764251797  -3.0230794674  -1.4455293593
C    8.0416132648  -2.6410468692   0.6612910769
H    9.0797619150  -2.8559173126   0.8995297183
C    7.1540044178  -2.2734061916   1.6709595482
H    7.4978385888  -2.2003005189   2.6992144971
C    5.8228335709  -2.0032068521   1.3683525768
H    5.1420586608  -1.7302086002   2.1709449273
C    5.3688844406  -2.0787464017   0.0484577141
C    3.9213403002  -1.8158652890  -0.3023233955
H    3.8277678979  -1.7505021404  -1.3883586700
C    3.0021735220  -2.9025541785   0.2355444721
N    3.5212244927  -0.4440819616   0.2053208714
C    2.1984406688   0.0577966043  -0.3229509947
H    2.2114297161  -0.1122348421  -1.4020704956
H    1.4086837585  -0.5480921561   0.1282474237
C    2.0009591423   1.5136078328  -0.0007359372
C    2.6088703328   2.4903796010  -0.7929894731
H    3.2218995689   2.1858768851  -1.6363811419
C    2.4225212872   3.8407232959  -0.5158652399
H    2.8985020922   4.5921206961  -1.1403895315
C    1.6116088559   4.2279271463   0.5500588757
H    1.4571060019   5.2826875768   0.7617745875
C    0.9895138973   3.2590654545   1.3337540063
H    0.3445617362   3.5549268907   2.1571732720
C    1.1855853287   1.9072204331   1.0614727493
H    0.7046747928   1.1513492869   1.6758985396
H    4.2676277877   0.2254289554  -0.0655934509
H    3.4772326050  -0.4301049955   1.2382434658
H    3.2806657818  -3.8497841728  -0.2358986868
H    1.9503110863  -2.7095418060   0.0031826488
H    3.1223851775  -3.0199418324   1.3168679651
  119
G(CENSO)=       -3429.48037148  G(xTB)=        -178.79693374        Conformer 18
C    2.3028880649   0.4890557443  -4.0148817919
C    1.2257732659   1.3605667942  -3.4317894874
H    1.6678756869   2.3066249526  -3.0966518400
O    0.6057621024   0.6672757139  -2.3208689603
C   -0.5342589387   1.2510684881  -1.8113436849
C   -1.5242016668   0.3933773275  -1.3394243438
C   -2.7196589311   0.9070742746  -0.8315272037
C   -3.8537252820   0.0418150931  -0.4332296373
C   -3.7844574243  -0.9905140694   0.4417769646
C   -4.9781959064  -1.7931269106   0.8074989382
C   -6.1778232916  -1.2000007261   1.2191682691
C   -7.2959831409  -1.9745572796   1.4953707259
H   -8.2205073502  -1.4957566772   1.8046431709
C   -7.2316469805  -3.3629862008   1.3723979672
H   -8.1061501513  -3.9729562945   1.5800502089
C   -6.0339857060  -3.9766311944   1.0254789442
H   -5.9647789135  -5.0598987277   0.9770984008
H   -6.2301732876  -0.1181580111   1.3021499256
C   -4.9087980829  -3.1929870931   0.7668910833
S   -3.3566241225  -3.9771892545   0.3764589285
C   -2.2893683609  -2.8156729288   1.2085280435
C   -1.1985256038  -3.2857985370   1.9311968252
C   -0.3708841899  -2.4045831572   2.6172265118
C   -0.6471469131  -1.0325859803   2.5816225882
O    0.0831348484  -0.0929941069   3.2464047793
C    1.0755016424  -0.5703592252   4.1739763910
H    0.6003272688  -1.2244031550   4.9184643934
H    1.8513384506  -1.1387966448   3.6424151494
C    1.6962579496   0.6055196771   4.8761476792
O    2.5109661074   1.3292997721   3.9643125251
C    3.2871587155   2.3249670378   4.6246598810
H    3.9528867108   1.8538645722   5.3676117944
H    2.6328718829   3.0356576464   5.1574493183
C    4.0974621939   3.0930639143   3.6156687951
O    5.0722708060   2.2388254250   3.0267941326
C    5.8764755873   2.9417399453   2.0877518765
H    6.4266991768   3.7589803075   2.5858647423
H    5.2451548138   3.3882597946   1.3023762846
C    6.8836220454   2.0080789511   1.4726967435
H    7.5550636365   2.6040877716   0.8321478240
H    7.4959942924   1.5340914094   2.2579870528
O    6.2203278643   1.0070194855   0.7025557314
C    7.1438708309   0.2266142838  -0.0451649136
H    7.9607147982  -0.1424267830   0.5992214132
H    7.6040855728   0.8345434278  -0.8420515463
C    6.4380983293  -0.9869106253  -0.6034088532
O    5.3308302638  -0.6983116114  -1.4653699598
C    5.6919259023  -0.0512351505  -2.6911761337
C    4.5511586732  -0.1848735180  -3.6662964920
H    4.3260384389  -1.2461746866  -3.8586863733
H    4.8479911467   0.2828633023  -4.6193259799
H    6.5844746112  -0.5291335959  -3.1227083334
H    5.9146498528   1.0117674310  -2.5159012502
H    7.1730706184  -1.6075416687  -1.1395350425
H    6.0223143300  -1.5739984344   0.2218357493
H    4.5866568400   3.9345064113   4.1360927492
H    3.4364006002   3.5117418905   2.8387918355
H    2.3035224096   0.2104851215   5.7079399836
H    0.9155685310   1.2549875013   5.3062133449
C   -1.7333503595  -0.5552239579   1.8433092569
H   -1.9466941072   0.5098248324   1.8432534367
H    0.4610267445  -2.8026708016   3.1858756186
H   -0.9976368467  -4.3524506629   1.9801811603
C   -2.5579132343  -1.4354680737   1.1429767812
C   -5.1192338872   0.4269726919  -1.1043304233
C   -5.5318399593   1.7662821080  -1.0699539058
S   -4.4752009981   2.9822276303  -0.3041988421
C   -6.7534831831   2.1553737950  -1.6200822863
H   -7.0651511933   3.1951735850  -1.5733561762
C   -7.5527152897   1.2091230372  -2.2509762311
C   -7.1189480435  -0.1125496098  -2.3615633046
H   -7.7255716873  -0.8442072265  -2.8872208304
H   -8.5005472555   1.5129691141  -2.6859861489
C   -5.9111347361  -0.4970559712  -1.7955959637
H   -5.5776476343  -1.5285714041  -1.8669068501
C   -2.9131415029   2.2988794780  -0.8316043503
C   -1.9075405834   3.1514894889  -1.2792183645
H   -2.0626428837   4.2267219377  -1.2747648400
H   -1.3784005432  -0.6799746381  -1.4057112710
C   -0.7160071395   2.6346404671  -1.7689251911
H    0.0485663136   3.3141326106  -2.1268033658
H    0.4604205508   1.5653402758  -4.1909669794
H    1.9297267724  -0.5326194008  -4.1938964792
O    3.4123348220   0.4766788266  -3.1216368722
H    2.5977413864   0.9220053366  -4.9843030812
C    2.7794698517  -2.9543499918  -2.0477103656
H    3.8243405300  -2.7071370465  -1.8766313774
C    2.4229393299  -3.6890367945  -3.1748817426
H    3.1908778255  -4.0115951813  -3.8728463835
C    1.0884419575  -4.0184618744  -3.4060034157
H    0.8140451795  -4.5959091224  -4.2845438966
C    0.1095783931  -3.6096063489  -2.5041722962
H   -0.9330308632  -3.8661858114  -2.6721701540
C    0.4659859781  -2.8677605278  -1.3814169392
H   -0.2959129666  -2.5513343177  -0.6738486801
C    1.7996375344  -2.5322879091  -1.1450409081
C    2.1515605014  -1.7301245174   0.0869702505
H    1.2311700643  -1.5386201388   0.6488767758
C    3.1649901830  -2.4187332297   0.9855695481
N    2.6420662244  -0.3536662164  -0.3280450642
C    2.7586462671   0.6241907130   0.8226930750
H    1.9940929993   0.3576698249   1.5549752750
H    3.7477397567   0.4935926899   1.2716522294
C    2.5641693650   2.0437353025   0.3680395548
C    1.5181421553   2.8007870090   0.8988043618
H    0.8326454013   2.3410991762   1.6070442121
C    1.3645569920   4.1380413326   0.5409018367
H    0.5518045156   4.7204428203   0.9667275119
C    2.2421846582   4.7221575815  -0.3686244755
H    2.1207937689   5.7644416621  -0.6516532406
C    3.2777720310   3.9655499549  -0.9160091834
H    3.9683750231   4.4179070290  -1.6231179679
C    3.4450664567   2.6360379561  -0.5411286368
H    4.2743931920   2.0569562013  -0.9378006565
H    1.9779472065   0.0220247949  -1.0221409412
H    3.5566404957  -0.4292250534  -0.8118828580
H    4.0753551623  -2.6773375906   0.4373108672
H    2.7241449691  -3.3491563345   1.3549765022
H    3.4329718652  -1.8023435233   1.8490152896
  119
G(CENSO)=       -3429.48021999  G(xTB)=        -178.79653607        Conformer 19
C    1.2532593123  -0.5326394439  -3.7278391821
C    0.0890913869  -0.4331078526  -2.7749378379
H   -0.7880424198  -0.8807910506  -3.2619908742
O   -0.1285027166   0.9600313205  -2.5090096674
C   -1.2464463586   1.3452435914  -1.8312328619
C   -2.2652607044   0.4888842778  -1.4193137535
C   -3.4090414517   1.0150888996  -0.8006368626
C   -4.5486951770   0.1627208550  -0.3878787096
C   -4.4453581162  -0.9207760324   0.4211601528
C   -5.6245463900  -1.7158548540   0.8440818742
C   -6.7830244906  -1.1174064131   1.3566583912
C   -7.8897733198  -1.8823272575   1.6967178845
H   -8.7808398659  -1.3984406081   2.0858701425
C   -7.8561135138  -3.2682309817   1.5379588820
H   -8.7222512023  -3.8710686251   1.7955583969
C   -6.6964158334  -3.8893824814   1.0913922463
H   -6.6483990759  -4.9722230112   1.0158205066
H   -6.8113389743  -0.0379114292   1.4727956225
C   -5.5800486964  -3.1159288994   0.7688756475
S   -4.0751613266  -3.9217831972   0.2558436698
C   -2.9184797207  -2.7888940150   1.0045484756
C   -1.7615888972  -3.2906282461   1.6064155786
C   -0.8711188905  -2.4318904273   2.2239316878
C   -1.1280443787  -1.0542848866   2.2479398961
O   -0.2076181962  -0.2980158843   2.9099639199
C   -0.3210507510   1.1319786705   2.8319695830
H   -0.2208689983   1.4550214372   1.7843293762
H   -1.2976995605   1.4670637930   3.2119232738
C    0.7501425622   1.7432827271   3.7051184918
O    2.0866684905   1.4592438061   3.2941926516
C    2.6696535473   0.2898527272   3.8783922163
H    2.4130947519  -0.6101683095   3.3017973724
H    2.2893748297   0.1494942653   4.9015104254
C    4.1636942116   0.4587643142   3.9658105298
O    4.7852090186   0.3161676531   2.6773457861
C    6.1380077512   0.7927072368   2.7142877226
H    6.6524005157   0.3954908260   3.6033568121
H    6.1408103822   1.8926348411   2.7803098054
C    6.8991026964   0.3348718916   1.5006817668
H    7.9389630750   0.6886619152   1.6003221875
H    6.9172756665  -0.7650255146   1.4467843211
O    6.3018983805   0.8764220661   0.3240745627
C    7.0546813528   0.5563940528  -0.8458985308
H    7.1250577502  -0.5377641137  -0.9724047633
H    8.0774633845   0.9576970169  -0.7576215487
C    6.4048356194   1.1781029535  -2.0522829332
O    5.2040970374   0.4642232303  -2.3855155290
C    4.6021459116   0.9827153262  -3.5804201384
C    3.5112490971   0.0685103691  -4.0687603218
H    3.8964232700  -0.9553544939  -4.2064800581
H    3.1846888162   0.4421264386  -5.0529269993
H    5.3653534661   1.0494240868  -4.3715328118
H    4.2058493287   1.9930090595  -3.3948581779
H    6.1753675109   2.2396519282  -1.8608283238
H    7.1063853474   1.1225381983  -2.8992024904
H    4.5710114996  -0.3050542908   4.6475839095
H    4.3947372934   1.4512725668   4.3828511054
H    0.6001377717   1.4371923568   4.7514375420
H    0.6289670544   2.8326884856   3.6494735871
C   -2.2741516048  -0.5466508648   1.6414293704
H   -2.5012232798   0.5125628657   1.6629000973
H    0.0207958647  -2.8140832240   2.7109908623
H   -1.5700614133  -4.3598891285   1.6125247452
C   -3.1749194977  -1.4118069903   1.0031044403
C   -5.8423845561   0.6428383715  -0.9287869490
C   -6.1878903453   1.9925277856  -0.7648054046
S   -5.0325692746   3.1010316710   0.0209372534
C   -7.4269504851   2.4722693725  -1.1911598557
H   -7.6865618070   3.5174017009  -1.0466097976
C   -8.3148960292   1.6100108415  -1.8234889433
C   -7.9561380813   0.2819584420  -2.0572831453
H   -8.6365887171  -0.3827421082  -2.5815623499
H   -9.2768669349   1.9850186864  -2.1610271439
C   -6.7289017408  -0.1942044405  -1.6163880141
H   -6.4520212497  -1.2314740326  -1.7829976937
C   -3.5285793185   2.4008689913  -0.6367104426
C   -2.4795040179   3.2465359921  -1.0043357550
H   -2.5671414866   4.3203097143  -0.8642522299
H   -2.2052079047  -0.5825058808  -1.5754624761
C   -1.3408250497   2.7230881806  -1.5878759038
H   -0.5333777962   3.3747685005  -1.9072954811
H    0.2812043105  -0.9708813640  -1.8341024854
H    1.4292125447  -1.5988893520  -3.9489027968
O    2.4134165627   0.0702763420  -3.1560888447
H    0.9995202952  -0.0261786461  -4.6730368469
C    4.9172564169  -2.8450322829  -1.6291275818
H    4.3825226491  -2.5971992248  -2.5422341804
C    6.0806213266  -3.6072883913  -1.6885462343
H    6.4504620089  -3.9552142658  -2.6491115850
C    6.7679129540  -3.9223362485  -0.5190250784
H    7.6759523466  -4.5175892716  -0.5627266852
C    6.2840293339  -3.4742054285   0.7079953625
H    6.8152344245  -3.7163511039   1.6245198695
C    5.1195969747  -2.7135381204   0.7667980424
H    4.7581034942  -2.3648994595   1.7310773629
C    4.4263092041  -2.3909712068  -0.4034266829
C    3.1570455466  -1.5657975732  -0.3640651329
H    2.7176677815  -1.5482324347  -1.3663806894
C    2.1340709935  -2.0673077785   0.6374805291
N    3.5362248303  -0.1157253794  -0.0981583347
C    2.3852852725   0.8589427621   0.0038151119
H    1.6533641566   0.5789537204  -0.7542844439
H    1.9559442380   0.7438177742   1.0023114867
C    2.8588292544   2.2708970207  -0.2185529323
C    2.5022389715   2.9494227008  -1.3859244152
H    1.8893123905   2.4435948453  -2.1258834853
C    2.9317876902   4.2575647011  -1.5996341922
H    2.6413876436   4.7784457930  -2.5082447349
C    3.7332470207   4.8924252817  -0.6548673110
H    4.0721882483   5.9112081653  -0.8227568355
C    4.0951656709   4.2180773861   0.5106174426
H    4.7178508818   4.7101389228   1.2529512038
C    3.6538386504   2.9178612738   0.7326020946
H    3.9244582245   2.3971269855   1.6456275946
H    4.1531861503   0.1782576250  -0.8805712143
H    4.0958916149  -0.0466185757   0.7653288324
H    1.2167413388  -1.4745889099   0.6048035995
H    2.5222354139  -2.0580942771   1.6596257452
H    1.8760706370  -3.0991118575   0.3809334695
  119
G(CENSO)=       -3429.47973205  G(xTB)=        -178.79985966        Conformer 20
C    1.4978273916  -0.7269920159  -3.7317849709
C    0.2011504631  -0.5013102829  -2.9973425779
H   -0.6350776745  -0.5605788652  -3.7089185886
O    0.2456316902   0.8027730653  -2.4026111427
C   -0.8359780152   1.2332982093  -1.6971422430
C   -1.9503525509   0.4517217425  -1.4002225385
C   -3.0154700896   1.0018935667  -0.6729120068
C   -4.2245247118   0.2160023057  -0.3410194292
C   -4.1983999595  -0.9948139650   0.2687352628
C   -5.4270006917  -1.7569583598   0.5914151570
C   -6.5103890535  -1.1828300873   1.2677070395
C   -7.6701985176  -1.9096303189   1.4984359168
H   -8.5041292502  -1.4448829508   2.0163115008
C   -7.7635605750  -3.2322468327   1.0633380106
H   -8.6715231702  -3.8030898667   1.2357352527
C   -6.6790404525  -3.8402924445   0.4429842213
H   -6.7311437804  -4.8836949367   0.1441728085
H   -6.4397342756  -0.1496472238   1.5957432856
C   -5.5092249414  -3.1094871059   0.2282410548
S   -4.1072695659  -3.9023333257  -0.5345987603
C   -2.8129105099  -3.0471157835   0.3447504443
C   -1.6595154371  -3.7423676513   0.7151627763
C   -0.6626827240  -3.1031232592   1.4304631375
C   -0.8096562044  -1.7567345210   1.7911474293
O    0.2248583687  -1.2211570596   2.5052702546
C   -0.0170116273   0.0114092193   3.2073697665
H   -0.1484596225   0.8442210830   2.5012924201
H   -0.9322894256  -0.0899153034   3.8063958839
C    1.1420115406   0.2880291217   4.1314039422
O    2.2247369543   0.8863982186   3.4151848047
C    3.3085622371   1.2297005111   4.2819468649
H    3.9455292581   0.3501341137   4.4693981632
H    2.9178826201   1.5749640002   5.2519559712
C    4.1188020824   2.3656740551   3.7117240660
O    4.8911636507   1.9424645022   2.5822750174
C    5.7194375231   3.0026023362   2.0858604449
H    6.2732319258   3.4579730894   2.9212000431
H    5.0969125647   3.7812395517   1.6165857988
C    6.7199940728   2.4578854862   1.1029102829
H    7.4417425428   3.2572775028   0.8673385317
H    7.2765683766   1.6192009330   1.5534601052
O    6.0517660577   2.0360255796  -0.0843402992
C    6.9650429918   1.5054939520  -1.0435702114
H    7.4181169797   0.5720239351  -0.6687144457
H    7.7790328901   2.2251435425  -1.2302038386
C    6.2588567518   1.2604064366  -2.3494161519
O    5.3077017452   0.1986272984  -2.2193957285
C    4.7758596770  -0.1664555419  -3.5016160115
C    3.7925177820  -1.3040314322  -3.3569400595
H    4.2217531083  -2.0709713210  -2.7013467724
H    3.6346231838  -1.7552553364  -4.3471419445
H    5.6022638730  -0.4968216546  -4.1521693548
H    4.2986999868   0.7058597971  -3.9787948745
H    5.7552580088   2.1799799422  -2.6892349121
H    7.0177894126   0.9873499208  -3.0998163369
H    4.8022839903   2.7203796678   4.4993624624
H    3.4575337936   3.1999610806   3.4300596240
H    1.4622761908  -0.6451509678   4.6221763870
H    0.7928595806   0.9818432971   4.9127867875
C   -1.9561350128  -1.0566776744   1.4218039879
H   -2.0967144417  -0.0174231256   1.6969105664
H    0.2189611105  -3.6480633962   1.7526661648
H   -1.5555721709  -4.7961793330   0.4713778615
C   -2.9558351826  -1.6927291858   0.6710633655
C   -5.4795327790   0.8985373580  -0.7312906587
C   -5.6703012650   2.2376842329  -0.3585330758
S   -4.3743343186   3.0996151832   0.5116057195
C   -6.8656628192   2.8979563445  -0.6477769738
H   -7.0044688131   3.9315030374  -0.3422832680
C   -7.8636235922   2.2338984315  -1.3510130358
C   -7.6589859188   0.9255382994  -1.7911157769
H   -8.4241416415   0.4184944880  -2.3717429477
H   -8.7903321170   2.7510603936  -1.5829610149
C   -6.4755270876   0.2674039187  -1.4858159809
H   -6.3174696448  -0.7552568310  -1.8168763890
C   -2.9753781786   2.3513184490  -0.3041853363
C   -1.8452626028   3.1232142269  -0.5859349727
H   -1.8118120986   4.1695240549  -0.2945708569
H   -2.0190265332  -0.5825682033  -1.7178725567
C   -0.7790117228   2.5673272296  -1.2683493081
H    0.0961664036   3.1624168540  -1.5091505738
H    0.0670413565  -1.2738994063  -2.2260037892
H    1.3814983641  -1.6318329491  -4.3494829707
O    2.5439412520  -0.9126190170  -2.7816003794
H    1.7084029731   0.1225860393  -4.4013715548
C    2.5037359749  -2.8037554626   0.0342554831
H    1.6842517118  -2.2540047471   0.4873221807
C    2.2347110630  -3.9007292118  -0.7766491993
H    1.2048084288  -4.1960061775  -0.9596209786
C    3.2833879614  -4.6267849996  -1.3354643144
H    3.0776953423  -5.4948240078  -1.9559371145
C    4.5978104054  -4.2419540511  -1.0830116501
H    5.4223408210  -4.8064803580  -1.5098827535
C    4.8645524217  -3.1355634697  -0.2803707900
H    5.8971530167  -2.8584354050  -0.0933885626
C    3.8174273206  -2.4059971666   0.2906751002
C    4.0689327107  -1.2456257726   1.2311644564
H    3.2901777218  -1.2467959073   2.0036780081
C    5.4432237997  -1.2574198825   1.8861258579
N    3.9079496532   0.0973796790   0.5323888937
C    2.5080278379   0.5062434665   0.1384805661
H    2.2184326041  -0.1001751997  -0.7213515851
H    1.8640726667   0.2903673552   0.9930161589
C    2.4913447824   1.9728546534  -0.2028518981
C    2.8799619369   2.4035884126  -1.4726381015
H    3.1600817006   1.6647439047  -2.2163751600
C    2.8920355526   3.7586104078  -1.7846049948
H    3.1937193613   4.0824461540  -2.7772557949
C    2.5052350964   4.6987499816  -0.8300320248
H    2.5081994787   5.7574905794  -1.0753560535
C    2.1043491447   4.2750043281   0.4347810605
H    1.7892870481   5.0021157125   1.1786995779
C    2.0992591239   2.9173655104   0.7472280720
H    1.7897513551   2.5820981466   1.7330371480
H    4.5027463037   0.1290369991  -0.3106670594
H    4.2724714735   0.8197233770   1.1805552249
H    5.5111781978  -0.4759650740   2.6464822629
H    6.2417156271  -1.0945393364   1.1542124142
H    5.6098064621  -2.2247900623   2.3674983629
