# Supplementary material for: Chiral Induction and Memory via Supramolecular Deracemization
Source: Angew Chem Int Ed Engl. 2025 Aug 5;64(38):e202510584. doi: 10.1002/anie.202510584 (PMC12435425; doi:10.1002/anie.202510584)
Supplement: Supplementary file 2 — Supporting Information [file ANIE-64-e202510584-s001.zip › BTX-21c7-P-anti-S-MDBA.xyz]

  119
G(CENSO)=       -3429.48801996  G(xTB)=        -178.80508514        Conformer 1
C    0.7424631806   1.2504819888  -4.1475204138
C   -0.3884349401   1.0754822508  -3.1694031091
H   -1.3369182399   1.3156876143  -3.6704543125
O   -0.1724374667   1.9770375142  -2.0727011927
C   -1.1225627794   2.0467158950  -1.1000950041
C   -2.2410336497   1.2206838581  -1.0358391410
C   -3.1715695136   1.3776746372   0.0008826359
C   -4.3787694278   0.5255805336   0.0845793097
C   -4.3343387364  -0.8276616831   0.0119522890
C   -5.5307253500  -1.6982813265   0.0205450108
C   -6.5392973292  -1.5919829685   0.9854151807
C   -7.6686413579  -2.3965475343   0.9231899864
H   -8.4454397245  -2.2958541173   1.6756343830
C   -7.8044388399  -3.3315480447  -0.1036280298
H   -8.6885790644  -3.9601822632  -0.1590418767
C   -6.7893319312  -3.4934445993  -1.0388147862
H   -6.8717733699  -4.2519486815  -1.8125861317
H   -6.4358411267  -0.8561746001   1.7778056921
C   -5.6482879660  -2.6931315006  -0.9633656868
S   -4.3354109501  -2.9294224035  -2.1490561961
C   -2.9520954165  -2.5734753669  -1.0815891895
C   -1.7565414994  -3.2830033470  -1.2250002149
C   -0.7032172144  -3.0505473719  -0.3574209550
C   -0.8444029283  -2.1217917536   0.6827409440
O    0.2204482263  -2.0154908371   1.5296163843
C    0.0618600121  -1.2115822960   2.7108518324
H   -0.0977939171  -0.1571866870   2.4410757145
H   -0.8064087077  -1.5657070115   3.2836676301
C    1.2955228396  -1.3547195524   3.5601169424
O    2.3762180140  -0.6112370214   2.9952540794
C    3.5311417881  -0.6504331632   3.8381858780
H    4.0616349241  -1.6079528650   3.7182021598
H    3.2302367633  -0.5570620752   4.8935711468
C    4.4461268922   0.5040570879   3.5363908216
O    5.0278381129   0.3705266546   2.2345263026
C    5.9368473349   1.4495828177   1.9734410168
H    6.6432206210   1.5410860088   2.8128505605
H    5.3810868835   2.3969734902   1.8844486862
C    6.7291616160   1.1855752991   0.7233720171
H    7.5234370765   1.9476291710   0.6595569115
H    7.2098022635   0.1944180351   0.7745723715
O    5.8794974260   1.2702887348  -0.4188495718
C    6.6173495594   1.1753723581  -1.6352879709
H    7.1500197710   0.2108457198  -1.6878140745
H    7.3655895735   1.9833506112  -1.6919313061
C    5.6756569274   1.3133950367  -2.8016405635
O    4.7626918161   0.2084067942  -2.8018385141
C    4.1775636142  -0.0565436781  -4.0827894059
C    3.0505105963   0.8685108658  -4.4808230697
H    2.7870228596   0.6347440062  -5.5264725343
H    3.3606643623   1.9264154337  -4.4453627096
H    3.7987425215  -1.0830390464  -4.0410204661
H    4.9567578526  -0.0123655203  -4.8587356327
H    5.1342847735   2.2690089265  -2.7412689396
H    6.2721202521   1.3109138572  -3.7265435842
H    5.2466875925   0.5092052940   4.2932871523
H    3.8988244089   1.4568044703   3.6112981641
H    1.5631041934  -2.4188658729   3.6644640357
H    1.0604833000  -0.9635387782   4.5629976864
C   -2.0194936807  -1.3874259836   0.8090706226
H   -2.1455900243  -0.6497753432   1.5932849087
H    0.2186905802  -3.6177194888  -0.4428181060
H   -1.6599386215  -4.0404929337  -1.9980009792
C   -3.0699686847  -1.5885324853  -0.0959171428
C   -5.6286856057   1.3021183220   0.2461405603
C   -5.6801314445   2.3114924576   1.2210438640
S   -4.2298602637   2.6890424836   2.1884928020
C   -6.8589055421   3.0217460928   1.4550402483
H   -6.8859116293   3.7929466259   2.2201329186
C   -7.9857209127   2.7552059095   0.6870642000
C   -7.9283352899   1.8059766438  -0.3341379332
H   -8.7974217932   1.6234932954  -0.9594426657
H   -8.9003099179   3.3132069687   0.8662381134
C   -6.7585894479   1.0917571113  -0.5537733404
H   -6.7139881468   0.3472013301  -1.3432868877
C   -2.9966401070   2.4064531174   0.9319798448
C   -1.8619250836   3.2208648920   0.8741951812
H   -1.7237929237   4.0179850664   1.5996625002
H   -2.4139090689   0.4453213991  -1.7731993085
C   -0.9250953235   3.0380108499  -0.1274238253
H   -0.0509505671   3.6786901727  -0.1929061349
H   -0.4310871088   0.0358350548  -2.8117736190
H    0.4591334241   0.7683297914  -5.0975064918
O    1.9269853069   0.6477879357  -3.6299047665
H    0.9029045275   2.3232392245  -4.3441837187
C    4.3040457746  -3.3631528345   1.5820861646
H    3.3314387816  -3.4974460212   2.0501271771
C    5.4250468044  -4.0046995166   2.1034896034
H    5.3242858187  -4.6434460081   2.9768769796
C    6.6718817502  -3.8184619987   1.5126608271
H    7.5488883446  -4.3118072918   1.9225602694
C    6.7909464799  -2.9998839170   0.3903645674
H    7.7610573057  -2.8556343239  -0.0779061409
C    5.6684167169  -2.3709042074  -0.1389880010
H    5.7719457305  -1.7462628386  -1.0242475992
C    4.4173574419  -2.5414776322   0.4608286046
C    3.1833947796  -1.8682365843  -0.0925400131
C    2.8223637081  -2.3772365045  -1.4800784498
H    2.3522401290  -2.0288262918   0.5993747389
N    3.4003193870  -0.3661928957  -0.1071578774
C    2.1350814406   0.4481787232  -0.2505730859
H    1.7816916823   0.3247666257  -1.2755095432
H    1.4104018680   0.0265983847   0.4501845217
C    2.4013345840   1.8965834443   0.0495544084
C    2.2659264923   2.3810795602   1.3517268270
H    1.9649535826   1.7003214407   2.1439155517
C    2.5112873672   3.7228518419   1.6320731829
H    2.3970827369   4.0931473954   2.6475245201
C    2.8942872896   4.5895183089   0.6104820906
H    3.0825478903   5.6377338677   0.8269953419
C    3.0254925107   4.1109569602  -0.6925987266
H    3.3126339836   4.7863568464  -1.4941842740
C    2.7760966079   2.7711546751  -0.9716725203
H    2.8481195795   2.3956675345  -1.9884534029
H    4.0381538113  -0.1102186208  -0.8774800097
H    3.8812236071  -0.0909585402   0.7701121304
H    3.6624837816  -2.2551617996  -2.1694730027
H    1.9423036501  -1.8736550846  -1.8903865809
H    2.6007480385  -3.4460208197  -1.4091747579
  119
G(CENSO)=       -3429.48782527  G(xTB)=        -178.80532035        Conformer 2
C    0.6444978802   1.4334293730  -4.2096698076
C   -0.3972159428   1.1514548095  -3.1623198359
H   -1.3903453983   1.3316736845  -3.5968764524
O   -0.1813505093   2.0406999097  -2.0538693612
C   -1.1309789714   2.0771815575  -1.0782640659
C   -2.2239069851   1.2165098386  -1.0165462537
C   -3.1661408918   1.3498350719   0.0121905276
C   -4.3503134034   0.4650378228   0.0900158809
C   -4.2719198748  -0.8875994797   0.0303789202
C   -5.4476647595  -1.7862082233   0.0530913349
C   -6.4606654235  -1.6816979982   1.0138680910
C   -7.5694316947  -2.5154120576   0.9708659224
H   -8.3492054188  -2.4158806108   1.7203658087
C   -7.6801625574  -3.4792153628  -0.0320471200
H   -8.5479435297  -4.1313645846  -0.0723038682
C   -6.6600381992  -3.6384271340  -0.9619883290
H   -6.7220240457  -4.4180033207  -1.7164719028
H   -6.3763547116  -0.9256936928   1.7892451173
C   -5.5396125450  -2.8078398184  -0.9058186547
S   -4.2195114795  -3.0435237783  -2.0829346617
C   -2.8476530277  -2.6264526009  -1.0231916078
C   -1.6366280315  -3.3129945067  -1.1466067425
C   -0.5883529831  -3.0335505741  -0.2867953145
C   -0.7509300013  -2.0790014770   0.7274883518
O    0.3092936524  -1.9250452072   1.5727023753
C    0.1461201948  -1.0543491507   2.7041528755
H   -0.0034358172  -0.0168138992   2.3713178550
H   -0.7295903667  -1.3687078082   3.2886592583
C    1.3665440789  -1.1585218092   3.5766903570
O    2.4625924732  -0.4530649837   2.9936042532
C    3.6149431117  -0.4894395466   3.8429655511
H    4.1264226874  -1.4614974474   3.7501590244
H    3.3136918860  -0.3594638045   4.8941005344
C    4.5425181665   0.6404007391   3.4910372508
O    5.1043072035   0.4252919567   2.1933072949
C    5.8640467408   1.5616655773   1.7663829079
H    6.5219518892   1.8961955664   2.5842663008
H    5.1872427224   2.3917753238   1.5085403469
C    6.7461472159   1.2140884411   0.5977853320
H    7.3726391407   2.0961764012   0.3947157996
H    7.4097273644   0.3712077593   0.8487928546
O    5.9749004232   0.8915717239  -0.5666053720
C    6.7242949505   1.0970034874  -1.7695557548
H    7.7303098269   0.6597643143  -1.6689076930
H    6.8335759720   2.1779440111  -1.9517727517
C    6.0525876410   0.4302813970  -2.9382728346
O    4.7714953054   1.0087473624  -3.1701539641
C    4.2107387925   0.5484225258  -4.3994501683
C    2.9404747569   1.2921690696  -4.7100521054
H    2.6366827399   1.0228538208  -5.7354568550
H    3.1170189406   2.3803582089  -4.6838209073
H    4.0167771405  -0.5358751278  -4.3546723237
H    4.9184680971   0.7315391724  -5.2251385246
H    6.7021927586   0.5727153224  -3.8185589250
H    5.9630906960  -0.6551437031  -2.7630960038
H    5.3469828494   0.6849605462   4.2428134600
H    3.9948632667   1.5962354696   3.5141980448
H    1.6255686492  -2.2167498349   3.7431401244
H    1.1198193638  -0.7118137579   4.5532598901
C   -1.9423312515  -1.3683300085   0.8330692166
H   -2.0849002987  -0.6129246273   1.5969550946
H    0.3441892024  -3.5859549766  -0.3577374794
H   -1.5227723481  -4.0891610772  -1.8983062658
C   -2.9891646396  -1.6187548790  -0.0635168007
C   -5.6211985936   1.2098114040   0.2342207778
C   -5.7098450037   2.2213724631   1.2039305673
S   -4.2801227601   2.6394421081   2.1854589459
C   -6.9097036229   2.9005333931   1.4223221930
H   -6.9659128872   3.6734805667   2.1839803791
C   -8.0202969560   2.6012011562   0.6428077582
C   -7.9263945787   1.6500618822  -0.3739006827
H   -8.7832982263   1.4419543454  -1.0079449433
H   -8.9514054686   3.1352431660   0.8094932527
C   -6.7358835262   0.9660836644  -0.5772772483
H   -6.6629154329   0.2193184972  -1.3626608496
C   -3.0271240137   2.3854407923   0.9421604308
C   -1.9136185700   3.2290768001   0.8923539371
H   -1.8027621673   4.0308199977   1.6174044310
H   -2.3683051415   0.4316740547  -1.7498802013
C   -0.9662286489   3.0723377882  -0.1041081309
H   -0.1129617283   3.7406302686  -0.1660592391
H   -0.3407963623   0.1042530695  -2.8296765886
H    0.3371737218   0.9366145168  -5.1449614125
O    1.9119046497   0.9369845443  -3.7870323716
H    0.6958105809   2.5176826884  -4.4013562318
C    3.5442152457  -3.3838704711   1.4421533260
H    2.4774228546  -3.4051169984   1.6488284122
C    4.4157634431  -4.1805404066   2.1809671383
H    4.0242269008  -4.8308588180   2.9585652639
C    5.7840089673  -4.1371314450   1.9277178129
H    6.4662775872  -4.7536468507   2.5065723976
C    6.2759304110  -3.3006490331   0.9268995047
H    7.3429295141  -3.2630487052   0.7248435667
C    5.4043585961  -2.5129285241   0.1816945499
H    5.8014449014  -1.8610688882  -0.5931859165
C    4.0305438456  -2.5455858103   0.4379770791
C    3.0638023626  -1.6867707358  -0.3461653027
C    3.1118309298  -1.9389119767  -1.8442910094
H    2.0544933307  -1.8601340340   0.0352210340
N    3.3469091462  -0.2279104042  -0.0374911236
C    2.2391944956   0.7259366541  -0.4106246426
H    2.1207311191   0.6928767466  -1.4952726647
H    1.3290657843   0.3547393476   0.0721415369
C    2.5765485846   2.1178454426   0.0481305991
C    2.2251067432   2.5478899269   1.3294080232
H    1.6973523080   1.8708305419   1.9962321760
C    2.5458218788   3.8354694058   1.7512155367
H    2.2640533877   4.1638068799   2.7481323066
C    3.2208020148   4.7025773149   0.8947264534
H    3.4675386667   5.7089321278   1.2224205908
C    3.5737397630   4.2781518632  -0.3851562292
H    4.0961721585   4.9531240769  -1.0578772578
C    3.2535761880   2.9908127266  -0.8068434719
H    3.5326417522   2.6516729165  -1.8009986045
H    4.2286409379   0.0786041817  -0.4855087187
H    3.5330372883  -0.1389101040   0.9728732272
H    4.1147090447  -1.7577873920  -2.2414693923
H    2.3971116722  -1.3138660770  -2.3869210196
H    2.8589220154  -2.9870338778  -2.0291060006
  119
G(CENSO)=       -3429.48349282  G(xTB)=        -178.80233046        Conformer 3
C    0.7582415033   1.1567342597  -4.3140417342
C   -0.2500946426   0.9137830551  -3.2230652524
H   -1.2539101816   0.9545885742  -3.6685401044
O   -0.1027548898   1.9452429951  -2.2354585202
C   -1.0383726979   2.0345224338  -1.2496419845
C   -2.1154691303   1.1634543984  -1.1025811536
C   -3.0425623710   1.3600082863  -0.0680088379
C   -4.2324727457   0.4908400973   0.0796066250
C   -4.1762812558  -0.8632619931   0.0819201885
C   -5.3677929632  -1.7385882989   0.1622544567
C   -6.3457835044  -1.6000264803   1.1537308009
C   -7.4682455477  -2.4168957417   1.1614706785
H   -8.2213711139  -2.2918295626   1.9340551652
C   -7.6274937127  -3.3952363985   0.1795077765
H   -8.5061080297  -4.0340198195   0.1801152365
C   -6.6425788194  -3.5857054761  -0.7823759381
H   -6.7427725210  -4.3759075895  -1.5214705061
H   -6.2246228966  -0.8307235622   1.9111369377
C   -5.5085515623  -2.7725588809  -0.7767923511
S   -4.2277538151  -3.0416696059  -1.9907780930
C   -2.8210724274  -2.6523046624  -0.9654666174
C   -1.6378538032  -3.3820448616  -1.0975731394
C   -0.5696956154  -3.1291979473  -0.2544019350
C   -0.6820795816  -2.1551415399   0.7483245780
O    0.4023128442  -2.0248761900   1.5682642475
C    0.2646739885  -1.2284116353   2.7561340056
H    0.0692169237  -0.1780797606   2.4975684575
H   -0.5756474571  -1.6059672750   3.3554529259
C    1.5297268690  -1.3470402297   3.5655934945
O    2.5678876870  -0.5456429970   2.9908074988
C    3.7582293852  -0.5389180625   3.7941856564
H    4.3181509918  -1.4769679144   3.6501466286
H    3.4874144427  -0.4568368635   4.8574306996
C    4.6034974849   0.6538455996   3.4319024383
O    5.1375881133   0.4828626162   2.1197335500
C    5.7298158262   1.6810804096   1.6161170750
H    6.4096836150   2.1216101993   2.3634403651
H    4.9477587515   2.4214346375   1.3828598725
C    6.5437571586   1.3622758995   0.3897630367
H    7.0065374993   2.2953550581   0.0335897942
H    7.3453483612   0.6484230949   0.6371093575
O    5.7024168551   0.8008351534  -0.6261048843
C    6.3773646272   0.6185606045  -1.8821078063
H    6.0181924992  -0.3237936664  -2.3106403136
H    7.4596123881   0.5144189016  -1.7179297858
C    6.1194629361   1.7699894759  -2.8347643116
O    4.7657384582   1.8522110776  -3.2794535595
C    4.4383669285   0.9257064628  -4.3132392275
C    3.0556044251   1.2264819266  -4.8290780073
H    2.8831549043   0.6214441344  -5.7352341149
H    2.9821694951   2.2903355942  -5.1092910340
H    4.4841935382  -0.1139342850  -3.9533713203
H    5.1473560886   1.0272224362  -5.1518695420
H    6.3312081511   2.7215051325  -2.3313836520
H    6.8018115714   1.6800509886  -3.6968390880
H    5.4213504739   0.7433838102   4.1657148292
H    3.9943628016   1.5707297452   3.4836050222
H    1.8432965732  -2.4006386465   3.6333362513
H    1.3157458799  -0.9847395612   4.5828919899
C   -1.8464225408  -1.4008216349   0.8625742649
H   -1.9522930527  -0.6325429464   1.6203313843
H    0.3380129184  -3.7206139827  -0.3288910805
H   -1.5625084540  -4.1731063440  -1.8385202757
C   -2.9132646926  -1.6278811976  -0.0169002895
C   -5.4972213494   1.2514967648   0.2082490773
C   -5.5660067445   2.3117712880   1.1257281652
S   -4.1135619258   2.7795563785   2.0484895675
C   -6.7603151567   3.0039169465   1.3334430061
H   -6.8002760903   3.8144796279   2.0560297524
C   -7.8862616819   2.6686904982   0.5915935004
C   -7.8126130563   1.6688381945  -0.3789625175
H   -8.6813005630   1.4322987351  -0.9864569274
H   -8.8133181840   3.2124585144   0.7494117631
C   -6.6274062830   0.9718785700  -0.5696842224
H   -6.5711168198   0.1876809275  -1.3190916039
C   -2.8941044964   2.4571707457   0.7875448228
C   -1.7986695733   3.3142040880   0.6492862088
H   -1.6834522411   4.1656942065   1.3143715328
H   -2.2651608638   0.3301041827  -1.7791448850
C   -0.8735296306   3.1035858140  -0.3568851748
H   -0.0320739380   3.7774177474  -0.4864940607
H   -0.1071155892  -0.0762091317  -2.7634965110
H    0.5241023196   0.4807076387  -5.1538952505
O    2.0782370650   0.9135195803  -3.8359139792
H    0.6661605464   2.1935678143  -4.6775276093
C    3.3397599450  -3.7320532681   1.2546254874
H    2.2639311805  -3.8789812480   1.2295929351
C    4.1376180477  -4.5631927060   2.0377012486
H    3.6799615781  -5.3626212648   2.6142396431
C    5.5148094912  -4.3661375961   2.0854006897
H    6.1377339245  -5.0105068534   2.6997372145
C    6.0912468333  -3.3381328943   1.3412400042
H    7.1653304618  -3.1774877036   1.3752862196
C    5.2960340666  -2.5155141797   0.5499613112
H    5.7596239518  -1.7174369801  -0.0255421888
C    3.9114258605  -2.7041640924   0.5028799701
C    3.0318405573  -1.8263267314  -0.3619247785
C    3.3375485782  -1.9661468873  -1.8446789638
H    1.9867997964  -2.0801624212  -0.1744904878
N    3.1755078667  -0.3893411992   0.1013048273
C    2.1361058230   0.5644701658  -0.4338074834
H    2.1949830814   0.5558337524  -1.5236616947
H    1.1619572864   0.1729334194  -0.1197541203
C    2.3657954515   1.9576539507   0.0887041148
C    2.9443882676   2.9204435464  -0.7403881405
H    3.2443736286   2.6432814163  -1.7472860494
C    3.1396418204   4.2194161746  -0.2786554687
H    3.5846034703   4.9634792524  -0.9343832161
C    2.7621964226   4.5667046894   1.0170707485
H    2.9113261530   5.5817287957   1.3758403060
C    2.1868260367   3.6086860934   1.8492089949
H    1.8829288976   3.8738159254   2.8583795312
C    1.9858939019   2.3119697230   1.3849826045
H    1.5296850588   1.5708525858   2.0344380367
H    4.1185312012  -0.0246156737  -0.1353037789
H    3.1105116064  -0.3921219655   1.1330608142
H    4.3877295585  -1.7447883396  -2.0566766562
H    2.7034954285  -1.3206895221  -2.4593111494
H    3.1487553901  -3.0032886482  -2.1379244092
