# Supplementary material for: Chiral Induction and Memory via Supramolecular Deracemization
Source: Angew Chem Int Ed Engl. 2025 Aug 5;64(38):e202510584. doi: 10.1002/anie.202510584 (PMC12435425; doi:10.1002/anie.202510584)
Supplement: Supplementary file 2 — Supporting Information [file ANIE-64-e202510584-s001.zip › BTX-21c7-syn.xyz]

  85
G(CENSO)=       -2792.80822934  G(xTB)=        -135.14928905        Conformer 1
C   -3.6174845627   1.1067896790  -0.2299753071
C   -4.5347012375   1.8443305628   0.5228686331
C   -5.4673711712   2.6699293672  -0.0973891665
C   -5.4845060138   2.7861111207  -1.4850125896
C   -4.5364219072   2.1155733057  -2.2506357627
C   -3.5958009911   1.2971685425  -1.6265644550
S   -2.3582931517   0.4771293888  -2.6208133027
C   -0.9935310851   0.6027665265  -1.4778046847
C    0.2995885973   0.8513400395  -1.9268333268
C    1.3423981356   1.0343462250  -1.0209872457
C    1.0669169843   1.0302453950   0.3514718523
C   -0.2277965424   0.7515149250   0.8017105255
C   -1.2482522833   0.4803291236  -0.1020021880
C   -2.6301695158   0.1386440374   0.3130346793
C   -2.9716121358  -1.0715357937   0.8257376699
C   -2.0242671257  -2.2139218347   0.8711423232
C   -0.8140680074  -2.2057448750   1.5735808313
C    0.0950118644  -3.2541977120   1.4240672456
O    1.3246796596  -3.2902389990   2.0037143871
C    1.9271598900  -2.0648632350   2.4632690856
C    3.3880170977  -2.0997646816   2.0982954132
O    3.5022936672  -1.9008628267   0.6935265198
C    4.7949493169  -2.2381501614   0.1979622884
C    4.8985943486  -1.8374864146  -1.2509167745
O    5.0486555482  -0.4244059853  -1.3424936740
C    5.1230735003   0.0215486066  -2.6922972458
C    5.4229328884   1.4986625765  -2.7159334797
O    4.2885835743   2.2132695998  -2.2352765425
C    4.4061246511   3.6312965686  -2.3158245863
C    5.4808468734   4.2307991634  -1.4200913652
O    5.3248442681   3.9185855911  -0.0373726041
C    4.4240241678   4.7882844330   0.6497611306
C    4.4322215391   4.4652923214   2.1324907945
O    3.6260036306   3.3639642249   2.5436871105
C    4.0787761700   2.0726045245   2.1252736394
C    3.3342444166   1.5696146302   0.9134754762
O    1.9804517765   1.2818437255   1.3231537803
C   -0.2407712464  -4.3658838130   0.6439460679
C   -1.4734882184  -4.4206235498   0.0166063215
C   -2.3641073750  -3.3501145586   0.1173109612
S   -3.9091060885  -3.4408737646  -0.7673775029
C   -4.9316690098  -2.5277490083   0.3639540343
C   -4.3774732235  -1.4593910506   1.0882701007
C   -5.1721047634  -0.8310273764   2.0524541338
C   -6.5067808268  -1.1841688214   2.2182949818
C   -7.0640376904  -2.1893072206   1.4301664200
C   -6.2735091145  -2.8777895400   0.5168178574
H   -4.5116195825   1.7758101810   1.6039074646
H   -6.1789397641   3.2248727172   0.5071943352
H   -6.2129477835   3.4268630363  -1.9737301273
H   -4.5128327040   2.2430003325  -3.3295020914
H    0.5036421131   0.9225699816  -2.9921105418
H    2.3427943437   1.2220461474  -1.3970600893
H   -0.4272723692   0.7524420932   1.8685388626
H   -0.5971714949  -1.3754158978   2.2304926832
H    1.8057679400  -1.9835843579   3.5516156816
H    1.4608553120  -1.1979743802   1.9854284208
H    3.8289626326  -3.0658516494   2.3938798415
H    3.9158668067  -1.3026179002   2.6497829378
H    4.9592214266  -3.3254656591   0.2819589501
H    5.5815420666  -1.7298324405   0.7810632933
H    3.9990019536  -2.1698351056  -1.7963954833
H    5.7727926643  -2.3419749430  -1.6968443014
H    4.1773978241  -0.1859849195  -3.2218515335
H    5.9339054831  -0.5041129729  -3.2255822300
H    5.6534298279   1.7981949786  -3.7526804038
H    6.3119045362   1.6942870483  -2.0973447529
H    3.4182368235   4.0209891448  -2.0427342757
H    4.6166353320   3.9440522190  -3.3543280821
H    5.4819956765   5.3229464421  -1.5753158857
H    6.4713736149   3.8596695701  -1.7068448210
H    3.3984012295   4.7110532807   0.2531975457
H    4.7574304667   5.8330261978   0.5243761262
H    4.0215558057   5.3306307867   2.6655281997
H    5.4751895585   4.3237066532   2.4622063215
H    3.9131917703   1.3882817417   2.9685101391
H    5.1536820825   2.0846063183   1.8987786122
H    3.8001748649   0.6562304788   0.5197437878
H    3.3382854516   2.3275553283   0.1253786701
H    0.4673006252  -5.1838420061   0.5500731742
H   -1.7417633096  -5.2970415918  -0.5670657880
H   -4.7296519109  -0.0658331962   2.6808475379
H   -7.1105182551  -0.6756230401   2.9643292878
H   -8.1079599131  -2.4649641174   1.5500128187
H   -6.6901900359  -3.6975015841  -0.0622697514
  85
G(CENSO)=       -2792.80745235  G(xTB)=        -135.15349080        Conformer 2
C   -4.4171923977   1.0928662973   0.2550515863
C   -5.3207745634   0.9757051417   1.3149666363
C   -6.6673622274   1.2769188413   1.1399417879
C   -7.1283212200   1.7174483905  -0.0988374036
C   -6.2347076954   1.9094173223  -1.1469721288
C   -4.8826995960   1.6206272583  -0.9621309656
S   -3.7266984728   1.9276170905  -2.2825391129
C   -2.3327575676   2.4444894911  -1.2966347624
C   -1.4826516850   3.4427777046  -1.7768138170
C   -0.4028712096   3.8608647205  -1.0185755789
C   -0.1884412841   3.3179895877   0.2546143811
C   -1.0481940290   2.3358478634   0.7484613613
C   -2.0896936846   1.8511787830  -0.0491420527
C   -2.9809886570   0.7317457741   0.3442531106
C   -2.5442559159  -0.5469740027   0.4618407503
C   -1.1265296174  -0.9423980470   0.2742887073
C   -0.1106159070  -0.6195349451   1.1678681864
C    1.2111486436  -0.9972389700   0.9167216315
O    2.1152316705  -0.5880305222   1.8511548406
C    3.4321981360  -1.1718208217   1.8425597279
C    3.3668498194  -2.5870278877   2.4080682751
O    4.6752734020  -3.1301841863   2.5644834765
C    5.0477162046  -4.1738379471   1.6607148175
C    5.8755969583  -3.6917602046   0.4940174278
O    5.0641352985  -2.9351967027  -0.3987864773
C    5.8219152707  -2.4207242983  -1.4907130815
C    4.9532480187  -1.5222735444  -2.3285590704
O    4.6413625723  -0.3535246166  -1.5815695365
C    3.8588307886   0.5738760766  -2.3283260271
C    3.5539741372   1.7750204704  -1.4654058988
O    4.7156964933   2.5720829021  -1.2024101368
C    5.3607462847   2.3269386508   0.0491610743
C    4.7970862183   3.1710914090   1.1730146929
O    3.4708941361   2.7303259973   1.4300734999
C    2.7433077925   3.5150289066   2.3626186863
C    1.2844490210   3.1917753966   2.1634268734
O    0.8813549858   3.8120121851   0.9292048335
C    1.5247166604  -1.7233952155  -0.2365045635
C    0.4996219370  -2.1095437163  -1.0958263915
C   -0.8190040441  -1.7435827542  -0.8397120433
S   -2.1338112006  -2.3143502815  -1.9025137577
C   -3.3779559913  -2.5841185422  -0.6521324989
C   -3.4571752193  -1.7171479004   0.4537770188
C   -4.3700249617  -2.0191854137   1.4676682499
C   -5.2480250104  -3.0908133355   1.3409906030
C   -5.2131414977  -3.8902629508   0.2009912892
C   -4.2651643402  -3.6514170348  -0.7881892360
H   -4.9590102969   0.6543544958   2.2852570030
H   -7.3557019694   1.1699148380   1.9733100485
H   -8.1801242557   1.9481599976  -0.2424001590
H   -6.5816052241   2.3036703267  -2.0983099687
H   -1.6678679774   3.8962335374  -2.7468542517
H    0.2705234221   4.6285155992  -1.3883363673
H   -0.9295413651   1.9415802849   1.7481690667
H   -0.3333782212  -0.0817864575   2.0823433089
H    4.0248583212  -0.5342758186   2.5056537388
H    3.8813173986  -1.1529626912   0.8434153085
H    2.7473204467  -3.2315910246   1.7700311912
H    2.8975820624  -2.5466114201   3.4013741517
H    4.1571738940  -4.7081817258   1.2983171230
H    5.6587277812  -4.8839454511   2.2339374817
H    6.2996754305  -4.5711070166  -0.0235091663
H    6.7152148887  -3.0772182926   0.8607692531
H    6.1988710098  -3.2455284988  -2.1193640608
H    6.6908943606  -1.8532098999  -1.1170813474
H    4.0295062367  -2.0498412663  -2.6247620440
H    5.5022859982  -1.2597366376  -3.2489465505
H    2.9046027925   0.1111241952  -2.6405084182
H    4.4014294271   0.8824685228  -3.2386398195
H    3.0758337679   1.4588859321  -0.5304544302
H    2.8425404343   2.4135838435  -2.0060824102
H    6.4171781482   2.5924752038  -0.0849062412
H    5.3092769180   1.2614848390   0.3131782951
H    4.7984584466   4.2355125079   0.8843034267
H    5.4353153420   3.0557226392   2.0678944715
H    2.9204873495   4.5899970008   2.1986235900
H    3.0335610460   3.2725543050   3.3986864354
H    0.6777004212   3.5781018882   2.9939909672
H    1.1690133811   2.1018874782   2.1025728568
H    2.5442837365  -2.0229858071  -0.4567078301
H    0.7358485889  -2.7204010456  -1.9630456035
H   -4.3850953475  -1.4119323158   2.3651339342
H   -5.9579638375  -3.3013478735   2.1355898268
H   -5.9008981462  -4.7242999988   0.0940090239
H   -4.2001737912  -4.3040677143  -1.6544844823
  85
G(CENSO)=       -2792.80737469  G(xTB)=        -135.14648078        Conformer 3
C   -4.0601756054   1.0986476452   1.0865645360
C   -4.2693812745   1.0051895440   2.4658249668
C   -5.3907719095   1.5758512443   3.0581099118
C   -6.3150857319   2.2674181491   2.2780508208
C   -6.0911583566   2.4335462535   0.9158465690
C   -4.9578825598   1.8710545217   0.3280332523
S   -4.6524751231   2.1307444529  -1.4071341500
C   -2.8716772016   2.2082001821  -1.3615493748
C   -2.1987456882   3.0385913260  -2.2518541290
C   -0.8074465019   3.1063924950  -2.2503180314
C   -0.0916007566   2.3661339396  -1.3066048938
C   -0.7677883147   1.5571324186  -0.3897671821
C   -2.1490752874   1.4179590109  -0.4455410523
C   -2.9223963995   0.4603358115   0.3824222329
C   -2.7811228967  -0.8846401861   0.2649044452
C   -1.8054055665  -1.5160800380  -0.6593219064
C   -0.4220105719  -1.5012633697  -0.4500583953
C    0.4358629833  -2.0463927012  -1.4066482455
O    1.7922281737  -2.0375974573  -1.3137409290
C    2.3880218512  -1.5030247084  -0.1201480040
C    3.8814736491  -1.6556818763  -0.2282313191
O    4.1996900891  -3.0450391818  -0.2169181343
C    5.5983677760  -3.3213216417  -0.3052816460
C    6.2340834830  -3.5157807419   1.0597099932
O    6.2244945339  -2.3484561577   1.8804487497
C    7.2801264289  -1.4370406661   1.5849542703
C    7.1442973925  -0.2384590649   2.4870878549
O    6.0440678942   0.5502866010   2.0453357570
C    5.6626986636   1.5387663668   3.0008348797
C    4.6005126881   2.4415828869   2.4050016152
O    5.1007289472   3.5550829423   1.6647667130
C    5.9062131630   3.2519158709   0.5265166057
C    5.2275759861   2.4327941648  -0.5492463276
O    4.0421205392   3.0952190458  -0.9785102631
C    3.4551997649   2.4534414581  -2.1022322450
C    2.0356861369   2.9246264343  -2.2669729563
O    1.2638950873   2.3483780505  -1.2003494798
C   -0.0914911949  -2.6435412874  -2.5590043349
C   -1.4627753084  -2.7343742605  -2.7274105720
C   -2.3242908626  -2.1872421962  -1.7738094225
S   -4.0897512324  -2.3595497711  -1.9594519091
C   -4.5166976555  -2.5581470541  -0.2390477538
C   -3.8013274409  -1.8508312167   0.7455628191
C   -4.0858548080  -2.1155246645   2.0878534167
C   -5.1178098003  -2.9794035250   2.4408305704
C   -5.8724551608  -3.6069577015   1.4523267244
C   -5.5606984531  -3.4137593231   0.1108969199
H   -3.5369886834   0.4892319512   3.0765841175
H   -5.5394985172   1.4834549635   4.1300391219
H   -7.1957004585   2.7104963281   2.7343089779
H   -6.7827404530   3.0164457283   0.3136239290
H   -2.7593134580   3.6472769095  -2.9563298070
H   -0.3075796868   3.7571653358  -2.9587977842
H   -0.1901744373   1.0239291493   0.3542650425
H   -0.0371566370  -1.0599655528   0.4591876173
H    2.0144285102  -2.0443457283   0.7605823475
H    2.1403091189  -0.4360478039  -0.0167681846
H    4.3416973196  -1.1312655765   0.6233725695
H    4.2422098124  -1.1897728669  -1.1608465835
H    6.1110349146  -2.5368801204  -0.8822703509
H    5.7047688994  -4.2634688081  -0.8607837168
H    7.2644121440  -3.8903827822   0.9272690429
H    5.6648957218  -4.2748327873   1.6098177652
H    7.2509026742  -1.1099941212   0.5325474252
H    8.2568889218  -1.9170483233   1.7644211905
H    8.0767003692   0.3506577756   2.4572206579
H    6.9869090789  -0.5743596735   3.5256937312
H    6.5334053435   2.1412136185   3.3136575137
H    5.2566390029   1.0451383843   3.9003015999
H    4.0264809438   2.8915172433   3.2223668256
H    3.9046396401   1.8351658326   1.8021636667
H    6.8289477318   2.7260842079   0.8188464818
H    6.1870674840   4.2288717247   0.1159792090
H    4.9865618459   1.4191732904  -0.1917854297
H    5.9435444105   2.3274590096  -1.3838437053
H    3.4598816386   1.3577530011  -1.9726169034
H    4.0182646162   2.6880154774  -3.0216501412
H    1.6529982342   2.5794094195  -3.2373285867
H    1.9799814986   4.0217571534  -2.2291761716
H    0.5865006265  -3.0663768382  -3.2945688706
H   -1.8651641117  -3.2450890274  -3.5980735115
H   -3.4882660970  -1.6442863260   2.8595350682
H   -5.3307346532  -3.1625740413   3.4900815706
H   -6.6842081109  -4.2762104746   1.7229325444
H   -6.1128224676  -3.9410804389  -0.6623003660
  85
G(CENSO)=       -2792.80731977  G(xTB)=        -135.15286517        Conformer 4
C   -4.1030882513   1.1190899385   1.0155308298
C   -4.3521685027   1.1366354699   2.3907698133
C   -5.4539987758   1.8108463254   2.9070309194
C   -6.3170619164   2.4938698606   2.0530292028
C   -6.0504647489   2.5468593049   0.6891281533
C   -4.9373858609   1.8806451750   0.1769206476
S   -4.5746254894   1.9910249297  -1.5651979527
C   -2.7938274886   2.0025567136  -1.4653372528
C   -2.0525920147   2.7574382719  -2.3679473270
C   -0.6618415551   2.7912586024  -2.2929569622
C   -0.0177999240   2.0988945261  -1.2648032450
C   -0.7623972510   1.3497683634  -0.3491605254
C   -2.1423292985   1.2431263737  -0.4748771355
C   -2.9923388004   0.3725306033   0.3748153053
C   -2.9492036523  -0.9817912973   0.3059392672
C   -2.0381273192  -1.7147413506  -0.6079327894
C   -0.6481603253  -1.7355254204  -0.4574903609
C    0.1506994632  -2.3794543239  -1.4035116001
O    1.5092629486  -2.4103755293  -1.3583410865
C    2.1587580011  -1.6766583174  -0.3057392842
C    3.6471254532  -1.7934068537  -0.4825069228
O    4.0413974623  -3.1331921426  -0.1916044352
C    5.4361847609  -3.3848964958  -0.3684884843
C    6.2634628706  -3.0929492004   0.8633272988
O    6.3136917089  -1.6879400499   1.0838663282
C    7.0317930816  -1.3466594808   2.2662217355
C    7.0124939855   0.1495317851   2.4363177606
O    7.8529768227   0.7372967505   1.4437110791
C    7.9344064288   2.1602039188   1.5101672504
C    6.7164535544   2.8848381441   0.9727683300
O    5.6980584832   2.9242792005   1.9768127292
C    4.5589510825   3.7122013456   1.6363260097
C    3.6317668657   3.0794608541   0.6191246323
O    4.1452455268   3.3039269686  -0.6980789851
C    3.6159791222   2.4429304791  -1.6986284828
C    2.1680493490   2.6972737141  -2.0616051426
O    1.3298157008   2.0801799400  -1.0684500629
C   -0.4430229752  -3.0410520860  -2.4856027099
C   -1.8226470873  -3.0864418334  -2.5962254507
C   -2.6254613257  -2.4366859351  -1.6558901906
S   -4.4014884694  -2.5320737367  -1.7874408184
C   -4.7899716589  -2.5894896543  -0.0481644213
C   -4.0107948910  -1.8553008134   0.8645237531
C   -4.2647789337  -2.0131841668   2.2297850780
C   -5.3256280265  -2.7970831845   2.6713565657
C   -6.1413836616  -3.4499514994   1.7498177193
C   -5.8638757488  -3.3640837323   0.3897920102
H   -3.6693240518   0.6238942391   3.0589312207
H   -5.6359566622   1.8040341544   3.9778472345
H   -7.1817710964   3.0176020534   2.4506406138
H   -6.6927329624   3.1208765032   0.0267163778
H   -2.5570224792   3.3366105194  -3.1366612070
H   -0.1084440083   3.3829703229  -3.0128532821
H   -0.2417273937   0.8456216976   0.4560043401
H   -0.2125400199  -1.2491175745   0.4033753511
H    1.8644361095  -2.0797935174   0.6735564204
H    1.8717529635  -0.6161230657  -0.3584691586
H    4.1282467270  -1.0820961356   0.2037349990
H    3.9312219129  -1.5254150783  -1.5136464340
H    5.8244383073  -2.8190252464  -1.2301125559
H    5.5319082288  -4.4545451856  -0.5936998927
H    7.2805195651  -3.4978724523   0.7112215190
H    5.8236004874  -3.6040063927   1.7372988764
H    8.0711441940  -1.7117926591   2.2044376960
H    6.5587988006  -1.8108214029   3.1485295428
H    7.3817010039   0.4021587810   3.4452616087
H    5.9802020332   0.5171331242   2.3500578319
H    8.7934524182   2.4304428693   0.8848265235
H    8.1431513171   2.4903822756   2.5420090598
H    6.3604886517   2.3773980533   0.0642763618
H    7.0016557499   3.9146316660   0.6953983471
H    4.8706735606   4.7099598280   1.2828890929
H    4.0035375948   3.8409524213   2.5727352443
H    2.6303405578   3.5259668866   0.7218671268
H    3.5430630106   1.9989155788   0.8186136240
H    3.7423178910   1.3858499298  -1.4084330200
H    4.2205043722   2.6260417534  -2.5942798987
H    1.9595022410   2.2509056618  -3.0449880873
H    1.9721659855   3.7779161256  -2.1120379685
H    0.1879872036  -3.5413501109  -3.2143304050
H   -2.2782725308  -3.6377808396  -3.4143401511
H   -3.6176583915  -1.5231395590   2.9483390585
H   -5.5126618353  -2.8994653340   3.7364022745
H   -6.9749431249  -4.0584425544   2.0890322166
H   -6.4653258507  -3.9150735955  -0.3281895890
  85
G(CENSO)=       -2792.80721695  G(xTB)=        -135.15134405        Conformer 5
C   -4.5934745016   1.1059668256   0.3788004843
C   -5.3231442556   1.4426954960   1.5229416373
C   -6.5915470393   2.0049163416   1.4194634744
C   -7.1433602910   2.2528977795   0.1641718987
C   -6.4066522541   1.9894933958  -0.9865901692
C   -5.1290847245   1.4397568137  -0.8774460749
S   -4.1628469959   1.1507644600  -2.3466367059
C   -2.5490855183   1.5191503588  -1.6795586784
C   -1.5994845825   2.1442786882  -2.4903129147
C   -0.3574860740   2.4782246610  -1.9781225281
C   -0.0661893844   2.2279255604  -0.6315489308
C   -1.0055369294   1.5884036772   0.1798135529
C   -2.2364512475   1.1889050397  -0.3524848103
C   -3.2688484310   0.4395151550   0.4088054970
C   -3.1022518758  -0.8447182273   0.8096803664
C   -1.8485640873  -1.6019487907   0.5785927468
C   -0.6572313792  -1.3490198258   1.2508208788
C    0.5082017309  -2.0540380639   0.9348608165
O    1.5964703820  -1.7154798733   1.6827580816
C    2.8966937619  -2.2385451804   1.3546441331
C    3.6489691153  -1.3223530790   0.4202032265
O    2.9569919373  -1.2497586249  -0.8243760798
C    3.2914642527  -0.1121491265  -1.6215590100
C    4.5073349875  -0.3147494844  -2.4961347451
O    5.6673207321  -0.4659327787  -1.6803722549
C    6.8726475176  -0.4062163688  -2.4349184847
C    8.0423242490  -0.7171321031  -1.5302605741
O    8.1619131548   0.2419894108  -0.4761270751
C    7.7953005966  -0.2717465390   0.8070643223
C    7.6949959390   0.8609847723   1.8069886491
O    6.4507613557   1.5572820257   1.8036732340
C    6.2249593853   2.3619755749   0.6445929470
C    5.0561359863   3.2726006585   0.9137008159
O    3.8436015296   2.5167168823   0.9066295963
C    2.7576136656   3.2592864520   1.4466681334
C    1.4644468743   2.5340188906   1.1926852053
O    1.1541101943   2.6536268095  -0.2059850578
C    0.4738907830  -3.0365410843  -0.0599037646
C   -0.7350704059  -3.3486578444  -0.6737103970
C   -1.8972538220  -2.6552120656  -0.3494619266
S   -3.4544973032  -3.1012595042  -1.0971846812
C   -4.5127887707  -2.8022410446   0.3078936381
C   -4.2332066454  -1.7328088866   1.1799609604
C   -5.0182624413  -1.5912842685   2.3273821323
C   -6.1089060634  -2.4257282797   2.5527496726
C   -6.4220810075  -3.4278429349   1.6369673207
C   -5.6137390564  -3.6308797111   0.5233008418
H   -4.8853749917   1.2669947830   2.4995234684
H   -7.1481857453   2.2503524612   2.3199518851
H   -8.1365103197   2.6854292862   0.0776212201
H   -6.8144381859   2.2290152534  -1.9650534357
H   -1.8385202954   2.3882555596  -3.5219557875
H    0.3842257000   2.9727464388  -2.5986170677
H   -0.8033880908   1.3978325544   1.2245254000
H   -0.6200541465  -0.5981255301   2.0321808323
H    2.8297447130  -3.2580891825   0.9599848574
H    3.4397235110  -2.2828780795   2.3055231870
H    4.6670866385  -1.7231862425   0.2933357632
H    3.7326572952  -0.3182143652   0.8669975270
H    3.4261057893   0.7737066930  -0.9812390081
H    2.4301990606   0.0661520910  -2.2788452836
H    4.6092918828   0.5671862568  -3.1537318722
H    4.3767925998  -1.2039713139  -3.1365118273
H    6.9908694477   0.5979011765  -2.8781569722
H    6.8578096832  -1.1414625503  -3.2593789766
H    8.9613800393  -0.6833577154  -2.1325850484
H    7.9459635811  -1.7334951578  -1.1214282332
H    8.5632193889  -0.9847737214   1.1557845626
H    6.8314773831  -0.8014773487   0.7577983679
H    8.5318304143   1.5646794339   1.6540963347
H    7.7851587217   0.4382824754   2.8146056328
H    6.0293517065   1.7337036240  -0.2374063311
H    7.1127616033   2.9812580382   0.4342750938
H    5.0168643137   4.0533181219   0.1346156613
H    5.1913967457   3.7693954046   1.8891935416
H    2.7087547951   4.2652301639   0.9971560042
H    2.8808590570   3.3810811810   2.5362832014
H    0.6724073434   3.0022273254   1.7940339575
H    1.5493128808   1.4735051271   1.4722773347
H    1.3628651109  -3.5781593289  -0.3562197110
H   -0.7644002454  -4.1492878270  -1.4082197673
H   -4.7652477695  -0.8245333240   3.0506972267
H   -6.7131126504  -2.2926759904   3.4456785694
H   -7.2765468033  -4.0776564076   1.8045619530
H   -5.8249892338  -4.4437974608  -0.1662030976
  85
G(CENSO)=       -2792.80688000  G(xTB)=        -135.14827875        Conformer 6
C   -4.1732071399   1.1793532632   0.6343567473
C   -4.7303820782   1.5683274718   1.8552705459
C   -5.7915945130   2.4670732363   1.8999888352
C   -6.3018803519   3.0046251372   0.7206816477
C   -5.7170281704   2.6857821023  -0.5002093614
C   -4.6445686366   1.7953786772  -0.5403609527
S   -3.8672217686   1.4312651694  -2.1043161210
C   -2.1851957517   1.2830224624  -1.5307774893
C   -1.1312023714   1.7258009421  -2.3224413222
C    0.1814937818   1.6525307264  -1.8632960519
C    0.4327276938   1.1783161345  -0.5717797103
C   -0.6286272648   0.7372193220   0.2248225061
C   -1.9294203939   0.7247835796  -0.2658258580
C   -3.0921866787   0.1743460514   0.4738197534
C   -3.2801759182  -1.1562665938   0.6623046231
C   -2.3569098737  -2.1838098444   0.1209115233
C   -1.0238679744  -2.3183099968   0.5219306816
C   -0.1883591908  -3.2400817753  -0.1101299110
O    1.1296934943  -3.3958407164   0.1835792396
C    1.7427923258  -2.4294098770   1.0529848702
C    3.2306902968  -2.6535686501   1.0320205503
O    3.7356857951  -2.2587523318  -0.2390989830
C    5.0639519227  -2.7079977628  -0.4919751142
C    6.1233489112  -2.0845815943   0.4068030389
O    6.1668433747  -0.6632533930   0.3707321988
C    6.6898489798  -0.1346206332  -0.8462295511
C    6.9681840593   1.3340903925  -0.6619288070
O    8.0832092186   1.4931383339   0.2193049722
C    8.5582071577   2.8321184802   0.3365502503
C    7.6725742639   3.7399557162   1.1661908761
O    6.5327025706   4.1044980870   0.3953479053
C    5.4701138013   4.6826356778   1.1441781658
C    4.2121920392   4.5495727869   0.3221081821
O    3.8310520790   3.1734235039   0.3005343746
C    3.1926799033   2.7853018990  -0.9108193035
C    2.8255978739   1.3213521941  -0.8110250320
O    1.6640437038   1.0866086908   0.0060999469
C   -0.6973809989  -4.0764958716  -1.1103541979
C   -2.0349941097  -3.9993322251  -1.4586322912
C   -2.8692667493  -3.0605995500  -0.8474798017
S   -4.5854508207  -2.9805464170  -1.3229391299
C   -5.2820991920  -2.5582394669   0.2594993652
C   -4.5632237452  -1.7282927996   1.1376741939
C   -5.0830975667  -1.5124881140   2.4173241696
C   -6.3265352620  -2.0207192710   2.7779206751
C   -7.0651938519  -2.7699453881   1.8644058710
C   -6.5361760391  -3.0575132730   0.6111603477
H   -4.3224631650   1.1686504152   2.7765782036
H   -6.2183867096   2.7476796378   2.8585878713
H   -7.1341419370   3.7021408090   0.7503151161
H   -6.0777988061   3.1425158318  -1.4178517512
H   -1.3269379855   2.1484410764  -3.3041678784
H    0.9777714793   2.0062153331  -2.5073641941
H   -0.4180348126   0.3902580153   1.2301882834
H   -0.6574177178  -1.7033132548   1.3312714613
H    1.3712724356  -2.5516912985   2.0803414773
H    1.5141030008  -1.4123204812   0.7059490047
H    3.4582574832  -3.7147125905   1.2277432016
H    3.6702045752  -2.0540454709   1.8448755853
H    5.2600032401  -2.4710624750  -1.5437197974
H    5.1291715568  -3.8045649338  -0.3775500936
H    7.1004537126  -2.5114441317   0.1194485512
H    5.9426358866  -2.3516394747   1.4544110986
H    5.9690167337  -0.2452677158  -1.6729493316
H    7.6142718388  -0.6673654026  -1.1255870184
H    6.0762233577   1.8377548872  -0.2658546393
H    7.1986168021   1.7768920249  -1.6457769095
H    8.7133265335   3.2767738992  -0.6614115110
H    9.5337312711   2.7581639940   0.8311987639
H    8.2474919471   4.6358716791   1.4633175529
H    7.3651978327   3.2131139432   2.0850714502
H    5.6679118009   5.7466771231   1.3584274839
H    5.3420079978   4.1589626932   2.1053036581
H    4.4077848370   4.9123473997  -0.6986312383
H    3.4086786876   5.1663213298   0.7554552778
H    3.8797759543   2.9188764031  -1.7655388818
H    2.2983313321   3.4030868514  -1.0971708648
H    3.6349519901   0.7742995311  -0.3157933767
H    2.6814034349   0.8876053626  -1.8077841569
H   -0.0397158185  -4.7968615092  -1.5876866988
H   -2.4355865960  -4.6742299132  -2.2102193047
H   -4.4986736079  -0.9501264348   3.1369304251
H   -6.7167618910  -1.8328241722   3.7739985689
H   -8.0396557560  -3.1644682873   2.1380380386
H   -7.0842172903  -3.6864143788  -0.0853306831
  85
G(CENSO)=       -2792.80672825  G(xTB)=        -135.14824443        Conformer 7
C   -4.1886290354   1.1842811781   0.6080541588
C   -4.7671408630   1.5845530257   1.8153826814
C   -5.8334917945   2.4781818877   1.8329808880
C   -6.3272327327   3.0003869362   0.6398546096
C   -5.7214201615   2.6707634596  -0.5678366306
C   -4.6448094686   1.7845479688  -0.5809131863
S   -3.8428008123   1.4056625289  -2.1289188833
C   -2.1687544230   1.2728218588  -1.5288849797
C   -1.1056220694   1.7146290891  -2.3087742762
C    0.2001876730   1.6545081644  -1.8290133235
C    0.4345183276   1.1937523900  -0.5295457582
C   -0.6360032418   0.7539816680   0.2555743213
C   -1.9293778402   0.7291165898  -0.2544110199
C   -3.1012116640   0.1815194489   0.4739714020
C   -3.2881062025  -1.1478723686   0.6729148917
C   -2.3567130877  -2.1799788993   0.1530104977
C   -1.0267329526  -2.3063859480   0.5672698552
C   -0.1855262046  -3.2387142525  -0.0413726441
O    1.1301284389  -3.3889644951   0.2670572830
C    1.7414484736  -2.3946378066   1.1057629675
C    3.2294821162  -2.6170639503   1.0902335579
O    3.7311322827  -2.2679004354  -0.1956121855
C    5.0565784122  -2.7304178600  -0.4380673300
C    6.1217489252  -2.0839120635   0.4370043232
O    6.1612738528  -0.6634717282   0.3693595431
C    6.6382361437  -0.1605944486  -0.8774047635
C    6.9196720594   1.3120783233  -0.7364450174
O    8.0807536516   1.4945859013   0.0788919117
C    8.5546721765   2.8381322311   0.1357305353
C    7.7225483479   3.7579417612   1.0056703066
O    6.5262183593   4.0971657677   0.3122929625
C    5.5200384671   4.6849989404   1.1285366661
C    4.2094303904   4.5686620692   0.3907014142
O    3.8104577851   3.1958840059   0.3776825474
C    3.2146401663   2.7902176131  -0.8489093660
C    2.8323187483   1.3316586933  -0.7381081446
O    1.6582950215   1.1160945481   0.0671873112
C   -0.6850747839  -4.0936917013  -1.0302680396
C   -2.0191123936  -4.0219860120  -1.3929941020
C   -2.8587846435  -3.0723335741  -0.8068936231
S   -4.5692534715  -2.9992375777  -1.3037403084
C   -5.2833446063  -2.5601870485   0.2663136352
C   -4.5750842773  -1.7181465063   1.1416326040
C   -5.1081073562  -1.4899541348   2.4138559142
C   -6.3532513904  -1.9983771483   2.7683581907
C   -7.0807368595  -2.7604312581   1.8565568811
C   -6.5389340962  -3.0600384997   0.6116999471
H   -4.3725139541   1.1970049963   2.7475058724
H   -6.2775434926   2.7667500748   2.7813277506
H   -7.1632395903   3.6940157156   0.6484190004
H   -6.0693102959   3.1158215405  -1.4961668882
H   -1.2887562112   2.1265130134  -3.2974356502
H    1.0040025338   2.0077949780  -2.4637700591
H   -0.4380348300   0.4179649751   1.2672900396
H   -0.6669515031  -1.6781490756   1.3693644156
H    1.3710969687  -2.4849862370   2.1370916842
H    1.5097626547  -1.3890509229   0.7276066381
H    3.4587620644  -3.6702974244   1.3234066068
H    3.6708259832  -1.9881516824   1.8797245141
H    5.2497238260  -2.5285305605  -1.4975339517
H    5.1180961115  -3.8231211188  -0.2891899701
H    7.0973168111  -2.5146648886   0.1496090785
H    5.9517527124  -2.3273205020   1.4920830062
H    5.8865766074  -0.2902519000  -1.6737758196
H    7.5526672204  -0.6985864109  -1.1800721000
H    6.0483667009   1.8199729582  -0.3010223184
H    7.0940207805   1.7372278110  -1.7398766682
H    8.6372330319   3.2618172512  -0.8799062011
H    9.5630004682   2.7800743747   0.5628343054
H    8.3086804251   4.6649797194   1.2394409073
H    7.4872284013   3.2510713565   1.9563199379
H    5.7426953255   5.7470113569   1.3308346784
H    5.4511485338   4.1609513643   2.0957666127
H    4.3377989426   4.9446128530  -0.6355789516
H    3.4419879801   5.1843683390   0.8861240715
H    3.9336567980   2.9007100265  -1.6792590099
H    2.3329983210   3.4097209182  -1.0796538427
H    3.6301164122   0.7802929134  -0.2285966203
H    2.6960924762   0.8905269951  -1.7330748885
H   -0.0230624253  -4.8227247746  -1.4880019792
H   -2.4122455690  -4.7098541229  -2.1366203293
H   -4.5324812477  -0.9178667503   3.1328559532
H   -6.7535415152  -1.8009013242   3.7585512494
H   -8.0562793761  -3.1554219495   2.1255970945
H   -7.0781845665  -3.6989413994  -0.0825067438
  85
G(CENSO)=       -2792.80670859  G(xTB)=        -135.14954316        Conformer 8
C   -2.3710518707   0.8580848481   0.8433645870
C   -2.3157962573   0.7105225007   2.2318705766
C   -3.2787956218   1.2966355313   3.0465365977
C   -4.3025647762   2.0553307407   2.4817473810
C   -4.3300292406   2.2794042476   1.1090114031
C   -3.3519652612   1.7032885952   0.2988364537
S   -3.3178124923   2.0502136971  -1.4495959871
C   -1.5438994057   2.0968424599  -1.6544742130
C   -0.9720777037   3.0574578414  -2.4900337861
C    0.4046677785   3.1551329084  -2.5955042954
C    1.2272154421   2.3063084811  -1.8441125676
C    0.6617306212   1.3170917210  -1.0376703689
C   -0.7283545847   1.1926292511  -0.9563206864
C   -1.4219734349   0.2054781381  -0.0920834579
C   -1.4164702471  -1.1297002964  -0.3121383327
C   -0.6313226730  -1.7977420328  -1.3776227252
C    0.7577146804  -1.9271529613  -1.3088715063
C    1.4356442939  -2.6764268272  -2.2689301532
O    2.7743263855  -2.9346711165  -2.2553836232
C    3.6166348508  -2.4065411971  -1.2147970992
C    3.6376088913  -3.2184857464   0.0629852196
O    2.4838583501  -2.9364972336   0.8453964484
C    2.5984743529  -3.3494674234   2.1986166651
C    1.3484707515  -2.9225608055   2.9453244069
O    1.0324261320  -1.5357568149   2.8535084340
C    2.0612329243  -0.6773689948   3.3372015528
C    1.5237320140   0.7216848465   3.5024319229
O    1.1965411408   1.2622054960   2.2265159089
C    0.7103717754   2.6015489073   2.2924231295
C    1.8055016839   3.6460542072   2.3499873127
O    2.5104131705   3.6475485783   1.1145485125
C    3.5581484137   4.6079388758   1.0891128338
C    4.3546250062   4.4475980077  -0.1836505183
O    5.0819086024   3.2121117822  -0.1624098304
C    4.8503846967   2.3300048505  -1.2557488482
C    3.4794921056   1.6804357290  -1.2599653218
O    2.5602536644   2.5466975381  -1.9494111982
C    0.7307785714  -3.2436291930  -3.3386008903
C   -0.6504996277  -3.1430132354  -3.3920331510
C   -1.3390099913  -2.4515206261  -2.3947457885
S   -3.1238964539  -2.4684853101  -2.3454562081
C   -3.3082017544  -2.6890803804  -0.5825581750
C   -2.4084270548  -2.0543673087   0.2938888060
C   -2.4931800384  -2.3483362523   1.6575589137
C   -3.5082856802  -3.1633999281   2.1485095231
C   -4.4456746524  -3.7129458241   1.2769057228
C   -4.3353062092  -3.4947730564  -0.0925877203
H   -1.5005011334   0.1432772688   2.6677868087
H   -3.2286477573   1.1611452072   4.1232311655
H   -5.0620572146   2.5075290065   3.1133657026
H   -5.0926213823   2.9180343870   0.6714302414
H   -1.6053666441   3.7478534364  -3.0405537330
H    0.8598737323   3.9134332880  -3.2258731534
H    1.2743825587   0.6725129619  -0.4240037986
H    1.2772759011  -1.5141335640  -0.4565348950
H    3.3634102183  -1.3613978648  -0.9980810453
H    4.6211156982  -2.4333361340  -1.6491133753
H    4.5488496656  -2.9315325483   0.6156835321
H    3.7054332577  -4.2953194906  -0.1668919852
H    3.5056821868  -2.9165060719   2.6517149292
H    2.6824401560  -4.4472613763   2.2789698256
H    1.4682210181  -3.2242017441   4.0009009762
H    0.4774073988  -3.4463219788   2.5347451820
H    2.9177916151  -0.6603610792   2.6441136949
H    2.4225467596  -1.0239714347   4.3208482323
H    2.3016493494   1.3214188452   4.0035513687
H    0.6319279737   0.7133749256   4.1527791364
H    0.0505251131   2.7311795093   3.1657013461
H    0.1125821598   2.7584626945   1.3866433350
H    2.4985199789   3.4494902547   3.1858720785
H    1.3377667013   4.6305146055   2.5311990571
H    4.2206955733   4.4780431062   1.9620035912
H    3.1477070416   5.6329945461   1.1274894151
H    5.0730731543   5.2790923524  -0.2480285517
H    3.6877974877   4.5004183417  -1.0521233913
H    5.5977858209   1.5358863439  -1.1456047580
H    5.0298825821   2.8320057801  -2.2203083940
H    3.1578639799   1.5153508034  -0.2248227260
H    3.5222031824   0.7206034684  -1.7948880696
H    1.2729901016  -3.8069480397  -4.0924500991
H   -1.1955712462  -3.6362144657  -4.1920229853
H   -1.7497175594  -1.9408346127   2.3326965203
H   -3.5644387908  -3.3696067760   3.2135292311
H   -5.2436042454  -4.3451856571   1.6560664958
H   -5.0300201066  -3.9680952287  -0.7812244203
  85
G(CENSO)=       -2792.80653087  G(xTB)=        -135.15186253        Conformer 9
C   -4.5688071880   0.6855639782   0.9622731261
C   -5.2094104593   0.0284252319   2.0167502862
C   -6.5751160282   0.1838236656   2.2294529354
C   -7.3197663735   1.0169418821   1.3970860509
C   -6.6904269153   1.7352274867   0.3864361626
C   -5.3183520641   1.5857899681   0.1856001389
S   -4.5034924162   2.5460187507  -1.0721586389
C   -2.9462978311   2.8042944606  -0.2425967581
C   -2.2690063109   4.0048673201  -0.4274075776
C   -1.0493375297   4.2392712403   0.1996778425
C   -0.5242273817   3.2689103868   1.0574231593
C   -1.2101488141   2.0665994781   1.2541886882
C   -2.3955491507   1.7988161220   0.5765584811
C   -3.1316944325   0.5105723120   0.6404262754
C   -2.6217937622  -0.6523327051   0.1638674078
C   -1.2448055519  -0.7724581841  -0.3748433034
C   -0.1052171884  -0.7486721543   0.4350327107
C    1.1619155450  -0.8282751083  -0.1431509116
O    2.3256291607  -0.8114584198   0.5616099698
C    2.2478404668  -0.7213587484   1.9923787632
C    3.6489962901  -0.6970463047   2.5396004644
O    4.2766092197  -1.9441631629   2.2760352758
C    5.5914245214  -2.0126265957   2.8244105692
C    6.2625377333  -3.3017179165   2.4031795168
O    6.6863194898  -3.3044839779   1.0410519107
C    5.6861147740  -3.7320007425   0.1163107030
C    6.2054814915  -3.5184114707  -1.2896351498
O    6.5579294782  -2.1711770411  -1.5968802252
C    5.4671029875  -1.2589975687  -1.5429054240
C    6.0131713444   0.0893955692  -1.9959690105
O    5.0031664562   1.0906765521  -2.0733358404
C    4.5559900573   1.5480485134  -0.7979898863
C    3.6520724008   2.7387648749  -1.0431754726
O    3.0847261160   3.0992716660   0.2115733404
C    2.2388338975   4.2375583568   0.1056943439
C    1.5438510701   4.4563810434   1.4292014832
O    0.6318788183   3.3967533088   1.7694447189
C    1.2922916881  -0.9344918539  -1.5336647401
C    0.1631644308  -1.0360110943  -2.3293799902
C   -1.1075507658  -0.9825709168  -1.7522229102
S   -2.5648218852  -1.2209219290  -2.7523240049
C   -3.5400782099  -2.1371408351  -1.5708883924
C   -3.4612110130  -1.8220527124  -0.2006972358
C   -4.1519745883  -2.6312194532   0.7055360432
C   -4.9751258508  -3.6599044358   0.2585105687
C   -5.1076873620  -3.9055534491  -1.1062160071
C   -4.3759501831  -3.1579929749  -2.0225647572
H   -4.6251133692  -0.6014402561   2.6785070127
H   -7.0563777716  -0.3440466032   3.0476439582
H   -8.3876803578   1.1379393185   1.5553551215
H   -7.2578753710   2.4261455833  -0.2311406946
H   -2.6946691210   4.7763623787  -1.0634399937
H   -0.5473213588   5.1843770735   0.0290667816
H   -0.7972693683   1.3433399165   1.9463950747
H   -0.2304394292  -0.6774985691   1.5074591249
H    1.6951260031  -1.5833760048   2.3923499576
H    1.7334700499   0.2041913895   2.2888866958
H    3.5851786044  -0.5122233678   3.6257982327
H    4.2219811372   0.1306953090   2.0887136340
H    5.5439535734  -1.9767201556   3.9277219681
H    6.1945853615  -1.1550580433   2.4812329069
H    5.6040011360  -4.1603871783   2.6116640785
H    7.1707107762  -3.4179991791   3.0079180453
H    4.7437174105  -3.1942258433   0.2827817702
H    5.4810791840  -4.8103627805   0.2399936758
H    5.4418359181  -3.8894570527  -1.9956044900
H    7.1234248107  -4.0987702750  -1.4393736996
H    5.0600741902  -1.1892521037  -0.5226659899
H    4.6544718872  -1.5815746359  -2.2172029449
H    6.4269370551  -0.0064384756  -3.0063374008
H    6.8233885035   0.4077784472  -1.3192824389
H    5.4158973839   1.8405342187  -0.1724410995
H    3.9857567167   0.7724002855  -0.2685685071
H    2.8603966659   2.4638677871  -1.7607634060
H    4.2245209232   3.5794466925  -1.4698064428
H    1.5083925246   4.0926977929  -0.7065040200
H    2.8265909974   5.1419524435  -0.1297330344
H    1.0365271988   5.4295386066   1.4349544149
H    2.2793542281   4.4530640860   2.2394326541
H    2.2850044912  -0.9830891867  -1.9718301508
H    0.2721549810  -1.1772615060  -3.4012487107
H   -4.0364122633  -2.4563438286   1.7688361156
H   -5.5112313011  -4.2710142424   0.9789144317
H   -5.7537499984  -4.7040350738  -1.4599731670
H   -4.4367523919  -3.3807855534  -3.0844123137
  85
G(CENSO)=       -2792.80651645  G(xTB)=        -135.15011725        Conformer 10
C   -4.5524439986   0.7952709349   1.2057647441
C   -5.0434357630   0.3446240585   2.4343830971
C   -6.3013440313   0.7310190196   2.8847311267
C   -7.0833827183   1.5908002717   2.1164946413
C   -6.5867076704   2.1064228737   0.9245064366
C   -5.3190339651   1.7272484335   0.4831485939
S   -4.6716352949   2.4274522309  -1.0214113485
C   -2.9514501588   2.5140374407  -0.5608524624
C   -2.1652700422   3.5631823024  -1.0260150694
C   -0.8194548230   3.6496020531  -0.6797403578
C   -0.2714735911   2.6928080333   0.1786232660
C   -1.0657792820   1.6513757378   0.6653352574
C   -2.3887256330   1.5171727069   0.2592399827
C   -3.2564960959   0.3706314832   0.6229367428
C   -3.0202546166  -0.8912696397   0.1858936900
C   -1.8654160857  -1.2477828349  -0.6762815018
C   -0.5437305357  -1.2890276992  -0.2220946977
C    0.4915953968  -1.5804957108  -1.1109164069
O    1.8037913851  -1.6362554458  -0.7563263527
C    2.1286472953  -1.5071273233   0.6361863593
C    3.6220698810  -1.7620824649   0.7629115202
O    3.9858264742  -1.7697664334   2.1406385656
C    4.3614281052  -0.4885828071   2.6597137155
C    5.7726819125  -0.0951856377   2.2902938101
O    6.6763167926  -1.0060305201   2.9224574787
C    8.0445771603  -0.8341828266   2.5622191148
C    8.3797425153  -1.2855112912   1.1537147963
O    8.0051955919  -0.2669484098   0.2298316938
C    7.9325603869  -0.7093050252  -1.1192053660
C    7.2121027184   0.3433719686  -1.9215201789
O    5.8493751985   0.3706812247  -1.5127334351
C    5.1265692637   1.4489233470  -2.0919010565
C    3.6793530185   1.3565719753  -1.6620525125
O    3.4971635243   1.5448279511  -0.2562282815
C    3.3523441891   2.9034718697   0.1473135018
C    1.9757109900   3.4640964526  -0.1427975346
O    1.0227416227   2.6873375487   0.5993309085
C    0.2077806168  -1.8420401865  -2.4568925193
C   -1.1066790276  -1.8770634818  -2.8918048949
C   -2.1478459029  -1.6047030808  -2.0015753407
S   -3.8436053501  -1.7413344496  -2.5392532806
C   -4.5385549904  -2.4010665448  -1.0341122667
C   -4.0463378139  -1.9630764365   0.2090972391
C   -4.5284374978  -2.5773085684   1.3678879921
C   -5.5410871389  -3.5286889134   1.3001388508
C   -6.0761156095  -3.8920439142   0.0661884266
C   -5.5635240847  -3.3441218570  -1.1048386189
H   -4.4266287198  -0.3079960066   3.0418035705
H   -6.6693998634   0.3607595264   3.8371598535
H   -8.0693418476   1.8903091379   2.4603279634
H   -7.1722712106   2.8169514369   0.3474338021
H   -2.6020221846   4.3313615894  -1.6586513358
H   -0.2294234155   4.4799452926  -1.0513715861
H   -0.6271614693   0.9387662381   1.3529370612
H   -0.3444753529  -1.0974078848   0.8233585493
H    1.5751469652  -2.2535598970   1.2231108065
H    1.8733338630  -0.5000562290   0.9934861988
H    4.1877992664  -1.0137179519   0.1909898036
H    3.8588668455  -2.7549396038   0.3605462370
H    4.2677411618  -0.5708592954   3.7492317009
H    3.6743488945   0.2978152002   2.3117667181
H    5.9577309236   0.9354897700   2.6451536470
H    5.9046273873  -0.0988193627   1.2010953517
H    8.6119788468  -1.4534723285   3.2668390227
H    8.3587895227   0.2147341002   2.7000747834
H    7.8406743539  -2.2226173479   0.9348770261
H    9.4623975325  -1.4916817332   1.0813574216
H    7.3832486893  -1.6636085904  -1.1825323899
H    8.9403044919  -0.8667994219  -1.5406238123
H    7.2908827139   0.1006872872  -2.9952272360
H    7.6846767788   1.3269427471  -1.7594887599
H    5.1659665221   1.3964752004  -3.1948313088
H    5.5670650820   2.4142477736  -1.7876053622
H    3.2921050594   0.3555518293  -1.8877327794
H    3.0927587114   2.0815285895  -2.2452128010
H    4.0980141837   3.5559106738  -0.3344252525
H    3.5383884193   2.9214708449   1.2276575185
H    1.7457550825   3.4085654045  -1.2146751845
H    1.9374313190   4.5194488942   0.1659213121
H    1.0237384043  -2.0629263066  -3.1387980637
H   -1.3251595449  -2.1384614980  -3.9236467189
H   -4.0987481911  -2.3106765295   2.3268817271
H   -5.9099674703  -3.9876783539   2.2128676016
H   -6.8705218773  -4.6308294304   0.0092335940
H   -5.9422829557  -3.6634265972  -2.0719248069
  85
G(CENSO)=       -2792.80646522  G(xTB)=        -135.15005679        Conformer 11
C   -4.0397974900   1.0984964806   0.9518263667
C   -4.1875250402   1.1395157769   2.3407717749
C   -5.3263468619   1.6906127464   2.9189492326
C   -6.3293158131   2.2248705816   2.1127121513
C   -6.1707817454   2.2573728808   0.7314016228
C   -5.0210335532   1.7164429615   0.1562329952
S   -4.7965981312   1.8024410567  -1.6101419974
C   -3.0272033456   2.0267991852  -1.6397271597
C   -2.4502602289   2.8568870761  -2.6028064030
C   -1.0862704891   3.0931326115  -2.5894834450
C   -0.2905739948   2.5321413112  -1.5839949737
C   -0.8551061397   1.6784077127  -0.6357180779
C   -2.2220666364   1.3861449079  -0.6872631505
C   -2.9030188289   0.4561181649   0.2473428097
C   -2.7231898501  -0.8861717684   0.2171318650
C   -1.8258074861  -1.5626180058  -0.7513405516
C   -0.4384325894  -1.4908202684  -0.7113124783
C    0.3360806045  -2.1372981529  -1.6801538319
O    1.6815419344  -2.0215450276  -1.5215320022
C    2.5389516840  -2.7127450232  -2.4461925509
C    3.9594945377  -2.6156457693  -1.9401462964
O    4.4932329266  -1.2944159986  -2.0181863092
C    4.3774714078  -0.5122611149  -0.8231731850
C    5.5243649906  -0.6892662252   0.1428850760
O    5.4332514356  -1.9737138557   0.7727250125
C    6.4872198935  -2.2317494801   1.6978447949
C    6.1919710012  -1.7311053178   3.1045474484
O    6.0269125880  -0.3181811928   3.2180222814
C    7.2497616534   0.4108103694   3.1643638609
C    6.9328409935   1.8830737950   3.1024659473
O    6.3382063217   2.1695655703   1.8423455309
C    5.9199131786   3.5217872655   1.7253578963
C    5.1886705243   3.7064885277   0.4214839058
O    3.9416075278   3.0175725619   0.4739142963
C    3.1590146675   3.2494235570  -0.6865016050
C    1.8369555814   2.5365064722  -0.4807068121
O    1.0252855724   2.8804687016  -1.6101635823
C   -0.2813948205  -2.8544353170  -2.7083710026
C   -1.6681614651  -2.9813499264  -2.7123207960
C   -2.4387104844  -2.3652876202  -1.7327118126
S   -4.2064984261  -2.6078152024  -1.7028343678
C   -4.4273686058  -2.6644825349   0.0657379128
C   -3.6418015127  -1.8380211947   0.8892636102
C   -3.7576399715  -1.9783814763   2.2745467139
C   -4.6966856170  -2.8438868283   2.8260802666
C   -5.5246174787  -3.5963594682   1.9959422027
C   -5.3788964663  -3.5236717808   0.6146357728
H   -3.3994810511   0.7392456759   2.9686723925
H   -5.4292499841   1.7023587861   4.0001935463
H   -7.2235764946   2.6500716098   2.5594203543
H   -6.9275515386   2.7187254469   0.1026738841
H   -3.0732237676   3.3404959986  -3.3503581750
H   -0.6301887824   3.7504531323  -3.3238223234
H   -0.2541011429   1.2379389074   0.1491291839
H    0.0621878859  -0.9484125255   0.0828939192
H    2.4465453165  -2.2653966195  -3.4462758002
H    2.2586111947  -3.7752780688  -2.5005711336
H    4.5788614930  -3.2495720311  -2.5887325184
H    4.0267353858  -3.0104162886  -0.9191295117
H    3.4233023962  -0.7077510289  -0.3158355251
H    4.3801264236   0.5360960919  -1.1477208712
H    5.4743263540   0.1165829882   0.8876890205
H    6.4842365800  -0.6041785813  -0.3955081989
H    7.4384823481  -1.8307919140   1.3148832906
H    6.5936975757  -3.3235541200   1.7600224102
H    6.9918187922  -2.0858916193   3.7794339110
H    5.2438785148  -2.1653744481   3.4436967201
H    7.8479884307   0.1320340886   2.2828001328
H    7.8557900224   0.2091652074   4.0639973308
H    7.8674316566   2.4559369814   3.2314666789
H    6.2485926929   2.1576959366   3.9228201463
H    6.7901579914   4.2009663036   1.7399118682
H    5.2605244266   3.7974607238   2.5655823334
H    5.8003382006   3.3306575803  -0.4160067752
H    5.0208219708   4.7851530879   0.2648212563
H    3.6638870598   2.8703118311  -1.5911661396
H    2.9771759975   4.3285837376  -0.8250881303
H    1.3636388142   2.8837943616   0.4483264605
H    1.9823795793   1.4484553020  -0.4234792791
H    0.2955997274  -3.3486308398  -3.4811160004
H   -2.1441774569  -3.5861602525  -3.4794370870
H   -3.0997613213  -1.4088362589   2.9213262811
H   -4.7793586464  -2.9309415910   3.9056178429
H   -6.2628210250  -4.2697676052   2.4221862750
H   -5.9868353076  -4.1471676046  -0.0353133315
  85
G(CENSO)=       -2792.80645414  G(xTB)=        -135.15207755        Conformer 12
C   -2.7324403866   1.1135946787   0.6527987297
C   -2.9291328951   1.1875081222   2.0344312496
C   -3.9527092905   1.9644613901   2.5680546833
C   -4.7881055314   2.6938780711   1.7251592850
C   -4.5677938140   2.6893118899   0.3518875696
C   -3.5311385182   1.9222648161  -0.1786932087
S   -3.2169045152   1.9680134864  -1.9354660279
C   -1.4366127910   1.8628627318  -1.8765459576
C   -0.6535865827   2.5904794527  -2.7736269820
C    0.7282200245   2.5749461583  -2.6601152662
C    1.3401686411   1.8619495435  -1.6218239436
C    0.5601749637   1.1077086735  -0.7423978080
C   -0.8274433448   1.0674404508  -0.8970834859
C   -1.7193423128   0.2642725206  -0.0236885213
C   -1.8048074234  -1.0877268724  -0.0913403819
C   -1.0665954649  -1.8906306415  -1.0971591934
C    0.3270403570  -1.9736267411  -1.1490140087
C    0.9546474586  -2.6569038906  -2.1912422009
O    2.3068922137  -2.7247595748  -2.3374887139
C    3.0922018127  -1.9957888144  -1.3815490229
C    4.5438914928  -2.0630045810  -1.8224533620
O    5.3642683247  -1.3489073814  -0.9022682991
C    5.7230566546  -2.0730331860   0.2828698892
C    5.2777496095  -1.3691700835   1.5443611770
O    3.8601772197  -1.4288365503   1.6585937121
C    3.3974187202  -1.1940960094   2.9857061432
C    1.8843090964  -1.2328106454   2.9793773686
O    1.3066395160  -0.0443985097   2.4329892196
C    1.0217135585   0.9340738411   3.4340512059
C    0.7665982109   2.2688311744   2.7861996825
O    2.0074527088   2.8122558448   2.3430563794
C    1.8462049312   4.0877332246   1.7261158649
C    3.1876540476   4.6223714692   1.2633668779
O    3.6288890219   4.1652672402  -0.0146405407
C    4.2908863881   2.9025524148  -0.0576409093
C    3.3520028254   1.7385833369  -0.2883801256
O    2.6970757115   1.9337575629  -1.5619739878
C    0.1882361873  -3.3122661526  -3.1609829297
C   -1.1940985811  -3.2981238546  -3.0698406152
C   -1.8272030899  -2.5966959982  -2.0411882222
S   -3.6085365662  -2.5966344433  -1.9476565434
C   -3.7832826382  -2.5767378880  -0.1754850576
C   -2.8543464776  -1.8676407194   0.6056606733
C   -2.9446830497  -1.9677661006   1.9971492638
C   -3.9883415493  -2.6654790028   2.5954742033
C   -4.9511402160  -3.2908639008   1.8057760647
C   -4.8398183643  -3.2658552261   0.4198715652
H   -2.2707949857   0.6344165699   2.6945733311
H   -4.0955752050   1.9999777920   3.6442456815
H   -5.5920802411   3.2973520051   2.1368797404
H   -5.1840531874   3.2973546831  -0.3048463688
H   -1.1238719570   3.1967968715  -3.5431299692
H    1.3452326582   3.1538785029  -3.3410033210
H    1.0091945568   0.5509524915   0.0711919495
H    0.9038841547  -1.4985631324  -0.3692913011
H    2.9711286765  -2.4281568874  -0.3805975710
H    2.7697684640  -0.9459359047  -1.3543226864
H    4.6631210278  -1.5722481651  -2.7954781720
H    4.8731200983  -3.1085626127  -1.9238213406
H    6.8195200568  -2.1602441940   0.3108014535
H    5.3030119183  -3.0883404562   0.2615567519
H    5.6234195966  -0.3211487567   1.5446254489
H    5.7540000932  -1.8814544435   2.3979425519
H    3.7544633965  -0.2193665381   3.3603429828
H    3.7816926976  -1.9781671364   3.6612241377
H    1.5158705779  -1.4044805773   4.0018525681
H    1.5483899808  -2.0721347752   2.3569339046
H    1.8624427267   1.0308166243   4.1389849568
H    0.1299447133   0.6333666568   4.0092331766
H    0.2983628496   2.9405146594   3.5259193210
H    0.0689694447   2.1578256379   1.9386383952
H    1.4169211867   4.7977842818   2.4546747149
H    1.1525068837   4.0218493493   0.8696886612
H    3.9503229808   4.4199771954   2.0327160036
H    3.0923781785   5.7099514926   1.1594375276
H    4.8559200311   2.7179431572   0.8704291782
H    5.0079842109   2.9638381392  -0.8862982643
H    2.6239885249   1.6812063024   0.5235226377
H    3.9274867518   0.8033404232  -0.3225892535
H    0.6859637041  -3.8490381406  -3.9631179893
H   -1.7860412273  -3.8400358058  -3.8023512456
H   -2.1800503187  -1.5013994020   2.6092320618
H   -4.0473194009  -2.7233141615   3.6785080477
H   -5.7716489261  -3.8326966507   2.2674784375
H   -5.5580290129  -3.7982258585  -0.1977897179
  85
G(CENSO)=       -2792.80644750  G(xTB)=        -135.15182741        Conformer 13
C   -3.7947614692   0.8923792918   0.6791951778
C   -4.1587948310   0.7374043456   2.0202106772
C   -5.4826587417   0.8793397297   2.4228517517
C   -6.4661455246   1.1984344258   1.4896342920
C   -6.1171695107   1.4279180868   0.1634910229
C   -4.7869605725   1.2968229518  -0.2350610528
S   -4.3563550835   1.6407851153  -1.9314956878
C   -2.7417647106   2.3436200388  -1.6576155142
C   -2.2865181084   3.3953133696  -2.4564183428
C   -1.0426328908   3.9595753497  -2.2231349587
C   -0.2591709992   3.5060733767  -1.1553661491
C   -0.7162437263   2.4657202378  -0.3475137525
C   -1.9337591426   1.8412991971  -0.6304954939
C   -2.4290593148   0.6765592289   0.1389241296
C   -1.8257559812  -0.5380555263   0.0921381413
C   -0.6906044311  -0.8447619920  -0.8161993206
C    0.5939345619  -0.3237311278  -0.6890923886
C    1.5872670231  -0.6157485105  -1.6280951644
O    2.7834553485  -0.0017159987  -1.4027058537
C    3.9534577474  -0.3696408461  -2.1548532656
C    4.6583764262  -1.5750333312  -1.5768647552
O    3.9324588832  -2.7611912036  -1.8993598871
C    4.0239318027  -3.8131626401  -0.9383188860
C    2.9247564681  -3.7456488887   0.0993640760
O    3.1440248716  -2.6164137089   0.9327554469
C    2.0767753504  -2.3788315808   1.8406679954
C    2.3481619862  -1.0955967368   2.5800720212
O    3.4293694801  -1.3073365620   3.4890282395
C    3.8736424589  -0.1257300482   4.1518473509
C    4.9614830419   0.6189800218   3.4086071928
O    4.4186984552   1.2810365754   2.2690977866
C    5.4207367343   1.9542147409   1.5149665384
C    4.7761611492   2.6822711697   0.3654210435
O    4.0578410785   3.8145838975   0.8628931831
C    3.1323727314   4.3469421166  -0.0786804348
C    1.8070733257   3.6104298881   0.0404572690
O    0.9391940805   4.1285203302  -0.9780347918
C    1.2955865646  -1.4502098065  -2.7098505499
C    0.0354866326  -2.0302703906  -2.8032161191
C   -0.9484410801  -1.7558262181  -1.8574022631
S   -2.5324069393  -2.5709908622  -1.9696808623
C   -2.8468978886  -2.7686844974  -0.2271582799
C   -2.4338383040  -1.7631457380   0.6640049596
C   -2.5814958056  -1.9883682976   2.0355543953
C   -3.2198990053  -3.1317709796   2.5040991879
C   -3.7015095380  -4.0794125784   1.6032107934
C   -3.4973447002  -3.9118580490   0.2375376821
H   -3.3944269964   0.5127557963   2.7541875318
H   -5.7438268856   0.7431410712   3.4683502099
H   -7.5022873886   1.3052901279   1.7979115992
H   -6.8719717389   1.7286007122  -0.5580682886
H   -2.9090174895   3.7793573821  -3.2600205467
H   -0.6781299489   4.7727704821  -2.8438442446
H   -0.1478862824   2.1260956851   0.5075217994
H    0.8480549054   0.3090626834   0.1522046695
H    4.6212423822   0.4947698893  -2.0691120977
H    3.7178084675  -0.5068369331  -3.2170837676
H    4.7503997051  -1.4490602126  -0.4909021060
H    5.6719271736  -1.6217109713  -2.0126466289
H    5.0115044853  -3.8166136758  -0.4516689498
H    3.9178161384  -4.7554679168  -1.4905507899
H    2.9274721486  -4.6785768689   0.6924051982
H    1.9454837583  -3.6651699381  -0.4048656836
H    1.9747646916  -3.2182030877   2.5503556095
H    1.1238981310  -2.2770133795   1.2939058591
H    1.4380290334  -0.8001078903   3.1310189542
H    2.5929786054  -0.3013155296   1.8613176231
H    4.2927344890  -0.4493181091   5.1132835430
H    3.0269026043   0.5476106625   4.3621457441
H    5.7499485326  -0.0893637845   3.1008130727
H    5.4170398456   1.3553913235   4.0950957932
H    6.1483192656   1.2302301379   1.1090792810
H    5.9716632675   2.6666092176   2.1527450216
H    4.1077740980   1.9928865262  -0.1718339000
H    5.5616313501   3.0146301603  -0.3333574386
H    3.5180330320   4.2732303737  -1.1074776489
H    2.9990056473   5.4084000189   0.1605530573
H    1.3725101824   3.7761702225   1.0363749590
H    1.9568589618   2.5318072709  -0.1074065411
H    2.0467368330  -1.7075456147  -3.4447048606
H   -0.1699442309  -2.7236975056  -3.6143648815
H   -2.1840962221  -1.2614769751   2.7357233945
H   -3.3397878031  -3.2821511572   3.5731230406
H   -4.2067150276  -4.9710057372   1.9637742146
H   -3.8231596274  -4.6755000920  -0.4635318786
  85
G(CENSO)=       -2792.80640089  G(xTB)=        -135.15306341        Conformer 14
C   -2.6197734095   1.1432886530   0.6024407066
C   -2.8062582543   1.3005306567   1.9792482836
C   -3.6564963369   2.2826586345   2.4761825256
C   -4.3231840958   3.1361413852   1.5995502613
C   -4.0994712361   3.0423573414   0.2301277647
C   -3.2340079796   2.0655762913  -0.2617179406
S   -2.8845332248   1.9860624806  -2.0069225665
C   -1.1602497089   1.5372663835  -1.8973277531
C   -0.2576736842   2.0692474616  -2.8144604179
C    1.0966105267   1.7682771734  -2.7356462707
C    1.5553994521   0.9571904420  -1.6963480827
C    0.6508687186   0.4160548430  -0.7799661295
C   -0.7163510717   0.6586722963  -0.8914451275
C   -1.7582297088   0.0928190617   0.0057683425
C   -2.0728702487  -1.2265129299   0.0364722231
C   -1.3217376244  -2.2471247730  -0.7307652530
C   -0.0062357129  -2.6006232933  -0.4206707509
C    0.6752783632  -3.5243969385  -1.2125300183
O    1.9689521229  -3.8922458560  -1.0000836977
C    2.6685840752  -3.2460714613   0.0753138851
C    4.0993926384  -3.7576872657   0.0549437927
O    4.8317967185  -3.1589913691   1.1184527311
C    5.3450121587  -1.8531597864   0.8216973295
C    5.2273651084  -0.9707713461   2.0375449829
O    3.8625166444  -0.6116706406   2.2178966302
C    3.6527135869   0.1640756657   3.3933880569
C    2.2635205622   0.7475852756   3.3643903105
O    2.2111695406   1.7597745492   2.3670315541
C    0.9250235034   2.3610722425   2.2523810829
C    0.9375097329   3.3753104535   1.1305854067
O    1.6792537411   4.5639274393   1.4331537204
C    3.0839321684   4.5081906801   1.1574853770
C    3.4358236876   4.7021001226  -0.3090305453
O    3.2030054813   3.5632009618  -1.1487338347
C    4.2249639495   2.5779929030  -1.0510010892
C    3.9231919060   1.4334835748  -1.9891604136
O    2.8584929245   0.5936974631  -1.5056023220
C    0.0278839206  -4.1280429375  -2.2972722751
C   -1.3011200705  -3.8358406136  -2.5599300499
C   -1.9846144481  -2.9067816475  -1.7723281075
S   -3.7092654666  -2.5654404198  -2.0700841875
C   -4.2288086115  -2.3477293604  -0.3765640392
C   -3.3611516010  -1.7495029535   0.5577776121
C   -3.7633289829  -1.7043045771   1.8958118667
C   -5.0273378306  -2.1424760524   2.2773904726
C   -5.9076208217  -2.6495915069   1.3246374979
C   -5.5025397364  -2.7727438141   0.0000983165
H   -2.2700761756   0.6521381259   2.6634225726
H   -3.7950448821   2.3828128734   3.5488132036
H   -4.9922450548   3.9017889973   1.9819931291
H   -4.5760944234   3.7409511470  -0.4521763200
H   -0.6083952453   2.7398375533  -3.5941597891
H    1.7753934252   2.2085986424  -3.4556864070
H    1.0420522193  -0.1730323968   0.0401116320
H    0.4607244496  -2.1505830524   0.4447361012
H    2.2011389895  -3.4918757519   1.0390389819
H    2.6465165588  -2.1567250281  -0.0634692849
H    4.5683024239  -3.5592755992  -0.9209530045
H    4.1135726909  -4.8401119625   0.2269972482
H    4.7994682667  -1.3932572423  -0.0144220490
H    6.4049962450  -1.9343047950   0.5341761212
H    5.8446657916  -0.0680880032   1.8865624855
H    5.6146068293  -1.5003396665   2.9249943543
H    4.3913813776   0.9813639033   3.4528496576
H    3.7657683425  -0.4626743341   4.2942801600
H    2.0333576784   1.1698458028   4.3576347956
H    1.5229612163  -0.0437421913   3.1520536950
H    0.6398430464   2.8448725076   3.2029828433
H    0.1648289880   1.5936010927   2.0204486018
H   -0.0968580215   3.7028074706   0.9617762407
H    1.3049608153   2.9108953676   0.2075825273
H    3.5232386873   3.5848205126   1.5551490434
H    3.5179946683   5.3508432363   1.7109789146
H    4.4952852549   5.0031163533  -0.3800189446
H    2.8223245617   5.5111856183  -0.7232223541
H    4.3150605967   2.1895941645  -0.0243051470
H    5.1989131000   3.0099177781  -1.3392406745
H    4.7978481988   0.7765318866  -2.0276652547
H    3.7259996290   1.7931457564  -3.0051034001
H    0.5665143244  -4.8483793990  -2.9059766749
H   -1.8112908088  -4.3418426605  -3.3749079718
H   -3.0744645165  -1.3318309354   2.6445648719
H   -5.3226606900  -2.0886359425   3.3212455351
H   -6.8987774984  -2.9856316854   1.6155372360
H   -6.1662591736  -3.2173602482  -0.7365413295
  85
G(CENSO)=       -2792.80632062  G(xTB)=        -135.15122912        Conformer 15
C   -2.7969964951   0.9447258302   0.7134379482
C   -3.0171320982   1.0146839249   2.0925133009
C   -3.9611987931   1.8890560973   2.6201666520
C   -4.6919775013   2.7194181339   1.7724771861
C   -4.4434934614   2.7125321655   0.4042297034
C   -3.4848198861   1.8440413854  -0.1176805112
S   -3.1262391455   1.8643060187  -1.8593530872
C   -1.3796626342   1.5127164409  -1.7784343498
C   -0.5351085378   2.1005507215  -2.7220015971
C    0.8266191752   1.8584238572  -2.6861224982
C    1.3624882788   1.0473219045  -1.6799654938
C    0.5247175283   0.4502976085  -0.7361679752
C   -0.8593081720   0.6475440798  -0.8011992754
C   -1.8468400619  -0.0088208521   0.0950484450
C   -2.0452182402  -1.3504783098   0.1069840517
C   -1.1803621032  -2.2885599531  -0.6448081458
C    0.1180712811  -2.5991992013  -0.2443163640
C    0.9072901791  -3.4348567554  -1.0313546271
O    2.2027197199  -3.7391642879  -0.7041564508
C    2.4681553656  -4.1591340382   0.6547178346
C    3.2212717672  -3.1472135971   1.4840604543
O    2.3545395605  -2.1122987241   1.9352515680
C    2.9566780224  -1.3198631775   2.9565485479
C    1.9860201666  -0.2699345240   3.4309179579
O    1.8570769042   0.7331667911   2.4337035100
C    1.0843008084   1.8511999161   2.8568949083
C    1.2353123407   2.9491107882   1.8352075843
O    2.5727912582   3.4428927816   1.8748579898
C    3.0300906264   3.9107352413   0.6119593910
C    4.4648161488   4.3795637744   0.7869686575
O    5.0033475468   4.7607846601  -0.4823530337
C    5.9717708718   3.8686233448  -1.0336308034
C    5.4385884734   2.5354755034  -1.5181386219
O    5.2638765895   1.6542457048  -0.4040795730
C    4.8320667320   0.3396238992  -0.7538730158
C    3.3373981672   0.1626872679  -0.6350276029
O    2.7153913554   0.9115406947  -1.6953733681
C    0.4031798874  -3.9609469163  -2.2229569312
C   -0.9163691021  -3.7164495875  -2.5845716323
C   -1.7192260407  -2.9091495771  -1.7794151473
S   -3.4471540312  -2.6736560387  -2.1504296518
C   -4.0700748892  -2.6073657961  -0.4764902979
C   -3.3113377185  -1.9921116877   0.5396965489
C   -3.7933328302  -2.0456875723   1.8501627773
C   -5.0342112052  -2.6090784363   2.1308362948
C   -5.8077020084  -3.1435879692   1.1033450538
C   -5.3194576025  -3.1607457656  -0.1989308913
H   -2.4341254189   0.3798990997   2.7513598772
H   -4.1248952935   1.9225468057   3.6934054241
H   -5.4345828476   3.4004705554   2.1784996456
H   -4.9764956825   3.3931340113  -0.2542024152
H   -0.9445859569   2.7622356880  -3.4804961582
H    1.4925968519   2.3193041962  -3.4096907317
H    0.9344021749  -0.1432062445   0.0695853271
H    0.5209364854  -2.1778345473   0.6699304165
H    3.0958878599  -5.0539980028   0.5671593564
H    1.5296894363  -4.4394294703   1.1493733217
H    4.0652411726  -2.7317720099   0.9079191902
H    3.6408666054  -3.6882291233   2.3498892167
H    3.8749765388  -0.8367602384   2.5817875823
H    3.2325355276  -1.9592011962   3.8117292679
H    2.3771544606   0.1677475520   4.3647703005
H    1.0080816173  -0.7309852108   3.6550004345
H    1.4297473772   2.2037255925   3.8434326599
H    0.0174661747   1.5809420560   2.9445805189
H    0.5164457577   3.7558581045   2.0548373763
H    1.0029407173   2.5502171945   0.8361835604
H    2.4038857175   4.7433072842   0.2465654633
H    2.9929908580   3.1009068045  -0.1343405385
H    5.0619724750   3.5842905141   1.2507117350
H    4.4927943492   5.2611848058   1.4428531601
H    6.7900638827   3.6971295176  -0.3149336309
H    6.3858741936   4.3985548246  -1.8994356696
H    6.1747392273   2.1035555209  -2.2178070160
H    4.4942017440   2.6826883546  -2.0630597126
H    5.3032219823  -0.3521558075  -0.0431616841
H    5.1752740312   0.0715524083  -1.7648704062
H    2.9905704050   0.5266522665   0.3403971393
H    3.0785648190  -0.9038724501  -0.7286510135
H    1.0326468061  -4.6029295283  -2.8321839120
H   -1.3271542137  -4.1834047987  -3.4756244894
H   -3.1870993096  -1.6490044024   2.6559953180
H   -5.3946522693  -2.6316110386   3.1552544273
H   -6.7789024443  -3.5806173714   1.3174175619
H   -5.8984711102  -3.6202383776  -0.9955164223
  85
G(CENSO)=       -2792.80629310  G(xTB)=        -135.14900504        Conformer 16
C   -4.4538209736   1.0344911934   0.9444372790
C   -4.8434697652   1.0088102880   2.2858948649
C   -6.0729708875   1.5270202598   2.6806829505
C   -6.9268922501   2.0946939367   1.7379839230
C   -6.5294674229   2.1934790941   0.4086988812
C   -5.2906641100   1.6861284910   0.0190337910
S   -4.7628514409   1.8645775446  -1.6770282385
C   -3.0264978057   2.1376799232  -1.3666649157
C   -2.3168527595   3.0725472287  -2.1117143855
C   -0.9868181111   3.3560819101  -1.8110559029
C   -0.3796870225   2.7185434030  -0.7253875200
C   -1.0798991681   1.7490174142   0.0003295023
C   -2.3898667883   1.4261844568  -0.3331748064
C   -3.2047810197   0.4338777453   0.4091944448
C   -3.0028527029  -0.9034912977   0.3415842633
C   -1.9979649257  -1.5366912533  -0.5503937846
C   -0.6122691344  -1.4309372858  -0.3796227882
C    0.2509318908  -2.0455463472  -1.2897073714
O    1.6056723692  -2.0278940899  -1.2043683597
C    2.2319723743  -1.3564450763  -0.0990865777
C    3.7060617267  -1.6627292337  -0.1707762841
O    4.2601738267  -1.0090158559  -1.3104144042
C    5.3798793251  -1.6645327346  -1.9013657079
C    6.6818622948  -1.5082664423  -1.1455698627
O    6.6618082616  -2.3330310094   0.0167568359
C    7.9052989369  -2.3650200938   0.7160045359
C    8.2384359449  -1.0924423605   1.4643526535
O    7.2839315518  -0.9172648377   2.5110504120
C    7.3275521666   0.3645476350   3.1370102699
C    6.3085697140   1.3213067391   2.5572356164
O    6.6972702800   1.6970962860   1.2314330421
C    5.6071842712   1.8877260003   0.3373205252
C    4.8107809978   3.1483836257   0.6360855508
O    3.7156110572   3.1518879042  -0.2728674137
C    2.8602629556   4.2730976210  -0.0988683042
C    1.6031410925   4.0582368471  -0.8969200737
O    0.8773076786   2.9811794556  -0.2808790181
C   -0.2672990780  -2.7594691206  -2.3779139903
C   -1.6349248464  -2.9072532348  -2.5207231705
C   -2.5039565416  -2.3178704153  -1.6008351927
S   -4.2611940407  -2.5816719424  -1.7694055215
C   -4.6717899166  -2.6888248959  -0.0395637137
C   -3.9781356035  -1.8843109677   0.8800597688
C   -4.2253712737  -2.0686970506   2.2430937858
C   -5.2070702240  -2.9548048621   2.6743554337
C   -5.9469205074  -3.6822328490   1.7443041930
C   -5.6681629953  -3.5668908472   0.3865598493
H   -4.1739301040   0.5840113178   3.0248933782
H   -6.3622176020   1.4874399607   3.7268774810
H   -7.8904234509   2.4949501978   2.0403637245
H   -7.1701787475   2.6815309899  -0.3207264633
H   -2.8050252316   3.6101899846  -2.9199181289
H   -0.4596526132   4.0974082534  -2.4002106679
H   -0.5938645846   1.2760920507   0.8470162678
H   -0.2290306394  -0.8840731053   0.4715124151
H    1.8331484638  -1.7335832944   0.8533468855
H    2.0492477582  -0.2732934012  -0.1612468223
H    3.8515807204  -2.7509300001  -0.2391827348
H    4.1860393152  -1.3187532355   0.7585216780
H    5.5043133433  -1.2006433984  -2.8873310905
H    5.1604558429  -2.7346881409  -2.0489669648
H    6.8291215057  -0.4487612765  -0.8843034418
H    7.5102742979  -1.8129588673  -1.8104319216
H    8.7304269338  -2.5873091253   0.0175384937
H    7.8254005790  -3.1956666044   1.4276461607
H    8.2416569073  -0.2250711088   0.7906202514
H    9.2548145334  -1.1978593415   1.8845975700
H    8.3392384920   0.7964682802   3.0817570748
H    7.0858588059   0.2155913427   4.1984704407
H    6.2380189128   2.2092820798   3.2086553963
H    5.3220991222   0.8305261706   2.5413848283
H    4.9297350342   1.0188262107   0.3579772494
H    6.0394591819   1.9560308795  -0.6681212657
H    5.4395638124   4.0455025337   0.5030442844
H    4.4410089186   3.1405115077   1.6754342512
H    3.3482372605   5.1979560810  -0.4503241058
H    2.6058976716   4.4045420491   0.9659458937
H    1.8418125733   3.8067705457  -1.9399147316
H    1.0037904651   4.9792524429  -0.8768865962
H    0.4178628173  -3.2267396447  -3.0790660942
H   -2.0295124999  -3.5015009844  -3.3404543531
H   -3.6369333966  -1.5154330333   2.9669214661
H   -5.3932617680  -3.0769270964   3.7374825074
H   -6.7198658939  -4.3698168001   2.0758534307
H   -6.2064188413  -4.1726369144  -0.3373752916
  85
G(CENSO)=       -2792.80619385  G(xTB)=        -135.15269945        Conformer 17
C   -4.7047130556   1.1287869013   0.7682370777
C   -5.3316642282   1.2950992109   2.0060682742
C   -6.4852229711   2.0634921177   2.1232581987
C   -7.0207657162   2.6934116237   1.0021114401
C   -6.3748892266   2.5981274130  -0.2258421403
C   -5.2114270942   1.8371902721  -0.3369019633
S   -4.3631104845   1.7558403173  -1.9036223301
C   -2.6876518012   1.7014876880  -1.2939018987
C   -1.6699887920   2.3388622392  -1.9950621105
C   -0.3624285531   2.3282424093  -1.5148730996
C   -0.0902666455   1.7132928421  -0.2905652243
C   -1.1124741078   1.0759977877   0.4177547388
C   -2.4005864241   1.0127683030  -0.1003408923
C   -3.5164883064   0.2708885964   0.5363267394
C   -3.5563918730  -1.0836470512   0.5935229938
C   -2.4942896626  -1.9456592982   0.0172541824
C   -1.1973100557  -2.0274594485   0.5339394730
C   -0.2321957744  -2.7999828001  -0.1139463227
O    1.0570545377  -2.9192967892   0.3047162464
C    1.4420963980  -2.2129066994   1.4946893905
C    2.8821065354  -2.5270384497   1.7914275033
O    3.7220487510  -1.8811073992   0.8415916747
C    5.0954106298  -2.1721246676   1.0763958000
C    5.9159465272  -1.3535047094   0.1005754776
O    7.2838304437  -1.6557052154   0.3662096505
C    8.1979782071  -0.8889651181  -0.4160628850
C    8.4130830428   0.4926129884   0.1838803023
O    9.3270384175   1.1790105384  -0.6738237732
C    9.5753634572   2.5347566973  -0.3005640714
C    8.5607791623   3.5066691411  -0.8613371111
O    7.3216136174   3.3492059398  -0.1775803244
C    6.2472305964   4.0319348622  -0.8100669773
C    4.9690430176   3.7175879140  -0.0784473630
O    4.6686564733   2.3308069078  -0.2520398831
C    3.4839399290   1.9156247747   0.4164708124
C    2.2529416334   2.2045749923  -0.4309550384
O    1.1371158796   1.6747536251   0.2985161749
C   -0.5688915998  -3.5173138712  -1.2683571513
C   -1.8708327714  -3.4975493159  -1.7391985712
C   -2.8409273608  -2.7278205548  -1.0931946209
S   -4.5244924688  -2.7492686847  -1.6825645537
C   -5.3545209277  -2.6238154325  -0.1102829074
C   -4.7889211168  -1.8442494363   0.9148614838
C   -5.4019801044  -1.8549614003   2.1709027055
C   -6.5964609206  -2.5379285291   2.3748688520
C   -7.1888005206  -3.2361541213   1.3248525200
C   -6.5600360024  -3.2975032761   0.0860528069
H   -4.9043113861   0.8226272924   2.8831041897
H   -6.9636334450   2.1718109185   3.0923638532
H   -7.9244154906   3.2902271151   1.0875494254
H   -6.7616165544   3.1292242772  -1.0913997219
H   -1.8915391591   2.8621327079  -2.9212735071
H    0.4129079179   2.8287429333  -2.0833113516
H   -0.8822683587   0.6274127395   1.3769246500
H   -0.9647632875  -1.4877557936   1.4411616061
H    0.8264786412  -2.5425646701   2.3439698129
H    1.3069646828  -1.1306739519   1.3526238346
H    3.0422269693  -3.6180288007   1.7732634332
H    3.1079955369  -2.1672045837   2.8095362883
H    5.2943144070  -3.2473080934   0.9331575932
H    5.3758772397  -1.9077950213   2.1099080230
H    5.7014975518  -0.2836674049   0.2439498961
H    5.6576818406  -1.6195749469  -0.9377493368
H    7.8421091711  -0.7973529105  -1.4547337773
H    9.1428976654  -1.4450186634  -0.4266895400
H    8.8371493065   0.3983774076   1.1978548615
H    7.4626277015   1.0357597094   0.2527716880
H    10.5575459868   2.7936991977  -0.7155102148
H    9.6318998905   2.6311597932   0.7955319665
H    8.4305219265   3.3179990404  -1.9397503222
H    8.9414972371   4.5370545100  -0.7404844590
H    6.1629029590   3.7206720720  -1.8649103179
H    6.4085544753   5.1238945960  -0.7892914122
H    4.1698664265   4.3557624743  -0.4869843976
H    5.0785512905   3.9472013068   0.9940725085
H    3.3933892896   2.4007997192   1.4011291504
H    3.5668002991   0.8328157408   0.5723408116
H    2.3446600635   1.7026288969  -1.4045091758
H    2.1206654106   3.2830893720  -0.5941609438
H    0.1905563331  -4.1147098589  -1.7640167218
H   -2.1374935037  -4.0941830088  -2.6072900138
H   -4.9317035035  -1.3281765368   2.9936140642
H   -7.0629120310  -2.5258958655   3.3557035457
H   -8.1241737779  -3.7670332363   1.4775830650
H   -6.9923175137  -3.8842830948  -0.7199588683
  85
G(CENSO)=       -2792.80599041  G(xTB)=        -135.15240726        Conformer 18
C   -2.6214327755   1.1610995524   0.7553064772
C   -2.7529119511   1.3270292289   2.1370685781
C   -3.5764965317   2.3188635464   2.6599003376
C   -4.2710175032   3.1711183026   1.8040293859
C   -4.0984733310   3.0699901298   0.4276374067
C   -3.2584831011   2.0849559952  -0.0907679234
S   -2.9733766134   1.9922313329  -1.8470817285
C   -1.2532790407   1.5173062911  -1.7992632949
C   -0.3747315118   2.0302458985  -2.7493914880
C    0.9763915560   1.7063041112  -2.7172850132
C    1.4585359417   0.8901165445  -1.6925223426
C    0.5782073326   0.3712676299  -0.7394907614
C   -0.7874106607   0.6360451594  -0.8056356249
C   -1.8084963007   0.0907616715   0.1262632563
C   -2.1573422183  -1.2196112541   0.1595754773
C   -1.4624972530  -2.2538854878  -0.6419967822
C   -0.1423873457  -2.6378184451  -0.3915339735
C    0.4827820691  -3.5729634100  -1.2157571584
O    1.7770535799  -3.9680564376  -1.0650878954
C    2.5510427917  -3.3200523052  -0.0434059457
C    3.9740544822  -3.8437802820  -0.1542621817
O    4.7876675653  -3.2020239405   0.8221498240
C    5.3174138951  -1.9419493783   0.3914588558
C    5.5274552729  -1.0506974359   1.5874782581
O    4.2593956268  -0.5975445486   2.0454944223
C    4.3551144852   0.2720718279   3.1680332528
C    3.0152140187   0.9220888821   3.3985151901
O    2.7701677391   1.8450428210   2.3440320997
C    1.4700583629   2.4243696588   2.3984325509
C    1.2681456238   3.3327554415   1.2051887513
O    1.9718038896   4.5766878088   1.2964527921
C    3.3422758387   4.5503751189   0.8790845708
C    3.5313087001   4.6507671344  -0.6257755528
O    3.2106402063   3.4655228090  -1.3643303535
C    4.2125189499   2.4583926942  -1.2763947786
C    3.8218017003   1.2770328581  -2.1319430593
O    2.7594687844   0.5018753505  -1.5442958418
C   -0.2253956510  -4.1603536152  -2.2708757102
C   -1.5572795051  -3.8367878243  -2.4748551649
C   -2.1838256360  -2.8938504614  -1.6569564500
S   -3.9093529348  -2.5083836703  -1.8854465259
C   -4.3568913687  -2.2824518002  -0.1729930795
C   -3.4383915986  -1.7098626478   0.7280294988
C   -3.7888583531  -1.6543058911   2.0801328987
C   -5.0488924701  -2.0588130315   2.5090299012
C   -5.9775552814  -2.5418710166   1.5903314214
C   -5.6262825375  -2.6740834971   0.2514351256
H   -2.1974241890   0.6761901412   2.8035944541
H   -3.6748602857   2.4254804314   3.7363217600
H   -4.9220096198   3.9418289812   2.2069355288
H   -4.5962571866   3.7678677564  -0.2401844821
H   -0.7406786698   2.7049445762  -3.5185144264
H    1.6355668518   2.1351161298  -3.4616379907
H    0.9865203864  -0.2246780923   0.0677914659
H    0.3730240411  -2.2030852037   0.4538244069
H    2.1448688775  -3.5519569495   0.9511329248
H    2.5299153502  -2.2314363813  -0.1918791200
H    4.3643947528  -3.6870555976  -1.1718121839
H    3.9984609089  -4.9188703967   0.0598941902
H    4.6310896595  -1.4426796507  -0.3086574277
H    6.2789728062  -2.1005481741  -0.1229614867
H    6.1561714108  -0.1944565835   1.2860646497
H    6.0605575889  -1.5996168320   2.3831278992
H    5.1167334040   1.0505269873   2.9893687529
H    4.6484131388  -0.2902429530   4.0710577426
H    3.0264984123   1.4391481822   4.3732387004
H    2.2237398558   0.1534269566   3.4291662716
H    1.3357153108   2.9901807388   3.3366020428
H    0.7009135568   1.6318084052   2.3716935705
H    0.2020700589   3.5922891406   1.1586734550
H    1.5274605717   2.8024267468   0.2803092265
H    3.8590567076   3.6747655195   1.2916177832
H    3.7977975106   5.4456681650   1.3222518975
H    4.5768726633   4.9429961186  -0.8282176966
H    2.8746123552   5.4352371380  -1.0209565810
H    4.3568623115   2.1199441452  -0.2370033460
H    5.1784411831   2.8470582056  -1.6460698653
H    4.6718053331   0.5889107793  -2.1810951673
H    3.5776270353   1.5860529157  -3.1542681787
H    0.2701211025  -4.8909998665  -2.9033550091
H   -2.1142863427  -4.3277983714  -3.2680722622
H   -3.0628480699  -1.3009297631   2.8025725426
H   -5.3032651786  -1.9975774803   3.5632261714
H   -6.9654292419  -2.8522122356   1.9185166828
H   -6.3287119196  -3.0999780017  -0.4599212582
  85
G(CENSO)=       -2792.80568616  G(xTB)=        -135.15191025        Conformer 19
C   -4.0644684168   1.1577965688   0.3327698855
C   -5.1111450830   0.9956680795   1.2446264921
C   -6.3626250516   1.5520341484   1.0006973962
C   -6.5825303371   2.2947811009  -0.1571043153
C   -5.5359217996   2.5302679962  -1.0420152295
C   -4.2784793152   1.9851293898  -0.7849304398
S   -2.9217649965   2.3484739332  -1.8844583877
C   -1.6258027846   2.4342862013  -0.6608951302
C   -0.6196844863   3.3883264196  -0.7739961573
C    0.3747731056   3.4934519942   0.1934791970
C    0.3358399108   2.6540359785   1.3091376856
C   -0.6781620965   1.6977241189   1.4265965024
C   -1.6350181647   1.5452643661   0.4287962613
C   -2.7217060076   0.5367199276   0.4726481862
C   -2.5105435083  -0.7967871053   0.3518262907
C   -1.1726581706  -1.4055768893   0.1360551530
C   -0.1644483912  -1.4358086734   1.1056859584
C    1.0615454971  -2.0395349317   0.8214953816
O    2.0856925493  -2.1475139515   1.7115220222
C    2.0105560679  -1.4032785275   2.9368177579
C    3.2597625547  -1.6858332324   3.7404128238
O    4.4552945832  -1.1915618698   3.1449709583
C    5.1010685814  -2.0761300759   2.2216776873
C    5.2144338946  -1.3843261158   0.8754210794
O    5.8187266301  -2.3137075393  -0.0228573752
C    6.2918824636  -1.7494632897  -1.2436400403
C    5.2098577388  -1.4772068890  -2.2660397681
O    4.4370903917  -0.3592188597  -1.8466417314
C    3.3416624726  -0.0788618290  -2.7136550606
C    2.5068873467   1.0439864210  -2.1294409864
O    2.9954250889   2.3608180963  -2.3810387729
C    4.2737152445   2.6895649005  -1.8345451322
C    4.4190719678   2.4971355124  -0.3404538266
O    3.4154682118   3.2441876469   0.3382119930
C    3.5405079414   3.1594689198   1.7512227127
C    2.2735864890   3.6478298811   2.4107079077
O    1.2121421964   2.6761869267   2.3524253538
C    1.2901056169  -2.6113776153  -0.4352767361
C    0.2781038557  -2.6272190125  -1.3803303624
C   -0.9582968905  -2.0450635788  -1.0945319846
S   -2.2798641736  -2.1501220696  -2.2894518428
C   -3.6253747042  -2.4138423822  -1.1491249138
C   -3.6086633442  -1.7640406029   0.0973911859
C   -4.6026300008  -2.0867661935   1.0253304654
C   -5.6410062908  -2.9480843831   0.6862148360
C   -5.6905988711  -3.5149404099  -0.5854819075
C   -4.6721351456  -3.2661427175  -1.4992189546
H   -4.9370131961   0.4359767297   2.1561725581
H   -7.1653239027   1.4065164572   1.7177985741
H   -7.5598676579   2.7254700753  -0.3558580055
H   -5.6876316002   3.1548068274  -1.9181884146
H   -0.6069822239   4.0681345752  -1.6217293381
H    1.1644693834   4.2209696811   0.0621419279
H   -0.7138700028   1.0836517675   2.3190298902
H   -0.3642031856  -1.0142262022   2.0812234741
H    1.1389459854  -1.7172750047   3.5301026162
H    1.9239056940  -0.3303526880   2.7116011212
H    3.3415394056  -2.7642688979   3.9422949295
H    3.1503339091  -1.1701639590   4.7028304248
H    4.5404274703  -3.0119914713   2.1085268245
H    6.1019006905  -2.3192470740   2.6085204415
H    5.8373757974  -0.4788576075   0.9658602750
H    4.2161476660  -1.0821393532   0.5330058485
H    6.9831293964  -2.4875203863  -1.6680714689
H    6.8574455269  -0.8238957230  -1.0440364815
H    4.5674306084  -2.3675858120  -2.3795199781
H    5.6860999746  -1.2755759264  -3.2423015953
H    2.7047104723  -0.9745558138  -2.8143922785
H    3.7005665933   0.1949440689  -3.7212655119
H    2.3651822973   0.8680894603  -1.0506240538
H    1.5182590577   1.0189016251  -2.6023423964
H    4.4150839770   3.7484876912  -2.0813620561
H    5.0748729364   2.1140433150  -2.3236526072
H    5.4285202044   2.8480984585  -0.0605553506
H    4.3499009095   1.4346594491  -0.0638656488
H    4.3835203505   3.7797176157   2.1039960728
H    3.7342003437   2.1191204452   2.0634764338
H    1.9502077194   4.6131912085   2.0024524070
H    2.4687859981   3.7786304667   3.4802753852
H    2.2513364989  -3.0738379800  -0.6414865192
H    0.4434535592  -3.1123629957  -2.3384262435
H   -4.5536373319  -1.6650283501   2.0229077398
H   -6.4104355045  -3.1779320544   1.4175887109
H   -6.5029422116  -4.1830629219  -0.8571553328
H   -4.6772236936  -3.7500675984  -2.4720782145
  85
G(CENSO)=       -2792.80548878  G(xTB)=        -135.15332981        Conformer 20
C   -3.1075351050   1.2411029373   0.8417014585
C   -3.1108402942   1.2090522477   2.2389550724
C   -4.2139047668   1.6546807031   2.9590746023
C   -5.3279269471   2.1548490227   2.2876532355
C   -5.3181447326   2.2604472327   0.9010120833
C   -4.2028270086   1.8262899329   0.1847416234
S   -4.1593070774   2.0113277281  -1.5849150974
C   -2.4187136761   2.3505190957  -1.7772077726
C   -2.0065709034   3.2291558650  -2.7811064907
C   -0.6621388344   3.5072204734  -2.9570302232
C    0.2855946187   2.9393154876  -2.0987851859
C   -0.1219102833   2.0807351980  -1.0760807378
C   -1.4711835798   1.7332757280  -0.9449080361
C   -1.9897782643   0.7257070941   0.0167577987
C   -1.6884536783  -0.5951698941  -0.0705227544
C   -0.7089177203  -1.1232902640  -1.0498143063
C    0.6595473006  -0.9021118159  -0.9515334224
C    1.5254319596  -1.3581049424  -1.9500776371
O    2.8345235962  -1.0465708403  -1.7598819144
C    3.8201269717  -1.5902304083  -2.6513988685
C    5.1579802575  -1.3774471084  -1.9911012310
O    5.2142058082  -2.2319463594  -0.8571560699
C    6.1338125706  -1.8236096182   0.1508948674
C    5.8639723530  -2.6148423613   1.4142298092
O    4.6968936535  -2.2029836703   2.1217279185
C    3.4691086886  -2.7053476823   1.5871874279
C    2.3348492926  -2.2708355855   2.4766609487
O    2.1720525873  -0.8619904414   2.3663355180
C    1.0770646097  -0.3803646741   3.1351628009
C    1.0095662835   1.1270672578   3.0426491230
O    2.0172516283   1.7920868184   3.8086214654
C    3.2876142718   1.9648037045   3.1712071947
C    3.2955715593   3.0158489209   2.0783538581
O    2.9325211336   2.4283473054   0.8243788163
C    2.7072106281   3.4134161742  -0.1773255076
C    2.6072160643   2.7021832535  -1.5267787033
O    1.5834308243   3.2706408041  -2.3573875256
C    1.0238396011  -2.0667296403  -3.0451690556
C   -0.3360589212  -2.3656882500  -3.0977783020
C   -1.1975985216  -1.9162678504  -2.1025385079
S   -2.9262113422  -2.3494277807  -2.1369945697
C   -3.1870558965  -2.5253637741  -0.3803522337
C   -2.5271986414  -1.6678947493   0.5227630229
C   -2.7014237518  -1.8934295097   1.8910290365
C   -3.5667356992  -2.8814769239   2.3498187987
C   -4.2653915469  -3.6740234125   1.4428511142
C   -4.0641070826  -3.5085589705   0.0769530480
H   -2.2344427188   0.8370131327   2.7590918951
H   -4.2024330443   1.6121114323   4.0443168432
H   -6.1951332417   2.4980455374   2.8446733203
H   -6.1640542488   2.6980290871   0.3778983387
H   -2.7421403923   3.7000779648  -3.4275290260
H   -0.3325515686   4.1803150412  -3.7428741020
H    0.5907566322   1.6708832594  -0.3738822890
H    1.0746322896  -0.3810267827  -0.0945533524
H    3.7838598537  -1.0764715701  -3.6225755704
H    3.6453611680  -2.6637410617  -2.8042999383
H    5.2614647467  -0.3219979375  -1.6921072403
H    5.9618836684  -1.6109314776  -2.7089887675
H    6.0200369554  -0.7471223461   0.3605006600
H    7.1748767570  -2.0018322554  -0.1732977550
H    6.7040982955  -2.4544808577   2.1009332821
H    5.8158293265  -3.6913839736   1.1789434866
H    3.4932401149  -3.8080576682   1.5545324620
H    3.3023030718  -2.3346830007   0.5671207777
H    2.5329452025  -2.5530095561   3.5249194167
H    1.4155302127  -2.7902646450   2.1508304769
H    1.1814621983  -0.6849492211   4.1909795341
H    0.1288295609  -0.8037132611   2.7541383354
H    0.0514726847   1.4464715863   3.4716294597
H    1.0384345458   1.4430860609   1.9906081128
H    3.6687481816   1.0126027602   2.7772506344
H    3.9563829813   2.3009320954   3.9718682382
H    4.3058005742   3.4520229941   1.9967032270
H    2.5960438200   3.8271304080   2.3412770489
H    3.5295236062   4.1462846232  -0.1838361537
H    1.7731278972   3.9648785017   0.0257810954
H    2.4370558951   1.6277761109  -1.3773238070
H    3.5265752293   2.8194330682  -2.1058024947
H    1.6733679560  -2.4156930162  -3.8399263812
H   -0.7182321043  -2.9642987276  -3.9203012101
H   -2.1487308305  -1.2918491164   2.6018784802
H   -3.6917828183  -3.0316413608   3.4182827856
H   -4.9446300757  -4.4448661390   1.7956073885
H   -4.5727233413  -4.1543457160  -0.6338043849
  85
G(CENSO)=       -2792.80537709  G(xTB)=        -135.15242412        Conformer 21
C   -4.3183506997   1.0612082258   1.0769781837
C   -4.6718933895   1.0720423014   2.4287722992
C   -5.7327357327   1.8490768958   2.8823091879
C   -6.4467013001   2.6445527716   1.9892594748
C   -6.0668972886   2.7042679246   0.6528334389
C   -4.9953721320   1.9328869502   0.2039814260
S   -4.4907582223   2.0490000232  -1.5028186734
C   -2.7329446060   1.8517121277  -1.2742014965
C   -1.8405283316   2.5424033983  -2.0872830957
C   -0.4661577792   2.4157577147  -1.8994812482
C    0.0095593156   1.6284244995  -0.8485482001
C   -0.8861138546   0.9415539274  -0.0251913980
C   -2.2538636272   0.9951576413  -0.2661586293
C   -3.2571992113   0.2065017094   0.4895683372
C   -3.3650669390  -1.1413256791   0.3767907649
C   -2.5119387604  -1.9434640161  -0.5353464676
C   -1.1346269688  -2.1135507348  -0.3636271554
C   -0.3881980011  -2.7970008151  -1.3230462378
O    0.9610379861  -2.9676500231  -1.2567467567
C    1.6698744986  -2.3040620522  -0.2028269175
C    3.1428510397  -2.5167285282  -0.4874690283
O    3.8582485361  -1.8566587525   0.5467645425
C    5.2650119567  -1.9043746094   0.3361695774
C    5.9248391941  -1.1871831799   1.4970487192
O    7.3207854933  -1.1790298965   1.2275540122
C    8.1249161021  -0.7865548337   2.3368887229
C    7.9275732969   0.6459305264   2.7857751283
O    8.2194703840   1.5180592224   1.7026834125
C    8.0865338237   2.8913424166   2.0626571694
C    8.1774546912   3.7566349914   0.8217356456
O    6.9558620142   3.8830253813   0.0947545597
C    6.4793864349   2.6702079387  -0.4820446613
C    5.3390928481   3.0383952745  -1.4194548351
O    4.6757659002   1.8552853779  -1.8745551702
C    3.6448015301   1.4064656757  -0.9967392437
C    2.3055052347   1.9474006158  -1.4729397558
O    1.3263336075   1.4631633771  -0.5420564603
C   -1.0206415132  -3.3551899620  -2.4393887922
C   -2.3953685347  -3.2579088035  -2.5721308953
C   -3.1466043874  -2.5644686876  -1.6209623238
S   -4.9184451889  -2.4730234286  -1.7985119894
C   -5.3607435402  -2.5299931524  -0.0735792092
C   -4.5349525821  -1.9037086781   0.8766486905
C   -4.8454540528  -2.0613172196   2.2301946273
C   -5.9974238523  -2.7338143156   2.6236764306
C   -6.8499082066  -3.2767870119   1.6648851221
C   -6.5235568473  -3.1942994970   0.3156916785
H   -4.1044066098   0.4707652411   3.1295382845
H   -5.9994269381   1.8331331974   3.9350094298
H   -7.2799363737   3.2484223909   2.3370290312
H   -6.5883416923   3.3629883582  -0.0362612737
H   -2.2113943014   3.1971917415  -2.8710595243
H    0.2096975356   2.9613198675  -2.5481789931
H   -0.4956751849   0.3586928216   0.8005915054
H   -0.6648771663  -1.7144674808   0.5241847836
H    1.4008936227  -2.7317520137   0.7735122964
H    1.4373762355  -1.2296837138  -0.2019152710
H    3.3991868437  -2.0941438525  -1.4733596728
H    3.3801303139  -3.5931840126  -0.5035657738
H    5.5324350812  -1.4068058746  -0.6115487731
H    5.6138845173  -2.9487159318   0.2852023099
H    5.7112308588  -1.7133194607   2.4426401669
H    5.5206981941  -0.1651290982   1.5736944018
H    9.1609442952  -0.9296987466   2.0100478906
H    7.9389492532  -1.4468190405   3.2011830588
H    8.6074515385   0.8313196813   3.6364172447
H    6.8987739337   0.8149066459   3.1463260729
H    8.8910343475   3.1767515498   2.7629486158
H    7.1215991994   3.0689873957   2.5683480689
H    8.9793879354   3.3766360963   0.1669907137
H    8.4364050301   4.7765169628   1.1262458220
H    6.1180071022   1.9763667402   0.2924164835
H    7.2815223123   2.1602993453  -1.0397488763
H    5.7221411905   3.5520571123  -2.3086709258
H    4.6384286647   3.7166755826  -0.9097463742
H    3.8308414429   1.7179659165   0.0410256375
H    3.6325198992   0.3106567442  -1.0228577349
H    2.0860645677   1.5741074358  -2.4822837527
H    2.3125550751   3.0466233307  -1.4900482941
H   -0.4277906437  -3.8861066326  -3.1781812353
H   -2.8884601543  -3.7284690527  -3.4182077981
H   -4.1708226421  -1.6595726747   2.9776191315
H   -6.2270135077  -2.8352617691   3.6803448925
H   -7.7536705713  -3.7984801036   1.9664776902
H   -7.1578122587  -3.6627223361  -0.4319251752
  85
G(CENSO)=       -2792.80533392  G(xTB)=        -135.15174310        Conformer 22
C   -4.3864651674   1.0859878287   0.9654268585
C   -4.7618584211   1.1082540436   2.3108190393
C   -5.9554215976   1.7034771642   2.7062275272
C   -6.7832357174   2.3034479206   1.7600018115
C   -6.3938935515   2.3559703532   0.4255410827
C   -5.1908763434   1.7692174313   0.0352761742
S   -4.6563523536   1.8883800586  -1.6635746738
C   -2.9076861821   2.0848723766  -1.3606890384
C   -2.1523931044   2.9480194014  -2.1468135564
C   -0.8014867761   3.1552853351  -1.8773377775
C   -0.2207254161   2.5254643560  -0.7731679776
C   -0.9786315445   1.6536733156   0.0153961504
C   -2.3042229873   1.3806008172  -0.3018056057
C   -3.1664984946   0.4241244279   0.4392466437
C   -3.0311423576  -0.9231399821   0.3519770502
C   -1.9860904811  -1.5743284620  -0.4727722381
C   -0.6195586088  -1.4264957475  -0.2225788997
C    0.3209515638  -1.9920342853  -1.0837197008
O    1.6661803241  -1.8437173690  -0.9311884259
C    2.1090602228  -0.9005729449   0.0610999486
C    3.6066857674  -0.7510872800  -0.0276414365
O    4.3209089720  -1.8792483707   0.4607870418
C    4.6827233638  -2.8711657672  -0.5027861719
C    6.0867177272  -3.3344767396  -0.1945734052
O    6.9806065957  -2.2632551018  -0.4816699333
C    8.2068156661  -2.3117443365   0.2423888257
C    8.9096751882  -0.9721847863   0.1364900438
O    8.3962702811   0.0364450612   1.0068313991
C    7.1016649635   0.5161131754   0.6468043688
C    6.7541554596   1.6460930874   1.5960006785
O    5.4360069958   2.0655273259   1.2599489267
C    4.8849171665   2.9800678071   2.2015794571
C    3.4735732143   3.3339590330   1.7877569444
O    3.4218040088   4.1449713928   0.6128666012
C    3.3263528544   3.4364600425  -0.6232945515
C    1.9329591280   3.4980329229  -1.2024426313
O    1.0732285533   2.6875264113  -0.3824956073
C   -0.1032597988  -2.7548606156  -2.1775196328
C   -1.4566318996  -2.9637877051  -2.3891085901
C   -2.4018097040  -2.3830624791  -1.5400952234
S   -4.1378749073  -2.6683755473  -1.8262317166
C   -4.6869798453  -2.7006843461  -0.1319407180
C   -4.0676855048  -1.8738195009   0.8230352011
C   -4.4461861413  -2.0145783245   2.1619042844
C   -5.4788797326  -2.8713577377   2.5268958432
C   -6.1412107188  -3.6183196283   1.5552456367
C   -5.7328799112  -3.5509228027   0.2279907382
H   -4.1068640929   0.6626831439   3.0509670207
H   -6.2362407584   1.7001400957   3.7554284298
H   -7.7179927007   2.7658078978   2.0640313646
H   -7.0103964228   2.8704236194  -0.3064848621
H   -2.6181263837   3.4824812149  -2.9703046220
H   -0.2368321886   3.8338214268  -2.5061208217
H   -0.5121668533   1.1970062474   0.8806790405
H   -0.3131593931  -0.8755334757   0.6542587955
H    1.8301061269  -1.2480031406   1.0657963217
H    1.6400125144   0.0777107973  -0.1235533048
H    3.8850444383   0.0980276071   0.6107793801
H    3.9085885588  -0.5104679202  -1.0585842022
H    4.6409174560  -2.4573247479  -1.5204327473
H    3.9937353977  -3.7282554913  -0.4540525246
H    6.3291649682  -4.2249814172  -0.7994927278
H    6.1523170038  -3.6172785676   0.8682269784
H    8.8674011398  -3.0988383904  -0.1630033319
H    8.0184664827  -2.5419693143   1.3044248607
H    8.8904005695  -0.6242607493  -0.9100716931
H    9.9559956899  -1.1077107882   0.4333507396
H    6.3471375763  -0.2764753631   0.7295442570
H    7.1020380749   0.8788557926  -0.3955079614
H    7.4685440824   2.4808322516   1.4999528997
H    6.7903386564   1.2825342717   2.6366549967
H    5.5017982854   3.8926120690   2.2623205600
H    4.8540936177   2.5214363260   3.2059046127
H    3.0201985178   3.9224708875   2.5954610624
H    2.8763190851   2.4200176161   1.6583485673
H    3.6439801603   2.3925819736  -0.5083911501
H    4.0069778555   3.9173177947  -1.3388462345
H    1.9494268973   3.1067113562  -2.2306352975
H    1.5694685947   4.5351622121  -1.2182990221
H    0.6354605872  -3.1967387646  -2.8397812619
H   -1.7807772814  -3.5854048412  -3.2194007984
H   -3.9157407623  -1.4539482843   2.9225902430
H   -5.7633590951  -2.9568791740   3.5716409187
H   -6.9532129843  -4.2842128122   1.8332499171
H   -6.2097916557  -4.1729238885  -0.5246920420
  85
G(CENSO)=       -2792.80519324  G(xTB)=        -135.15272083        Conformer 23
C   -4.5463808866   1.0365698308   0.1125208625
C   -5.4249178840   1.4734490031   1.1079576601
C   -6.6791465815   1.9783031608   0.7807471082
C   -7.0690722189   2.0684210575  -0.5535359449
C   -6.1850458014   1.7042903267  -1.5634462846
C   -4.9226536536   1.2125380991  -1.2323028818
S   -3.7749761367   0.8001456648  -2.5341423960
C   -2.2692588109   1.3093928655  -1.7247936259
C   -1.2410262792   1.8975348348  -2.4649276627
C   -0.0903446497   2.3371853245  -1.8316041006
C    0.0238241144   2.2367452698  -0.4394592747
C   -1.0005282001   1.6480815744   0.3027703186
C   -2.1276617393   1.1308382709  -0.3425080548
C   -3.2201553197   0.4209527463   0.3681894918
C   -3.0624403234  -0.8109638792   0.9151992743
C   -1.7923395194  -1.5709957912   0.8145220731
C   -0.5995223930  -1.1860479616   1.4192577924
C    0.5914625782  -1.8701010484   1.1636113117
O    1.6866155014  -1.3601869042   1.7985750521
C    3.0070958393  -1.7819412087   1.4122950114
C    3.5652584911  -0.9637872394   0.2716257675
O    2.7537585613  -1.1516517878  -0.8836360793
C    3.1804029803  -0.4110093544  -2.0280871840
C    4.2868565529  -1.1020102482  -2.8109893365
O    5.5967587514  -0.9442994914  -2.2520659897
C    6.2932222131   0.1798783772  -2.7922633647
C    7.6862555345   0.2761786706  -2.2064168626
O    7.7309762836   0.8072271512  -0.8831394009
C    7.5625196071  -0.1702844973   0.1459914429
C    7.4913835078   0.5190349336   1.4908527107
O    6.2546947579   1.1780979669   1.7609729950
C    6.0899453283   2.4199187279   1.0749932171
C    4.9633963358   3.1973494110   1.7008446956
O    3.7195514018   2.5735355660   1.3906527451
C    2.6204882812   3.3124294902   1.9033915899
C    1.3325063255   2.6344507878   1.5263273002
O    1.1624911607   2.7457696508   0.1036327218
C    0.5797447899  -2.9953435941   0.3350295128
C   -0.6263103617  -3.4393739514  -0.1960201513
C   -1.8092779035  -2.7448057964   0.0404321766
S   -3.3383366147  -3.3364021535  -0.6618467453
C   -4.4441971509  -2.8449336338   0.6452684116
C   -4.2003688132  -1.6545127683   1.3542758657
C   -5.0225086318  -1.3520939548   2.4434007339
C   -6.1151141008  -2.1535738590   2.7569073672
C   -6.3927008468  -3.2841118483   1.9914431465
C   -5.5472694967  -3.6435010896   0.9475157633
H   -5.1162101806   1.4253479706   2.1457611581
H   -7.3505489194   2.3037856919   1.5700746280
H   -8.0495376465   2.4570527406  -0.8136966209
H   -6.4655421030   1.8225775636  -2.6065578024
H   -1.3456869843   2.0243857853  -3.5390346153
H    0.7137884911   2.7963114341  -2.3991985587
H   -0.9465248004   1.5876868825   1.3805414243
H   -0.5732243097  -0.3375419640   2.0915256687
H    3.0318114583  -2.8537195037   1.1881840671
H    3.6325750989  -1.6089412312   2.2947835174
H    4.5969656965  -1.3060947800   0.0986740996
H    3.5983554493   0.1038887857   0.5444644976
H    3.4779452658   0.6110432068  -1.7398807002
H    2.2980843673  -0.3367536417  -2.6770636645
H    4.2757893610  -0.7363335340  -3.8506045217
H    4.0787559012  -2.1797893550  -2.8310790751
H    5.7464353102   1.1174503979  -2.5985919061
H    6.3877196424   0.0635090706  -3.8864114027
H    8.2591105459   0.9723363606  -2.8319976728
H    8.1835572487  -0.7065825550  -2.2496258648
H    8.4232928702  -0.8628026698   0.1499977619
H    6.6511800347  -0.7601273163  -0.0187359354
H    8.3313943587   1.2268700772   1.5941725031
H    7.5936684250  -0.2477817469   2.2682899212
H    5.8820919912   2.2567192386   0.0081331613
H    7.0122548509   3.0191478452   1.1522193433
H    4.9824298397   4.2234626626   1.2951739131
H    5.0995571209   3.2599774295   2.7939127247
H    2.6312124274   4.3442437891   1.5125022312
H    2.6665385113   3.3676504684   3.0046867290
H    0.5057163226   3.1375024274   2.0475958772
H    1.3511395298   1.5747630150   1.8199857839
H    1.4846594610  -3.5412139274   0.1011892784
H   -0.6376600912  -4.3397416052  -0.8045638834
H   -4.7936604077  -0.4852255010   3.0529879312
H   -6.7482767881  -1.8956967600   3.6009098783
H   -7.2486396929  -3.9102662877   2.2268484788
H   -5.7307129817  -4.5526418657   0.3812421738
  85
G(CENSO)=       -2792.80502036  G(xTB)=        -135.15230010        Conformer 24
C   -3.9446935275   1.0475051599   0.0428099895
C   -4.8938191785   1.4394340632   0.9906170537
C   -5.9980657956   2.2007262708   0.6214398293
C   -6.1617443820   2.5962734004  -0.7041069852
C   -5.1915659789   2.2809674476  -1.6492387064
C   -4.0774875991   1.5321294452  -1.2717266683
S   -2.8005925461   1.1911840374  -2.4703373094
C   -1.3949229258   1.3053580481  -1.3771716441
C   -0.2145935273   1.8975296646  -1.8140280567
C    0.8718541936   2.0361999062  -0.9539545741
C    0.7546231417   1.6043229043   0.3705645942
C   -0.4344482601   1.0170988916   0.8126757832
C   -1.4971974151   0.8175015977  -0.0611818095
C   -2.7766534607   0.1750376182   0.3279714975
C   -2.8907023383  -1.1457679029   0.6159120661
C   -1.7523396473  -2.0945738288   0.5362426291
C   -0.6400397261  -2.0456391435   1.3823368895
C    0.4240110496  -2.9271053953   1.1932254156
O    1.5597623949  -2.9171384344   1.9438026741
C    1.8070232169  -1.7778211697   2.7886771531
C    3.2599657645  -1.8013819440   3.2127769723
O    4.1860560754  -1.3766683120   2.2179944657
C    4.4164375707  -2.3042800337   1.1511945929
C    3.7133374512  -1.9249141139  -0.1338930334
O    4.3978222748  -0.8294987859  -0.7375749831
C    3.8531575507  -0.5091300893  -2.0127373143
C    4.7072514489   0.5376087327  -2.6777085380
O    4.4696501391   1.8150762619  -2.0904755648
C    5.4405483219   2.7684230486  -2.5065773275
C    5.0344419508   4.1562023763  -2.0579049231
O    4.8667859061   4.3170214225  -0.6531344564
C    6.0519493828   4.1368802114   0.1262370972
C    5.9231448676   2.9432147300   1.0492287084
O    4.9505646302   3.2218798335   2.0681152429
C    3.8632132276   2.3104985680   2.1443468397
C    2.9072583521   2.4738386477   0.9704410215
O    1.7348290546   1.7089341545   1.3068756003
C    0.3639647584  -3.8961976293   0.1856895826
C   -0.7663778237  -3.9955385238  -0.6080453854
C   -1.8275013497  -3.1042987941  -0.4352841719
S   -3.2791896661  -3.2587343564  -1.4596359732
C   -4.5040691176  -2.8116455523  -0.2460237557
C   -4.1997015319  -1.8369378848   0.7203807254
C   -5.1314502140  -1.5974924267   1.7344406341
C   -6.3710035713  -2.2282111715   1.7273310391
C   -6.6910456316  -3.1257460138   0.7108552017
C   -5.7510393068  -3.4361754594  -0.2655568990
H   -4.7583570948   1.1522960197   2.0269350042
H   -6.7291666678   2.4870797889   1.3718994800
H   -7.0259024095   3.1849193659  -0.9987784378
H   -5.2864129452   2.6351051239  -2.6721794722
H   -0.1386979486   2.2740288397  -2.8305129567
H    1.7800639603   2.5012131957  -1.3198199355
H   -0.5207774805   0.7369961678   1.8558791498
H   -0.6266901967  -1.3272034343   2.1897368488
H    1.1668801952  -1.8299031914   3.6820784504
H    1.5900189155  -0.8476530118   2.2455017753
H    3.5223036989  -2.8051892797   3.5850269271
H    3.3717377555  -1.0928833117   4.0422869875
H    4.1118940122  -3.3164043676   1.4470984717
H    5.4992375833  -2.3148547177   0.9646977626
H    2.6607330392  -1.6602870078   0.0531793872
H    3.7271847034  -2.7959077437  -0.8141414956
H    2.8128867670  -0.1519790911  -1.9169514234
H    3.8416333513  -1.4069347160  -2.6545860645
H    4.4674282303   0.5681454488  -3.7541322390
H    5.7692519650   0.2586701494  -2.5749275541
H    5.5212268961   2.7885926900  -3.6080213493
H    6.4326984040   2.4928984935  -2.1106127535
H    4.0632151706   4.4124169466  -2.4978134316
H    5.7825339001   4.8683163528  -2.4468142360
H    6.2001626166   5.0432752832   0.7313198086
H    6.9397952710   4.0138067061  -0.5104412638
H    6.8939625282   2.7620994785   1.5366519547
H    5.6509911310   2.0463801576   0.4759285147
H    3.3361250347   2.5465758407   3.0764441675
H    4.2139088095   1.2678011271   2.2006033093
H    3.3604184219   2.1047733623   0.0434758391
H    2.6364984358   3.5303525447   0.8402577110
H    1.1981219947  -4.5790921922   0.0533932750
H   -0.8256213560  -4.7728958147  -1.3649642394
H   -4.8740832050  -0.9178074298   2.5387819845
H   -7.0856880411  -2.0192268760   2.5180697521
H   -7.6605764848  -3.6155072959   0.6967181468
H   -5.9754253110  -4.1774438689  -1.0276752591
  85
G(CENSO)=       -2792.80499883  G(xTB)=        -135.15115760        Conformer 25
C   -4.6572055469   0.9643973435   0.6754612772
C   -5.5567165496   0.5443992794   1.6592680177
C   -6.9091072101   0.8583633538   1.5717827814
C   -7.3817905785   1.6163167321   0.5028862651
C   -6.4944813564   2.1033700615  -0.4504444915
C   -5.1373124932   1.7964103094  -0.3537760917
S   -4.0080989046   2.4597986166  -1.5634569609
C   -2.5970341614   2.7015042627  -0.5014420475
C   -1.7568344861   3.7946486960  -0.6916665349
C   -0.6719191376   4.0139993059   0.1509783464
C   -0.4555062003   3.1513582363   1.2292673002
C   -1.2942034899   2.0485340237   1.4158729928
C   -2.3351049374   1.7853955972   0.5312396073
C   -3.2187029074   0.6009498406   0.6384455222
C   -2.7827839512  -0.6638776553   0.4210740485
C   -1.4054891090  -0.9815369283  -0.0355129475
C   -0.2608523150  -0.8631296306   0.7448857590
C    1.0023028181  -1.1384449294   0.2079166572
O    2.0501840511  -0.9812344093   1.0578838145
C    3.3654909471  -1.2833874460   0.5450803838
C    4.3707404189  -1.0555926184   1.6468752406
O    4.3573914460  -2.0844808502   2.6431178613
C    5.4712333498  -2.9753705461   2.6057442200
C    5.3826633532  -4.0419360506   1.5250379108
O    5.4852715544  -3.5282611452   0.1962754406
C    6.8246656294  -3.3027530774  -0.2340514159
C    6.8019643997  -2.4769520687  -1.4945857035
O    6.4195101836  -1.1435338700  -1.1730670607
C    6.4029182640  -0.2969747773  -2.3157743402
C    6.0615090228   1.1076471131  -1.8910383593
O    4.6839407654   1.1771360509  -1.5329073356
C    4.3374315532   2.4314311156  -0.9593924369
C    2.8410536509   2.4100549843  -0.6850619927
O    2.3980370641   3.6250428398  -0.0929080825
C    2.7293254263   3.7722725098   1.2885168656
C    1.5336998377   4.2957911343   2.0502858700
O    0.5122749777   3.2926359696   2.1796834145
C    1.1216835279  -1.5447787774  -1.1253539242
C   -0.0281841797  -1.7290654755  -1.8880985152
C   -1.2842298544  -1.4713344371  -1.3514341964
S   -2.7462591692  -1.7784354094  -2.3297941536
C   -3.7992782121  -2.3870322172  -1.0269127578
C   -3.7027943112  -1.8161687290   0.2538214412
C   -4.4415364579  -2.3863329540   1.2937448802
C   -5.3283936275  -3.4291846098   1.0466474804
C   -5.4771108339  -3.9266917210  -0.2463701067
C   -4.6996080560  -3.4207447473  -1.2828619720
H   -5.1887819059  -0.0283355535   2.5024765236
H   -7.5928494261   0.5109898980   2.3408949288
H   -8.4376384558   1.8600706188   0.4264827444
H   -6.8501260306   2.7372929545  -1.2583260789
H   -1.9481126596   4.4928451264  -1.5021798345
H   -0.0219483344   4.8577802751  -0.0400353551
H   -1.1246661345   1.4003139442   2.2678875252
H   -0.3305857298  -0.5643476883   1.7843103646
H    3.6023755910  -0.6157300193  -0.2945667070
H    3.4011893572  -2.3225973382   0.2010312960
H    4.1419630092  -0.1058933686   2.1520048982
H    5.3613621691  -0.9702906525   1.1832207182
H    5.4824411319  -3.4850842228   3.5780999142
H    6.4104443758  -2.4061976347   2.5167764245
H    4.4055029342  -4.5368617329   1.5879284223
H    6.1618486611  -4.8018217805   1.7081142402
H    7.3233077246  -4.2645769368  -0.4428296194
H    7.4122353470  -2.7769615019   0.5343355539
H    6.0989041463  -2.9169408839  -2.2225333751
H    7.8094386508  -2.4887794904  -1.9453305762
H    5.6685638752  -0.6576102211  -3.0564350706
H    7.3945593632  -0.2855910400  -2.8002248750
H    6.2740969252   1.7976288667  -2.7250290376
H    6.6942326169   1.4005384373  -1.0362683499
H    4.5784946500   3.2596576361  -1.6480207191
H    4.9008770694   2.5925636391  -0.0238038025
H    2.5859659189   1.5512040212  -0.0435007776
H    2.2913875704   2.3068017377  -1.6281551076
H    3.5630572553   4.4817756160   1.4123451936
H    3.0339796726   2.8075737842   1.7206023383
H    1.1393343433   5.2174219037   1.6075861514
H    1.8440724531   4.5210577584   3.0766867622
H    2.0868616096  -1.7572785222  -1.5692794855
H    0.0633581387  -2.0951527328  -2.9072141139
H   -4.3110837909  -2.0105718876   2.3029242990
H   -5.9018417559  -3.8539426002   1.8654578899
H   -6.1733884769  -4.7365343832  -0.4449776280
H   -4.7742970956  -3.8419014623  -2.2816678041
  85
G(CENSO)=       -2792.80496878  G(xTB)=        -135.15260637        Conformer 26
C   -4.4640984425   1.0926975282   0.2402845760
C   -5.3563214951   1.0769081484   1.3160732865
C   -6.6956955525   1.4058467977   1.1353451538
C   -7.1601017543   1.7718554753  -0.1262853678
C   -6.2760133439   1.8604985449  -1.1960996342
C   -4.9306394251   1.5443160542  -1.0072406798
S   -3.7882472570   1.7125667475  -2.3645403669
C   -2.3597043054   2.2527139489  -1.4433716088
C   -1.4820218503   3.1789004994  -2.0107787660
C   -0.3828826304   3.6239228351  -1.2968755902
C   -0.1760875590   3.1832505729   0.0162480977
C   -1.0560972583   2.2658864758   0.5921844901
C   -2.1197695603   1.7515025166  -0.1561856071
C   -3.0385203682   0.6934077239   0.3332455100
C   -2.6394851675  -0.5871664733   0.5336307792
C   -1.2431847950  -1.0400314936   0.3168063996
C   -0.1743036640  -0.6795410915   1.1306111685
C    1.1249680393  -1.0988678588   0.8326698087
O    2.0880235808  -0.6403618469   1.6828153356
C    3.4195105293  -1.1798092990   1.5697826868
C    3.4693002088  -2.5575469895   2.2235745265
O    4.7862475247  -3.0991743994   2.1882992245
C    5.0282136496  -4.1313452115   1.2269481681
C    5.7495507668  -3.6468219503  -0.0074647713
O    4.8725566011  -2.8584049414  -0.8046051720
C    5.5227657203  -2.3323992083  -1.9565268372
C    4.5813025224  -1.3941251391  -2.6785276900
O    4.1503991052  -0.2796488529  -1.9032350769
C    5.1947812415   0.6148105613  -1.5286023157
C    4.5189415996   1.8969889946  -1.0676863731
O    5.4808262780   2.8282897904  -0.5658299270
C    5.7565454496   2.7109155015   0.8320249510
C    4.8466719333   3.5704888954   1.6821326026
O    3.5272018364   3.0438227729   1.6112921994
C    2.5673883531   3.7922770057   2.3427084491
C    1.2023841596   3.2663859259   1.9836924243
O    0.9100552267   3.7029124267   0.6468178047
C    1.3602524628  -1.9137557003  -0.2789976031
C    0.2824379701  -2.3364790468  -1.0515631149
C   -1.0123965153  -1.9215445376  -0.7543240246
S   -2.3884523370  -2.5201131645  -1.7184710852
C   -3.5834331679  -2.6659237553  -0.4022193480
C   -3.5890727540  -1.7231090013   0.6426324654
C   -4.4647533343  -1.9256192776   1.7127229858
C   -5.3761910238  -2.9766694030   1.6990516275
C   -5.4137633706  -3.8537607964   0.6174275827
C   -4.5049602018  -3.7125369244  -0.4256622422
H   -4.9912843914   0.8109884871   2.3018589285
H   -7.3761474303   1.3778675044   1.9815009125
H   -8.2063694837   2.0243476140  -0.2735863484
H   -6.6247363038   2.1947450753  -2.1694909246
H   -1.6633732721   3.5587858867  -3.0125829333
H    0.3084182066   4.3396154084  -1.7318688979
H   -0.9347711282   1.9415327452   1.6163242075
H   -0.3366933529  -0.0731771098   2.0141670696
H    4.0543633646  -0.4801317961   2.1223440608
H    3.7549774180  -1.2090191586   0.5276041359
H    2.7522291148  -3.2377300641   1.7430959918
H    3.1800120357  -2.4577787321   3.2788282864
H    4.0863926401  -4.6246907919   0.9453325690
H    5.6683289119  -4.8774565769   1.7166996782
H    6.1006822708  -4.5260762183  -0.5765542367
H    6.6350399203  -3.0570681444   0.2843066043
H    5.8026051514  -3.1437091171  -2.6511314614
H    6.4514668800  -1.8141040903  -1.6659925462
H    3.6662654453  -1.9293578171  -2.9588848512
H    5.0792959561  -1.0533550665  -3.6022512170
H    5.8607787872   0.8177074885  -2.3834597500
H    5.8048479844   0.1976538614  -0.7104899634
H    3.7556141281   1.6643548969  -0.3153380632
H    4.0211475222   2.3812264848  -1.9163599293
H    6.7887197540   3.0521132883   0.9809223200
H    5.6969439436   1.6620551376   1.1599458492
H    4.8633546325   4.6116834431   1.3186283230
H    5.2166089792   3.5645043332   2.7234786964
H    2.6371752423   4.8655297772   2.1001971207
H    2.7217685158   3.6755219366   3.4288254978
H    0.4482882759   3.6565604321   2.6821512701
H    1.2082440954   2.1682775210   2.0342359884
H    2.3589129583  -2.2513778295  -0.5349707884
H    0.4592027217  -3.0108758342  -1.8852132073
H   -4.4232792283  -1.2560455539   2.5642163302
H   -6.0559237981  -3.1101993673   2.5356666680
H   -6.1279625013  -4.6721418805   0.5993006453
H   -4.4967838184  -4.4249932059  -1.2461659856
  85
G(CENSO)=       -2792.80481543  G(xTB)=        -135.15329003        Conformer 27
C   -3.1298309913   1.2174752553   0.8513933915
C   -3.1555683476   1.1932771431   2.2486393774
C   -4.2460517870   1.6975798250   2.9494716964
C   -5.3237071546   2.2491627366   2.2599650509
C   -5.2857318184   2.3505100271   0.8733994992
C   -4.1821448420   1.8599565896   0.1765556531
S   -4.0882743150   2.0646030106  -1.5917749673
C   -2.3318671842   2.3565950469  -1.7190891990
C   -1.8486698007   3.2820662673  -2.6447664709
C   -0.4880962283   3.5326583212  -2.7356462424
C    0.4005866148   2.8936212299  -1.8637225092
C   -0.0809144691   1.9807690196  -0.9260785182
C   -1.4407894507   1.6656877423  -0.8833628665
C   -2.0243995461   0.6573027480   0.0363995970
C   -1.7704211832  -0.6716236780  -0.0642488547
C   -0.8252403947  -1.2370772215  -1.0559973020
C    0.5473208722  -1.0303868623  -1.0012089608
C    1.3869048400  -1.5428445463  -1.9930755514
O    2.6989600917  -1.2115149102  -1.8584612545
C    3.6820973766  -1.8970719634  -2.6484325741
C    5.0271714655  -1.4850505904  -2.1081247356
O    5.1981420216  -2.0536841540  -0.8142916336
C    6.1744241250  -1.3696690184  -0.0353937190
C    6.2870647878  -2.0117287845   1.3300358052
O    5.1526242444  -1.8120870977   2.1712164832
C    4.1090198202  -2.7911046928   2.0629569735
C    2.8543237141  -2.2699542236   1.3821632356
O    1.9970956617  -1.4908971570   2.2193932202
C    2.5156843677  -0.2085836604   2.5658304767
C    1.3420697371   0.6087826968   3.0860397183
O    1.7996394211   1.7527683230   3.8095870868
C    1.6093225391   3.0202591770   3.1867749560
C    2.6310978857   3.3655385836   2.1246525090
O    2.3000098042   2.7020566208   0.9067552961
C    3.2585406920   2.9333583603  -0.1160215105
C    2.7448245097   2.4087305899  -1.4337561139
O    1.7114562367   3.2406817015  -1.9987852979
C    0.8594509087  -2.3145000343  -3.0306431699
C   -0.5069607504  -2.5886951245  -3.0456331283
C   -1.3457436686  -2.0661015166  -2.0659212716
S   -3.0861943524  -2.4543067029  -2.0679261961
C   -3.3271080516  -2.5715908497  -0.3034940638
C   -2.6199799939  -1.7151937313   0.5615435458
C   -2.7472968459  -1.9164610581   1.9387427066
C   -3.6290710371  -2.8669750046   2.4426833221
C   -4.3872462841  -3.6468121722   1.5727655646
C   -4.2220145186  -3.5158090263   0.1983030943
H   -2.3063454744   0.7867720716   2.7869384465
H   -4.2512346134   1.6628832773   4.0349729319
H   -6.1802654822   2.6392067393   2.8023925149
H   -6.0978504549   2.8319737261   0.3358406564
H   -2.5377679338   3.8135321273  -3.2954158519
H   -0.1043971311   4.2452576969  -3.4598883075
H    0.5840001785   1.5419651384  -0.1981982833
H    0.9855730322  -0.4865745534  -0.1728851475
H    3.6013265558  -1.6060967740  -3.7051534145
H    3.5440392497  -2.9839341032  -2.5628092546
H    5.0746679535  -0.3850144637  -2.0561199900
H    5.8174310852  -1.8284112338  -2.7957186752
H    5.8962131330  -0.3073148310   0.0722265490
H    7.1643744009  -1.4150029589  -0.5241856994
H    7.1378414963  -1.5450036300   1.8429892518
H    6.5056319929  -3.0856322819   1.2242716551
H    3.8582263317  -3.1189037306   3.0827888520
H    4.4682289331  -3.6676421308   1.5055840441
H    2.2474401204  -3.1321454033   1.0763027903
H    3.1356803747  -1.7060571560   0.4832770001
H    2.9770866886   0.2759268815   1.6900936940
H    3.2798874306  -0.2881647699   3.3541901821
H    0.7676579623  -0.0169919235   3.7845611907
H    0.6761996931   0.9012254305   2.2626031133
H    1.6975609754   3.7584256150   3.9927525311
H    0.5949757527   3.0979657357   2.7620066726
H    3.6388626725   3.0738344833   2.4668046814
H    2.6277230540   4.4581374771   1.9659806777
H    4.2075993938   2.4194449536   0.1163913645
H    3.4718671697   4.0110155416  -0.2073423645
H    2.4090765159   1.3681255554  -1.3512487927
H    3.5663912177   2.4444464147  -2.1582248742
H    1.4936245037  -2.7259046325  -3.8084751424
H   -0.9134189596  -3.2256533823  -3.8265727575
H   -2.1403751042  -1.3300412580   2.6183741307
H   -3.7201802915  -2.9994218488   3.5167930558
H   -5.0821263975  -4.3859178327   1.9610715882
H   -4.7708128232  -4.1595096252  -0.4837635854
  85
G(CENSO)=       -2792.80473663  G(xTB)=        -135.14880711        Conformer 28
C   -4.1932342225   1.1131394521   0.6965051212
C   -4.7881597973   1.4272900396   1.9213128333
C   -5.8424756514   2.3326303204   1.9896731010
C   -6.3068883050   2.9530762829   0.8321770235
C   -5.6825788198   2.7097412266  -0.3866370621
C   -4.6178318822   1.8116912280  -0.4488729407
S   -3.7791440796   1.5494902042  -2.0015763881
C   -2.1220615980   1.3657401061  -1.3666721597
C   -1.0418415878   1.8866310216  -2.0704527196
C    0.2498066736   1.7934934647  -1.5593796860
C    0.4490389930   1.2128024434  -0.3039507940
C   -0.6368482450   0.6917110995   0.4050762824
C   -1.9162014443   0.7100339685  -0.1395019158
C   -3.1097118101   0.1141782616   0.5119069868
C   -3.3066294183  -1.2243135123   0.6135449523
C   -2.3493154805  -2.2250199884   0.0809573086
C   -1.0498727785  -2.3876215017   0.5715539751
C   -0.1769313559  -3.2931627592  -0.0329089744
O    1.1122769001  -3.4804770346   0.3568373619
C    1.6608937984  -2.5575565144   1.3133543237
C    3.1305984477  -2.8414488208   1.4593800382
O    3.7951782781  -2.4945875326   0.2494276086
C    5.1701303081  -2.8723992793   0.2314279946
C    6.0695552900  -2.0106206160   1.1059441229
O    6.0551654885  -0.6233073293   0.7879558128
C    6.6242663426  -0.3225819636  -0.4852703007
C    6.9160411311   1.1530236483  -0.5661922372
O    8.0040218604   1.4681155534   0.3055335775
C    8.5433895220   2.7756003842   0.1250937253
C    7.6436042589   3.8977439329   0.6016711133
O    6.6251780313   4.1285034761  -0.3680372023
C    5.5295560838   4.8848428361   0.1281481393
C    4.4188829885   4.8335827198  -0.8989802154
O    3.9352887629   3.5081757926  -1.1283554717
C    2.9768705484   3.0746463988  -0.1712255577
C    2.8309938321   1.5694547752  -0.3506865125
O    1.6573373776   1.0848643833   0.3192682334
C   -0.6160878449  -4.0802612700  -1.1038336212
C   -1.9234548605  -3.9737022935  -1.5474744639
C   -2.7946547704  -3.0545369934  -0.9588892662
S   -4.4741521181  -2.9400359151  -1.5459107142
C   -5.2749598048  -2.5990239811   0.0077465280
C   -4.6164311495  -1.8200353961   0.9757525503
C   -5.2213098259  -1.6718203531   2.2273741608
C   -6.4869790433  -2.1925550518   2.4750920981
C   -7.1629604375  -2.8876540555   1.4747190153
C   -6.5503911057  -3.1105364514   0.2464667404
H   -4.4147424360   0.9648832971   2.8279191831
H   -6.2988101402   2.5550836589   2.9499398649
H   -7.1326494423   3.6572806200   0.8800804890
H   -6.0059466718   3.2321291500  -1.2830074964
H   -1.2011768648   2.3885244577  -3.0208231198
H    1.0689127909   2.2147453655  -2.1304635471
H   -0.4632856930   0.2721290665   1.3893504693
H   -0.7413174508  -1.8102341631   1.4311781340
H    1.1741114518  -2.6875094210   2.2906999996
H    1.5046837435  -1.5256405171   0.9683680678
H    3.2909401212  -3.9072961468   1.6942943610
H    3.4985342903  -2.2465030484   2.3101268789
H    5.4819870428  -2.8131764804  -0.8174059354
H    5.2872670383  -3.9215617157   0.5541374354
H    7.0952807452  -2.4127157240   1.0290163608
H    5.7661179670  -2.0775745151   2.1566030044
H    5.9275939968  -0.5784941676  -1.2991765155
H    7.5514964420  -0.8999089839  -0.6341121987
H    6.0183784673   1.7318968714  -0.3069229069
H    7.1809901488   1.4004249937  -1.6080796602
H    8.8099011896   2.9406646439  -0.9331116800
H    9.4659138856   2.7972497794   0.7168428562
H    8.2469427834   4.8107679643   0.7524667713
H    7.1972557467   3.6227692700   1.5723199091
H    5.8146111930   5.9391330163   0.2944102548
H    5.1904243743   4.4765848404   1.0946272030
H    4.7987286722   5.1877012946  -1.8642247886
H    3.6003764550   5.5003757599  -0.5853905607
H    2.0111162511   3.5810362101  -0.3362336268
H    3.2990717826   3.2939800856   0.8577694200
H    3.6661624122   1.0404632603   0.1182496456
H    2.8148845482   1.3036483253  -1.4152079217
H    0.0689963093  -4.7878688690  -1.5614947737
H   -2.2708082047  -4.6123942007  -2.3550107975
H   -4.6866314704  -1.1517863940   3.0138360268
H   -6.9435337574  -2.0565301363   3.4512281441
H   -8.1547907562  -3.2904608503   1.6599787507
H   -7.0511913541  -3.6985231692  -0.5179836008
  85
G(CENSO)=       -2792.80470936  G(xTB)=        -135.15262821        Conformer 29
C   -4.0619849740   1.0640100660   0.1878213296
C   -4.9723083700   1.3501185738   1.2090287376
C   -6.1128349094   2.1055829682   0.9567236935
C   -6.3516801829   2.6025467232  -0.3225000009
C   -5.4229770466   2.3920125246  -1.3360125112
C   -4.2738995696   1.6459440601  -1.0755227767
S   -3.0603997080   1.4242719922  -2.3637925420
C   -1.5952203433   1.4689562588  -1.3461048519
C   -0.4443336169   2.0955569381  -1.8116530460
C    0.6899987295   2.1864162257  -1.0088554055
C    0.6518221276   1.6708308008   0.2899745640
C   -0.5029721368   1.0334478202   0.7563715280
C   -1.6160772789   0.8868199454  -0.0643922975
C   -2.8657406692   0.1988420769   0.3469857174
C   -2.9463912398  -1.1402697248   0.5454809105
C   -1.7969656161  -2.0574181441   0.3465922109
C   -0.6684262941  -2.0787998956   1.1722312510
C    0.4024252191  -2.9207301176   0.8696933448
O    1.5534143668  -2.9843877002   1.5878344415
C    1.7778226837  -2.0231703033   2.6336491688
C    3.2576528700  -2.0219272173   2.9157036007
O    3.8955425928  -1.4040861370   1.8074707395
C    5.2780802049  -1.7065253672   1.6673264863
C    5.7615781043  -1.1055406929   0.3662204261
O    5.2006947088  -1.7472661537  -0.7837734379
C    3.9762009754  -1.1854319786  -1.2712445915
C    4.1971023764  -0.1239974351  -2.3246733362
O    4.7920899214   1.0134220095  -1.7082457545
C    5.1104867836   2.0534292450  -2.6239736850
C    5.8469565591   3.1326416221  -1.8750791626
O    4.9425234389   3.8278655732  -1.0148106655
C    5.6110687153   4.5098911038   0.0488813909
C    5.7881973111   3.6603939729   1.2984980897
O    4.6146709507   3.6123063561   2.1177017672
C    3.7832511391   2.4645367345   2.0009525134
C    2.8211862015   2.5467273140   0.8194927734
O    1.6764082045   1.7475748523   1.1798349265
C    0.3313358168  -3.7770801546  -0.2360928678
C   -0.8160065924  -3.8141838561  -1.0092883151
C   -1.8860449723  -2.9656291654  -0.7182900370
S   -3.3731002416  -3.0511420573  -1.7001923665
C   -4.5578725116  -2.7554082006  -0.4017307617
C   -4.2368752836  -1.8676783651   0.6408128413
C   -5.1314564881  -1.7489994681   1.7082719735
C   -6.3545765536  -2.4113817027   1.6898062602
C   -6.6945733742  -3.2190407365   0.6066997974
C   -5.7890494093  -3.4097610827  -0.4314424383
H   -4.7784330615   0.9812040826   2.2096358885
H   -6.8138441950   2.3069839448   1.7615558991
H   -7.2442804606   3.1870981279  -0.5265724612
H   -5.5794213940   2.8229850253  -2.3212853279
H   -0.4297941285   2.5392690110  -2.8034035233
H    1.5695398892   2.6909864189  -1.3920074319
H   -0.5234740449   0.6740428525   1.7785819613
H   -0.6483482232  -1.4449200536   2.0481412918
H    1.2098496814  -2.3006383831   3.5327930452
H    1.4700414154  -1.0215236634   2.3041913327
H    3.6175364908  -3.0541631603   3.0523824922
H    3.4515299962  -1.4640000076   3.8471577249
H    5.4310176692  -2.7985565156   1.6637727014
H    5.8646384595  -1.2793905951   2.5012629836
H    6.8486685453  -1.2457692722   0.3049261151
H    5.5569663098  -0.0273972248   0.3494728338
H    3.3750344042  -0.7807503739  -0.4469412023
H    3.4116476130  -2.0101376251  -1.7259668716
H    3.2223331644   0.1409515509  -2.7744184800
H    4.8506942557  -0.5090877005  -3.1261885441
H    4.1955246711   2.4589520751  -3.0898091363
H    5.7614312089   1.6727413180  -3.4294534931
H    6.2975567969   3.8366139044  -2.5944993190
H    6.6611092746   2.6687111451  -1.2968277471
H    5.0035797723   5.3883450715   0.3003737690
H    6.5964594201   4.8699320553  -0.2877609624
H    6.5695899429   4.1225690289   1.9178949381
H    6.1199252899   2.6439267912   1.0358569559
H    3.1910353953   2.4299280012   2.9238751702
H    4.3876163092   1.5455753061   1.9481359148
H    3.2804719722   2.1716554317  -0.1011273814
H    2.5088706855   3.5905972171   0.6708416343
H    1.1718372868  -4.4278650466  -0.4582102700
H   -0.8828065346  -4.5118028683  -1.8397195802
H   -4.8592571041  -1.1384191924   2.5618888045
H   -7.0410018902  -2.2973418729   2.5238580886
H   -7.6514182003  -3.7329515670   0.5845724184
H   -6.0277168303  -4.0818948183  -1.2511516141
  85
G(CENSO)=       -2792.80466596  G(xTB)=        -135.15211706        Conformer 30
C   -4.4002917737   0.9418722125   1.0958898159
C   -4.7725265535   0.6660085126   2.4146825303
C   -6.0042265328   1.0812851374   2.9098298410
C   -6.8780535017   1.7978444912   2.0951662078
C   -6.4972702131   2.1481315863   0.8044433964
C   -5.2559249364   1.7406783677   0.3168320053
S   -4.7448826363   2.2429474949  -1.3147406304
C   -3.0050330883   2.4537649312  -0.9829463807
C   -2.3123199745   3.4993367662  -1.5825737339
C   -0.9625427634   3.7059704662  -1.3116266554
C   -0.3128945406   2.8670109539  -0.4027723814
C   -1.0067092989   1.8128851756   0.2002673905
C   -2.3410702218   1.5704984384  -0.1090328445
C   -3.1427417836   0.4626829464   0.4683042100
C   -2.9101801033  -0.8459550376   0.2019268481
C   -1.8197603424  -1.3194105306  -0.6857680184
C   -0.4709453260  -1.2712779930  -0.3524259444
C    0.5006415446  -1.7305314536  -1.2469279361
O    1.7853542372  -1.6376021750  -0.8111956944
C    2.8065911429  -2.2834325204  -1.5885400699
C    4.0807570783  -2.2629554899  -0.7896318448
O    3.9443755126  -3.1517698439   0.3168718446
C    5.1499194288  -3.3201752360   1.0585141531
C    5.4806292565  -2.0995188538   1.9055260997
O    6.6645715050  -2.4231935150   2.6400226931
C    7.2040376344  -1.3385157064   3.3958382977
C    8.0003413243  -0.3493345405   2.5685215979
O    7.1095818095   0.4953150397   1.8460978046
C    7.7416500460   1.2328401269   0.8067121694
C    6.6724030901   1.8919697783  -0.0269315676
O    5.9417623187   0.8698984252  -0.7027914233
C    4.9363658733   1.3454957409  -1.5936371178
C    3.7529363541   2.0161379137  -0.9211954864
O    4.0459497826   3.4048177913  -0.7406707531
C    3.1176022926   4.1048947613   0.0808203581
C    1.7051944233   4.1655808589  -0.4684534281
O    0.9915701267   2.9932819038  -0.0342702224
C    0.1218767762  -2.2448805274  -2.4903171801
C   -1.2315428810  -2.3546770897  -2.7990463090
C   -2.1998634365  -1.9188104102  -1.9016602341
S   -3.9311306229  -2.1492227206  -2.2690185113
C   -4.4807747468  -2.5623369364  -0.6228788726
C   -3.8971920672  -1.9193071048   0.4837939989
C   -4.2542829549  -2.3508099144   1.7640394702
C   -5.2383518866  -3.3178342494   1.9414960257
C   -5.8691727455  -3.8828839785   0.8355286003
C   -5.4772918244  -3.5221954884  -0.4492868516
H   -4.0839425967   0.1303647701   3.0580383918
H   -6.2796128717   0.8459267544   3.9337894410
H   -7.8439281709   2.1186968981   2.4748789010
H   -7.1516245204   2.7546973202   0.1843278985
H   -2.8281826466   4.1767852608  -2.2574980017
H   -0.4509179854   4.5339921992  -1.7877319923
H   -0.4912175120   1.1995110190   0.9295434684
H   -0.1557900507  -0.9012161410   0.6163041097
H    2.9601863145  -1.7466495622  -2.5356980878
H    2.5126484724  -3.3191608741  -1.8078321793
H    4.2975408586  -1.2368255620  -0.4594876953
H    4.9052475881  -2.5896655455  -1.4461014913
H    5.9918737298  -3.5414931272   0.3815391938
H    4.9926757746  -4.1910355749   1.7054708348
H    4.6471277551  -1.8816136024   2.5956641239
H    5.6476458430  -1.2186806252   1.2747102027
H    7.8812717207  -1.7936643378   4.1284368342
H    6.4062365838  -0.8143058823   3.9476503776
H    8.6558842812  -0.9015433645   1.8743928459
H    8.6437131759   0.2493482876   3.2383147239
H    8.3500045098   0.5622632639   0.1771721962
H    8.4074043868   2.0091967427   1.2223412241
H    7.1475969915   2.5717996540  -0.7544027865
H    6.0121838366   2.4915270782   0.6164466228
H    4.5798124648   0.4550029640  -2.1233488981
H    5.3690092484   2.0345399147  -2.3391408709
H    3.5426071642   1.5316871376   0.0470364116
H    2.8633564337   1.8928265723  -1.5591905209
H    3.5028621528   5.1284322305   0.1417040536
H    3.0977570158   3.6825234590   1.0994044071
H    1.7348049334   4.2203885420  -1.5660030157
H    1.1955381950   5.0601207614  -0.0828167541
H    0.8557461792  -2.5952854218  -3.2067028837
H   -1.5267993378  -2.8059397116  -3.7423773564
H   -3.7471678984  -1.9316263320   2.6253151747
H   -5.5090241845  -3.6315062656   2.9455470939
H   -6.6415761440  -4.6349805730   0.9691309349
H   -5.9263149163  -4.0014217387  -1.3149280178
  85
G(CENSO)=       -2792.80463096  G(xTB)=        -135.15123478        Conformer 31
C   -4.7277920965   0.9984603032   0.9648018064
C   -5.2349714572   0.8029787501   2.2527038293
C   -6.5395811244   1.1675930676   2.5684084989
C   -7.3543550501   1.7506470348   1.6001905596
C   -6.8477969109   2.0193079411   0.3334449922
C   -5.5339182417   1.6661237821   0.0264558198
S   -4.8661382591   2.0683365921  -1.5742463800
C   -3.1886808817   2.4197777209  -1.0807472974
C   -2.4788611199   3.4253226291  -1.7401893522
C   -1.1721207262   3.7084961104  -1.3806991166
C   -0.5748074114   3.0156926902  -0.3216054979
C   -1.2907141686   2.0315984943   0.3618526861
C   -2.5823156516   1.6869395109  -0.0489866091
C   -3.3711241791   0.5751890003   0.5394106198
C   -3.0089595626  -0.7270912685   0.4191574062
C   -1.7559281223  -1.1556117821  -0.2485989718
C   -0.4897466461  -0.9577569463   0.2886938952
C    0.6569488765  -1.3128448575  -0.4280518199
O    1.8297242159  -0.9924024247   0.1845152510
C    3.0791319374  -1.3949522586  -0.3979714937
C    3.3839984976  -2.8689751306  -0.1876921929
O    3.2163459971  -3.3216991349   1.1550788191
C    3.9584480137  -2.6370226061   2.1651518547
C    5.4557562806  -2.8495463172   2.1175124890
O    6.0429312799  -2.0283177222   1.1095168553
C    7.4587722589  -2.1732693695   1.0764044285
C    8.0361672589  -1.3177532281  -0.0191249880
O    7.8651006996   0.0577022116   0.3038707236
C    8.5409812009   0.9078537030  -0.6206425785
C    8.1625755800   2.3526297237  -0.3699521169
O    6.9313954102   2.7519167390  -0.9691876655
C    5.7621623609   2.2289627542  -0.3428563066
C    4.5803810960   2.9118344632  -1.0177726913
O    3.3300848414   2.3840948388  -0.5894971745
C    2.9134209403   2.8406429373   0.6953317319
C    1.4530219422   2.5149992795   0.8587976627
O    0.7051845521   3.3665115122  -0.0267297819
C    0.5343515371  -1.9119237599  -1.6849055663
C   -0.7348552547  -2.1912306810  -2.1870707362
C   -1.8749596601  -1.8326722096  -1.4750045197
S   -3.4961892991  -2.2397259162  -2.0971174655
C   -4.2906244505  -2.6001695641  -0.5401337811
C   -3.9555672013  -1.8553752322   0.6069254944
C   -4.5149097624  -2.2361754732   1.8295809019
C   -5.4562307592  -3.2585040871   1.8956119776
C   -5.8409352674  -3.9293586028   0.7370948401
C   -5.2444627163  -3.6157116069  -0.4795201783
H   -4.5942445919   0.3701929915   3.0129616531
H   -6.9181709477   0.9985377929   3.5723196539
H   -8.3759446158   2.0319922698   1.8394499778
H   -7.4624873656   2.5221145882  -0.4082633957
H   -2.9502570582   3.9880593067  -2.5412714754
H   -0.6083939396   4.4789344556  -1.8982847089
H   -0.8628891941   1.5274583026   1.2166360470
H   -0.3731592567  -0.5188293144   1.2729396941
H    3.8241389542  -0.7666771973   0.0969766305
H    3.1161372753  -1.1618154423  -1.4709091873
H    4.4082853461  -3.0448279038  -0.5513434678
H    2.7030350509  -3.4945639741  -0.7744304704
H    3.5899049217  -3.0540188263   3.1092396126
H    3.7352137616  -1.5592725747   2.1700153223
H    5.6796970662  -3.9137070857   1.9266885025
H    5.8758998611  -2.5887572666   3.1049918314
H    7.7333620621  -3.2239489031   0.8794203660
H    7.8941205282  -1.8860676720   2.0489353402
H    7.5464263736  -1.5495453670  -0.9806927102
H    9.1082399065  -1.5612498738  -0.1178467413
H    8.2850890587   0.6363028923  -1.6590984161
H    9.6333404521   0.7945452631  -0.5030871566
H    8.9269626110   2.9932157977  -0.8246325597
H    8.1477499656   2.5508863092   0.7148744161
H    5.7847550148   2.4390807398   0.7392967457
H    5.6850468348   1.1397131824  -0.4775839369
H    4.6352926679   2.7318022960  -2.0979725962
H    4.6216067189   4.0000133929  -0.8487188474
H    3.0780289776   3.9262359655   0.7901126702
H    3.4686126842   2.3373005558   1.5029376682
H    1.1479598061   2.6872036539   1.9010585740
H    1.2828952282   1.4611836306   0.6028467455
H    1.4024830268  -2.1981259041  -2.2668508177
H   -0.8271841708  -2.7053706568  -3.1398799672
H   -4.2021671338  -1.7308549913   2.7359692976
H   -5.8875954220  -3.5312345400   2.8544270559
H   -6.5807778897  -4.7235056044   0.7822914745
H   -5.5033619900  -4.1716250193  -1.3767190388
  85
G(CENSO)=       -2792.80453388  G(xTB)=        -135.14970576        Conformer 32
C   -3.9504375232   1.4192819123   0.7817517093
C   -4.0913860950   1.7114041854   2.1411340090
C   -5.2165283397   2.3789566217   2.6142520596
C   -6.2140407372   2.7809448931   1.7289165382
C   -6.0616385392   2.5640910515   0.3637809732
C   -4.9257525410   1.9070855669  -0.1086622281
S   -4.7165204767   1.6812077222  -1.8656083082
C   -2.9451317702   1.8692918576  -1.9433079133
C   -2.3538873134   2.5119966668  -3.0323873088
C   -0.9821179017   2.7019529850  -3.0668378764
C   -0.1890963997   2.2928108217  -1.9879996466
C   -0.7765596258   1.6509166550  -0.8977531185
C   -2.1488907709   1.3851539794  -0.8971238780
C   -2.8309009624   0.6432866680   0.1913344591
C   -2.6605927169  -0.6876513956   0.3941336563
C   -1.8284836767  -1.5336890069  -0.4976566383
C   -0.4505615386  -1.4120664622  -0.6353034373
C    0.2448906163  -2.1661382576  -1.5853551463
O    1.5766172384  -1.9026132480  -1.6716491022
C    2.3402376114  -2.6174636037  -2.6546335622
C    3.7382061715  -2.0621837015  -2.6606986566
O    4.3730584689  -2.3543795962  -1.4241057875
C    5.7311326317  -1.9296688448  -1.4083312205
C    6.2394723218  -2.1015882915   0.0083567883
O    7.6386875075  -1.8271959647  -0.0144747924
C    8.2149774007  -1.6795259249   1.2845661789
C    8.3338133522  -0.2316238420   1.7035593366
O    7.0340778102   0.3319264835   1.8195364482
C    7.0579539473   1.6762695992   2.2842735461
C    5.6724170299   2.2578595043   2.1776858720
O    4.8063261245   1.5576365528   3.0685973839
C    3.5159290836   2.1414018513   3.2143579630
C    2.6185532103   2.0452267392   1.9949661859
O    2.9545236045   3.0815344283   1.0647461616
C    1.9773684787   3.2911331431   0.0543023021
C    2.0282577848   2.2143955884  -1.0280076921
O    1.1444262761   2.5532730546  -2.1098495905
C   -0.4346435556  -3.1000922175  -2.3716401371
C   -1.8019504368  -3.2823944126  -2.1803700173
C   -2.4993512288  -2.5164399265  -1.2526585691
S   -4.2504092818  -2.7761796497  -1.0380896349
C   -4.3546316419  -2.4645207005   0.7122769379
C   -3.5295747833  -1.4853119852   1.2929595733
C   -3.5514988276  -1.3407700625   2.6832082470
C   -4.4396283831  -2.0744254758   3.4626315954
C   -5.3107092844  -2.9804812357   2.8614934941
C   -5.2562231546  -3.1930216845   1.4883163284
H   -3.3076714641   1.4196778826   2.8304548662
H   -5.3117755819   2.5861826866   3.6762228255
H   -7.0973256686   3.2970921502   2.0943057545
H   -6.8118249196   2.9223744060  -0.3360167591
H   -2.9678255286   2.8771224669  -3.8511939418
H   -0.5135990111   3.1994029794  -3.9108504380
H   -0.1941129568   1.3570829294  -0.0348781732
H    0.1067690983  -0.7237689913  -0.0122692604
H    1.9031571527  -2.4753848719  -3.6531774442
H    2.3494764495  -3.6905048855  -2.4166254137
H    3.7119759909  -0.9728125221  -2.8341399174
H    4.2833569750  -2.5273027492  -3.4998178473
H    5.8130134606  -0.8723085281  -1.7111762743
H    6.3349801795  -2.5330915024  -2.1074289146
H    6.0544649055  -3.1343306290   0.3491800371
H    5.7103888140  -1.4125348537   0.6800000779
H    9.2260816225  -2.1057906545   1.2437424607
H    7.6377839606  -2.2470019573   2.0300079062
H    8.9267029473   0.3285170628   0.9598197792
H    8.8707015464  -0.1869347810   2.6684712097
H    7.7391173747   2.2876406147   1.6673429388
H    7.4147421849   1.7153263677   3.3277595488
H    5.3159346640   2.1798264871   1.1401037973
H    5.7154546640   3.3277756025   2.4434884599
H    3.6003309953   3.1980761584   3.5210143080
H    3.0386966250   1.5847773938   4.0290987940
H    1.5721104193   2.1690353409   2.3216958366
H    2.7206221652   1.0473318970   1.5391928591
H    2.2099304403   4.2587109806  -0.4056027381
H    0.9704973389   3.3560107039   0.4970450945
H    1.8015950006   1.2130198704  -0.6413621952
H    3.0284637595   2.1890517587  -1.4718593943
H    0.0799664727  -3.7086847370  -3.1060604618
H   -2.3226942151  -4.0382841064  -2.7621011359
H   -2.8569321927  -0.6538763451   3.1539236028
H   -4.4487291456  -1.9393635900   4.5403255689
H   -6.0105844865  -3.5515759528   3.4649217298
H   -5.8967993883  -3.9368953243   1.0222717897
  85
G(CENSO)=       -2792.80452128  G(xTB)=        -135.14750330        Conformer 33
C   -3.8607055368   0.8537582874   0.6240920600
C   -4.4306823184   0.6348295506   1.8809041202
C   -5.7920225814   0.8312049351   2.0918378855
C   -6.6051668941   1.2686022563   1.0494329852
C   -6.0488802321   1.5564620431  -0.1923692220
C   -4.6828590537   1.3690131440  -0.3999363494
S   -3.9952165248   1.7642300122  -2.0018514655
C   -2.4075657182   2.3731120066  -1.4668138922
C   -1.7766952369   3.4234491738  -2.1264173278
C   -0.5699126402   3.9319664588  -1.6497263844
C   -0.0290612176   3.4217080201  -0.4659283005
C   -0.6484978081   2.3501859350   0.1794998282
C   -1.8018398365   1.7817199326  -0.3478402446
C   -2.4483566883   0.5915631706   0.2494940606
C   -1.9159668192  -0.6527867755   0.1468492722
C   -0.7762114508  -0.9676232799  -0.7537119221
C    0.5020796917  -0.4248448504  -0.6537430244
C    1.4784132713  -0.6855816384  -1.6207789034
O    2.6529116659  -0.0226018941  -1.4316478201
C    3.8046509546  -0.3052937687  -2.2454825615
C    4.6258447168  -1.4492799159  -1.6995836717
O    3.9853832060  -2.6896019742  -2.0012761109
C    4.2331167231  -3.7395509569  -1.0651563473
C    3.1791664737  -3.8059901500   0.0180447915
O    3.2880536768  -2.6545822079   0.8423003851
C    2.2505007088  -2.5640021897   1.8107054005
C    2.4052074148  -1.2685375099   2.5629290404
O    3.5533700605  -1.3676144737   3.4083471288
C    3.9758705085  -0.1293547449   3.9759735079
C    4.9181258064   0.6589128106   3.0910402971
O    4.1939492963   1.3072213910   2.0481167977
C    5.0560829569   1.9568954728   1.1193021487
C    4.2426771079   2.8569139418   0.2239059833
O    3.7621442829   3.9505360583   1.0017172361
C    3.1994661113   5.0125359989   0.2461197561
C    2.0311922724   4.6348486774  -0.6454977738
O    1.0837697558   3.9105646097   0.1500056010
C    1.1892566530  -1.5368622586  -2.6892962587
C   -0.0648170704  -2.1326058530  -2.7619054302
C   -1.0420049257  -1.8657925260  -1.8076149673
S   -2.6375749559  -2.6486814136  -1.9710718264
C   -3.0168229124  -2.8480439342  -0.2451850068
C   -2.6016384596  -1.8601431850   0.6622303161
C   -2.8080072614  -2.0824275705   2.0273587523
C   -3.4927482494  -3.2088772306   2.4700878657
C   -3.9693723006  -4.1400484429   1.5492947908
C   -3.7174997720  -3.9723255736   0.1917631612
H   -3.7999206395   0.3123824931   2.7006172929
H   -6.2157148378   0.6433731200   3.0742573677
H   -7.6692593910   1.4189177333   1.2080488487
H   -6.6717060331   1.9422869734  -0.9950178072
H   -2.2300213922   3.8674671061  -3.0086436011
H   -0.0956457602   4.7507657519  -2.1791479364
H   -0.2085572041   1.9558621333   1.0900691236
H    0.7632816070   0.2165787705   0.1781283175
H    4.4068357859   0.6089932320  -2.1999387333
H    3.5239374713  -0.4708294507  -3.2928251107
H    4.7435923706  -1.3192736843  -0.6164297380
H    5.6247166743  -1.4147653223  -2.1692097252
H    5.2355240459  -3.6402809820  -0.6211067061
H    4.2057142094  -4.6813735536  -1.6278651687
H    3.3273639769  -4.7286995870   0.6087161037
H    2.1772344666  -3.8553521764  -0.4435510788
H    2.2952933152  -3.4187401456   2.5082974397
H    1.2619439324  -2.5778616611   1.3198237159
H    1.4990911313  -1.0923963175   3.1686394934
H    2.5139720725  -0.4398607958   1.8506921170
H    4.5178560194  -0.3859031235   4.8949088606
H    3.1099710693   0.4922944765   4.2570177973
H    5.6793923294  -0.0210244336   2.6708823621
H    5.4401549517   1.4114991429   3.7092447265
H    5.5839524016   1.2117226014   0.4986312322
H    5.8148629828   2.5539694918   1.6525549268
H    3.4087274774   2.2863934087  -0.2144358523
H    4.8887468289   3.2166038550  -0.5952737875
H    3.9604713066   5.4859891663  -0.3994752803
H    2.8722241942   5.7513615114   0.9862033600
H    2.3420107970   4.0134990276  -1.4978354741
H    1.5996323684   5.5672840940  -1.0366078209
H    1.9333927956  -1.7845121320  -3.4347549241
H   -0.2754080231  -2.8252485979  -3.5724936606
H   -2.4177779927  -1.3651851233   2.7422430966
H   -3.6509693245  -3.3607186767   3.5338995855
H   -4.5095285322  -5.0193012958   1.8890055346
H   -4.0448729384  -4.7220404305  -0.5234566859
